# Supplementary material for: Plastid genomics of Nicotiana (Solanaceae): insights into molecular evolution, positive selection and the origin of the maternal genome of Aztec tobacco (Nicotiana rustica)
Source: PeerJ. 2020 Jul 23;8:e9552. doi: 10.7717/peerj.9552 (PMC7382938; doi:10.7717/peerj.9552)
Supplement: Table S9 [file peerj-08-9552-s009.xlsx]

## Sheet: NK LSC
Name	Minimum	Maximum	Length	Coverage	Polymorphism Type	Variant Frequency		TRUE
A	86751	86751	1	2	SNP	0.5	A/C	TRUE	Transition	C/T	165	336	165	Ts/Tv	1.5
A	86637	86637	1	2	SNP	0.5	A/G	TRUE		A/G	171		171
C	86481	86481	1	2	SNP	0.5	C/T	TRUE
C	86394	86394	1	2	SNP	0.5	C/T	TRUE	Transversion	A/T	39	224	39
A	86374	86374	1	2	SNP	0.5	A/G	TRUE		A/C	69		69
C	86196	86196	1	2	SNP	0.5	C/T	TRUE		G/T	85		85
G	86153	86153	1	2	SNP	0.5	G/T	TRUE		C/G	31		31
G	85856	85856	1	2	SNP	0.5	G/T	TRUE		Total	560		560
A	85821	85821	1	2	SNP	0.5	A/G	TRUE
A	85802	85802	1	2	SNP	0.5	A/T	TRUE
G	85801	85801	1	2	SNP	0.5	G/T	TRUE
A	85691	85691	1	2	SNP	0.5	A/G	TRUE
G	85405	85405	1	2	SNP	0.5	G/T	TRUE
C	85374	85374	1	2	SNP	0.5	C/T	TRUE
G	85366	85366	1	2	SNP	0.5	G/T	TRUE
A	85365	85365	1	2	SNP	0.5	A/C	TRUE
A	85332	85332	1	2	SNP	0.5	A/G	TRUE
C	85202	85202	1	2	SNP	0.5	C/T	TRUE
A	84854	84854	1	2	SNP	0.5	A/G	TRUE
C	84747	84747	1	2	SNP	0.5	C/T	TRUE
A	84625	84625	1	2	SNP	0.5	A/T	TRUE
A	84624	84624	1	2	SNP	0.5	A/G	TRUE
G	84524	84524	1	2	SNP	0.5	G/T	TRUE
C	84401	84401	1	2	SNP	0.5	C/G	TRUE
A	84384	84384	1	2	SNP	0.5	A/T	TRUE
A	84370	84370	1	2	SNP	0.5	A/C	TRUE
G	84066	84066	1	2	SNP	0.5	G/T	TRUE
A	83916	83916	1	2	SNP	0.5	A/T	TRUE
A	83862	83862	1	2	SNP	0.5	A/G	TRUE
C	83861	83861	1	2	SNP	0.5	C/T	TRUE
C	83837	83837	1	2	SNP	0.5	C/T	TRUE
A	83813	83813	1	2	SNP	0.5	A/C	TRUE
C	83767	83767	1	2	SNP	0.5	C/G	TRUE
A	83677	83677	1	2	SNP	0.5	A/G	TRUE
A	83395	83395	1	2	SNP	0.5	A/C	TRUE
G	83044	83044	1	2	SNP	0.5	G/T	TRUE
A	82740	82740	1	2	SNP	0.5	A/C	TRUE
C	82705	82705	1	2	SNP	0.5	C/T	TRUE
A	82631	82631	1	2	SNP	0.5	A/G	TRUE
G	82477	82477	1	2	SNP	0.5	G/T	TRUE
C	81728	81728	1	2	SNP	0.5	C/G	TRUE
A	81512	81512	1	2	SNP	0.5	A/C	TRUE
C	81385	81385	1	2	SNP	0.5	C/T	TRUE
A	81347	81347	1	2	SNP	0.5	A/G	TRUE
G	81324	81324	1	2	SNP	0.5	G/T	TRUE
A	81314	81314	1	2	SNP	0.5	A/G	TRUE
A	81291	81291	1	2	SNP	0.5	A/T	TRUE
C	81092	81092	1	2	SNP	0.5	C/T	TRUE
A	80741	80741	1	2	SNP	0.5	A/C	TRUE
C	80712	80712	1	2	SNP	0.5	C/T	TRUE
A	80684	80684	1	2	SNP	0.5	A/G	TRUE
G	80618	80618	1	2	SNP	0.5	G/T	TRUE
A	80562	80562	1	2	SNP	0.5	A/T	TRUE
C	80551	80551	1	2	SNP	0.5	C/T	TRUE
A	80181	80181	1	2	SNP	0.5	A/G	TRUE
G	79892	79892	1	2	SNP	0.5	G/T	TRUE
A	79817	79817	1	2	SNP	0.5	A/T	TRUE
C	79726	79726	1	2	SNP	0.5	C/T	TRUE
G	79533	79533	1	2	SNP	0.5	G/T	TRUE
A	79500	79500	1	2	SNP	0.5	A/T	TRUE
A	79164	79164	1	2	SNP	0.5	A/G	TRUE
C	78832	78832	1	2	SNP	0.5	C/T	TRUE
A	78396	78396	1	2	SNP	0.5	A/C	TRUE
G	78326	78326	1	2	SNP	0.5	G/T	TRUE
G	78007	78007	1	2	SNP	0.5	G/T	TRUE
A	77942	77942	1	2	SNP	0.5	A/T	TRUE
A	77535	77535	1	2	SNP	0.5	A/G	TRUE
A	77512	77512	1	2	SNP	0.5	A/C	TRUE
C	76999	76999	1	2	SNP	0.5	C/T	TRUE
C	76809	76809	1	2	SNP	0.5	C/T	TRUE
A	76785	76785	1	2	SNP	0.5	A/G	TRUE
A	76685	76685	1	2	SNP	0.5	A/G	TRUE
C	76210	76210	1	2	SNP	0.5	C/T	TRUE
C	76201	76201	1	2	SNP	0.5	C/G	TRUE
A	76159	76159	1	2	SNP	0.5	A/G	TRUE
C	75541	75541	1	2	SNP	0.5	C/T	TRUE
A	75436	75436	1	2	SNP	0.5	A/G	TRUE
A	75406	75406	1	2	SNP	0.5	A/G	TRUE
A	75256	75256	1	2	SNP	0.5	A/G	TRUE
A	74785	74785	1	2	SNP	0.5	A/C	TRUE
A	74679	74679	1	2	SNP	0.5	A/G	TRUE
A	74461	74461	1	2	SNP	0.5	A/T	TRUE
G	74015	74015	1	2	SNP	0.5	G/T	TRUE
C	73985	73985	1	2	SNP	0.5	C/T	TRUE
G	73895	73895	1	2	SNP	0.5	G/T	TRUE
C	73764	73764	1	2	SNP	0.5	C/T	TRUE
A	73394	73394	1	2	SNP	0.5	A/G	TRUE
A	72974	72974	1	2	SNP	0.5	A/G	TRUE
C	72713	72713	1	2	SNP	0.5	C/T	TRUE
C	72452	72452	1	2	SNP	0.5	C/G	TRUE
A	72449	72449	1	2	SNP	0.5	A/G	TRUE
C	72371	72371	1	2	SNP	0.5	C/T	TRUE
A	72313	72313	1	2	SNP	0.5	A/G	TRUE
A	72301	72301	1	2	SNP	0.5	A/T	TRUE
G	72288	72288	1	2	SNP	0.5	G/T	TRUE
A	72269	72269	1	2	SNP	0.5	A/G	TRUE
A	71163	71163	1	2	SNP	0.5	A/T	TRUE
C	71162	71162	1	2	SNP	0.5	C/G	TRUE
C	70959	70959	1	2	SNP	0.5	C/G	TRUE
C	70605	70605	1	2	SNP	0.5	C/T	TRUE
C	69941	69941	1	2	SNP	0.5	C/T	TRUE
A	69785	69785	1	2	SNP	0.5	A/G	TRUE
C	69695	69695	1	2	SNP	0.5	C/T	TRUE
A	69530	69530	1	2	SNP	0.5	A/C	TRUE
A	69187	69187	1	2	SNP	0.5	A/G	TRUE
A	68978	68978	1	2	SNP	0.5	A/G	TRUE
G	68903	68903	1	2	SNP	0.5	G/T	TRUE
A	68579	68579	1	2	SNP	0.5	A/T	TRUE
A	68573	68573	1	2	SNP	0.5	A/G	TRUE
C	68305	68305	1	2	SNP	0.5	C/T	TRUE
A	68164	68164	1	2	SNP	0.5	A/G	TRUE
A	68155	68155	1	2	SNP	0.5	A/C	TRUE
G	68121	68121	1	2	SNP	0.5	G/T	TRUE
G	68006	68006	1	2	SNP	0.5	G/T	TRUE
A	67982	67982	1	2	SNP	0.5	A/G	TRUE
A	67956	67956	1	2	SNP	0.5	A/G	TRUE
C	67940	67940	1	2	SNP	0.5	C/G	TRUE
A	67846	67846	1	2	SNP	0.5	A/G	TRUE
G	67738	67738	1	2	SNP	0.5	G/T	TRUE
C	67572	67572	1	2	SNP	0.5	C/T	TRUE
A	67425	67425	1	2	SNP	0.5	A/G	TRUE
A	66905	66905	1	2	SNP	0.5	A/G	TRUE
G	66773	66773	1	2	SNP	0.5	G/T	TRUE
C	66605	66605	1	2	SNP	0.5	C/T	TRUE
A	66600	66600	1	2	SNP	0.5	A/G	TRUE
C	66546	66546	1	2	SNP	0.5	C/G	TRUE
C	66494	66494	1	2	SNP	0.5	C/T	TRUE
A	66428	66428	1	2	SNP	0.5	A/G	TRUE
A	66335	66335	1	2	SNP	0.5	A/G	TRUE
A	66052	66052	1	2	SNP	0.5	A/G	TRUE
G	66050	66050	1	2	SNP	0.5	G/T	TRUE
A	66036	66036	1	2	SNP	0.5	A/G	TRUE
C	66010	66010	1	2	SNP	0.5	C/T	TRUE
A	66002	66002	1	2	SNP	0.5	A/C	TRUE
C	65838	65838	1	2	SNP	0.5	C/T	TRUE
G	65782	65782	1	2	SNP	0.5	G/T	TRUE
A	65705	65705	1	2	SNP	0.5	A/T	TRUE
A	65704	65704	1	2	SNP	0.5	A/T	TRUE
C	65625	65625	1	2	SNP	0.5	C/T	TRUE
A	65178	65178	1	2	SNP	0.5	A/G	TRUE
C	64962	64962	1	2	SNP	0.5	C/T	TRUE
C	64529	64529	1	2	SNP	0.5	C/T	TRUE
C	64153	64153	1	2	SNP	0.5	C/T	TRUE
A	64036	64036	1	2	SNP	0.5	A/G	TRUE
C	63850	63850	1	2	SNP	0.5	C/G	TRUE
C	63718	63718	1	2	SNP	0.5	C/T	TRUE
C	63694	63694	1	2	SNP	0.5	C/T	TRUE
A	63401	63401	1	2	SNP	0.5	A/G	TRUE
A	63219	63219	1	2	SNP	0.5	A/C	TRUE
A	62999	62999	1	2	SNP	0.5	A/C	TRUE
G	62581	62581	1	2	SNP	0.5	G/T	TRUE
A	62532	62532	1	2	SNP	0.5	A/G	TRUE
A	62501	62501	1	2	SNP	0.5	A/G	TRUE
C	62498	62498	1	2	SNP	0.5	C/T	TRUE
A	61990	61990	1	2	SNP	0.5	A/G	TRUE
G	61843	61843	1	2	SNP	0.5	G/T	TRUE
C	61834	61834	1	2	SNP	0.5	C/T	TRUE
C	61668	61668	1	2	SNP	0.5	C/T	TRUE
A	61622	61622	1	2	SNP	0.5	A/G	TRUE
A	61523	61523	1	2	SNP	0.5	A/T	TRUE
C	61294	61294	1	2	SNP	0.5	C/T	TRUE
C	61075	61075	1	2	SNP	0.5	C/T	TRUE
C	61067	61067	1	2	SNP	0.5	C/T	TRUE
A	60862	60862	1	2	SNP	0.5	A/G	TRUE
A	60560	60560	1	2	SNP	0.5	A/G	TRUE
G	60375	60375	1	2	SNP	0.5	G/T	TRUE
G	60295	60295	1	2	SNP	0.5	G/T	TRUE
C	60056	60056	1	2	SNP	0.5	C/T	TRUE
A	59788	59788	1	2	SNP	0.5	A/T	TRUE
A	59729	59729	1	2	SNP	0.5	A/G	TRUE
G	59686	59686	1	2	SNP	0.5	G/T	TRUE
A	59613	59613	1	2	SNP	0.5	A/G	TRUE
A	59344	59344	1	2	SNP	0.5	A/G	TRUE
A	59295	59295	1	2	SNP	0.5	A/C	TRUE
A	59026	59026	1	2	SNP	0.5	A/C	TRUE
A	57673	57673	1	2	SNP	0.5	A/G	TRUE
G	57515	57515	1	2	SNP	0.5	G/T	TRUE
C	57478	57478	1	2	SNP	0.5	C/T	TRUE
A	57065	57065	1	2	SNP	0.5	A/G	TRUE
C	56915	56915	1	2	SNP	0.5	C/T	TRUE
C	56676	56676	1	2	SNP	0.5	C/T	TRUE
A	56589	56589	1	2	SNP	0.5	A/G	TRUE
C	56577	56577	1	2	SNP	0.5	C/T	TRUE
C	56262	56262	1	2	SNP	0.5	C/T	TRUE
C	56229	56229	1	2	SNP	0.5	C/T	TRUE
A	56217	56217	1	2	SNP	0.5	A/G	TRUE
C	56130	56130	1	2	SNP	0.5	C/T	TRUE
A	56115	56115	1	2	SNP	0.5	A/T	TRUE
C	55458	55458	1	2	SNP	0.5	C/G	TRUE
C	55269	55269	1	2	SNP	0.5	C/T	TRUE
A	54915	54915	1	2	SNP	0.5	A/G	TRUE
G	54389	54389	1	2	SNP	0.5	G/T	TRUE
C	54212	54212	1	2	SNP	0.5	C/T	TRUE
A	53946	53946	1	2	SNP	0.5	A/G	TRUE
G	53879	53879	1	2	SNP	0.5	G/T	TRUE
C	53870	53870	1	2	SNP	0.5	C/G	TRUE
A	53861	53861	1	2	SNP	0.5	A/C	TRUE
A	53763	53763	1	2	SNP	0.5	A/G	TRUE
C	53762	53762	1	2	SNP	0.5	C/T	TRUE
C	53714	53714	1	2	SNP	0.5	C/G	TRUE
C	53608	53608	1	2	SNP	0.5	C/T	TRUE
A	53545	53545	1	2	SNP	0.5	A/T	TRUE
G	53530	53530	1	2	SNP	0.5	G/T	TRUE
C	53448	53448	1	2	SNP	0.5	C/G	TRUE
A	53363	53363	1	2	SNP	0.5	A/G	TRUE
A	53185	53185	1	2	SNP	0.5	A/G	TRUE
C	53149	53149	1	2	SNP	0.5	C/G	TRUE
C	53009	53009	1	2	SNP	0.5	C/T	TRUE
A	52895	52895	1	2	SNP	0.5	A/G	TRUE
A	52894	52894	1	2	SNP	0.5	A/C	TRUE
A	52838	52838	1	2	SNP	0.5	A/G	TRUE
C	52572	52572	1	2	SNP	0.5	C/T	TRUE
A	52524	52524	1	2	SNP	0.5	A/G	TRUE
C	52344	52344	1	2	SNP	0.5	C/T	TRUE
C	52048	52048	1	2	SNP	0.5	C/T	TRUE
C	51781	51781	1	2	SNP	0.5	C/G	TRUE
A	51660	51660	1	2	SNP	0.5	A/C	TRUE
A	51196	51196	1	2	SNP	0.5	A/G	TRUE
G	51120	51120	1	2	SNP	0.5	G/T	TRUE
C	51062	51062	1	2	SNP	0.5	C/T	TRUE
A	50882	50882	1	2	SNP	0.5	A/G	TRUE
A	50697	50697	1	2	SNP	0.5	A/C	TRUE
A	50696	50696	1	2	SNP	0.5	A/T	TRUE
C	50636	50636	1	2	SNP	0.5	C/T	TRUE
G	50290	50290	1	2	SNP	0.5	G/T	TRUE
A	50181	50181	1	2	SNP	0.5	A/G	TRUE
A	50177	50177	1	2	SNP	0.5	A/G	TRUE
A	49957	49957	1	2	SNP	0.5	A/C	TRUE
C	49871	49871	1	2	SNP	0.5	C/T	TRUE
C	49851	49851	1	2	SNP	0.5	C/T	TRUE
A	49797	49797	1	2	SNP	0.5	A/G	TRUE
A	49771	49771	1	2	SNP	0.5	A/G	TRUE
C	49770	49770	1	2	SNP	0.5	C/T	TRUE
C	49341	49341	1	2	SNP	0.5	C/T	TRUE
A	49263	49263	1	2	SNP	0.5	A/G	TRUE
G	49016	49016	1	2	SNP	0.5	G/T	TRUE
C	48952	48952	1	2	SNP	0.5	C/T	TRUE
A	48935	48935	1	2	SNP	0.5	A/C	TRUE
A	48923	48923	1	2	SNP	0.5	A/T	TRUE
C	48870	48870	1	2	SNP	0.5	C/T	TRUE
G	48842	48842	1	2	SNP	0.5	G/T	TRUE
C	48773	48773	1	2	SNP	0.5	C/T	TRUE
A	48557	48557	1	2	SNP	0.5	A/C	TRUE
A	48556	48556	1	2	SNP	0.5	A/C	TRUE
C	48492	48492	1	2	SNP	0.5	C/T	TRUE
G	48174	48174	1	2	SNP	0.5	G/T	TRUE
C	47625	47625	1	2	SNP	0.5	C/T	TRUE
A	47520	47520	1	2	SNP	0.5	A/G	TRUE
A	47474	47474	1	2	SNP	0.5	A/C	TRUE
C	47427	47427	1	2	SNP	0.5	C/T	TRUE
A	47324	47324	1	2	SNP	0.5	A/C	TRUE
A	47158	47158	1	2	SNP	0.5	A/G	TRUE
A	47155	47155	1	2	SNP	0.5	A/G	TRUE
A	46890	46890	1	2	SNP	0.5	A/C	TRUE
A	46875	46875	1	2	SNP	0.5	A/G	TRUE
A	46853	46853	1	2	SNP	0.5	A/C	TRUE
G	46846	46846	1	2	SNP	0.5	G/T	TRUE
A	46815	46815	1	2	SNP	0.5	A/G	TRUE
A	46733	46733	1	2	SNP	0.5	A/G	TRUE
A	46477	46477	1	2	SNP	0.5	A/C	TRUE
A	46232	46232	1	2	SNP	0.5	A/G	TRUE
A	46216	46216	1	2	SNP	0.5	A/C	TRUE
A	46065	46065	1	2	SNP	0.5	A/G	TRUE
A	45975	45975	1	2	SNP	0.5	A/C	TRUE
G	45762	45762	1	2	SNP	0.5	G/T	TRUE
A	45638	45638	1	2	SNP	0.5	A/G	TRUE
C	45219	45219	1	2	SNP	0.5	C/G	TRUE
A	44973	44973	1	2	SNP	0.5	A/G	TRUE
C	44963	44963	1	2	SNP	0.5	C/T	TRUE
A	44671	44671	1	2	SNP	0.5	A/C	TRUE
A	44670	44670	1	2	SNP	0.5	A/C	TRUE
A	44658	44658	1	2	SNP	0.5	A/G	TRUE
A	44569	44569	1	2	SNP	0.5	A/G	TRUE
C	44271	44271	1	2	SNP	0.5	C/T	TRUE
A	44211	44211	1	2	SNP	0.5	A/G	TRUE
A	43981	43981	1	2	SNP	0.5	A/G	TRUE
G	43845	43845	1	2	SNP	0.5	G/T	TRUE
A	42506	42506	1	2	SNP	0.5	A/G	TRUE
G	42155	42155	1	2	SNP	0.5	G/T	TRUE
A	42080	42080	1	2	SNP	0.5	A/G	TRUE
C	41447	41447	1	2	SNP	0.5	C/G	TRUE
A	41158	41158	1	2	SNP	0.5	A/G	TRUE
A	40897	40897	1	2	SNP	0.5	A/G	TRUE
A	40402	40402	1	2	SNP	0.5	A/G	TRUE
A	39916	39916	1	2	SNP	0.5	A/G	TRUE
C	39667	39667	1	2	SNP	0.5	C/T	TRUE
A	39652	39652	1	2	SNP	0.5	A/G	TRUE
A	39457	39457	1	2	SNP	0.5	A/G	TRUE
A	39086	39086	1	2	SNP	0.5	A/G	TRUE
A	38919	38919	1	2	SNP	0.5	A/G	TRUE
A	38399	38399	1	2	SNP	0.5	A/G	TRUE
A	38315	38315	1	2	SNP	0.5	A/G	TRUE
G	38275	38275	1	2	SNP	0.5	G/T	TRUE
A	37746	37746	1	2	SNP	0.5	A/G	TRUE
C	37463	37463	1	2	SNP	0.5	C/T	TRUE
A	37408	37408	1	2	SNP	0.5	A/G	TRUE
C	37089	37089	1	2	SNP	0.5	C/T	TRUE
C	37088	37088	1	2	SNP	0.5	C/T	TRUE
C	36602	36602	1	2	SNP	0.5	C/T	TRUE
A	36404	36404	1	2	SNP	0.5	A/C	TRUE
C	36390	36390	1	2	SNP	0.5	C/T	TRUE
C	36204	36204	1	2	SNP	0.5	C/T	TRUE
A	36119	36119	1	2	SNP	0.5	A/G	TRUE
A	36098	36098	1	2	SNP	0.5	A/G	TRUE
C	35233	35233	1	2	SNP	0.5	C/T	TRUE
C	35161	35161	1	2	SNP	0.5	C/T	TRUE
A	35143	35143	1	2	SNP	0.5	A/G	TRUE
C	35134	35134	1	2	SNP	0.5	C/G	TRUE
C	34423	34423	1	2	SNP	0.5	C/G	TRUE
A	34339	34339	1	2	SNP	0.5	A/C	TRUE
C	34064	34064	1	2	SNP	0.5	C/T	TRUE
A	33937	33937	1	2	SNP	0.5	A/G	TRUE
C	33711	33711	1	2	SNP	0.5	C/T	TRUE
G	33481	33481	1	2	SNP	0.5	G/T	TRUE
A	33404	33404	1	2	SNP	0.5	A/G	TRUE
A	33377	33377	1	2	SNP	0.5	A/G	TRUE
C	33346	33346	1	2	SNP	0.5	C/T	TRUE
A	33212	33212	1	2	SNP	0.5	A/C	TRUE
A	33195	33195	1	2	SNP	0.5	A/G	TRUE
G	32789	32789	1	2	SNP	0.5	G/T	TRUE
C	32788	32788	1	2	SNP	0.5	C/T	TRUE
A	32627	32627	1	2	SNP	0.5	A/C	TRUE
A	32601	32601	1	2	SNP	0.5	A/T	TRUE
A	32195	32195	1	2	SNP	0.5	A/T	TRUE
C	31872	31872	1	2	SNP	0.5	C/G	TRUE
C	31868	31868	1	2	SNP	0.5	C/T	TRUE
C	31860	31860	1	2	SNP	0.5	C/T	TRUE
A	31825	31825	1	2	SNP	0.5	A/G	TRUE
C	31770	31770	1	2	SNP	0.5	C/G	TRUE
C	31592	31592	1	2	SNP	0.5	C/T	TRUE
C	31464	31464	1	2	SNP	0.5	C/T	TRUE
G	31435	31435	1	2	SNP	0.5	G/T	TRUE
C	30447	30447	1	2	SNP	0.5	C/T	TRUE
G	30348	30348	1	2	SNP	0.5	G/T	TRUE
A	30131	30131	1	2	SNP	0.5	A/G	TRUE
A	30037	30037	1	2	SNP	0.5	A/G	TRUE
C	30007	30007	1	2	SNP	0.5	C/G	TRUE
G	29750	29750	1	2	SNP	0.5	G/T	TRUE
C	29562	29562	1	2	SNP	0.5	C/T	TRUE
A	29454	29454	1	2	SNP	0.5	A/C	TRUE
A	29423	29423	1	2	SNP	0.5	A/G	TRUE
A	29301	29301	1	2	SNP	0.5	A/G	TRUE
C	29091	29091	1	2	SNP	0.5	C/T	TRUE
G	28827	28827	1	2	SNP	0.5	G/T	TRUE
A	28822	28822	1	2	SNP	0.5	A/G	TRUE
A	28700	28700	1	2	SNP	0.5	A/G	TRUE
A	28653	28653	1	2	SNP	0.5	A/G	TRUE
G	28623	28623	1	2	SNP	0.5	G/T	TRUE
A	28292	28292	1	2	SNP	0.5	A/C	TRUE
A	28262	28262	1	2	SNP	0.5	A/C	TRUE
A	28164	28164	1	2	SNP	0.5	A/G	TRUE
A	28131	28131	1	2	SNP	0.5	A/G	TRUE
G	28115	28115	1	2	SNP	0.5	G/T	TRUE
G	28109	28109	1	2	SNP	0.5	G/T	TRUE
A	28082	28082	1	2	SNP	0.5	A/C	TRUE
C	28080	28080	1	2	SNP	0.5	C/T	TRUE
A	28062	28062	1	2	SNP	0.5	A/C	TRUE
C	27932	27932	1	2	SNP	0.5	C/T	TRUE
A	27871	27871	1	2	SNP	0.5	A/G	TRUE
C	27582	27582	1	2	SNP	0.5	C/T	TRUE
G	27574	27574	1	2	SNP	0.5	G/T	TRUE
C	27372	27372	1	2	SNP	0.5	C/T	TRUE
C	26314	26314	1	2	SNP	0.5	C/T	TRUE
C	26105	26105	1	2	SNP	0.5	C/T	TRUE
C	25825	25825	1	2	SNP	0.5	C/T	TRUE
C	25369	25369	1	2	SNP	0.5	C/T	TRUE
C	25192	25192	1	2	SNP	0.5	C/T	TRUE
A	24883	24883	1	2	SNP	0.5	A/C	TRUE
A	24688	24688	1	2	SNP	0.5	A/G	TRUE
C	24300	24300	1	2	SNP	0.5	C/T	TRUE
A	23801	23801	1	2	SNP	0.5	A/C	TRUE
C	23660	23660	1	2	SNP	0.5	C/T	TRUE
G	23652	23652	1	2	SNP	0.5	G/T	TRUE
C	23007	23007	1	2	SNP	0.5	C/T	TRUE
A	22476	22476	1	2	SNP	0.5	A/G	TRUE
A	22341	22341	1	2	SNP	0.5	A/C	TRUE
A	22223	22223	1	2	SNP	0.5	A/G	TRUE
A	21921	21921	1	2	SNP	0.5	A/C	TRUE
C	21856	21856	1	2	SNP	0.5	C/G	TRUE
G	21559	21559	1	2	SNP	0.5	G/T	TRUE
C	21348	21348	1	2	SNP	0.5	C/T	TRUE
C	20509	20509	1	2	SNP	0.5	C/T	TRUE
C	19953	19953	1	2	SNP	0.5	C/T	TRUE
A	19886	19886	1	2	SNP	0.5	A/G	TRUE
A	19779	19779	1	2	SNP	0.5	A/G	TRUE
A	19753	19753	1	2	SNP	0.5	A/G	TRUE
A	19243	19243	1	2	SNP	0.5	A/T	TRUE
G	18633	18633	1	2	SNP	0.5	G/T	TRUE
C	18498	18498	1	2	SNP	0.5	C/T	TRUE
C	18274	18274	1	2	SNP	0.5	C/T	TRUE
A	18145	18145	1	2	SNP	0.5	A/G	TRUE
A	18100	18100	1	2	SNP	0.5	A/G	TRUE
C	18007	18007	1	2	SNP	0.5	C/T	TRUE
C	17941	17941	1	2	SNP	0.5	C/T	TRUE
C	17919	17919	1	2	SNP	0.5	C/T	TRUE
G	17730	17730	1	2	SNP	0.5	G/T	TRUE
C	17449	17449	1	2	SNP	0.5	C/T	TRUE
C	17303	17303	1	2	SNP	0.5	C/T	TRUE
C	17017	17017	1	2	SNP	0.5	C/T	TRUE
C	17016	17016	1	2	SNP	0.5	C/T	TRUE
C	16999	16999	1	2	SNP	0.5	C/T	TRUE
G	16987	16987	1	2	SNP	0.5	G/T	TRUE
A	16889	16889	1	2	SNP	0.5	A/G	TRUE
A	16760	16760	1	2	SNP	0.5	A/G	TRUE
C	16676	16676	1	2	SNP	0.5	C/T	TRUE
A	16580	16580	1	2	SNP	0.5	A/T	TRUE
C	15874	15874	1	2	SNP	0.5	C/T	TRUE
G	15700	15700	1	2	SNP	0.5	G/T	TRUE
C	15169	15169	1	2	SNP	0.5	C/G	TRUE
C	15047	15047	1	2	SNP	0.5	C/G	TRUE
A	14953	14953	1	2	SNP	0.5	A/T	TRUE
A	14924	14924	1	2	SNP	0.5	A/G	TRUE
A	14917	14917	1	2	SNP	0.5	A/G	TRUE
A	14816	14816	1	2	SNP	0.5	A/G	TRUE
G	14627	14627	1	2	SNP	0.5	G/T	TRUE
A	14441	14441	1	2	SNP	0.5	A/G	TRUE
C	14346	14346	1	2	SNP	0.5	C/T	TRUE
A	14079	14079	1	2	SNP	0.5	A/G	TRUE
C	14055	14055	1	2	SNP	0.5	C/T	TRUE
C	13558	13558	1	2	SNP	0.5	C/T	TRUE
C	13201	13201	1	2	SNP	0.5	C/T	TRUE
C	13102	13102	1	2	SNP	0.5	C/T	TRUE
A	12566	12566	1	2	SNP	0.5	A/G	TRUE
A	12506	12506	1	2	SNP	0.5	A/G	TRUE
C	11957	11957	1	2	SNP	0.5	C/T	TRUE
C	11513	11513	1	2	SNP	0.5	C/T	TRUE
A	11464	11464	1	2	SNP	0.5	A/G	TRUE
C	11402	11402	1	2	SNP	0.5	C/T	TRUE
A	11279	11279	1	2	SNP	0.5	A/C	TRUE
A	11132	11132	1	2	SNP	0.5	A/G	TRUE
C	10910	10910	1	2	SNP	0.5	C/G	TRUE
A	10871	10871	1	2	SNP	0.5	A/G	TRUE
C	10750	10750	1	2	SNP	0.5	C/T	TRUE
A	10737	10737	1	2	SNP	0.5	A/G	TRUE
C	10341	10341	1	2	SNP	0.5	C/G	TRUE
C	10340	10340	1	2	SNP	0.5	C/T	TRUE
C	10063	10063	1	2	SNP	0.5	C/T	TRUE
G	10032	10032	1	2	SNP	0.5	G/T	TRUE
C	9973	9973	1	2	SNP	0.5	C/T	TRUE
C	9866	9866	1	2	SNP	0.5	C/T	TRUE
A	9802	9802	1	2	SNP	0.5	A/T	TRUE
G	9801	9801	1	2	SNP	0.5	G/T	TRUE
C	9731	9731	1	2	SNP	0.5	C/T	TRUE
A	9652	9652	1	2	SNP	0.5	A/T	TRUE
G	9645	9645	1	2	SNP	0.5	G/T	TRUE
C	9540	9540	1	2	SNP	0.5	C/T	TRUE
A	9475	9475	1	2	SNP	0.5	A/G	TRUE
A	9429	9429	1	2	SNP	0.5	A/G	TRUE
C	9415	9415	1	2	SNP	0.5	C/T	TRUE
A	9396	9396	1	2	SNP	0.5	A/G	TRUE
A	9356	9356	1	2	SNP	0.5	A/T	TRUE
A	9351	9351	1	2	SNP	0.5	A/G	TRUE
C	9311	9311	1	2	SNP	0.5	C/T	TRUE
A	9236	9236	1	2	SNP	0.5	A/G	TRUE
A	9067	9067	1	2	SNP	0.5	A/T	TRUE
C	9062	9062	1	2	SNP	0.5	C/T	TRUE
A	8905	8905	1	2	SNP	0.5	A/C	TRUE
C	8882	8882	1	2	SNP	0.5	C/T	TRUE
A	8584	8584	1	2	SNP	0.5	A/C	TRUE
A	8561	8561	1	2	SNP	0.5	A/G	TRUE
C	8272	8272	1	2	SNP	0.5	C/T	TRUE
C	8231	8231	1	2	SNP	0.5	C/T	TRUE
C	8015	8015	1	2	SNP	0.5	C/T	TRUE
A	8006	8006	1	2	SNP	0.5	A/C	TRUE
C	7816	7816	1	2	SNP	0.5	C/T	TRUE
A	7560	7560	1	2	SNP	0.5	A/C	TRUE
A	7385	7385	1	2	SNP	0.5	A/C	TRUE
C	7375	7375	1	2	SNP	0.5	C/G	TRUE
A	7325	7325	1	2	SNP	0.5	A/C	TRUE
G	7252	7252	1	2	SNP	0.5	G/T	TRUE
C	7209	7209	1	2	SNP	0.5	C/T	TRUE
A	7194	7194	1	2	SNP	0.5	A/T	TRUE
A	7045	7045	1	2	SNP	0.5	A/G	TRUE
G	7025	7025	1	2	SNP	0.5	G/T	TRUE
C	6998	6998	1	2	SNP	0.5	C/T	TRUE
C	6963	6963	1	2	SNP	0.5	C/G	TRUE
A	6876	6876	1	2	SNP	0.5	A/G	TRUE
A	6846	6846	1	2	SNP	0.5	A/C	TRUE
A	6078	6078	1	2	SNP	0.5	A/G	TRUE
C	6002	6002	1	2	SNP	0.5	C/T	TRUE
A	5946	5946	1	2	SNP	0.5	A/C	TRUE
C	5944	5944	1	2	SNP	0.5	C/T	TRUE
A	5918	5918	1	2	SNP	0.5	A/G	TRUE
C	5914	5914	1	2	SNP	0.5	C/G	TRUE
C	5900	5900	1	2	SNP	0.5	C/T	TRUE
A	5893	5893	1	2	SNP	0.5	A/G	TRUE
C	5673	5673	1	2	SNP	0.5	C/T	TRUE
C	5672	5672	1	2	SNP	0.5	C/T	TRUE
A	5660	5660	1	2	SNP	0.5	A/G	TRUE
C	5463	5463	1	2	SNP	0.5	C/T	TRUE
A	5424	5424	1	2	SNP	0.5	A/G	TRUE
G	4907	4907	1	2	SNP	0.5	G/T	TRUE
A	4903	4903	1	2	SNP	0.5	A/C	TRUE
C	4897	4897	1	2	SNP	0.5	C/T	TRUE
G	4881	4881	1	2	SNP	0.5	G/T	TRUE
G	4828	4828	1	2	SNP	0.5	G/T	TRUE
C	4811	4811	1	2	SNP	0.5	C/T	TRUE
C	4787	4787	1	2	SNP	0.5	C/T	TRUE
C	4765	4765	1	2	SNP	0.5	C/T	TRUE
A	4728	4728	1	2	SNP	0.5	A/G	TRUE
G	4720	4720	1	2	SNP	0.5	G/T	TRUE
A	4674	4674	1	2	SNP	0.5	A/G	TRUE
G	4605	4605	1	2	SNP	0.5	G/T	TRUE
A	4482	4482	1	2	SNP	0.5	A/C	TRUE
G	4475	4475	1	2	SNP	0.5	G/T	TRUE
G	4431	4431	1	2	SNP	0.5	G/T	TRUE
A	4235	4235	1	2	SNP	0.5	A/C	TRUE
G	4204	4204	1	2	SNP	0.5	G/T	TRUE
G	3996	3996	1	2	SNP	0.5	G/T	TRUE
A	3956	3956	1	2	SNP	0.5	A/G	TRUE
A	3744	3744	1	2	SNP	0.5	A/T	TRUE
C	3685	3685	1	2	SNP	0.5	C/T	TRUE
G	3663	3663	1	2	SNP	0.5	G/T	TRUE
C	3534	3534	1	2	SNP	0.5	C/T	TRUE
A	3499	3499	1	2	SNP	0.5	A/T	TRUE
G	3493	3493	1	2	SNP	0.5	G/T	TRUE
A	3414	3414	1	2	SNP	0.5	A/C	TRUE
G	3413	3413	1	2	SNP	0.5	G/T	TRUE
A	3316	3316	1	2	SNP	0.5	A/G	TRUE
A	3279	3279	1	2	SNP	0.5	A/G	TRUE
A	3187	3187	1	2	SNP	0.5	A/G	TRUE
A	3098	3098	1	2	SNP	0.5	A/T	TRUE
A	3037	3037	1	2	SNP	0.5	A/G	TRUE
A	3028	3028	1	2	SNP	0.5	A/G	TRUE
C	2954	2954	1	2	SNP	0.5	C/T	TRUE
A	2913	2913	1	2	SNP	0.5	A/T	TRUE
C	2896	2896	1	2	SNP	0.5	C/T	TRUE
C	2874	2874	1	2	SNP	0.5	C/T	TRUE
C	2807	2807	1	2	SNP	0.5	C/T	TRUE
G	2800	2800	1	2	SNP	0.5	G/T	TRUE
A	2723	2723	1	2	SNP	0.5	A/C	TRUE
A	2619	2619	1	2	SNP	0.5	A/C	TRUE
G	2096	2096	1	2	SNP	0.5	G/T	TRUE
A	1988	1988	1	2	SNP	0.5	A/G	TRUE
G	1984	1984	1	2	SNP	0.5	G/T	TRUE
A	1789	1789	1	2	SNP	0.5	A/G	TRUE
A	1676	1676	1	2	SNP	0.5	A/G	TRUE
A	1658	1658	1	2	SNP	0.5	A/C	TRUE
G	1643	1643	1	2	SNP	0.5	G/T	TRUE
A	1532	1532	1	2	SNP	0.5	A/G	TRUE
A	1109	1109	1	2	SNP	0.5	A/G	TRUE
A	749	749	1	2	SNP	0.5	A/G	TRUE
A	665	665	1	2	SNP	0.5	A/G	TRUE
A	530	530	1	2	SNP	0.5	A/G	TRUE
C	529	529	1	2	SNP	0.5	C/T	TRUE
A	527	527	1	2	SNP	0.5	A/G	TRUE
A	472	472	1	2	SNP	0.5	A/C	TRUE
A	387	387	1	2	SNP	0.5	A/C	TRUE
A	363	363	1	2	SNP	0.5	A/C	TRUE
C	317	317	1	2	SNP	0.5	C/T	TRUE
A	298	298	1	2	SNP	0.5	A/C	TRUE
C	297	297	1	2	SNP	0.5	C/T	TRUE
A	251	251	1	2	SNP	0.5	A/T	TRUE
A	232	232	1	2	SNP	0.5	A/T	TRUE
A	219	219	1	2	SNP	0.5	A/T	TRUE
G	217	217	1	2	SNP	0.5	G/T	TRUE
G	183	183	1	2	SNP	0.5	G/T	TRUE
A	151	151	1	2	SNP	0.5	A/C	TRUE
G	150	150	1	2	SNP	0.5	G/T	TRUE
A	149	149	1	2	SNP	0.5	A/T	TRUE

## Sheet: NK SSC
Sequence Name	Name	Type	Minimum	Maximum	Length	# Intervals	Direction	Coverage	Polymorphism Type	Variant Frequency		TRUE
Consensus	C	Polymorphism	18510	18510	1	1	none	2	SNP	0.5	C/T	TRUE
Consensus	G	Polymorphism	18506	18506	1	1	none	2	SNP	0.5	G/T	TRUE
Consensus	A	Polymorphism	18495	18495	1	1	none	2	SNP	0.5	A/T	TRUE
Consensus	C	Polymorphism	18438	18438	1	1	none	2	SNP	0.5	C/T	TRUE		Transition	C/T	48	90	48	Ts/Tv	0.967742
Consensus	C	Polymorphism	18356	18356	1	1	none	2	SNP	0.5	C/T	TRUE			A/G	42		42
Consensus	C	Polymorphism	18326	18326	1	1	none	2	SNP	0.5	C/T	TRUE
Consensus	A	Polymorphism	18269	18269	1	1	none	2	SNP	0.5	A/C	TRUE		Transversion	A/T	17	93	17
Consensus	C	Polymorphism	18213	18213	1	1	none	2	SNP	0.5	C/T	TRUE			A/C	32		32
Consensus	C	Polymorphism	18189	18189	1	1	none	2	SNP	0.5	C/T	TRUE			G/T	37		37
Consensus	A	Polymorphism	18090	18090	1	1	none	2	SNP	0.5	A/G	TRUE			C/G	7		7
Consensus	G	Polymorphism	17987	17987	1	1	none	2	SNP	0.5	G/T	TRUE			Total	183		183
Consensus	G	Polymorphism	17986	17986	1	1	none	2	SNP	0.5	G/T	TRUE
Consensus	A	Polymorphism	17978	17978	1	1	none	2	SNP	0.5	A/G	TRUE
Consensus	C	Polymorphism	17934	17934	1	1	none	2	SNP	0.5	C/T	TRUE
Consensus	A	Polymorphism	17877	17877	1	1	none	2	SNP	0.5	A/C	TRUE
Consensus	G	Polymorphism	17854	17854	1	1	none	2	SNP	0.5	G/T	TRUE
Consensus	C	Polymorphism	17835	17835	1	1	none	2	SNP	0.5	C/T	TRUE
Consensus	G	Polymorphism	17739	17739	1	1	none	2	SNP	0.5	G/T	TRUE
Consensus	G	Polymorphism	17714	17714	1	1	none	2	SNP	0.5	G/T	TRUE
Consensus	A	Polymorphism	17709	17709	1	1	none	2	SNP	0.5	A/C	TRUE
Consensus	G	Polymorphism	17686	17686	1	1	none	2	SNP	0.5	G/T	TRUE
Consensus	G	Polymorphism	17677	17677	1	1	none	2	SNP	0.5	G/T	TRUE
Consensus	G	Polymorphism	17651	17651	1	1	none	2	SNP	0.5	G/T	TRUE
Consensus	C	Polymorphism	17618	17618	1	1	none	2	SNP	0.5	C/T	TRUE
Consensus	A	Polymorphism	17568	17568	1	1	none	2	SNP	0.5	A/G	TRUE
Consensus	C	Polymorphism	17386	17386	1	1	none	2	SNP	0.5	C/T	TRUE
Consensus	A	Polymorphism	17276	17276	1	1	none	2	SNP	0.5	A/G	TRUE
Consensus	A	Polymorphism	17256	17256	1	1	none	2	SNP	0.5	A/G	TRUE
Consensus	A	Polymorphism	17230	17230	1	1	none	2	SNP	0.5	A/C	TRUE
Consensus	A	Polymorphism	16970	16970	1	1	none	2	SNP	0.5	A/C	TRUE
Consensus	A	Polymorphism	16671	16671	1	1	none	2	SNP	0.5	A/G	TRUE
Consensus	G	Polymorphism	16590	16590	1	1	none	2	SNP	0.5	G/T	TRUE
Consensus	C	Polymorphism	16562	16562	1	1	none	2	SNP	0.5	C/T	TRUE
Consensus	G	Polymorphism	16515	16515	1	1	none	2	SNP	0.5	G/T	TRUE
Consensus	C	Polymorphism	16496	16496	1	1	none	2	SNP	0.5	C/G	TRUE
Consensus	C	Polymorphism	16487	16487	1	1	none	2	SNP	0.5	C/T	TRUE
Consensus	A	Polymorphism	16463	16463	1	1	none	2	SNP	0.5	A/G	TRUE
Consensus	A	Polymorphism	16410	16410	1	1	none	2	SNP	0.5	A/C	TRUE
Consensus	A	Polymorphism	16191	16191	1	1	none	2	SNP	0.5	A/C	TRUE
Consensus	A	Polymorphism	16099	16099	1	1	none	2	SNP	0.5	A/G	TRUE
Consensus	A	Polymorphism	16057	16057	1	1	none	2	SNP	0.5	A/C	TRUE
Consensus	A	Polymorphism	16042	16042	1	1	none	2	SNP	0.5	A/G	TRUE
Consensus	G	Polymorphism	15998	15998	1	1	none	2	SNP	0.5	G/T	TRUE
Consensus	C	Polymorphism	15888	15888	1	1	none	2	SNP	0.5	C/T	TRUE
Consensus	G	Polymorphism	15854	15854	1	1	none	2	SNP	0.5	G/T	TRUE
Consensus	C	Polymorphism	15803	15803	1	1	none	2	SNP	0.5	C/T	TRUE
Consensus	G	Polymorphism	15764	15764	1	1	none	2	SNP	0.5	G/T	TRUE
Consensus	C	Polymorphism	15602	15602	1	1	none	2	SNP	0.5	C/T	TRUE
Consensus	G	Polymorphism	15547	15547	1	1	none	2	SNP	0.5	G/T	TRUE
Consensus	C	Polymorphism	15513	15513	1	1	none	2	SNP	0.5	C/T	TRUE
Consensus	G	Polymorphism	15479	15479	1	1	none	2	SNP	0.5	G/T	TRUE
Consensus	A	Polymorphism	15426	15426	1	1	none	2	SNP	0.5	A/T	TRUE
Consensus	A	Polymorphism	15338	15338	1	1	none	2	SNP	0.5	A/G	TRUE
Consensus	A	Polymorphism	15195	15195	1	1	none	2	SNP	0.5	A/G	TRUE
Consensus	A	Polymorphism	15117	15117	1	1	none	2	SNP	0.5	A/G	TRUE
Consensus	A	Polymorphism	15107	15107	1	1	none	2	SNP	0.5	A/G	TRUE
Consensus	G	Polymorphism	15049	15049	1	1	none	2	SNP	0.5	G/T	TRUE
Consensus	G	Polymorphism	15017	15017	1	1	none	2	SNP	0.5	G/T	TRUE
Consensus	C	Polymorphism	14882	14882	1	1	none	2	SNP	0.5	C/G	TRUE
Consensus	G	Polymorphism	14852	14852	1	1	none	2	SNP	0.5	G/T	TRUE
Consensus	C	Polymorphism	14781	14781	1	1	none	2	SNP	0.5	C/T	TRUE
Consensus	C	Polymorphism	14736	14736	1	1	none	2	SNP	0.5	C/T	TRUE
Consensus	A	Polymorphism	14727	14727	1	1	none	2	SNP	0.5	A/G	TRUE
Consensus	C	Polymorphism	14487	14487	1	1	none	2	SNP	0.5	C/T	TRUE
Consensus	C	Polymorphism	14400	14400	1	1	none	2	SNP	0.5	C/T	TRUE
Consensus	G	Polymorphism	14328	14328	1	1	none	2	SNP	0.5	G/T	TRUE
Consensus	G	Polymorphism	14286	14286	1	1	none	2	SNP	0.5	G/T	TRUE
Consensus	G	Polymorphism	14275	14275	1	1	none	2	SNP	0.5	G/T	TRUE
Consensus	A	Polymorphism	14133	14133	1	1	none	2	SNP	0.5	A/C	TRUE
Consensus	A	Polymorphism	14130	14130	1	1	none	2	SNP	0.5	A/T	TRUE
Consensus	C	Polymorphism	14108	14108	1	1	none	2	SNP	0.5	C/T	TRUE
Consensus	G	Polymorphism	14004	14004	1	1	none	2	SNP	0.5	G/T	TRUE
Consensus	C	Polymorphism	13885	13885	1	1	none	2	SNP	0.5	C/T	TRUE
Consensus	C	Polymorphism	13870	13870	1	1	none	2	SNP	0.5	C/T	TRUE
Consensus	A	Polymorphism	13856	13856	1	1	none	2	SNP	0.5	A/G	TRUE
Consensus	A	Polymorphism	13850	13850	1	1	none	2	SNP	0.5	A/G	TRUE
Consensus	A	Polymorphism	13821	13821	1	1	none	2	SNP	0.5	A/G	TRUE
Consensus	A	Polymorphism	13807	13807	1	1	none	2	SNP	0.5	A/C	TRUE
Consensus	C	Polymorphism	13756	13756	1	1	none	2	SNP	0.5	C/T	TRUE
Consensus	C	Polymorphism	13750	13750	1	1	none	2	SNP	0.5	C/T	TRUE
Consensus	G	Polymorphism	13746	13746	1	1	none	2	SNP	0.5	G/T	TRUE
Consensus	A	Polymorphism	13735	13735	1	1	none	2	SNP	0.5	A/C	TRUE
Consensus	C	Polymorphism	13725	13725	1	1	none	2	SNP	0.5	C/T	TRUE
Consensus	A	Polymorphism	13666	13666	1	1	none	2	SNP	0.5	A/T	TRUE
Consensus	C	Polymorphism	13577	13577	1	1	none	2	SNP	0.5	C/G	TRUE
Consensus	G	Polymorphism	13524	13524	1	1	none	2	SNP	0.5	G/T	TRUE
Consensus	C	Polymorphism	13421	13421	1	1	none	2	SNP	0.5	C/T	TRUE
Consensus	A	Polymorphism	13391	13391	1	1	none	2	SNP	0.5	A/G	TRUE
Consensus	C	Polymorphism	13292	13292	1	1	none	2	SNP	0.5	C/G	TRUE
Consensus	G	Polymorphism	13177	13177	1	1	none	2	SNP	0.5	G/T	TRUE
Consensus	C	Polymorphism	12505	12505	1	1	none	2	SNP	0.5	C/T	TRUE
Consensus	A	Polymorphism	12443	12443	1	1	none	2	SNP	0.5	A/C	TRUE
Consensus	C	Polymorphism	11552	11552	1	1	none	2	SNP	0.5	C/T	TRUE
Consensus	C	Polymorphism	11487	11487	1	1	none	2	SNP	0.5	C/T	TRUE
Consensus	A	Polymorphism	11443	11443	1	1	none	2	SNP	0.5	A/G	TRUE
Consensus	A	Polymorphism	11315	11315	1	1	none	2	SNP	0.5	A/C	TRUE
Consensus	A	Polymorphism	11152	11152	1	1	none	2	SNP	0.5	A/C	TRUE
Consensus	A	Polymorphism	10614	10614	1	1	none	2	SNP	0.5	A/C	TRUE
Consensus	C	Polymorphism	10547	10547	1	1	none	2	SNP	0.5	C/T	TRUE
Consensus	G	Polymorphism	10456	10456	1	1	none	2	SNP	0.5	G/T	TRUE
Consensus	C	Polymorphism	10276	10276	1	1	none	2	SNP	0.5	C/T	TRUE
Consensus	A	Polymorphism	10160	10160	1	1	none	2	SNP	0.5	A/G	TRUE
Consensus	A	Polymorphism	9941	9941	1	1	none	2	SNP	0.5	A/G	TRUE
Consensus	C	Polymorphism	9877	9877	1	1	none	2	SNP	0.5	C/T	TRUE
Consensus	A	Polymorphism	9698	9698	1	1	none	2	SNP	0.5	A/G	TRUE
Consensus	A	Polymorphism	9014	9014	1	1	none	2	SNP	0.5	A/C	TRUE
Consensus	G	Polymorphism	8894	8894	1	1	none	2	SNP	0.5	G/T	TRUE
Consensus	C	Polymorphism	8862	8862	1	1	none	2	SNP	0.5	C/T	TRUE
Consensus	A	Polymorphism	8822	8822	1	1	none	2	SNP	0.5	A/G	TRUE
Consensus	A	Polymorphism	8697	8697	1	1	none	2	SNP	0.5	A/C	TRUE
Consensus	C	Polymorphism	8642	8642	1	1	none	2	SNP	0.5	C/T	TRUE
Consensus	G	Polymorphism	8419	8419	1	1	none	2	SNP	0.5	G/T	TRUE
Consensus	C	Polymorphism	8392	8392	1	1	none	2	SNP	0.5	C/T	TRUE
Consensus	C	Polymorphism	8219	8219	1	1	none	2	SNP	0.5	C/T	TRUE
Consensus	A	Polymorphism	8216	8216	1	1	none	2	SNP	0.5	A/C	TRUE
Consensus	A	Polymorphism	8158	8158	1	1	none	2	SNP	0.5	A/T	TRUE
Consensus	A	Polymorphism	8138	8138	1	1	none	2	SNP	0.5	A/C	TRUE
Consensus	A	Polymorphism	8104	8104	1	1	none	2	SNP	0.5	A/G	TRUE
Consensus	C	Polymorphism	8051	8051	1	1	none	2	SNP	0.5	C/T	TRUE
Consensus	A	Polymorphism	7993	7993	1	1	none	2	SNP	0.5	A/T	TRUE
Consensus	A	Polymorphism	7927	7927	1	1	none	2	SNP	0.5	A/G	TRUE
Consensus	A	Polymorphism	7792	7792	1	1	none	2	SNP	0.5	A/G	TRUE
Consensus	A	Polymorphism	7573	7573	1	1	none	2	SNP	0.5	A/G	TRUE
Consensus	C	Polymorphism	7496	7496	1	1	none	2	SNP	0.5	C/T	TRUE
Consensus	G	Polymorphism	7395	7395	1	1	none	2	SNP	0.5	G/T	TRUE
Consensus	A	Polymorphism	7253	7253	1	1	none	2	SNP	0.5	A/T	TRUE
Consensus	G	Polymorphism	7055	7055	1	1	none	2	SNP	0.5	G/T	TRUE
Consensus	A	Polymorphism	7004	7004	1	1	none	2	SNP	0.5	A/G	TRUE
Consensus	C	Polymorphism	6453	6453	1	1	none	2	SNP	0.5	C/G	TRUE
Consensus	A	Polymorphism	6128	6128	1	1	none	2	SNP	0.5	A/G	TRUE
Consensus	A	Polymorphism	6031	6031	1	1	none	2	SNP	0.5	A/G	TRUE
Consensus	A	Polymorphism	5806	5806	1	1	none	2	SNP	0.5	A/T	TRUE
Consensus	G	Polymorphism	5554	5554	1	1	none	2	SNP	0.5	G/T	TRUE
Consensus	A	Polymorphism	5542	5542	1	1	none	2	SNP	0.5	A/G	TRUE
Consensus	A	Polymorphism	5435	5435	1	1	none	2	SNP	0.5	A/T	TRUE
Consensus	G	Polymorphism	5434	5434	1	1	none	2	SNP	0.5	G/T	TRUE
Consensus	A	Polymorphism	5433	5433	1	1	none	2	SNP	0.5	A/C	TRUE
Consensus	A	Polymorphism	5432	5432	1	1	none	2	SNP	0.5	A/T	TRUE
Consensus	A	Polymorphism	4990	4990	1	1	none	2	SNP	0.5	A/G	TRUE
Consensus	C	Polymorphism	4779	4779	1	1	none	2	SNP	0.5	C/T	TRUE
Consensus	C	Polymorphism	4770	4770	1	1	none	2	SNP	0.5	C/T	TRUE
Consensus	C	Polymorphism	4629	4629	1	1	none	2	SNP	0.5	C/T	TRUE
Consensus	C	Polymorphism	4497	4497	1	1	none	2	SNP	0.5	C/T	TRUE
Consensus	C	Polymorphism	4408	4408	1	1	none	2	SNP	0.5	C/T	TRUE
Consensus	A	Polymorphism	4076	4076	1	1	none	2	SNP	0.5	A/C	TRUE
Consensus	A	Polymorphism	3951	3951	1	1	none	2	SNP	0.5	A/G	TRUE
Consensus	A	Polymorphism	3910	3910	1	1	none	2	SNP	0.5	A/G	TRUE
Consensus	G	Polymorphism	3878	3878	1	1	none	2	SNP	0.5	G/T	TRUE
Consensus	C	Polymorphism	3862	3862	1	1	none	2	SNP	0.5	C/T	TRUE
Consensus	C	Polymorphism	3744	3744	1	1	none	2	SNP	0.5	C/T	TRUE
Consensus	A	Polymorphism	3684	3684	1	1	none	2	SNP	0.5	A/T	TRUE
Consensus	A	Polymorphism	3680	3680	1	1	none	2	SNP	0.5	A/G	TRUE
Consensus	C	Polymorphism	3666	3666	1	1	none	2	SNP	0.5	C/G	TRUE
Consensus	A	Polymorphism	3438	3438	1	1	none	2	SNP	0.5	A/G	TRUE
Consensus	A	Polymorphism	3278	3278	1	1	none	2	SNP	0.5	A/C	TRUE
Consensus	A	Polymorphism	3277	3277	1	1	none	2	SNP	0.5	A/T	TRUE
Consensus	A	Polymorphism	3276	3276	1	1	none	2	SNP	0.5	A/T	TRUE
Consensus	A	Polymorphism	3275	3275	1	1	none	2	SNP	0.5	A/T	TRUE
Consensus	G	Polymorphism	3274	3274	1	1	none	2	SNP	0.5	G/T	TRUE
Consensus	C	Polymorphism	3132	3132	1	1	none	2	SNP	0.5	C/T	TRUE
Consensus	A	Polymorphism	3120	3120	1	1	none	2	SNP	0.5	A/C	TRUE
Consensus	A	Polymorphism	3036	3036	1	1	none	2	SNP	0.5	A/C	TRUE
Consensus	A	Polymorphism	2853	2853	1	1	none	2	SNP	0.5	A/C	TRUE
Consensus	A	Polymorphism	2851	2851	1	1	none	2	SNP	0.5	A/C	TRUE
Consensus	A	Polymorphism	2682	2682	1	1	none	2	SNP	0.5	A/C	TRUE
Consensus	A	Polymorphism	2643	2643	1	1	none	2	SNP	0.5	A/G	TRUE
Consensus	A	Polymorphism	2382	2382	1	1	none	2	SNP	0.5	A/T	TRUE
Consensus	G	Polymorphism	2365	2365	1	1	none	2	SNP	0.5	G/T	TRUE
Consensus	A	Polymorphism	2192	2192	1	1	none	2	SNP	0.5	A/T	TRUE
Consensus	A	Polymorphism	1965	1965	1	1	none	2	SNP	0.5	A/C	TRUE
Consensus	A	Polymorphism	1221	1221	1	1	none	2	SNP	0.5	A/G	TRUE
Consensus	A	Polymorphism	1137	1137	1	1	none	2	SNP	0.5	A/G	TRUE
Consensus	C	Polymorphism	1090	1090	1	1	none	2	SNP	0.5	C/G	TRUE
Consensus	A	Polymorphism	912	912	1	1	none	2	SNP	0.5	A/G	TRUE
Consensus	A	Polymorphism	892	892	1	1	none	2	SNP	0.5	A/G	TRUE
Consensus	G	Polymorphism	883	883	1	1	none	2	SNP	0.5	G/T	TRUE
Consensus	A	Polymorphism	806	806	1	1	none	2	SNP	0.5	A/G	TRUE
Consensus	A	Polymorphism	764	764	1	1	none	2	SNP	0.5	A/C	TRUE
Consensus	A	Polymorphism	756	756	1	1	none	2	SNP	0.5	A/C	TRUE
Consensus	G	Polymorphism	596	596	1	1	none	2	SNP	0.5	G/T	TRUE
Consensus	C	Polymorphism	534	534	1	1	none	2	SNP	0.5	C/T	TRUE
Consensus	A	Polymorphism	261	261	1	1	none	2	SNP	0.5	A/T	TRUE
Consensus	C	Polymorphism	89	89	1	1	none	2	SNP	0.5	C/T	TRUE
Consensus	A	Polymorphism	51	51	1	1	none	2	SNP	0.5	A/C	TRUE
Consensus	A	Polymorphism	28	28	1	1	none	2	SNP	0.5	A/C	TRUE

## Sheet: NK IR
Name	Minimum	Maximum	Length	Coverage	Polymorphism Type	Variant Frequency		TRUE
A	25110	25110	1	2	SNP	0.5	A/G	TRUE
A	24573	24573	1	2	SNP	0.5	A/G	TRUE
A	24360	24360	1	2	SNP	0.5	A/G	TRUE	Transition	C/T	13	22	13	Ts/Tv	1.04762
G	23953	23953	1	2	SNP	0.5	G/T	TRUE		A/G	9		9
A	23952	23952	1	2	SNP	0.5	A/T	TRUE
A	23951	23951	1	2	SNP	0.5	A/T	TRUE	Transversion	A/T	7	21	7
A	23950	23950	1	2	SNP	0.5	A/C	TRUE		A/C	4		4
C	23743	23743	1	2	SNP	0.5	C/T	TRUE		G/T	8		8
A	23571	23571	1	2	SNP	0.5	A/G	TRUE		C/G	2		2
A	23565	23565	1	2	SNP	0.5	A/G	TRUE		Total	43		43
G	23564	23564	1	2	SNP	0.5	G/T	TRUE
C	23219	23219	1	2	SNP	0.5	C/T	TRUE
A	18304	18304	1	2	SNP	0.5	A/G	TRUE
G	17368	17368	1	2	SNP	0.5	G/T	TRUE
G	17340	17340	1	2	SNP	0.5	G/T	TRUE
A	17328	17328	1	2	SNP	0.5	A/T	TRUE
C	17312	17312	1	2	SNP	0.5	C/T	TRUE
C	14303	14303	1	2	SNP	0.5	C/T	TRUE
A	14175	14175	1	2	SNP	0.5	A/G	TRUE
A	14174	14174	1	2	SNP	0.5	A/C	TRUE
G	11284	11284	1	2	SNP	0.5	G/T	TRUE
C	10403	10403	1	2	SNP	0.5	C/T	TRUE
C	9729	9729	1	2	SNP	0.5	C/G	TRUE
A	9584	9584	1	2	SNP	0.5	A/T	TRUE
C	8786	8786	1	2	SNP	0.5	C/T	TRUE
A	7308	7308	1	2	SNP	0.5	A/G	TRUE
A	7017	7017	1	2	SNP	0.5	A/C	TRUE
C	6012	6012	1	2	SNP	0.5	C/T	TRUE
C	5768	5768	1	2	SNP	0.5	C/G	TRUE
G	5447	5447	1	2	SNP	0.5	G/T	TRUE
G	5002	5002	1	2	SNP	0.5	G/T	TRUE
A	4305	4305	1	2	SNP	0.5	A/C	TRUE
C	4272	4272	1	2	SNP	0.5	C/T	TRUE
A	3796	3796	1	2	SNP	0.5	A/G	TRUE
A	3746	3746	1	2	SNP	0.5	A/G	TRUE
C	2311	2311	1	2	SNP	0.5	C/T	TRUE
C	1939	1939	1	2	SNP	0.5	C/T	TRUE
A	1570	1570	1	2	SNP	0.5	A/T	TRUE
G	827	827	1	2	SNP	0.5	G/T	TRUE
A	46	46	1	2	SNP	0.5	A/T	TRUE
A	9	9	1	2	SNP	0.5	A/T	TRUE
C	7	7	1	2	SNP	0.5	C/T	TRUE
C	6	6	1	2	SNP	0.5	C/T	TRUE
C	4	4	1	2	SNP	0.5	C/T	TRUE

## Sheet: NR LSC
Name	Minimum	Maximum	Length	Coverage	Polymorphism Type	Variant Frequency		TRUE
A	86709	86709	1	2	SNP	0.5	A/C	TRUE
A	86595	86595	1	2	SNP	0.5	A/G	TRUE
C	86439	86439	1	2	SNP	0.5	C/T	TRUE
C	86352	86352	1	2	SNP	0.5	C/T	TRUE	Transition	C/T	166	335	166	Ts/Tv	1.49554
A	86332	86332	1	2	SNP	0.5	A/G	TRUE		A/G	169		169
C	86154	86154	1	2	SNP	0.5	C/T	TRUE
G	86111	86111	1	2	SNP	0.5	G/T	TRUE	Transversion	A/T	39	224	39
G	85814	85814	1	2	SNP	0.5	G/T	TRUE		A/C	68		68
A	85779	85779	1	2	SNP	0.5	A/G	TRUE		G/T	87		87
G	85759	85759	1	2	SNP	0.5	G/T	TRUE		C/G	30		30
A	85649	85649	1	2	SNP	0.5	A/G	TRUE		Total	559		559
G	85363	85363	1	2	SNP	0.5	G/T	TRUE
C	85332	85332	1	2	SNP	0.5	C/T	TRUE
G	85324	85324	1	2	SNP	0.5	G/T	TRUE
A	85323	85323	1	2	SNP	0.5	A/C	TRUE
A	85290	85290	1	2	SNP	0.5	A/G	TRUE
C	85160	85160	1	2	SNP	0.5	C/T	TRUE
A	84812	84812	1	2	SNP	0.5	A/G	TRUE
C	84705	84705	1	2	SNP	0.5	C/T	TRUE
A	84583	84583	1	2	SNP	0.5	A/T	TRUE
A	84582	84582	1	2	SNP	0.5	A/G	TRUE
G	84483	84483	1	2	SNP	0.5	G/T	TRUE
C	84360	84360	1	2	SNP	0.5	C/G	TRUE
A	84343	84343	1	2	SNP	0.5	A/T	TRUE
A	84329	84329	1	2	SNP	0.5	A/C	TRUE
G	84025	84025	1	2	SNP	0.5	G/T	TRUE
A	83875	83875	1	2	SNP	0.5	A/T	TRUE
A	83821	83821	1	2	SNP	0.5	A/G	TRUE
C	83820	83820	1	2	SNP	0.5	C/T	TRUE
C	83796	83796	1	2	SNP	0.5	C/T	TRUE
A	83772	83772	1	2	SNP	0.5	A/C	TRUE
C	83726	83726	1	2	SNP	0.5	C/G	TRUE
A	83636	83636	1	2	SNP	0.5	A/G	TRUE
A	83354	83354	1	2	SNP	0.5	A/C	TRUE
G	83005	83005	1	2	SNP	0.5	G/T	TRUE
A	82701	82701	1	2	SNP	0.5	A/C	TRUE
C	82666	82666	1	2	SNP	0.5	C/T	TRUE
A	82592	82592	1	2	SNP	0.5	A/G	TRUE
G	82438	82438	1	2	SNP	0.5	G/T	TRUE
C	81689	81689	1	2	SNP	0.5	C/G	TRUE
A	81473	81473	1	2	SNP	0.5	A/C	TRUE
C	81346	81346	1	2	SNP	0.5	C/T	TRUE
A	81308	81308	1	2	SNP	0.5	A/G	TRUE
G	81285	81285	1	2	SNP	0.5	G/T	TRUE
A	81275	81275	1	2	SNP	0.5	A/G	TRUE
A	81252	81252	1	2	SNP	0.5	A/T	TRUE
C	81053	81053	1	2	SNP	0.5	C/T	TRUE
A	80702	80702	1	2	SNP	0.5	A/C	TRUE
C	80673	80673	1	2	SNP	0.5	C/T	TRUE
A	80645	80645	1	2	SNP	0.5	A/G	TRUE
G	80579	80579	1	2	SNP	0.5	G/T	TRUE
A	80523	80523	1	2	SNP	0.5	A/T	TRUE
C	80512	80512	1	2	SNP	0.5	C/T	TRUE
A	80142	80142	1	2	SNP	0.5	A/G	TRUE
G	79853	79853	1	2	SNP	0.5	G/T	TRUE
A	79778	79778	1	2	SNP	0.5	A/T	TRUE
C	79687	79687	1	2	SNP	0.5	C/T	TRUE
G	79494	79494	1	2	SNP	0.5	G/T	TRUE
A	79461	79461	1	2	SNP	0.5	A/T	TRUE
A	79428	79428	1	2	SNP	0.5	A/T	TRUE
A	79427	79427	1	2	SNP	0.5	A/T	TRUE
A	79125	79125	1	2	SNP	0.5	A/G	TRUE
C	78793	78793	1	2	SNP	0.5	C/T	TRUE
A	78357	78357	1	2	SNP	0.5	A/C	TRUE
G	78287	78287	1	2	SNP	0.5	G/T	TRUE
G	77968	77968	1	2	SNP	0.5	G/T	TRUE
A	77903	77903	1	2	SNP	0.5	A/T	TRUE
A	77496	77496	1	2	SNP	0.5	A/G	TRUE
A	77473	77473	1	2	SNP	0.5	A/C	TRUE
C	76960	76960	1	2	SNP	0.5	C/T	TRUE
C	76770	76770	1	2	SNP	0.5	C/T	TRUE
A	76746	76746	1	2	SNP	0.5	A/G	TRUE
A	76646	76646	1	2	SNP	0.5	A/G	TRUE
C	76171	76171	1	2	SNP	0.5	C/T	TRUE
C	76162	76162	1	2	SNP	0.5	C/G	TRUE
A	76120	76120	1	2	SNP	0.5	A/G	TRUE
C	75502	75502	1	2	SNP	0.5	C/T	TRUE
A	75397	75397	1	2	SNP	0.5	A/G	TRUE
A	75367	75367	1	2	SNP	0.5	A/G	TRUE
A	75217	75217	1	2	SNP	0.5	A/G	TRUE
A	74746	74746	1	2	SNP	0.5	A/C	TRUE
A	74640	74640	1	2	SNP	0.5	A/G	TRUE
A	74422	74422	1	2	SNP	0.5	A/T	TRUE
G	73976	73976	1	2	SNP	0.5	G/T	TRUE
C	73946	73946	1	2	SNP	0.5	C/T	TRUE
G	73856	73856	1	2	SNP	0.5	G/T	TRUE
C	73725	73725	1	2	SNP	0.5	C/T	TRUE
A	73355	73355	1	2	SNP	0.5	A/G	TRUE
A	72935	72935	1	2	SNP	0.5	A/G	TRUE
C	72674	72674	1	2	SNP	0.5	C/T	TRUE
A	72410	72410	1	2	SNP	0.5	A/G	TRUE
C	72332	72332	1	2	SNP	0.5	C/T	TRUE
A	72274	72274	1	2	SNP	0.5	A/G	TRUE
A	72262	72262	1	2	SNP	0.5	A/T	TRUE
G	72249	72249	1	2	SNP	0.5	G/T	TRUE
A	72230	72230	1	2	SNP	0.5	A/G	TRUE
A	71124	71124	1	2	SNP	0.5	A/T	TRUE
C	71123	71123	1	2	SNP	0.5	C/G	TRUE
C	70920	70920	1	2	SNP	0.5	C/G	TRUE
G	70628	70628	1	2	SNP	0.5	G/T	TRUE
C	70566	70566	1	2	SNP	0.5	C/T	TRUE
C	69902	69902	1	2	SNP	0.5	C/T	TRUE
A	69746	69746	1	2	SNP	0.5	A/G	TRUE
C	69656	69656	1	2	SNP	0.5	C/T	TRUE
A	69491	69491	1	2	SNP	0.5	A/C	TRUE
A	69148	69148	1	2	SNP	0.5	A/G	TRUE
A	68939	68939	1	2	SNP	0.5	A/G	TRUE
G	68864	68864	1	2	SNP	0.5	G/T	TRUE
A	68540	68540	1	2	SNP	0.5	A/T	TRUE
A	68534	68534	1	2	SNP	0.5	A/G	TRUE
C	68266	68266	1	2	SNP	0.5	C/T	TRUE
A	68125	68125	1	2	SNP	0.5	A/G	TRUE
A	68116	68116	1	2	SNP	0.5	A/C	TRUE
G	68082	68082	1	2	SNP	0.5	G/T	TRUE
G	67967	67967	1	2	SNP	0.5	G/T	TRUE
A	67943	67943	1	2	SNP	0.5	A/G	TRUE
A	67917	67917	1	2	SNP	0.5	A/G	TRUE
C	67901	67901	1	2	SNP	0.5	C/G	TRUE
A	67807	67807	1	2	SNP	0.5	A/G	TRUE
G	67699	67699	1	2	SNP	0.5	G/T	TRUE
C	67533	67533	1	2	SNP	0.5	C/T	TRUE
A	67386	67386	1	2	SNP	0.5	A/G	TRUE
A	66866	66866	1	2	SNP	0.5	A/G	TRUE
G	66734	66734	1	2	SNP	0.5	G/T	TRUE
C	66566	66566	1	2	SNP	0.5	C/T	TRUE
A	66561	66561	1	2	SNP	0.5	A/G	TRUE
C	66507	66507	1	2	SNP	0.5	C/G	TRUE
C	66455	66455	1	2	SNP	0.5	C/T	TRUE
A	66389	66389	1	2	SNP	0.5	A/G	TRUE
A	66296	66296	1	2	SNP	0.5	A/G	TRUE
A	66013	66013	1	2	SNP	0.5	A/G	TRUE
G	66011	66011	1	2	SNP	0.5	G/T	TRUE
A	65997	65997	1	2	SNP	0.5	A/G	TRUE
C	65971	65971	1	2	SNP	0.5	C/T	TRUE
A	65963	65963	1	2	SNP	0.5	A/C	TRUE
C	65799	65799	1	2	SNP	0.5	C/T	TRUE
G	65743	65743	1	2	SNP	0.5	G/T	TRUE
A	65666	65666	1	2	SNP	0.5	A/T	TRUE
A	65665	65665	1	2	SNP	0.5	A/T	TRUE
C	65586	65586	1	2	SNP	0.5	C/T	TRUE
A	65139	65139	1	2	SNP	0.5	A/G	TRUE
C	64923	64923	1	2	SNP	0.5	C/T	TRUE
C	64490	64490	1	2	SNP	0.5	C/T	TRUE
C	64114	64114	1	2	SNP	0.5	C/T	TRUE
A	63997	63997	1	2	SNP	0.5	A/G	TRUE
C	63811	63811	1	2	SNP	0.5	C/G	TRUE
C	63679	63679	1	2	SNP	0.5	C/T	TRUE
C	63655	63655	1	2	SNP	0.5	C/T	TRUE
A	63362	63362	1	2	SNP	0.5	A/G	TRUE
A	63180	63180	1	2	SNP	0.5	A/C	TRUE
A	62960	62960	1	2	SNP	0.5	A/C	TRUE
G	62542	62542	1	2	SNP	0.5	G/T	TRUE
A	62493	62493	1	2	SNP	0.5	A/G	TRUE
A	62462	62462	1	2	SNP	0.5	A/G	TRUE
C	62459	62459	1	2	SNP	0.5	C/T	TRUE
A	61951	61951	1	2	SNP	0.5	A/G	TRUE
G	61804	61804	1	2	SNP	0.5	G/T	TRUE
C	61795	61795	1	2	SNP	0.5	C/T	TRUE
C	61629	61629	1	2	SNP	0.5	C/T	TRUE
A	61583	61583	1	2	SNP	0.5	A/G	TRUE
A	61484	61484	1	2	SNP	0.5	A/T	TRUE
C	61255	61255	1	2	SNP	0.5	C/T	TRUE
C	61036	61036	1	2	SNP	0.5	C/T	TRUE
C	61028	61028	1	2	SNP	0.5	C/T	TRUE
A	60823	60823	1	2	SNP	0.5	A/G	TRUE
A	60521	60521	1	2	SNP	0.5	A/G	TRUE
G	60342	60342	1	2	SNP	0.5	G/T	TRUE
G	60262	60262	1	2	SNP	0.5	G/T	TRUE
C	60023	60023	1	2	SNP	0.5	C/T	TRUE
A	59755	59755	1	2	SNP	0.5	A/T	TRUE
A	59696	59696	1	2	SNP	0.5	A/G	TRUE
G	59653	59653	1	2	SNP	0.5	G/T	TRUE
A	59580	59580	1	2	SNP	0.5	A/G	TRUE
G	59450	59450	1	2	SNP	0.5	G/T	TRUE
A	59311	59311	1	2	SNP	0.5	A/G	TRUE
A	59262	59262	1	2	SNP	0.5	A/C	TRUE
A	58993	58993	1	2	SNP	0.5	A/C	TRUE
A	57640	57640	1	2	SNP	0.5	A/G	TRUE
G	57482	57482	1	2	SNP	0.5	G/T	TRUE
C	57445	57445	1	2	SNP	0.5	C/T	TRUE
A	57032	57032	1	2	SNP	0.5	A/G	TRUE
C	56882	56882	1	2	SNP	0.5	C/T	TRUE
C	56643	56643	1	2	SNP	0.5	C/T	TRUE
A	56556	56556	1	2	SNP	0.5	A/G	TRUE
C	56544	56544	1	2	SNP	0.5	C/T	TRUE
C	56229	56229	1	2	SNP	0.5	C/T	TRUE
C	56196	56196	1	2	SNP	0.5	C/T	TRUE
A	56184	56184	1	2	SNP	0.5	A/G	TRUE
C	56097	56097	1	2	SNP	0.5	C/T	TRUE
A	56082	56082	1	2	SNP	0.5	A/T	TRUE
C	55425	55425	1	2	SNP	0.5	C/G	TRUE
C	55236	55236	1	2	SNP	0.5	C/T	TRUE
A	54882	54882	1	2	SNP	0.5	A/G	TRUE
G	54356	54356	1	2	SNP	0.5	G/T	TRUE
C	54179	54179	1	2	SNP	0.5	C/T	TRUE
A	53913	53913	1	2	SNP	0.5	A/G	TRUE
G	53846	53846	1	2	SNP	0.5	G/T	TRUE
C	53837	53837	1	2	SNP	0.5	C/G	TRUE
A	53828	53828	1	2	SNP	0.5	A/C	TRUE
A	53730	53730	1	2	SNP	0.5	A/G	TRUE
C	53729	53729	1	2	SNP	0.5	C/T	TRUE
C	53681	53681	1	2	SNP	0.5	C/G	TRUE
C	53575	53575	1	2	SNP	0.5	C/T	TRUE
C	53498	53498	1	2	SNP	0.5	C/T	TRUE
A	53493	53493	1	2	SNP	0.5	A/G	TRUE
G	53461	53461	1	2	SNP	0.5	G/T	TRUE
C	53415	53415	1	2	SNP	0.5	C/G	TRUE
A	53330	53330	1	2	SNP	0.5	A/G	TRUE
A	53152	53152	1	2	SNP	0.5	A/G	TRUE
C	53116	53116	1	2	SNP	0.5	C/G	TRUE
C	52976	52976	1	2	SNP	0.5	C/T	TRUE
A	52862	52862	1	2	SNP	0.5	A/G	TRUE
A	52861	52861	1	2	SNP	0.5	A/C	TRUE
A	52805	52805	1	2	SNP	0.5	A/G	TRUE
C	52539	52539	1	2	SNP	0.5	C/T	TRUE
A	52491	52491	1	2	SNP	0.5	A/G	TRUE
C	52311	52311	1	2	SNP	0.5	C/T	TRUE
C	52015	52015	1	2	SNP	0.5	C/T	TRUE
C	51748	51748	1	2	SNP	0.5	C/G	TRUE
A	51627	51627	1	2	SNP	0.5	A/C	TRUE
A	51163	51163	1	2	SNP	0.5	A/G	TRUE
G	51087	51087	1	2	SNP	0.5	G/T	TRUE
C	51029	51029	1	2	SNP	0.5	C/T	TRUE
A	50849	50849	1	2	SNP	0.5	A/G	TRUE
A	50664	50664	1	2	SNP	0.5	A/C	TRUE
A	50663	50663	1	2	SNP	0.5	A/T	TRUE
C	50603	50603	1	2	SNP	0.5	C/T	TRUE
G	50257	50257	1	2	SNP	0.5	G/T	TRUE
A	50148	50148	1	2	SNP	0.5	A/G	TRUE
A	50144	50144	1	2	SNP	0.5	A/G	TRUE
A	49924	49924	1	2	SNP	0.5	A/C	TRUE
C	49838	49838	1	2	SNP	0.5	C/T	TRUE
C	49818	49818	1	2	SNP	0.5	C/T	TRUE
A	49764	49764	1	2	SNP	0.5	A/G	TRUE
A	49738	49738	1	2	SNP	0.5	A/G	TRUE
C	49737	49737	1	2	SNP	0.5	C/T	TRUE
C	49308	49308	1	2	SNP	0.5	C/T	TRUE
A	49230	49230	1	2	SNP	0.5	A/G	TRUE
G	48983	48983	1	2	SNP	0.5	G/T	TRUE
C	48919	48919	1	2	SNP	0.5	C/T	TRUE
A	48902	48902	1	2	SNP	0.5	A/C	TRUE
A	48890	48890	1	2	SNP	0.5	A/T	TRUE
C	48837	48837	1	2	SNP	0.5	C/T	TRUE
G	48809	48809	1	2	SNP	0.5	G/T	TRUE
C	48740	48740	1	2	SNP	0.5	C/T	TRUE
A	48541	48541	1	2	SNP	0.5	A/C	TRUE
A	48540	48540	1	2	SNP	0.5	A/C	TRUE
C	48476	48476	1	2	SNP	0.5	C/T	TRUE
G	48158	48158	1	2	SNP	0.5	G/T	TRUE
C	47609	47609	1	2	SNP	0.5	C/T	TRUE
A	47504	47504	1	2	SNP	0.5	A/G	TRUE
A	47458	47458	1	2	SNP	0.5	A/C	TRUE
C	47411	47411	1	2	SNP	0.5	C/T	TRUE
A	47308	47308	1	2	SNP	0.5	A/C	TRUE
A	47142	47142	1	2	SNP	0.5	A/G	TRUE
A	47139	47139	1	2	SNP	0.5	A/G	TRUE
A	46874	46874	1	2	SNP	0.5	A/C	TRUE
A	46859	46859	1	2	SNP	0.5	A/G	TRUE
A	46837	46837	1	2	SNP	0.5	A/C	TRUE
G	46830	46830	1	2	SNP	0.5	G/T	TRUE
A	46799	46799	1	2	SNP	0.5	A/G	TRUE
A	46717	46717	1	2	SNP	0.5	A/G	TRUE
A	46461	46461	1	2	SNP	0.5	A/C	TRUE
A	46213	46213	1	2	SNP	0.5	A/G	TRUE
A	46200	46200	1	2	SNP	0.5	A/C	TRUE
A	46049	46049	1	2	SNP	0.5	A/G	TRUE
A	45959	45959	1	2	SNP	0.5	A/C	TRUE
G	45746	45746	1	2	SNP	0.5	G/T	TRUE
A	45622	45622	1	2	SNP	0.5	A/G	TRUE
C	45203	45203	1	2	SNP	0.5	C/G	TRUE
A	44957	44957	1	2	SNP	0.5	A/G	TRUE
C	44947	44947	1	2	SNP	0.5	C/T	TRUE
A	44655	44655	1	2	SNP	0.5	A/C	TRUE
A	44654	44654	1	2	SNP	0.5	A/C	TRUE
A	44642	44642	1	2	SNP	0.5	A/G	TRUE
A	44553	44553	1	2	SNP	0.5	A/G	TRUE
C	44255	44255	1	2	SNP	0.5	C/T	TRUE
A	44195	44195	1	2	SNP	0.5	A/G	TRUE
A	43965	43965	1	2	SNP	0.5	A/G	TRUE
A	43853	43853	1	2	SNP	0.5	A/G	TRUE
G	43829	43829	1	2	SNP	0.5	G/T	TRUE
A	42490	42490	1	2	SNP	0.5	A/G	TRUE
G	42139	42139	1	2	SNP	0.5	G/T	TRUE
A	42064	42064	1	2	SNP	0.5	A/G	TRUE
C	41431	41431	1	2	SNP	0.5	C/G	TRUE
A	41142	41142	1	2	SNP	0.5	A/G	TRUE
A	40881	40881	1	2	SNP	0.5	A/G	TRUE
A	40386	40386	1	2	SNP	0.5	A/G	TRUE
A	39900	39900	1	2	SNP	0.5	A/G	TRUE
C	39651	39651	1	2	SNP	0.5	C/T	TRUE
A	39441	39441	1	2	SNP	0.5	A/G	TRUE
A	39070	39070	1	2	SNP	0.5	A/G	TRUE
A	38903	38903	1	2	SNP	0.5	A/G	TRUE
A	38383	38383	1	2	SNP	0.5	A/G	TRUE
A	38299	38299	1	2	SNP	0.5	A/G	TRUE
G	38259	38259	1	2	SNP	0.5	G/T	TRUE
A	37730	37730	1	2	SNP	0.5	A/G	TRUE
C	37447	37447	1	2	SNP	0.5	C/T	TRUE
A	37392	37392	1	2	SNP	0.5	A/G	TRUE
C	37073	37073	1	2	SNP	0.5	C/T	TRUE
C	37072	37072	1	2	SNP	0.5	C/T	TRUE
C	36586	36586	1	2	SNP	0.5	C/T	TRUE
A	36388	36388	1	2	SNP	0.5	A/C	TRUE
C	36374	36374	1	2	SNP	0.5	C/T	TRUE
C	36188	36188	1	2	SNP	0.5	C/T	TRUE
A	36103	36103	1	2	SNP	0.5	A/G	TRUE
A	36082	36082	1	2	SNP	0.5	A/G	TRUE
C	35217	35217	1	2	SNP	0.5	C/T	TRUE
C	35145	35145	1	2	SNP	0.5	C/T	TRUE
A	35127	35127	1	2	SNP	0.5	A/G	TRUE
C	35118	35118	1	2	SNP	0.5	C/G	TRUE
C	34407	34407	1	2	SNP	0.5	C/G	TRUE
A	34323	34323	1	2	SNP	0.5	A/C	TRUE
C	34048	34048	1	2	SNP	0.5	C/T	TRUE
A	33921	33921	1	2	SNP	0.5	A/G	TRUE
C	33695	33695	1	2	SNP	0.5	C/T	TRUE
G	33647	33647	1	2	SNP	0.5	G/T	TRUE
G	33465	33465	1	2	SNP	0.5	G/T	TRUE
A	33388	33388	1	2	SNP	0.5	A/G	TRUE
C	33330	33330	1	2	SNP	0.5	C/T	TRUE
A	33196	33196	1	2	SNP	0.5	A/C	TRUE
A	33179	33179	1	2	SNP	0.5	A/G	TRUE
A	32907	32907	1	2	SNP	0.5	A/C	TRUE
G	32773	32773	1	2	SNP	0.5	G/T	TRUE
C	32772	32772	1	2	SNP	0.5	C/T	TRUE
A	32611	32611	1	2	SNP	0.5	A/C	TRUE
A	32585	32585	1	2	SNP	0.5	A/T	TRUE
A	32179	32179	1	2	SNP	0.5	A/T	TRUE
C	31856	31856	1	2	SNP	0.5	C/G	TRUE
C	31852	31852	1	2	SNP	0.5	C/T	TRUE
C	31844	31844	1	2	SNP	0.5	C/T	TRUE
A	31809	31809	1	2	SNP	0.5	A/G	TRUE
C	31754	31754	1	2	SNP	0.5	C/G	TRUE
C	31576	31576	1	2	SNP	0.5	C/T	TRUE
C	31448	31448	1	2	SNP	0.5	C/T	TRUE
G	31419	31419	1	2	SNP	0.5	G/T	TRUE
G	31357	31357	1	2	SNP	0.5	G/T	TRUE
C	30431	30431	1	2	SNP	0.5	C/T	TRUE
G	30332	30332	1	2	SNP	0.5	G/T	TRUE
A	30115	30115	1	2	SNP	0.5	A/G	TRUE
A	30021	30021	1	2	SNP	0.5	A/G	TRUE
C	29991	29991	1	2	SNP	0.5	C/G	TRUE
G	29734	29734	1	2	SNP	0.5	G/T	TRUE
C	29546	29546	1	2	SNP	0.5	C/T	TRUE
A	29438	29438	1	2	SNP	0.5	A/C	TRUE
A	29407	29407	1	2	SNP	0.5	A/G	TRUE
A	29285	29285	1	2	SNP	0.5	A/G	TRUE
C	29075	29075	1	2	SNP	0.5	C/T	TRUE
G	28811	28811	1	2	SNP	0.5	G/T	TRUE
A	28806	28806	1	2	SNP	0.5	A/G	TRUE
A	28684	28684	1	2	SNP	0.5	A/G	TRUE
A	28637	28637	1	2	SNP	0.5	A/G	TRUE
G	28607	28607	1	2	SNP	0.5	G/T	TRUE
A	28276	28276	1	2	SNP	0.5	A/C	TRUE
A	28246	28246	1	2	SNP	0.5	A/C	TRUE
A	28148	28148	1	2	SNP	0.5	A/G	TRUE
A	28115	28115	1	2	SNP	0.5	A/G	TRUE
G	28099	28099	1	2	SNP	0.5	G/T	TRUE
G	28093	28093	1	2	SNP	0.5	G/T	TRUE
A	28066	28066	1	2	SNP	0.5	A/C	TRUE
C	28064	28064	1	2	SNP	0.5	C/T	TRUE
A	28046	28046	1	2	SNP	0.5	A/C	TRUE
C	27916	27916	1	2	SNP	0.5	C/T	TRUE
A	27855	27855	1	2	SNP	0.5	A/G	TRUE
C	27566	27566	1	2	SNP	0.5	C/T	TRUE
G	27558	27558	1	2	SNP	0.5	G/T	TRUE
C	27356	27356	1	2	SNP	0.5	C/T	TRUE
C	26298	26298	1	2	SNP	0.5	C/T	TRUE
C	26089	26089	1	2	SNP	0.5	C/T	TRUE
C	25809	25809	1	2	SNP	0.5	C/T	TRUE
C	25353	25353	1	2	SNP	0.5	C/T	TRUE
C	25176	25176	1	2	SNP	0.5	C/T	TRUE
A	24867	24867	1	2	SNP	0.5	A/C	TRUE
A	24672	24672	1	2	SNP	0.5	A/G	TRUE
C	24284	24284	1	2	SNP	0.5	C/T	TRUE
A	23785	23785	1	2	SNP	0.5	A/C	TRUE
C	23644	23644	1	2	SNP	0.5	C/T	TRUE
G	23636	23636	1	2	SNP	0.5	G/T	TRUE
C	22991	22991	1	2	SNP	0.5	C/T	TRUE
A	22460	22460	1	2	SNP	0.5	A/G	TRUE
A	22325	22325	1	2	SNP	0.5	A/C	TRUE
A	22207	22207	1	2	SNP	0.5	A/G	TRUE
A	21905	21905	1	2	SNP	0.5	A/C	TRUE
C	21840	21840	1	2	SNP	0.5	C/G	TRUE
G	21543	21543	1	2	SNP	0.5	G/T	TRUE
C	21332	21332	1	2	SNP	0.5	C/T	TRUE
C	20493	20493	1	2	SNP	0.5	C/T	TRUE
C	19937	19937	1	2	SNP	0.5	C/T	TRUE
A	19870	19870	1	2	SNP	0.5	A/G	TRUE
A	19763	19763	1	2	SNP	0.5	A/G	TRUE
A	19737	19737	1	2	SNP	0.5	A/G	TRUE
A	19227	19227	1	2	SNP	0.5	A/T	TRUE
G	18617	18617	1	2	SNP	0.5	G/T	TRUE
C	18482	18482	1	2	SNP	0.5	C/T	TRUE
C	18258	18258	1	2	SNP	0.5	C/T	TRUE
A	18129	18129	1	2	SNP	0.5	A/G	TRUE
A	18084	18084	1	2	SNP	0.5	A/G	TRUE
C	17991	17991	1	2	SNP	0.5	C/T	TRUE
C	17925	17925	1	2	SNP	0.5	C/T	TRUE
C	17903	17903	1	2	SNP	0.5	C/T	TRUE
G	17714	17714	1	2	SNP	0.5	G/T	TRUE
C	17433	17433	1	2	SNP	0.5	C/T	TRUE
C	17287	17287	1	2	SNP	0.5	C/T	TRUE
C	17001	17001	1	2	SNP	0.5	C/T	TRUE
C	17000	17000	1	2	SNP	0.5	C/T	TRUE
C	16983	16983	1	2	SNP	0.5	C/T	TRUE
G	16971	16971	1	2	SNP	0.5	G/T	TRUE
A	16873	16873	1	2	SNP	0.5	A/G	TRUE
A	16744	16744	1	2	SNP	0.5	A/G	TRUE
C	16660	16660	1	2	SNP	0.5	C/T	TRUE
A	16564	16564	1	2	SNP	0.5	A/T	TRUE
C	15858	15858	1	2	SNP	0.5	C/T	TRUE
G	15684	15684	1	2	SNP	0.5	G/T	TRUE
C	15153	15153	1	2	SNP	0.5	C/G	TRUE
C	15031	15031	1	2	SNP	0.5	C/G	TRUE
A	14937	14937	1	2	SNP	0.5	A/T	TRUE
A	14908	14908	1	2	SNP	0.5	A/G	TRUE
A	14901	14901	1	2	SNP	0.5	A/G	TRUE
A	14800	14800	1	2	SNP	0.5	A/G	TRUE
G	14611	14611	1	2	SNP	0.5	G/T	TRUE
C	14486	14486	1	2	SNP	0.5	C/G	TRUE
A	14425	14425	1	2	SNP	0.5	A/G	TRUE
C	14330	14330	1	2	SNP	0.5	C/T	TRUE
A	14063	14063	1	2	SNP	0.5	A/G	TRUE
C	13542	13542	1	2	SNP	0.5	C/T	TRUE
C	13185	13185	1	2	SNP	0.5	C/T	TRUE
C	13086	13086	1	2	SNP	0.5	C/T	TRUE
A	12550	12550	1	2	SNP	0.5	A/G	TRUE
A	12490	12490	1	2	SNP	0.5	A/G	TRUE
C	11941	11941	1	2	SNP	0.5	C/T	TRUE
C	11497	11497	1	2	SNP	0.5	C/T	TRUE
A	11448	11448	1	2	SNP	0.5	A/G	TRUE
C	11386	11386	1	2	SNP	0.5	C/T	TRUE
A	11263	11263	1	2	SNP	0.5	A/C	TRUE
A	11116	11116	1	2	SNP	0.5	A/G	TRUE
C	10894	10894	1	2	SNP	0.5	C/G	TRUE
A	10855	10855	1	2	SNP	0.5	A/G	TRUE
C	10734	10734	1	2	SNP	0.5	C/T	TRUE
A	10721	10721	1	2	SNP	0.5	A/G	TRUE
C	10324	10324	1	2	SNP	0.5	C/G	TRUE
C	10323	10323	1	2	SNP	0.5	C/T	TRUE
C	10046	10046	1	2	SNP	0.5	C/T	TRUE
G	10015	10015	1	2	SNP	0.5	G/T	TRUE
C	9956	9956	1	2	SNP	0.5	C/T	TRUE
C	9849	9849	1	2	SNP	0.5	C/T	TRUE
A	9785	9785	1	2	SNP	0.5	A/T	TRUE
G	9784	9784	1	2	SNP	0.5	G/T	TRUE
C	9714	9714	1	2	SNP	0.5	C/T	TRUE
A	9635	9635	1	2	SNP	0.5	A/T	TRUE
G	9628	9628	1	2	SNP	0.5	G/T	TRUE
C	9523	9523	1	2	SNP	0.5	C/T	TRUE
A	9458	9458	1	2	SNP	0.5	A/G	TRUE
A	9412	9412	1	2	SNP	0.5	A/G	TRUE
C	9398	9398	1	2	SNP	0.5	C/T	TRUE
A	9379	9379	1	2	SNP	0.5	A/G	TRUE
A	9339	9339	1	2	SNP	0.5	A/T	TRUE
A	9334	9334	1	2	SNP	0.5	A/G	TRUE
C	9294	9294	1	2	SNP	0.5	C/T	TRUE
A	9219	9219	1	2	SNP	0.5	A/G	TRUE
A	9050	9050	1	2	SNP	0.5	A/T	TRUE
C	9045	9045	1	2	SNP	0.5	C/T	TRUE
A	8888	8888	1	2	SNP	0.5	A/C	TRUE
C	8865	8865	1	2	SNP	0.5	C/T	TRUE
A	8567	8567	1	2	SNP	0.5	A/C	TRUE
A	8544	8544	1	2	SNP	0.5	A/G	TRUE
C	8255	8255	1	2	SNP	0.5	C/T	TRUE
C	8214	8214	1	2	SNP	0.5	C/T	TRUE
C	7998	7998	1	2	SNP	0.5	C/T	TRUE
A	7989	7989	1	2	SNP	0.5	A/C	TRUE
C	7799	7799	1	2	SNP	0.5	C/T	TRUE
A	7543	7543	1	2	SNP	0.5	A/C	TRUE
A	7368	7368	1	2	SNP	0.5	A/C	TRUE
C	7358	7358	1	2	SNP	0.5	C/G	TRUE
A	7308	7308	1	2	SNP	0.5	A/C	TRUE
G	7235	7235	1	2	SNP	0.5	G/T	TRUE
C	7192	7192	1	2	SNP	0.5	C/T	TRUE
A	7177	7177	1	2	SNP	0.5	A/T	TRUE
A	7028	7028	1	2	SNP	0.5	A/G	TRUE
A	6829	6829	1	2	SNP	0.5	A/C	TRUE
A	6077	6077	1	2	SNP	0.5	A/G	TRUE
C	6001	6001	1	2	SNP	0.5	C/T	TRUE
A	5945	5945	1	2	SNP	0.5	A/C	TRUE
C	5943	5943	1	2	SNP	0.5	C/T	TRUE
A	5917	5917	1	2	SNP	0.5	A/G	TRUE
C	5913	5913	1	2	SNP	0.5	C/G	TRUE
C	5899	5899	1	2	SNP	0.5	C/T	TRUE
A	5892	5892	1	2	SNP	0.5	A/G	TRUE
C	5672	5672	1	2	SNP	0.5	C/T	TRUE
C	5671	5671	1	2	SNP	0.5	C/T	TRUE
A	5659	5659	1	2	SNP	0.5	A/G	TRUE
C	5462	5462	1	2	SNP	0.5	C/T	TRUE
A	5423	5423	1	2	SNP	0.5	A/G	TRUE
C	5054	5054	1	2	SNP	0.5	C/T	TRUE
G	4906	4906	1	2	SNP	0.5	G/T	TRUE
C	4896	4896	1	2	SNP	0.5	C/T	TRUE
G	4880	4880	1	2	SNP	0.5	G/T	TRUE
G	4827	4827	1	2	SNP	0.5	G/T	TRUE
C	4810	4810	1	2	SNP	0.5	C/T	TRUE
C	4786	4786	1	2	SNP	0.5	C/T	TRUE
C	4764	4764	1	2	SNP	0.5	C/T	TRUE
A	4727	4727	1	2	SNP	0.5	A/G	TRUE
G	4719	4719	1	2	SNP	0.5	G/T	TRUE
A	4673	4673	1	2	SNP	0.5	A/G	TRUE
G	4605	4605	1	2	SNP	0.5	G/T	TRUE
A	4482	4482	1	2	SNP	0.5	A/C	TRUE
G	4475	4475	1	2	SNP	0.5	G/T	TRUE
G	4431	4431	1	2	SNP	0.5	G/T	TRUE
A	4235	4235	1	2	SNP	0.5	A/C	TRUE
G	4204	4204	1	2	SNP	0.5	G/T	TRUE
G	3996	3996	1	2	SNP	0.5	G/T	TRUE
A	3956	3956	1	2	SNP	0.5	A/G	TRUE
A	3744	3744	1	2	SNP	0.5	A/T	TRUE
C	3685	3685	1	2	SNP	0.5	C/T	TRUE
G	3663	3663	1	2	SNP	0.5	G/T	TRUE
C	3534	3534	1	2	SNP	0.5	C/T	TRUE
A	3499	3499	1	2	SNP	0.5	A/T	TRUE
G	3493	3493	1	2	SNP	0.5	G/T	TRUE
A	3414	3414	1	2	SNP	0.5	A/C	TRUE
A	3316	3316	1	2	SNP	0.5	A/G	TRUE
A	3279	3279	1	2	SNP	0.5	A/G	TRUE
A	3187	3187	1	2	SNP	0.5	A/G	TRUE
A	3098	3098	1	2	SNP	0.5	A/T	TRUE
A	3037	3037	1	2	SNP	0.5	A/G	TRUE
A	3028	3028	1	2	SNP	0.5	A/G	TRUE
C	2954	2954	1	2	SNP	0.5	C/T	TRUE
A	2913	2913	1	2	SNP	0.5	A/T	TRUE
C	2896	2896	1	2	SNP	0.5	C/T	TRUE
C	2874	2874	1	2	SNP	0.5	C/T	TRUE
C	2807	2807	1	2	SNP	0.5	C/T	TRUE
G	2800	2800	1	2	SNP	0.5	G/T	TRUE
A	2723	2723	1	2	SNP	0.5	A/C	TRUE
A	2619	2619	1	2	SNP	0.5	A/C	TRUE
G	2096	2096	1	2	SNP	0.5	G/T	TRUE
C	2023	2023	1	2	SNP	0.5	C/T	TRUE
A	1988	1988	1	2	SNP	0.5	A/G	TRUE
G	1984	1984	1	2	SNP	0.5	G/T	TRUE
A	1789	1789	1	2	SNP	0.5	A/G	TRUE
A	1676	1676	1	2	SNP	0.5	A/G	TRUE
A	1658	1658	1	2	SNP	0.5	A/C	TRUE
G	1643	1643	1	2	SNP	0.5	G/T	TRUE
A	1532	1532	1	2	SNP	0.5	A/G	TRUE
A	1109	1109	1	2	SNP	0.5	A/G	TRUE
A	749	749	1	2	SNP	0.5	A/G	TRUE
A	665	665	1	2	SNP	0.5	A/G	TRUE
A	530	530	1	2	SNP	0.5	A/G	TRUE
C	529	529	1	2	SNP	0.5	C/T	TRUE
A	527	527	1	2	SNP	0.5	A/G	TRUE
A	472	472	1	2	SNP	0.5	A/C	TRUE
A	387	387	1	2	SNP	0.5	A/C	TRUE
A	363	363	1	2	SNP	0.5	A/C	TRUE
C	317	317	1	2	SNP	0.5	C/T	TRUE
A	298	298	1	2	SNP	0.5	A/C	TRUE
C	297	297	1	2	SNP	0.5	C/T	TRUE
A	251	251	1	2	SNP	0.5	A/T	TRUE
A	232	232	1	2	SNP	0.5	A/T	TRUE
A	219	219	1	2	SNP	0.5	A/T	TRUE
G	217	217	1	2	SNP	0.5	G/T	TRUE
G	183	183	1	2	SNP	0.5	G/T	TRUE
A	151	151	1	2	SNP	0.5	A/C	TRUE
G	150	150	1	2	SNP	0.5	G/T	TRUE
A	149	149	1	2	SNP	0.5	A/T	TRUE

## Sheet: NR SSC
Name	Minimum	Maximum	Length	Coverage	Polymorphism Type	Variant Frequency		TRUE
C	18510	18510	1	2	SNP	0.5	C/T	TRUE
G	18506	18506	1	2	SNP	0.5	G/T	TRUE
A	18495	18495	1	2	SNP	0.5	A/T	TRUE
C	18438	18438	1	2	SNP	0.5	C/T	TRUE
C	18356	18356	1	2	SNP	0.5	C/T	TRUE	Transition	C/T	48	91	48	Ts/Tv	0.978495
C	18326	18326	1	2	SNP	0.5	C/T	TRUE		A/G	43		43
A	18269	18269	1	2	SNP	0.5	A/C	TRUE
C	18213	18213	1	2	SNP	0.5	C/T	TRUE	Transversion	A/T	17	93	17
C	18189	18189	1	2	SNP	0.5	C/T	TRUE		A/C	33		33
A	18090	18090	1	2	SNP	0.5	A/G	TRUE		G/T	36		36
G	17987	17987	1	2	SNP	0.5	G/T	TRUE		C/G	7		7
G	17986	17986	1	2	SNP	0.5	G/T	TRUE		Total	184		184
A	17978	17978	1	2	SNP	0.5	A/G	TRUE
C	17934	17934	1	2	SNP	0.5	C/T	TRUE
A	17877	17877	1	2	SNP	0.5	A/C	TRUE
G	17854	17854	1	2	SNP	0.5	G/T	TRUE
C	17835	17835	1	2	SNP	0.5	C/T	TRUE
G	17739	17739	1	2	SNP	0.5	G/T	TRUE
G	17714	17714	1	2	SNP	0.5	G/T	TRUE
A	17709	17709	1	2	SNP	0.5	A/C	TRUE
G	17686	17686	1	2	SNP	0.5	G/T	TRUE
G	17677	17677	1	2	SNP	0.5	G/T	TRUE
G	17651	17651	1	2	SNP	0.5	G/T	TRUE
C	17618	17618	1	2	SNP	0.5	C/T	TRUE
A	17568	17568	1	2	SNP	0.5	A/G	TRUE
C	17386	17386	1	2	SNP	0.5	C/T	TRUE
A	17276	17276	1	2	SNP	0.5	A/G	TRUE
A	17256	17256	1	2	SNP	0.5	A/G	TRUE
A	17230	17230	1	2	SNP	0.5	A/C	TRUE
A	16970	16970	1	2	SNP	0.5	A/C	TRUE
A	16671	16671	1	2	SNP	0.5	A/G	TRUE
G	16590	16590	1	2	SNP	0.5	G/T	TRUE
C	16562	16562	1	2	SNP	0.5	C/T	TRUE
G	16515	16515	1	2	SNP	0.5	G/T	TRUE
C	16496	16496	1	2	SNP	0.5	C/G	TRUE
C	16487	16487	1	2	SNP	0.5	C/T	TRUE
A	16463	16463	1	2	SNP	0.5	A/G	TRUE
A	16410	16410	1	2	SNP	0.5	A/C	TRUE
A	16191	16191	1	2	SNP	0.5	A/C	TRUE
A	16099	16099	1	2	SNP	0.5	A/G	TRUE
A	16057	16057	1	2	SNP	0.5	A/C	TRUE
A	16042	16042	1	2	SNP	0.5	A/G	TRUE
G	15998	15998	1	2	SNP	0.5	G/T	TRUE
A	15969	15969	1	2	SNP	0.5	A/C	TRUE
C	15888	15888	1	2	SNP	0.5	C/T	TRUE
G	15854	15854	1	2	SNP	0.5	G/T	TRUE
C	15803	15803	1	2	SNP	0.5	C/T	TRUE
G	15764	15764	1	2	SNP	0.5	G/T	TRUE
C	15602	15602	1	2	SNP	0.5	C/T	TRUE
G	15547	15547	1	2	SNP	0.5	G/T	TRUE
C	15513	15513	1	2	SNP	0.5	C/T	TRUE
G	15479	15479	1	2	SNP	0.5	G/T	TRUE
A	15426	15426	1	2	SNP	0.5	A/T	TRUE
A	15338	15338	1	2	SNP	0.5	A/G	TRUE
A	15195	15195	1	2	SNP	0.5	A/G	TRUE
A	15117	15117	1	2	SNP	0.5	A/G	TRUE
A	15107	15107	1	2	SNP	0.5	A/G	TRUE
G	15049	15049	1	2	SNP	0.5	G/T	TRUE
G	15017	15017	1	2	SNP	0.5	G/T	TRUE
C	14882	14882	1	2	SNP	0.5	C/G	TRUE
C	14781	14781	1	2	SNP	0.5	C/T	TRUE
C	14736	14736	1	2	SNP	0.5	C/T	TRUE
A	14727	14727	1	2	SNP	0.5	A/G	TRUE
C	14487	14487	1	2	SNP	0.5	C/T	TRUE
C	14400	14400	1	2	SNP	0.5	C/T	TRUE
G	14328	14328	1	2	SNP	0.5	G/T	TRUE
G	14286	14286	1	2	SNP	0.5	G/T	TRUE
G	14275	14275	1	2	SNP	0.5	G/T	TRUE
A	14133	14133	1	2	SNP	0.5	A/C	TRUE
A	14130	14130	1	2	SNP	0.5	A/T	TRUE
C	14108	14108	1	2	SNP	0.5	C/T	TRUE
G	14004	14004	1	2	SNP	0.5	G/T	TRUE
C	13885	13885	1	2	SNP	0.5	C/T	TRUE
C	13870	13870	1	2	SNP	0.5	C/T	TRUE
A	13856	13856	1	2	SNP	0.5	A/G	TRUE
A	13850	13850	1	2	SNP	0.5	A/G	TRUE
A	13821	13821	1	2	SNP	0.5	A/G	TRUE
A	13807	13807	1	2	SNP	0.5	A/C	TRUE
C	13756	13756	1	2	SNP	0.5	C/T	TRUE
C	13750	13750	1	2	SNP	0.5	C/T	TRUE
G	13746	13746	1	2	SNP	0.5	G/T	TRUE
A	13735	13735	1	2	SNP	0.5	A/C	TRUE
C	13725	13725	1	2	SNP	0.5	C/T	TRUE
A	13666	13666	1	2	SNP	0.5	A/T	TRUE
C	13577	13577	1	2	SNP	0.5	C/G	TRUE
G	13524	13524	1	2	SNP	0.5	G/T	TRUE
C	13421	13421	1	2	SNP	0.5	C/T	TRUE
A	13391	13391	1	2	SNP	0.5	A/G	TRUE
C	13292	13292	1	2	SNP	0.5	C/G	TRUE
G	13177	13177	1	2	SNP	0.5	G/T	TRUE
A	12627	12627	1	2	SNP	0.5	A/T	TRUE
C	12505	12505	1	2	SNP	0.5	C/T	TRUE
A	12443	12443	1	2	SNP	0.5	A/C	TRUE
A	11675	11675	1	2	SNP	0.5	A/G	TRUE
C	11552	11552	1	2	SNP	0.5	C/T	TRUE
C	11487	11487	1	2	SNP	0.5	C/T	TRUE
A	11443	11443	1	2	SNP	0.5	A/G	TRUE
A	11315	11315	1	2	SNP	0.5	A/C	TRUE
A	11152	11152	1	2	SNP	0.5	A/C	TRUE
A	10614	10614	1	2	SNP	0.5	A/C	TRUE
C	10547	10547	1	2	SNP	0.5	C/T	TRUE
G	10456	10456	1	2	SNP	0.5	G/T	TRUE
C	10276	10276	1	2	SNP	0.5	C/T	TRUE
A	10160	10160	1	2	SNP	0.5	A/G	TRUE
A	9941	9941	1	2	SNP	0.5	A/G	TRUE
C	9877	9877	1	2	SNP	0.5	C/T	TRUE
A	9698	9698	1	2	SNP	0.5	A/G	TRUE
A	9014	9014	1	2	SNP	0.5	A/C	TRUE
G	8894	8894	1	2	SNP	0.5	G/T	TRUE
C	8862	8862	1	2	SNP	0.5	C/T	TRUE
A	8822	8822	1	2	SNP	0.5	A/G	TRUE
A	8697	8697	1	2	SNP	0.5	A/C	TRUE
C	8642	8642	1	2	SNP	0.5	C/T	TRUE
G	8419	8419	1	2	SNP	0.5	G/T	TRUE
C	8392	8392	1	2	SNP	0.5	C/T	TRUE
C	8219	8219	1	2	SNP	0.5	C/T	TRUE
A	8216	8216	1	2	SNP	0.5	A/C	TRUE
A	8158	8158	1	2	SNP	0.5	A/T	TRUE
A	8138	8138	1	2	SNP	0.5	A/C	TRUE
A	8104	8104	1	2	SNP	0.5	A/G	TRUE
C	8051	8051	1	2	SNP	0.5	C/T	TRUE
A	7993	7993	1	2	SNP	0.5	A/T	TRUE
A	7927	7927	1	2	SNP	0.5	A/G	TRUE
A	7792	7792	1	2	SNP	0.5	A/G	TRUE
A	7573	7573	1	2	SNP	0.5	A/G	TRUE
C	7496	7496	1	2	SNP	0.5	C/T	TRUE
G	7395	7395	1	2	SNP	0.5	G/T	TRUE
A	7253	7253	1	2	SNP	0.5	A/T	TRUE
G	7055	7055	1	2	SNP	0.5	G/T	TRUE
A	7004	7004	1	2	SNP	0.5	A/G	TRUE
C	6453	6453	1	2	SNP	0.5	C/G	TRUE
A	6128	6128	1	2	SNP	0.5	A/G	TRUE
A	6031	6031	1	2	SNP	0.5	A/G	TRUE
A	5806	5806	1	2	SNP	0.5	A/T	TRUE
G	5554	5554	1	2	SNP	0.5	G/T	TRUE
A	5542	5542	1	2	SNP	0.5	A/G	TRUE
A	5435	5435	1	2	SNP	0.5	A/T	TRUE
G	5434	5434	1	2	SNP	0.5	G/T	TRUE
A	5433	5433	1	2	SNP	0.5	A/C	TRUE
A	5432	5432	1	2	SNP	0.5	A/T	TRUE
A	4990	4990	1	2	SNP	0.5	A/G	TRUE
C	4779	4779	1	2	SNP	0.5	C/T	TRUE
C	4770	4770	1	2	SNP	0.5	C/T	TRUE
C	4629	4629	1	2	SNP	0.5	C/T	TRUE
C	4497	4497	1	2	SNP	0.5	C/T	TRUE
C	4408	4408	1	2	SNP	0.5	C/T	TRUE
A	4076	4076	1	2	SNP	0.5	A/C	TRUE
A	3951	3951	1	2	SNP	0.5	A/G	TRUE
A	3910	3910	1	2	SNP	0.5	A/G	TRUE
G	3878	3878	1	2	SNP	0.5	G/T	TRUE
C	3862	3862	1	2	SNP	0.5	C/T	TRUE
C	3744	3744	1	2	SNP	0.5	C/T	TRUE
A	3684	3684	1	2	SNP	0.5	A/T	TRUE
A	3680	3680	1	2	SNP	0.5	A/G	TRUE
C	3666	3666	1	2	SNP	0.5	C/G	TRUE
A	3438	3438	1	2	SNP	0.5	A/G	TRUE
A	3278	3278	1	2	SNP	0.5	A/C	TRUE
A	3277	3277	1	2	SNP	0.5	A/T	TRUE
A	3276	3276	1	2	SNP	0.5	A/T	TRUE
A	3275	3275	1	2	SNP	0.5	A/T	TRUE
G	3274	3274	1	2	SNP	0.5	G/T	TRUE
C	3132	3132	1	2	SNP	0.5	C/T	TRUE
A	3120	3120	1	2	SNP	0.5	A/C	TRUE
A	3036	3036	1	2	SNP	0.5	A/C	TRUE
A	2853	2853	1	2	SNP	0.5	A/C	TRUE
A	2851	2851	1	2	SNP	0.5	A/C	TRUE
A	2682	2682	1	2	SNP	0.5	A/C	TRUE
A	2643	2643	1	2	SNP	0.5	A/G	TRUE
A	2382	2382	1	2	SNP	0.5	A/T	TRUE
G	2365	2365	1	2	SNP	0.5	G/T	TRUE
A	2192	2192	1	2	SNP	0.5	A/T	TRUE
A	1965	1965	1	2	SNP	0.5	A/C	TRUE
A	1221	1221	1	2	SNP	0.5	A/G	TRUE
A	1137	1137	1	2	SNP	0.5	A/G	TRUE
C	1090	1090	1	2	SNP	0.5	C/G	TRUE
A	912	912	1	2	SNP	0.5	A/G	TRUE
A	892	892	1	2	SNP	0.5	A/G	TRUE
G	883	883	1	2	SNP	0.5	G/T	TRUE
A	806	806	1	2	SNP	0.5	A/G	TRUE
A	764	764	1	2	SNP	0.5	A/C	TRUE
A	756	756	1	2	SNP	0.5	A/C	TRUE
G	596	596	1	2	SNP	0.5	G/T	TRUE
C	534	534	1	2	SNP	0.5	C/T	TRUE
A	261	261	1	2	SNP	0.5	A/T	TRUE
C	89	89	1	2	SNP	0.5	C/T	TRUE
A	51	51	1	2	SNP	0.5	A/C	TRUE
A	28	28	1	2	SNP	0.5	A/C	TRUE

## Sheet: NR IR
Name	Minimum	Maximum	Length	Coverage	Polymorphism Type	Variant Frequency		TRUE
A	25104	25104	1	2	SNP	0.5	A/G	TRUE
A	24567	24567	1	2	SNP	0.5	A/G	TRUE
A	24354	24354	1	2	SNP	0.5	A/G	TRUE
G	23947	23947	1	2	SNP	0.5	G/T	TRUE	Transition	C/T	9	16	9	Ts/Tv	1
A	23946	23946	1	2	SNP	0.5	A/T	TRUE		A/G	7		7
A	23945	23945	1	2	SNP	0.5	A/T	TRUE
A	23944	23944	1	2	SNP	0.5	A/C	TRUE	Transversion	A/T	5	16	5
C	23737	23737	1	2	SNP	0.5	C/T	TRUE		A/C	3		3
A	23565	23565	1	2	SNP	0.5	A/G	TRUE		G/T	6		6
A	23559	23559	1	2	SNP	0.5	A/G	TRUE		C/G	2		2
G	23558	23558	1	2	SNP	0.5	G/T	TRUE		Total	32		32
C	23213	23213	1	2	SNP	0.5	C/T	TRUE
A	18297	18297	1	2	SNP	0.5	A/G	TRUE
C	14297	14297	1	2	SNP	0.5	C/T	TRUE
G	11278	11278	1	2	SNP	0.5	G/T	TRUE
C	10397	10397	1	2	SNP	0.5	C/T	TRUE
C	9723	9723	1	2	SNP	0.5	C/G	TRUE
A	9578	9578	1	2	SNP	0.5	A/T	TRUE
C	8780	8780	1	2	SNP	0.5	C/T	TRUE
A	7302	7302	1	2	SNP	0.5	A/G	TRUE
A	7011	7011	1	2	SNP	0.5	A/C	TRUE
C	6006	6006	1	2	SNP	0.5	C/T	TRUE
C	5762	5762	1	2	SNP	0.5	C/G	TRUE
G	5441	5441	1	2	SNP	0.5	G/T	TRUE
G	4996	4996	1	2	SNP	0.5	G/T	TRUE
A	4299	4299	1	2	SNP	0.5	A/C	TRUE
C	4266	4266	1	2	SNP	0.5	C/T	TRUE
A	3790	3790	1	2	SNP	0.5	A/G	TRUE
A	3740	3740	1	2	SNP	0.5	A/G	TRUE
C	2305	2305	1	2	SNP	0.5	C/T	TRUE
C	1933	1933	1	2	SNP	0.5	C/T	TRUE
A	1564	1564	1	2	SNP	0.5	A/T	TRUE
G	821	821	1	2	SNP	0.5	G/T	TRUE
A	40	40	1	2	SNP	0.5	A/T	TRUE

## Sheet: NP LSC
Name	Minimum	Maximum	Length	Coverage	Polymorphism Type	Variant Frequency		TRUE
A	86760	86760	1	2	SNP	0.5	A/C	TRUE
A	86646	86646	1	2	SNP	0.5	A/G	TRUE
C	86490	86490	1	2	SNP	0.5	C/T	TRUE
C	86403	86403	1	2	SNP	0.5	C/T	TRUE	Transition	C/T	184	374	184	Ts/Tv	1.46094
A	86383	86383	1	2	SNP	0.5	A/G	TRUE		A/G	190		190
C	86205	86205	1	2	SNP	0.5	C/T	TRUE
G	86162	86162	1	2	SNP	0.5	G/T	TRUE	Transversion	A/T	50	256	50
G	85865	85865	1	2	SNP	0.5	G/T	TRUE		A/C	78		78
A	85830	85830	1	2	SNP	0.5	A/G	TRUE		G/T	92		92
G	85810	85810	1	2	SNP	0.5	G/T	TRUE		C/G	36		36
A	85700	85700	1	2	SNP	0.5	A/G	TRUE		Total	630		630
G	85414	85414	1	2	SNP	0.5	G/T	TRUE
C	85383	85383	1	2	SNP	0.5	C/T	TRUE
G	85375	85375	1	2	SNP	0.5	G/T	TRUE
A	85374	85374	1	2	SNP	0.5	A/C	TRUE
A	85341	85341	1	2	SNP	0.5	A/G	TRUE
C	85211	85211	1	2	SNP	0.5	C/T	TRUE
A	85044	85044	1	2	SNP	0.5	A/C	TRUE
A	84863	84863	1	2	SNP	0.5	A/G	TRUE
C	84756	84756	1	2	SNP	0.5	C/T	TRUE
A	84634	84634	1	2	SNP	0.5	A/T	TRUE
A	84633	84633	1	2	SNP	0.5	A/G	TRUE
G	84534	84534	1	2	SNP	0.5	G/T	TRUE
C	84411	84411	1	2	SNP	0.5	C/G	TRUE
A	84394	84394	1	2	SNP	0.5	A/T	TRUE
A	84380	84380	1	2	SNP	0.5	A/C	TRUE
G	84076	84076	1	2	SNP	0.5	G/T	TRUE
A	83926	83926	1	2	SNP	0.5	A/T	TRUE
A	83872	83872	1	2	SNP	0.5	A/G	TRUE
C	83871	83871	1	2	SNP	0.5	C/T	TRUE
C	83847	83847	1	2	SNP	0.5	C/T	TRUE
A	83823	83823	1	2	SNP	0.5	A/C	TRUE
C	83777	83777	1	2	SNP	0.5	C/G	TRUE
A	83687	83687	1	2	SNP	0.5	A/G	TRUE
A	83405	83405	1	2	SNP	0.5	A/C	TRUE
G	83052	83052	1	2	SNP	0.5	G/T	TRUE
A	82748	82748	1	2	SNP	0.5	A/C	TRUE
C	82713	82713	1	2	SNP	0.5	C/T	TRUE
A	82639	82639	1	2	SNP	0.5	A/G	TRUE
A	82625	82625	1	2	SNP	0.5	A/C	TRUE
G	82485	82485	1	2	SNP	0.5	G/T	TRUE
C	81736	81736	1	2	SNP	0.5	C/G	TRUE
A	81520	81520	1	2	SNP	0.5	A/C	TRUE
C	81393	81393	1	2	SNP	0.5	C/T	TRUE
A	81355	81355	1	2	SNP	0.5	A/G	TRUE
G	81332	81332	1	2	SNP	0.5	G/T	TRUE
A	81322	81322	1	2	SNP	0.5	A/G	TRUE
A	81299	81299	1	2	SNP	0.5	A/T	TRUE
C	81100	81100	1	2	SNP	0.5	C/T	TRUE
A	80749	80749	1	2	SNP	0.5	A/C	TRUE
C	80720	80720	1	2	SNP	0.5	C/T	TRUE
A	80692	80692	1	2	SNP	0.5	A/G	TRUE
G	80626	80626	1	2	SNP	0.5	G/T	TRUE
A	80570	80570	1	2	SNP	0.5	A/T	TRUE
C	80559	80559	1	2	SNP	0.5	C/T	TRUE
A	80189	80189	1	2	SNP	0.5	A/G	TRUE
G	79900	79900	1	2	SNP	0.5	G/T	TRUE
A	79825	79825	1	2	SNP	0.5	A/T	TRUE
C	79734	79734	1	2	SNP	0.5	C/T	TRUE
G	79541	79541	1	2	SNP	0.5	G/T	TRUE
A	79172	79172	1	2	SNP	0.5	A/G	TRUE
C	78840	78840	1	2	SNP	0.5	C/T	TRUE
A	78404	78404	1	2	SNP	0.5	A/C	TRUE
G	78334	78334	1	2	SNP	0.5	G/T	TRUE
G	78015	78015	1	2	SNP	0.5	G/T	TRUE
A	77950	77950	1	2	SNP	0.5	A/T	TRUE
A	77543	77543	1	2	SNP	0.5	A/G	TRUE
A	77520	77520	1	2	SNP	0.5	A/C	TRUE
C	77007	77007	1	2	SNP	0.5	C/T	TRUE
C	76817	76817	1	2	SNP	0.5	C/T	TRUE
A	76793	76793	1	2	SNP	0.5	A/G	TRUE
A	76693	76693	1	2	SNP	0.5	A/G	TRUE
C	76218	76218	1	2	SNP	0.5	C/T	TRUE
C	76209	76209	1	2	SNP	0.5	C/G	TRUE
A	76167	76167	1	2	SNP	0.5	A/G	TRUE
C	75549	75549	1	2	SNP	0.5	C/T	TRUE
A	75444	75444	1	2	SNP	0.5	A/G	TRUE
A	75264	75264	1	2	SNP	0.5	A/G	TRUE
A	74793	74793	1	2	SNP	0.5	A/C	TRUE
A	74687	74687	1	2	SNP	0.5	A/G	TRUE
A	74469	74469	1	2	SNP	0.5	A/T	TRUE
G	74023	74023	1	2	SNP	0.5	G/T	TRUE
C	73993	73993	1	2	SNP	0.5	C/T	TRUE
G	73903	73903	1	2	SNP	0.5	G/T	TRUE
C	73772	73772	1	2	SNP	0.5	C/T	TRUE
A	73402	73402	1	2	SNP	0.5	A/G	TRUE
A	72982	72982	1	2	SNP	0.5	A/G	TRUE
C	72721	72721	1	2	SNP	0.5	C/T	TRUE
C	72460	72460	1	2	SNP	0.5	C/G	TRUE
A	72457	72457	1	2	SNP	0.5	A/G	TRUE
C	72379	72379	1	2	SNP	0.5	C/T	TRUE
A	72321	72321	1	2	SNP	0.5	A/G	TRUE
A	72309	72309	1	2	SNP	0.5	A/T	TRUE
G	72296	72296	1	2	SNP	0.5	G/T	TRUE
A	72277	72277	1	2	SNP	0.5	A/G	TRUE
A	71171	71171	1	2	SNP	0.5	A/T	TRUE
C	71170	71170	1	2	SNP	0.5	C/G	TRUE
C	70952	70952	1	2	SNP	0.5	C/G	TRUE
C	70598	70598	1	2	SNP	0.5	C/T	TRUE
G	70215	70215	1	2	SNP	0.5	G/T	TRUE
C	69934	69934	1	2	SNP	0.5	C/T	TRUE
C	69688	69688	1	2	SNP	0.5	C/T	TRUE
G	69648	69648	1	2	SNP	0.5	G/T	TRUE
A	69644	69644	1	2	SNP	0.5	A/C	TRUE
A	69627	69627	1	2	SNP	0.5	A/G	TRUE
A	69523	69523	1	2	SNP	0.5	A/C	TRUE
A	69180	69180	1	2	SNP	0.5	A/G	TRUE
A	68971	68971	1	2	SNP	0.5	A/G	TRUE
G	68896	68896	1	2	SNP	0.5	G/T	TRUE
C	68616	68616	1	2	SNP	0.5	C/T	TRUE
A	68615	68615	1	2	SNP	0.5	A/G	TRUE
C	68600	68600	1	2	SNP	0.5	C/T	TRUE
C	68491	68491	1	2	SNP	0.5	C/G	TRUE
A	68157	68157	1	2	SNP	0.5	A/G	TRUE
A	68148	68148	1	2	SNP	0.5	A/C	TRUE
G	68114	68114	1	2	SNP	0.5	G/T	TRUE
G	68056	68056	1	2	SNP	0.5	G/T	TRUE
C	68032	68032	1	2	SNP	0.5	C/G	TRUE
G	67991	67991	1	2	SNP	0.5	G/T	TRUE
A	67967	67967	1	2	SNP	0.5	A/G	TRUE
A	67941	67941	1	2	SNP	0.5	A/G	TRUE
A	67931	67931	1	2	SNP	0.5	A/C	TRUE
G	67823	67823	1	2	SNP	0.5	G/T	TRUE
G	67721	67721	1	2	SNP	0.5	G/T	TRUE
C	67553	67553	1	2	SNP	0.5	C/T	TRUE
A	67406	67406	1	2	SNP	0.5	A/G	TRUE
A	66886	66886	1	2	SNP	0.5	A/G	TRUE
A	66800	66800	1	2	SNP	0.5	A/C	TRUE
G	66754	66754	1	2	SNP	0.5	G/T	TRUE
G	66712	66712	1	2	SNP	0.5	G/T	TRUE
C	66586	66586	1	2	SNP	0.5	C/T	TRUE
A	66581	66581	1	2	SNP	0.5	A/G	TRUE
C	66527	66527	1	2	SNP	0.5	C/G	TRUE
C	66475	66475	1	2	SNP	0.5	C/T	TRUE
A	66409	66409	1	2	SNP	0.5	A/G	TRUE
A	66316	66316	1	2	SNP	0.5	A/G	TRUE
A	66033	66033	1	2	SNP	0.5	A/G	TRUE
G	66031	66031	1	2	SNP	0.5	G/T	TRUE
A	66017	66017	1	2	SNP	0.5	A/G	TRUE
C	65991	65991	1	2	SNP	0.5	C/T	TRUE
A	65983	65983	1	2	SNP	0.5	A/C	TRUE
C	65980	65980	1	2	SNP	0.5	C/T	TRUE
C	65819	65819	1	2	SNP	0.5	C/T	TRUE
G	65763	65763	1	2	SNP	0.5	G/T	TRUE
A	65686	65686	1	2	SNP	0.5	A/T	TRUE
A	65685	65685	1	2	SNP	0.5	A/T	TRUE
C	65607	65607	1	2	SNP	0.5	C/T	TRUE
A	65160	65160	1	2	SNP	0.5	A/G	TRUE
A	64999	64999	1	2	SNP	0.5	A/G	TRUE
C	64944	64944	1	2	SNP	0.5	C/T	TRUE
C	64511	64511	1	2	SNP	0.5	C/T	TRUE
C	64135	64135	1	2	SNP	0.5	C/T	TRUE
A	64018	64018	1	2	SNP	0.5	A/G	TRUE
C	63832	63832	1	2	SNP	0.5	C/G	TRUE
C	63700	63700	1	2	SNP	0.5	C/T	TRUE
C	63676	63676	1	2	SNP	0.5	C/T	TRUE
A	63201	63201	1	2	SNP	0.5	A/C	TRUE
A	62981	62981	1	2	SNP	0.5	A/C	TRUE
G	62563	62563	1	2	SNP	0.5	G/T	TRUE
A	62514	62514	1	2	SNP	0.5	A/G	TRUE
A	62483	62483	1	2	SNP	0.5	A/G	TRUE
C	62480	62480	1	2	SNP	0.5	C/T	TRUE
A	61972	61972	1	2	SNP	0.5	A/G	TRUE
G	61825	61825	1	2	SNP	0.5	G/T	TRUE
C	61816	61816	1	2	SNP	0.5	C/T	TRUE
C	61650	61650	1	2	SNP	0.5	C/T	TRUE
A	61604	61604	1	2	SNP	0.5	A/G	TRUE
A	61505	61505	1	2	SNP	0.5	A/T	TRUE
C	61276	61276	1	2	SNP	0.5	C/T	TRUE
C	61057	61057	1	2	SNP	0.5	C/T	TRUE
C	61049	61049	1	2	SNP	0.5	C/T	TRUE
A	60844	60844	1	2	SNP	0.5	A/G	TRUE
A	60542	60542	1	2	SNP	0.5	A/G	TRUE
G	60363	60363	1	2	SNP	0.5	G/T	TRUE
G	60283	60283	1	2	SNP	0.5	G/T	TRUE
C	60200	60200	1	2	SNP	0.5	C/T	TRUE
C	60044	60044	1	2	SNP	0.5	C/T	TRUE
A	59776	59776	1	2	SNP	0.5	A/T	TRUE
A	59725	59725	1	2	SNP	0.5	A/G	TRUE
G	59682	59682	1	2	SNP	0.5	G/T	TRUE
A	59609	59609	1	2	SNP	0.5	A/G	TRUE
A	59340	59340	1	2	SNP	0.5	A/G	TRUE
A	59291	59291	1	2	SNP	0.5	A/C	TRUE
A	59022	59022	1	2	SNP	0.5	A/C	TRUE
A	57669	57669	1	2	SNP	0.5	A/G	TRUE
G	57511	57511	1	2	SNP	0.5	G/T	TRUE
C	57474	57474	1	2	SNP	0.5	C/T	TRUE
A	57061	57061	1	2	SNP	0.5	A/G	TRUE
C	56911	56911	1	2	SNP	0.5	C/T	TRUE
C	56672	56672	1	2	SNP	0.5	C/T	TRUE
C	56573	56573	1	2	SNP	0.5	C/T	TRUE
C	56258	56258	1	2	SNP	0.5	C/T	TRUE
C	56225	56225	1	2	SNP	0.5	C/T	TRUE
A	56213	56213	1	2	SNP	0.5	A/G	TRUE
C	56126	56126	1	2	SNP	0.5	C/T	TRUE
A	56111	56111	1	2	SNP	0.5	A/T	TRUE
C	55454	55454	1	2	SNP	0.5	C/G	TRUE
C	55265	55265	1	2	SNP	0.5	C/T	TRUE
A	54911	54911	1	2	SNP	0.5	A/G	TRUE
G	54385	54385	1	2	SNP	0.5	G/T	TRUE
C	54208	54208	1	2	SNP	0.5	C/T	TRUE
A	53942	53942	1	2	SNP	0.5	A/G	TRUE
G	53875	53875	1	2	SNP	0.5	G/T	TRUE
C	53866	53866	1	2	SNP	0.5	C/G	TRUE
A	53857	53857	1	2	SNP	0.5	A/C	TRUE
A	53759	53759	1	2	SNP	0.5	A/G	TRUE
C	53758	53758	1	2	SNP	0.5	C/T	TRUE
C	53710	53710	1	2	SNP	0.5	C/G	TRUE
C	53604	53604	1	2	SNP	0.5	C/T	TRUE
C	53444	53444	1	2	SNP	0.5	C/G	TRUE
A	53359	53359	1	2	SNP	0.5	A/G	TRUE
A	53181	53181	1	2	SNP	0.5	A/G	TRUE
C	53145	53145	1	2	SNP	0.5	C/G	TRUE
C	53005	53005	1	2	SNP	0.5	C/T	TRUE
A	52891	52891	1	2	SNP	0.5	A/G	TRUE
A	52890	52890	1	2	SNP	0.5	A/C	TRUE
A	52834	52834	1	2	SNP	0.5	A/G	TRUE
C	52568	52568	1	2	SNP	0.5	C/T	TRUE
A	52520	52520	1	2	SNP	0.5	A/G	TRUE
C	52340	52340	1	2	SNP	0.5	C/T	TRUE
C	52044	52044	1	2	SNP	0.5	C/T	TRUE
C	51777	51777	1	2	SNP	0.5	C/G	TRUE
A	51656	51656	1	2	SNP	0.5	A/C	TRUE
A	51192	51192	1	2	SNP	0.5	A/G	TRUE
G	51116	51116	1	2	SNP	0.5	G/T	TRUE
C	51058	51058	1	2	SNP	0.5	C/T	TRUE
A	50878	50878	1	2	SNP	0.5	A/G	TRUE
A	50693	50693	1	2	SNP	0.5	A/C	TRUE
A	50692	50692	1	2	SNP	0.5	A/T	TRUE
C	50632	50632	1	2	SNP	0.5	C/T	TRUE
G	50286	50286	1	2	SNP	0.5	G/T	TRUE
A	50177	50177	1	2	SNP	0.5	A/G	TRUE
A	50173	50173	1	2	SNP	0.5	A/G	TRUE
A	50033	50033	1	2	SNP	0.5	A/T	TRUE
A	49953	49953	1	2	SNP	0.5	A/C	TRUE
C	49867	49867	1	2	SNP	0.5	C/T	TRUE
C	49847	49847	1	2	SNP	0.5	C/T	TRUE
A	49793	49793	1	2	SNP	0.5	A/G	TRUE
A	49767	49767	1	2	SNP	0.5	A/G	TRUE
C	49766	49766	1	2	SNP	0.5	C/T	TRUE
C	49337	49337	1	2	SNP	0.5	C/T	TRUE
A	49259	49259	1	2	SNP	0.5	A/G	TRUE
A	49234	49234	1	2	SNP	0.5	A/G	TRUE
G	49012	49012	1	2	SNP	0.5	G/T	TRUE
C	48948	48948	1	2	SNP	0.5	C/T	TRUE
A	48931	48931	1	2	SNP	0.5	A/C	TRUE
A	48919	48919	1	2	SNP	0.5	A/T	TRUE
C	48866	48866	1	2	SNP	0.5	C/T	TRUE
G	48838	48838	1	2	SNP	0.5	G/T	TRUE
C	48769	48769	1	2	SNP	0.5	C/T	TRUE
A	48553	48553	1	2	SNP	0.5	A/C	TRUE
A	48552	48552	1	2	SNP	0.5	A/C	TRUE
C	48488	48488	1	2	SNP	0.5	C/T	TRUE
G	48170	48170	1	2	SNP	0.5	G/T	TRUE
C	47621	47621	1	2	SNP	0.5	C/T	TRUE
A	47516	47516	1	2	SNP	0.5	A/G	TRUE
A	47470	47470	1	2	SNP	0.5	A/C	TRUE
C	47423	47423	1	2	SNP	0.5	C/T	TRUE
A	47320	47320	1	2	SNP	0.5	A/C	TRUE
C	47268	47268	1	2	SNP	0.5	C/T	TRUE
G	47250	47250	1	2	SNP	0.5	G/T	TRUE
A	47222	47222	1	2	SNP	0.5	A/G	TRUE
A	47154	47154	1	2	SNP	0.5	A/G	TRUE
A	47151	47151	1	2	SNP	0.5	A/G	TRUE
A	46886	46886	1	2	SNP	0.5	A/C	TRUE
A	46871	46871	1	2	SNP	0.5	A/G	TRUE
A	46849	46849	1	2	SNP	0.5	A/C	TRUE
G	46842	46842	1	2	SNP	0.5	G/T	TRUE
A	46811	46811	1	2	SNP	0.5	A/G	TRUE
A	46473	46473	1	2	SNP	0.5	A/C	TRUE
A	46225	46225	1	2	SNP	0.5	A/G	TRUE
A	46212	46212	1	2	SNP	0.5	A/C	TRUE
A	46061	46061	1	2	SNP	0.5	A/G	TRUE
A	45971	45971	1	2	SNP	0.5	A/C	TRUE
G	45758	45758	1	2	SNP	0.5	G/T	TRUE
A	45634	45634	1	2	SNP	0.5	A/G	TRUE
C	45215	45215	1	2	SNP	0.5	C/G	TRUE
A	44969	44969	1	2	SNP	0.5	A/G	TRUE
C	44959	44959	1	2	SNP	0.5	C/T	TRUE
A	44667	44667	1	2	SNP	0.5	A/C	TRUE
A	44666	44666	1	2	SNP	0.5	A/C	TRUE
A	44654	44654	1	2	SNP	0.5	A/G	TRUE
A	44565	44565	1	2	SNP	0.5	A/G	TRUE
C	44267	44267	1	2	SNP	0.5	C/T	TRUE
A	44207	44207	1	2	SNP	0.5	A/G	TRUE
A	43984	43984	1	2	SNP	0.5	A/G	TRUE
G	43848	43848	1	2	SNP	0.5	G/T	TRUE
A	42509	42509	1	2	SNP	0.5	A/G	TRUE
G	42158	42158	1	2	SNP	0.5	G/T	TRUE
A	42083	42083	1	2	SNP	0.5	A/G	TRUE
C	41450	41450	1	2	SNP	0.5	C/G	TRUE
A	41161	41161	1	2	SNP	0.5	A/G	TRUE
A	40900	40900	1	2	SNP	0.5	A/G	TRUE
A	40405	40405	1	2	SNP	0.5	A/G	TRUE
A	39919	39919	1	2	SNP	0.5	A/G	TRUE
C	39670	39670	1	2	SNP	0.5	C/T	TRUE
A	39460	39460	1	2	SNP	0.5	A/G	TRUE
A	39089	39089	1	2	SNP	0.5	A/G	TRUE
A	38922	38922	1	2	SNP	0.5	A/G	TRUE
A	38402	38402	1	2	SNP	0.5	A/G	TRUE
A	38318	38318	1	2	SNP	0.5	A/G	TRUE
G	38278	38278	1	2	SNP	0.5	G/T	TRUE
A	37749	37749	1	2	SNP	0.5	A/G	TRUE
C	37466	37466	1	2	SNP	0.5	C/T	TRUE
A	37411	37411	1	2	SNP	0.5	A/G	TRUE
C	37092	37092	1	2	SNP	0.5	C/T	TRUE
C	37091	37091	1	2	SNP	0.5	C/T	TRUE
C	36605	36605	1	2	SNP	0.5	C/T	TRUE
A	36407	36407	1	2	SNP	0.5	A/C	TRUE
C	36393	36393	1	2	SNP	0.5	C/T	TRUE
C	36207	36207	1	2	SNP	0.5	C/T	TRUE
A	36122	36122	1	2	SNP	0.5	A/G	TRUE
A	36101	36101	1	2	SNP	0.5	A/G	TRUE
C	35236	35236	1	2	SNP	0.5	C/T	TRUE
C	35164	35164	1	2	SNP	0.5	C/T	TRUE
A	35146	35146	1	2	SNP	0.5	A/G	TRUE
C	35137	35137	1	2	SNP	0.5	C/G	TRUE
C	34426	34426	1	2	SNP	0.5	C/G	TRUE
A	34342	34342	1	2	SNP	0.5	A/C	TRUE
C	34067	34067	1	2	SNP	0.5	C/T	TRUE
A	33940	33940	1	2	SNP	0.5	A/G	TRUE
C	33714	33714	1	2	SNP	0.5	C/T	TRUE
G	33484	33484	1	2	SNP	0.5	G/T	TRUE
A	33407	33407	1	2	SNP	0.5	A/G	TRUE
C	33349	33349	1	2	SNP	0.5	C/T	TRUE
A	33215	33215	1	2	SNP	0.5	A/C	TRUE
A	33198	33198	1	2	SNP	0.5	A/G	TRUE
G	32792	32792	1	2	SNP	0.5	G/T	TRUE
C	32791	32791	1	2	SNP	0.5	C/T	TRUE
A	32630	32630	1	2	SNP	0.5	A/C	TRUE
A	32604	32604	1	2	SNP	0.5	A/T	TRUE
A	32198	32198	1	2	SNP	0.5	A/T	TRUE
C	31875	31875	1	2	SNP	0.5	C/G	TRUE
C	31871	31871	1	2	SNP	0.5	C/T	TRUE
C	31863	31863	1	2	SNP	0.5	C/T	TRUE
A	31828	31828	1	2	SNP	0.5	A/G	TRUE
C	31773	31773	1	2	SNP	0.5	C/G	TRUE
C	31627	31627	1	2	SNP	0.5	C/T	TRUE
C	31595	31595	1	2	SNP	0.5	C/T	TRUE
C	31467	31467	1	2	SNP	0.5	C/T	TRUE
G	31438	31438	1	2	SNP	0.5	G/T	TRUE
C	30450	30450	1	2	SNP	0.5	C/T	TRUE
G	30351	30351	1	2	SNP	0.5	G/T	TRUE
C	30253	30253	1	2	SNP	0.5	C/T	TRUE
A	30134	30134	1	2	SNP	0.5	A/G	TRUE
A	30040	30040	1	2	SNP	0.5	A/G	TRUE
C	30010	30010	1	2	SNP	0.5	C/G	TRUE
G	29753	29753	1	2	SNP	0.5	G/T	TRUE
C	29565	29565	1	2	SNP	0.5	C/T	TRUE
A	29457	29457	1	2	SNP	0.5	A/C	TRUE
A	29426	29426	1	2	SNP	0.5	A/G	TRUE
A	29304	29304	1	2	SNP	0.5	A/G	TRUE
C	29094	29094	1	2	SNP	0.5	C/T	TRUE
G	28830	28830	1	2	SNP	0.5	G/T	TRUE
A	28825	28825	1	2	SNP	0.5	A/G	TRUE
A	28703	28703	1	2	SNP	0.5	A/G	TRUE
A	28656	28656	1	2	SNP	0.5	A/G	TRUE
G	28626	28626	1	2	SNP	0.5	G/T	TRUE
A	28295	28295	1	2	SNP	0.5	A/C	TRUE
A	28265	28265	1	2	SNP	0.5	A/C	TRUE
A	28167	28167	1	2	SNP	0.5	A/G	TRUE
C	28142	28142	1	2	SNP	0.5	C/T	TRUE
A	28134	28134	1	2	SNP	0.5	A/G	TRUE
G	28118	28118	1	2	SNP	0.5	G/T	TRUE
A	28085	28085	1	2	SNP	0.5	A/C	TRUE
C	28083	28083	1	2	SNP	0.5	C/T	TRUE
A	28065	28065	1	2	SNP	0.5	A/C	TRUE
C	27935	27935	1	2	SNP	0.5	C/T	TRUE
A	27874	27874	1	2	SNP	0.5	A/G	TRUE
C	27585	27585	1	2	SNP	0.5	C/T	TRUE
G	27577	27577	1	2	SNP	0.5	G/T	TRUE
C	27375	27375	1	2	SNP	0.5	C/T	TRUE
C	26317	26317	1	2	SNP	0.5	C/T	TRUE
C	26108	26108	1	2	SNP	0.5	C/T	TRUE
C	25828	25828	1	2	SNP	0.5	C/T	TRUE
C	25372	25372	1	2	SNP	0.5	C/T	TRUE
C	25195	25195	1	2	SNP	0.5	C/T	TRUE
A	24886	24886	1	2	SNP	0.5	A/C	TRUE
A	24691	24691	1	2	SNP	0.5	A/G	TRUE
A	23804	23804	1	2	SNP	0.5	A/C	TRUE
C	23663	23663	1	2	SNP	0.5	C/T	TRUE
G	23655	23655	1	2	SNP	0.5	G/T	TRUE
C	23010	23010	1	2	SNP	0.5	C/T	TRUE
A	22344	22344	1	2	SNP	0.5	A/C	TRUE
A	22226	22226	1	2	SNP	0.5	A/G	TRUE
A	21924	21924	1	2	SNP	0.5	A/C	TRUE
C	21859	21859	1	2	SNP	0.5	C/G	TRUE
G	21562	21562	1	2	SNP	0.5	G/T	TRUE
C	21351	21351	1	2	SNP	0.5	C/T	TRUE
C	19956	19956	1	2	SNP	0.5	C/T	TRUE
A	19889	19889	1	2	SNP	0.5	A/G	TRUE
A	19782	19782	1	2	SNP	0.5	A/G	TRUE
A	19756	19756	1	2	SNP	0.5	A/G	TRUE
A	19246	19246	1	2	SNP	0.5	A/T	TRUE
G	18636	18636	1	2	SNP	0.5	G/T	TRUE
C	18501	18501	1	2	SNP	0.5	C/T	TRUE
C	18277	18277	1	2	SNP	0.5	C/T	TRUE
A	18148	18148	1	2	SNP	0.5	A/G	TRUE
A	18103	18103	1	2	SNP	0.5	A/G	TRUE
C	18010	18010	1	2	SNP	0.5	C/T	TRUE
C	17944	17944	1	2	SNP	0.5	C/T	TRUE
C	17922	17922	1	2	SNP	0.5	C/T	TRUE
G	17733	17733	1	2	SNP	0.5	G/T	TRUE
C	17452	17452	1	2	SNP	0.5	C/T	TRUE
C	17306	17306	1	2	SNP	0.5	C/T	TRUE
C	17020	17020	1	2	SNP	0.5	C/T	TRUE
C	17019	17019	1	2	SNP	0.5	C/T	TRUE
C	17001	17001	1	2	SNP	0.5	C/T	TRUE
G	16989	16989	1	2	SNP	0.5	G/T	TRUE
A	16891	16891	1	2	SNP	0.5	A/G	TRUE
A	16762	16762	1	2	SNP	0.5	A/G	TRUE
C	16678	16678	1	2	SNP	0.5	C/T	TRUE
A	16582	16582	1	2	SNP	0.5	A/T	TRUE
C	15876	15876	1	2	SNP	0.5	C/T	TRUE
G	15702	15702	1	2	SNP	0.5	G/T	TRUE
C	15171	15171	1	2	SNP	0.5	C/G	TRUE
C	15049	15049	1	2	SNP	0.5	C/G	TRUE
A	14955	14955	1	2	SNP	0.5	A/T	TRUE
G	14947	14947	1	2	SNP	0.5	G/T	TRUE
A	14927	14927	1	2	SNP	0.5	A/G	TRUE
A	14920	14920	1	2	SNP	0.5	A/G	TRUE
A	14819	14819	1	2	SNP	0.5	A/G	TRUE
G	14630	14630	1	2	SNP	0.5	G/T	TRUE
A	14444	14444	1	2	SNP	0.5	A/G	TRUE
C	14349	14349	1	2	SNP	0.5	C/T	TRUE
A	14082	14082	1	2	SNP	0.5	A/G	TRUE
C	13561	13561	1	2	SNP	0.5	C/T	TRUE
C	13204	13204	1	2	SNP	0.5	C/T	TRUE
C	13105	13105	1	2	SNP	0.5	C/T	TRUE
A	12894	12894	1	2	SNP	0.5	A/T	TRUE
A	12569	12569	1	2	SNP	0.5	A/G	TRUE
A	12509	12509	1	2	SNP	0.5	A/G	TRUE
C	11960	11960	1	2	SNP	0.5	C/T	TRUE
A	11813	11813	1	2	SNP	0.5	A/G	TRUE
C	11516	11516	1	2	SNP	0.5	C/T	TRUE
A	11467	11467	1	2	SNP	0.5	A/G	TRUE
C	11405	11405	1	2	SNP	0.5	C/T	TRUE
A	11282	11282	1	2	SNP	0.5	A/C	TRUE
A	11135	11135	1	2	SNP	0.5	A/G	TRUE
C	10913	10913	1	2	SNP	0.5	C/G	TRUE
A	10874	10874	1	2	SNP	0.5	A/G	TRUE
C	10753	10753	1	2	SNP	0.5	C/T	TRUE
A	10740	10740	1	2	SNP	0.5	A/G	TRUE
C	10344	10344	1	2	SNP	0.5	C/G	TRUE
C	10343	10343	1	2	SNP	0.5	C/T	TRUE
C	10066	10066	1	2	SNP	0.5	C/T	TRUE
G	10035	10035	1	2	SNP	0.5	G/T	TRUE
C	9976	9976	1	2	SNP	0.5	C/T	TRUE
C	9869	9869	1	2	SNP	0.5	C/T	TRUE
A	9805	9805	1	2	SNP	0.5	A/T	TRUE
G	9804	9804	1	2	SNP	0.5	G/T	TRUE
C	9734	9734	1	2	SNP	0.5	C/T	TRUE
A	9655	9655	1	2	SNP	0.5	A/T	TRUE
G	9648	9648	1	2	SNP	0.5	G/T	TRUE
C	9543	9543	1	2	SNP	0.5	C/T	TRUE
A	9478	9478	1	2	SNP	0.5	A/G	TRUE
A	9432	9432	1	2	SNP	0.5	A/G	TRUE
C	9416	9416	1	2	SNP	0.5	C/T	TRUE
A	9397	9397	1	2	SNP	0.5	A/G	TRUE
A	9357	9357	1	2	SNP	0.5	A/T	TRUE
A	9352	9352	1	2	SNP	0.5	A/G	TRUE
C	9312	9312	1	2	SNP	0.5	C/T	TRUE
A	9237	9237	1	2	SNP	0.5	A/G	TRUE
A	9068	9068	1	2	SNP	0.5	A/T	TRUE
C	9063	9063	1	2	SNP	0.5	C/T	TRUE
A	8906	8906	1	2	SNP	0.5	A/C	TRUE
C	8883	8883	1	2	SNP	0.5	C/T	TRUE
A	8585	8585	1	2	SNP	0.5	A/C	TRUE
A	8562	8562	1	2	SNP	0.5	A/G	TRUE
C	8273	8273	1	2	SNP	0.5	C/T	TRUE
C	8232	8232	1	2	SNP	0.5	C/T	TRUE
A	8145	8145	1	2	SNP	0.5	A/G	TRUE
C	8016	8016	1	2	SNP	0.5	C/T	TRUE
A	8007	8007	1	2	SNP	0.5	A/C	TRUE
C	7817	7817	1	2	SNP	0.5	C/T	TRUE
A	7561	7561	1	2	SNP	0.5	A/C	TRUE
C	7376	7376	1	2	SNP	0.5	C/G	TRUE
A	7327	7327	1	2	SNP	0.5	A/C	TRUE
G	7254	7254	1	2	SNP	0.5	G/T	TRUE
C	7211	7211	1	2	SNP	0.5	C/T	TRUE
A	7196	7196	1	2	SNP	0.5	A/T	TRUE
A	7168	7168	1	2	SNP	0.5	A/T	TRUE
G	7167	7167	1	2	SNP	0.5	G/T	TRUE
A	7164	7164	1	2	SNP	0.5	A/T	TRUE
C	7163	7163	1	2	SNP	0.5	C/T	TRUE
C	7161	7161	1	2	SNP	0.5	C/T	TRUE
A	7160	7160	1	2	SNP	0.5	A/T	TRUE
C	7156	7156	1	2	SNP	0.5	C/T	TRUE
A	7155	7155	1	2	SNP	0.5	A/G	TRUE
C	7153	7153	1	2	SNP	0.5	C/T	TRUE
C	7152	7152	1	2	SNP	0.5	C/T	TRUE
A	7151	7151	1	2	SNP	0.5	A/T	TRUE
A	7149	7149	1	2	SNP	0.5	A/G	TRUE
A	7116	7116	1	2	SNP	0.5	A/G	TRUE
A	7115	7115	1	2	SNP	0.5	A/T	TRUE
A	7111	7111	1	2	SNP	0.5	A/G	TRUE
A	7108	7108	1	2	SNP	0.5	A/C	TRUE
A	7107	7107	1	2	SNP	0.5	A/C	TRUE
A	7106	7106	1	2	SNP	0.5	A/G	TRUE
A	7105	7105	1	2	SNP	0.5	A/C	TRUE
C	7104	7104	1	2	SNP	0.5	C/T	TRUE
A	7102	7102	1	2	SNP	0.5	A/G	TRUE
A	6993	6993	1	2	SNP	0.5	A/G	TRUE
C	6991	6991	1	2	SNP	0.5	C/T	TRUE
A	6990	6990	1	2	SNP	0.5	A/T	TRUE
A	6989	6989	1	2	SNP	0.5	A/G	TRUE
A	6988	6988	1	2	SNP	0.5	A/G	TRUE
G	6987	6987	1	2	SNP	0.5	G/T	TRUE
A	6986	6986	1	2	SNP	0.5	A/C	TRUE
A	6974	6974	1	2	SNP	0.5	A/G	TRUE
A	6972	6972	1	2	SNP	0.5	A/G	TRUE
A	6967	6967	1	2	SNP	0.5	A/G	TRUE
A	6966	6966	1	2	SNP	0.5	A/G	TRUE
C	6964	6964	1	2	SNP	0.5	C/T	TRUE
A	6963	6963	1	2	SNP	0.5	A/T	TRUE
A	6960	6960	1	2	SNP	0.5	A/G	TRUE
A	6959	6959	1	2	SNP	0.5	A/G	TRUE
A	6957	6957	1	2	SNP	0.5	A/T	TRUE
A	6956	6956	1	2	SNP	0.5	A/G	TRUE
C	6948	6948	1	2	SNP	0.5	C/G	TRUE
A	6947	6947	1	2	SNP	0.5	A/T	TRUE
A	6946	6946	1	2	SNP	0.5	A/G	TRUE
G	6945	6945	1	2	SNP	0.5	G/T	TRUE
A	6943	6943	1	2	SNP	0.5	A/C	TRUE
C	6941	6941	1	2	SNP	0.5	C/G	TRUE
A	6939	6939	1	2	SNP	0.5	A/G	TRUE
A	6938	6938	1	2	SNP	0.5	A/G	TRUE
C	6937	6937	1	2	SNP	0.5	C/T	TRUE
C	6936	6936	1	2	SNP	0.5	C/G	TRUE
A	6931	6931	1	2	SNP	0.5	A/G	TRUE
A	6928	6928	1	2	SNP	0.5	A/C	TRUE
A	6926	6926	1	2	SNP	0.5	A/G	TRUE
C	6924	6924	1	2	SNP	0.5	C/G	TRUE
C	6923	6923	1	2	SNP	0.5	C/T	TRUE
C	6917	6917	1	2	SNP	0.5	C/G	TRUE
C	6899	6899	1	2	SNP	0.5	C/T	TRUE
A	6897	6897	1	2	SNP	0.5	A/C	TRUE
C	6847	6847	1	2	SNP	0.5	C/T	TRUE
A	6846	6846	1	2	SNP	0.5	A/T	TRUE
A	6708	6708	1	2	SNP	0.5	A/G	TRUE
A	6695	6695	1	2	SNP	0.5	A/G	TRUE
A	6064	6064	1	2	SNP	0.5	A/G	TRUE
C	5988	5988	1	2	SNP	0.5	C/T	TRUE
A	5932	5932	1	2	SNP	0.5	A/C	TRUE
C	5930	5930	1	2	SNP	0.5	C/T	TRUE
A	5904	5904	1	2	SNP	0.5	A/G	TRUE
C	5900	5900	1	2	SNP	0.5	C/G	TRUE
C	5886	5886	1	2	SNP	0.5	C/T	TRUE
A	5879	5879	1	2	SNP	0.5	A/G	TRUE
C	5659	5659	1	2	SNP	0.5	C/T	TRUE
C	5658	5658	1	2	SNP	0.5	C/T	TRUE
C	5449	5449	1	2	SNP	0.5	C/T	TRUE
A	5410	5410	1	2	SNP	0.5	A/G	TRUE
C	5051	5051	1	2	SNP	0.5	C/T	TRUE
C	4939	4939	1	2	SNP	0.5	C/T	TRUE
G	4903	4903	1	2	SNP	0.5	G/T	TRUE
C	4899	4899	1	2	SNP	0.5	C/T	TRUE
C	4893	4893	1	2	SNP	0.5	C/T	TRUE
G	4886	4886	1	2	SNP	0.5	G/T	TRUE
G	4877	4877	1	2	SNP	0.5	G/T	TRUE
G	4824	4824	1	2	SNP	0.5	G/T	TRUE
C	4807	4807	1	2	SNP	0.5	C/T	TRUE
C	4783	4783	1	2	SNP	0.5	C/T	TRUE
C	4761	4761	1	2	SNP	0.5	C/T	TRUE
A	4724	4724	1	2	SNP	0.5	A/G	TRUE
G	4716	4716	1	2	SNP	0.5	G/T	TRUE
A	4670	4670	1	2	SNP	0.5	A/G	TRUE
A	4668	4668	1	2	SNP	0.5	A/T	TRUE
A	4667	4667	1	2	SNP	0.5	A/G	TRUE
A	4651	4651	1	2	SNP	0.5	A/T	TRUE
C	4627	4627	1	2	SNP	0.5	C/T	TRUE
A	4554	4554	1	2	SNP	0.5	A/C	TRUE
A	4552	4552	1	2	SNP	0.5	A/T	TRUE
G	4431	4431	1	2	SNP	0.5	G/T	TRUE
G	4204	4204	1	2	SNP	0.5	G/T	TRUE
G	3996	3996	1	2	SNP	0.5	G/T	TRUE
A	3956	3956	1	2	SNP	0.5	A/G	TRUE
A	3744	3744	1	2	SNP	0.5	A/T	TRUE
C	3685	3685	1	2	SNP	0.5	C/T	TRUE
G	3663	3663	1	2	SNP	0.5	G/T	TRUE
C	3534	3534	1	2	SNP	0.5	C/T	TRUE
A	3499	3499	1	2	SNP	0.5	A/T	TRUE
G	3493	3493	1	2	SNP	0.5	G/T	TRUE
G	3450	3450	1	2	SNP	0.5	G/T	TRUE
A	3414	3414	1	2	SNP	0.5	A/C	TRUE
G	3413	3413	1	2	SNP	0.5	G/T	TRUE
A	3316	3316	1	2	SNP	0.5	A/G	TRUE
A	3279	3279	1	2	SNP	0.5	A/G	TRUE
A	3187	3187	1	2	SNP	0.5	A/G	TRUE
A	3098	3098	1	2	SNP	0.5	A/T	TRUE
A	3037	3037	1	2	SNP	0.5	A/G	TRUE
A	3028	3028	1	2	SNP	0.5	A/G	TRUE
C	2954	2954	1	2	SNP	0.5	C/T	TRUE
A	2913	2913	1	2	SNP	0.5	A/T	TRUE
C	2896	2896	1	2	SNP	0.5	C/T	TRUE
C	2874	2874	1	2	SNP	0.5	C/T	TRUE
A	2863	2863	1	2	SNP	0.5	A/C	TRUE
C	2807	2807	1	2	SNP	0.5	C/T	TRUE
G	2800	2800	1	2	SNP	0.5	G/T	TRUE
A	2723	2723	1	2	SNP	0.5	A/C	TRUE
A	2619	2619	1	2	SNP	0.5	A/C	TRUE
G	2096	2096	1	2	SNP	0.5	G/T	TRUE
A	1988	1988	1	2	SNP	0.5	A/G	TRUE
G	1984	1984	1	2	SNP	0.5	G/T	TRUE
A	1789	1789	1	2	SNP	0.5	A/G	TRUE
A	1676	1676	1	2	SNP	0.5	A/G	TRUE
A	1658	1658	1	2	SNP	0.5	A/C	TRUE
G	1643	1643	1	2	SNP	0.5	G/T	TRUE
A	1532	1532	1	2	SNP	0.5	A/G	TRUE
A	1109	1109	1	2	SNP	0.5	A/G	TRUE
A	749	749	1	2	SNP	0.5	A/G	TRUE
A	665	665	1	2	SNP	0.5	A/G	TRUE
A	530	530	1	2	SNP	0.5	A/G	TRUE
C	529	529	1	2	SNP	0.5	C/T	TRUE
A	527	527	1	2	SNP	0.5	A/G	TRUE
A	472	472	1	2	SNP	0.5	A/C	TRUE
A	387	387	1	2	SNP	0.5	A/C	TRUE
A	363	363	1	2	SNP	0.5	A/C	TRUE
C	317	317	1	2	SNP	0.5	C/T	TRUE
A	298	298	1	2	SNP	0.5	A/C	TRUE
C	297	297	1	2	SNP	0.5	C/T	TRUE
A	251	251	1	2	SNP	0.5	A/T	TRUE
A	247	247	1	2	SNP	0.5	A/G	TRUE
A	232	232	1	2	SNP	0.5	A/T	TRUE
A	219	219	1	2	SNP	0.5	A/T	TRUE
G	217	217	1	2	SNP	0.5	G/T	TRUE
G	183	183	1	2	SNP	0.5	G/T	TRUE
A	151	151	1	2	SNP	0.5	A/C	TRUE
G	150	150	1	2	SNP	0.5	G/T	TRUE
A	149	149	1	2	SNP	0.5	A/T	TRUE

## Sheet: NP SSC
Name	Minimum	Maximum	Length	Coverage	Polymorphism Type	Variant Frequency		TRUE
C	18515	18515	1	2	SNP	0.5	C/T	TRUE
G	18511	18511	1	2	SNP	0.5	G/T	TRUE
A	18500	18500	1	2	SNP	0.5	A/T	TRUE
C	18443	18443	1	2	SNP	0.5	C/T	TRUE
C	18361	18361	1	2	SNP	0.5	C/T	TRUE
C	18331	18331	1	2	SNP	0.5	C/T	TRUE	Transition	C/T	44	93	44	Ts/Tv	0.885714
A	18274	18274	1	2	SNP	0.5	A/C	TRUE		A/G	49		49
C	18218	18218	1	2	SNP	0.5	C/T	TRUE
C	18194	18194	1	2	SNP	0.5	C/T	TRUE	Transversion	A/T	20	105	20
A	18095	18095	1	2	SNP	0.5	A/G	TRUE		A/C	36		36
G	17992	17992	1	2	SNP	0.5	G/T	TRUE		G/T	38		38
G	17991	17991	1	2	SNP	0.5	G/T	TRUE		C/G	11		11
A	17983	17983	1	2	SNP	0.5	A/G	TRUE		Total	198		198
C	17939	17939	1	2	SNP	0.5	C/T	TRUE
A	17882	17882	1	2	SNP	0.5	A/C	TRUE
G	17859	17859	1	2	SNP	0.5	G/T	TRUE
C	17840	17840	1	2	SNP	0.5	C/T	TRUE
G	17744	17744	1	2	SNP	0.5	G/T	TRUE
G	17719	17719	1	2	SNP	0.5	G/T	TRUE
A	17714	17714	1	2	SNP	0.5	A/C	TRUE
G	17691	17691	1	2	SNP	0.5	G/T	TRUE
G	17682	17682	1	2	SNP	0.5	G/T	TRUE
G	17656	17656	1	2	SNP	0.5	G/T	TRUE
C	17623	17623	1	2	SNP	0.5	C/T	TRUE
A	17573	17573	1	2	SNP	0.5	A/G	TRUE
C	17391	17391	1	2	SNP	0.5	C/T	TRUE
A	17281	17281	1	2	SNP	0.5	A/G	TRUE
A	17261	17261	1	2	SNP	0.5	A/G	TRUE
A	17235	17235	1	2	SNP	0.5	A/C	TRUE
A	16975	16975	1	2	SNP	0.5	A/C	TRUE
A	16676	16676	1	2	SNP	0.5	A/G	TRUE
G	16595	16595	1	2	SNP	0.5	G/T	TRUE
C	16567	16567	1	2	SNP	0.5	C/T	TRUE
G	16520	16520	1	2	SNP	0.5	G/T	TRUE
C	16501	16501	1	2	SNP	0.5	C/G	TRUE
C	16492	16492	1	2	SNP	0.5	C/T	TRUE
A	16468	16468	1	2	SNP	0.5	A/G	TRUE
A	16415	16415	1	2	SNP	0.5	A/C	TRUE
A	16393	16393	1	2	SNP	0.5	A/G	TRUE
A	16196	16196	1	2	SNP	0.5	A/C	TRUE
A	16062	16062	1	2	SNP	0.5	A/C	TRUE
A	16047	16047	1	2	SNP	0.5	A/G	TRUE
A	15990	15990	1	2	SNP	0.5	A/T	TRUE
A	15989	15989	1	2	SNP	0.5	A/T	TRUE
A	15923	15923	1	2	SNP	0.5	A/T	TRUE
C	15893	15893	1	2	SNP	0.5	C/T	TRUE
G	15859	15859	1	2	SNP	0.5	G/T	TRUE
C	15808	15808	1	2	SNP	0.5	C/T	TRUE
C	15607	15607	1	2	SNP	0.5	C/T	TRUE
G	15552	15552	1	2	SNP	0.5	G/T	TRUE
C	15518	15518	1	2	SNP	0.5	C/T	TRUE
G	15484	15484	1	2	SNP	0.5	G/T	TRUE
A	15431	15431	1	2	SNP	0.5	A/T	TRUE
A	15343	15343	1	2	SNP	0.5	A/G	TRUE
C	15296	15296	1	2	SNP	0.5	C/T	TRUE
A	15200	15200	1	2	SNP	0.5	A/G	TRUE
A	15122	15122	1	2	SNP	0.5	A/G	TRUE
A	15112	15112	1	2	SNP	0.5	A/G	TRUE
G	15054	15054	1	2	SNP	0.5	G/T	TRUE
C	14887	14887	1	2	SNP	0.5	C/G	TRUE
A	14732	14732	1	2	SNP	0.5	A/G	TRUE
C	14492	14492	1	2	SNP	0.5	C/T	TRUE
C	14405	14405	1	2	SNP	0.5	C/T	TRUE
G	14333	14333	1	2	SNP	0.5	G/T	TRUE
G	14291	14291	1	2	SNP	0.5	G/T	TRUE
G	14280	14280	1	2	SNP	0.5	G/T	TRUE
A	14138	14138	1	2	SNP	0.5	A/C	TRUE
A	14135	14135	1	2	SNP	0.5	A/T	TRUE
C	14113	14113	1	2	SNP	0.5	C/T	TRUE
G	14009	14009	1	2	SNP	0.5	G/T	TRUE
C	13890	13890	1	2	SNP	0.5	C/T	TRUE
C	13875	13875	1	2	SNP	0.5	C/T	TRUE
A	13856	13856	1	2	SNP	0.5	A/G	TRUE
A	13850	13850	1	2	SNP	0.5	A/G	TRUE
A	13821	13821	1	2	SNP	0.5	A/G	TRUE
A	13807	13807	1	2	SNP	0.5	A/C	TRUE
C	13756	13756	1	2	SNP	0.5	C/T	TRUE
C	13750	13750	1	2	SNP	0.5	C/T	TRUE
G	13746	13746	1	2	SNP	0.5	G/T	TRUE
A	13735	13735	1	2	SNP	0.5	A/C	TRUE
C	13725	13725	1	2	SNP	0.5	C/T	TRUE
A	13666	13666	1	2	SNP	0.5	A/T	TRUE
C	13577	13577	1	2	SNP	0.5	C/G	TRUE
G	13524	13524	1	2	SNP	0.5	G/T	TRUE
A	13517	13517	1	2	SNP	0.5	A/G	TRUE
C	13421	13421	1	2	SNP	0.5	C/T	TRUE
A	13391	13391	1	2	SNP	0.5	A/G	TRUE
C	13292	13292	1	2	SNP	0.5	C/G	TRUE
G	13177	13177	1	2	SNP	0.5	G/T	TRUE
C	12505	12505	1	2	SNP	0.5	C/T	TRUE
A	12443	12443	1	2	SNP	0.5	A/C	TRUE
A	12386	12386	1	2	SNP	0.5	A/G	TRUE
C	11552	11552	1	2	SNP	0.5	C/T	TRUE
C	11487	11487	1	2	SNP	0.5	C/T	TRUE
A	11443	11443	1	2	SNP	0.5	A/G	TRUE
A	11315	11315	1	2	SNP	0.5	A/C	TRUE
A	11152	11152	1	2	SNP	0.5	A/C	TRUE
A	10614	10614	1	2	SNP	0.5	A/C	TRUE
C	10547	10547	1	2	SNP	0.5	C/T	TRUE
C	10276	10276	1	2	SNP	0.5	C/T	TRUE
A	10160	10160	1	2	SNP	0.5	A/G	TRUE
A	9941	9941	1	2	SNP	0.5	A/G	TRUE
C	9877	9877	1	2	SNP	0.5	C/T	TRUE
A	9698	9698	1	2	SNP	0.5	A/G	TRUE
A	9014	9014	1	2	SNP	0.5	A/C	TRUE
G	8894	8894	1	2	SNP	0.5	G/T	TRUE
C	8862	8862	1	2	SNP	0.5	C/T	TRUE
A	8697	8697	1	2	SNP	0.5	A/C	TRUE
C	8642	8642	1	2	SNP	0.5	C/T	TRUE
C	8549	8549	1	2	SNP	0.5	C/G	TRUE
G	8419	8419	1	2	SNP	0.5	G/T	TRUE
C	8392	8392	1	2	SNP	0.5	C/T	TRUE
C	8219	8219	1	2	SNP	0.5	C/T	TRUE
A	8216	8216	1	2	SNP	0.5	A/C	TRUE
A	8158	8158	1	2	SNP	0.5	A/T	TRUE
A	8138	8138	1	2	SNP	0.5	A/C	TRUE
A	8104	8104	1	2	SNP	0.5	A/G	TRUE
C	8051	8051	1	2	SNP	0.5	C/T	TRUE
A	7993	7993	1	2	SNP	0.5	A/T	TRUE
A	7792	7792	1	2	SNP	0.5	A/G	TRUE
A	7573	7573	1	2	SNP	0.5	A/G	TRUE
C	7496	7496	1	2	SNP	0.5	C/T	TRUE
G	7395	7395	1	2	SNP	0.5	G/T	TRUE
A	7253	7253	1	2	SNP	0.5	A/T	TRUE
G	7055	7055	1	2	SNP	0.5	G/T	TRUE
A	7004	7004	1	2	SNP	0.5	A/G	TRUE
C	6898	6898	1	2	SNP	0.5	C/G	TRUE
C	6453	6453	1	2	SNP	0.5	C/G	TRUE
A	6128	6128	1	2	SNP	0.5	A/G	TRUE
A	6031	6031	1	2	SNP	0.5	A/G	TRUE
A	5806	5806	1	2	SNP	0.5	A/T	TRUE
G	5554	5554	1	2	SNP	0.5	G/T	TRUE
A	5542	5542	1	2	SNP	0.5	A/G	TRUE
A	5435	5435	1	2	SNP	0.5	A/T	TRUE
G	5434	5434	1	2	SNP	0.5	G/T	TRUE
A	5433	5433	1	2	SNP	0.5	A/C	TRUE
A	5432	5432	1	2	SNP	0.5	A/T	TRUE
A	4076	4076	1	2	SNP	0.5	A/C	TRUE
A	3951	3951	1	2	SNP	0.5	A/G	TRUE
A	3910	3910	1	2	SNP	0.5	A/G	TRUE
G	3878	3878	1	2	SNP	0.5	G/T	TRUE
C	3862	3862	1	2	SNP	0.5	C/T	TRUE
C	3744	3744	1	2	SNP	0.5	C/T	TRUE
A	3684	3684	1	2	SNP	0.5	A/T	TRUE
A	3680	3680	1	2	SNP	0.5	A/G	TRUE
C	3666	3666	1	2	SNP	0.5	C/G	TRUE
C	3452	3452	1	2	SNP	0.5	C/T	TRUE
A	3449	3449	1	2	SNP	0.5	A/T	TRUE
A	3448	3448	1	2	SNP	0.5	A/T	TRUE
G	3446	3446	1	2	SNP	0.5	G/T	TRUE
A	3444	3444	1	2	SNP	0.5	A/C	TRUE
A	3443	3443	1	2	SNP	0.5	A/G	TRUE
A	3442	3442	1	2	SNP	0.5	A/G	TRUE
G	3440	3440	1	2	SNP	0.5	G/T	TRUE
G	3439	3439	1	2	SNP	0.5	G/T	TRUE
A	3438	3438	1	2	SNP	0.5	A/T	TRUE
A	3437	3437	1	2	SNP	0.5	A/G	TRUE
A	3436	3436	1	2	SNP	0.5	A/G	TRUE
A	3434	3434	1	2	SNP	0.5	A/G	TRUE
A	3433	3433	1	2	SNP	0.5	A/C	TRUE
A	3280	3280	1	2	SNP	0.5	A/T	TRUE
A	3279	3279	1	2	SNP	0.5	A/C	TRUE
C	3277	3277	1	2	SNP	0.5	C/T	TRUE
G	3275	3275	1	2	SNP	0.5	G/T	TRUE
A	3271	3271	1	2	SNP	0.5	A/C	TRUE
A	3255	3255	1	2	SNP	0.5	A/G	TRUE
G	3231	3231	1	2	SNP	0.5	G/T	TRUE
G	3216	3216	1	2	SNP	0.5	G/T	TRUE
C	3214	3214	1	2	SNP	0.5	C/T	TRUE
C	3192	3192	1	2	SNP	0.5	C/T	TRUE
A	3139	3139	1	2	SNP	0.5	A/G	TRUE
A	3124	3124	1	2	SNP	0.5	A/G	TRUE
A	3121	3121	1	2	SNP	0.5	A/C	TRUE
A	3118	3118	1	2	SNP	0.5	A/G	TRUE
A	3037	3037	1	2	SNP	0.5	A/C	TRUE
A	2852	2852	1	2	SNP	0.5	A/C	TRUE
A	2683	2683	1	2	SNP	0.5	A/C	TRUE
A	2644	2644	1	2	SNP	0.5	A/G	TRUE
G	2592	2592	1	2	SNP	0.5	G/T	TRUE
A	2383	2383	1	2	SNP	0.5	A/T	TRUE
G	2366	2366	1	2	SNP	0.5	G/T	TRUE
C	2220	2220	1	2	SNP	0.5	C/G	TRUE
A	2205	2205	1	2	SNP	0.5	A/C	TRUE
A	2204	2204	1	2	SNP	0.5	A/C	TRUE
C	2198	2198	1	2	SNP	0.5	C/G	TRUE
A	2193	2193	1	2	SNP	0.5	A/T	TRUE
A	1966	1966	1	2	SNP	0.5	A/C	TRUE
A	1222	1222	1	2	SNP	0.5	A/G	TRUE
A	1138	1138	1	2	SNP	0.5	A/G	TRUE
C	1091	1091	1	2	SNP	0.5	C/G	TRUE
A	913	913	1	2	SNP	0.5	A/G	TRUE
A	893	893	1	2	SNP	0.5	A/G	TRUE
G	884	884	1	2	SNP	0.5	G/T	TRUE
A	807	807	1	2	SNP	0.5	A/G	TRUE
A	765	765	1	2	SNP	0.5	A/C	TRUE
A	757	757	1	2	SNP	0.5	A/C	TRUE
G	597	597	1	2	SNP	0.5	G/T	TRUE
C	535	535	1	2	SNP	0.5	C/T	TRUE
A	262	262	1	2	SNP	0.5	A/T	TRUE
C	90	90	1	2	SNP	0.5	C/T	TRUE
A	52	52	1	2	SNP	0.5	A/C	TRUE
A	29	29	1	2	SNP	0.5	A/C	TRUE

## Sheet: NP IR
Name	Minimum	Maximum	Length	Coverage	Polymorphism Type	Variant Frequency		TRUE
A	25112	25112	1	2	SNP	0.5	A/G	TRUE
A	24575	24575	1	2	SNP	0.5	A/G	TRUE
A	24362	24362	1	2	SNP	0.5	A/G	TRUE
G	23955	23955	1	2	SNP	0.5	G/T	TRUE
A	23954	23954	1	2	SNP	0.5	A/T	TRUE	Transition	C/T	9	15	9	Ts/Tv	0.833333
A	23953	23953	1	2	SNP	0.5	A/T	TRUE		A/G	6		6
A	23952	23952	1	2	SNP	0.5	A/C	TRUE
C	23745	23745	1	2	SNP	0.5	C/T	TRUE	Transversion	A/T	7	18	7
A	23573	23573	1	2	SNP	0.5	A/G	TRUE		A/C	3		3
A	23567	23567	1	2	SNP	0.5	A/G	TRUE		G/T	5		5
G	23566	23566	1	2	SNP	0.5	G/T	TRUE		C/G	3		3
C	23221	23221	1	2	SNP	0.5	C/T	TRUE		Total	33		33
A	18304	18304	1	2	SNP	0.5	A/G	TRUE
C	17398	17398	1	2	SNP	0.5	C/G	TRUE
C	14303	14303	1	2	SNP	0.5	C/T	TRUE
C	14171	14171	1	2	SNP	0.5	C/G	TRUE
G	11284	11284	1	2	SNP	0.5	G/T	TRUE
C	10403	10403	1	2	SNP	0.5	C/T	TRUE
A	9584	9584	1	2	SNP	0.5	A/T	TRUE
C	8783	8783	1	2	SNP	0.5	C/T	TRUE
A	7305	7305	1	2	SNP	0.5	A/G	TRUE
A	7014	7014	1	2	SNP	0.5	A/C	TRUE
C	6009	6009	1	2	SNP	0.5	C/T	TRUE
C	5765	5765	1	2	SNP	0.5	C/G	TRUE
G	4999	4999	1	2	SNP	0.5	G/T	TRUE
A	4302	4302	1	2	SNP	0.5	A/C	TRUE
C	4269	4269	1	2	SNP	0.5	C/T	TRUE
A	3793	3793	1	2	SNP	0.5	A/G	TRUE
A	3743	3743	1	2	SNP	0.5	A/G	TRUE
C	2308	2308	1	2	SNP	0.5	C/T	TRUE
C	1936	1936	1	2	SNP	0.5	C/T	TRUE
A	1567	1567	1	2	SNP	0.5	A/T	TRUE
A	1263	1263	1	2	SNP	0.5	A/T	TRUE
A	1258	1258	1	2	SNP	0.5	A/T	TRUE
G	824	824	1	2	SNP	0.5	G/T	TRUE
A	43	43	1	2	SNP	0.5	A/T	TRUE

## Sheet: NO LSC
Name	Minimum	Maximum	Length	Coverage	Polymorphism Type	Variant Frequency		TRUE
A	86833	86833	1	2	SNP	0.5	A/C	TRUE
G	86773	86773	1	2	SNP	0.5	G/T	TRUE
C	86563	86563	1	2	SNP	0.5	C/T	TRUE
C	86531	86531	1	2	SNP	0.5	C/G	TRUE
C	86476	86476	1	2	SNP	0.5	C/T	TRUE
A	86351	86351	1	2	SNP	0.5	A/C	TRUE	Transition	C/T	181	351	181	Ts/Tv	1.09688
A	86277	86277	1	2	SNP	0.5	A/C	TRUE		A/G	170		170
C	86252	86252	1	2	SNP	0.5	C/T	TRUE
G	85991	85991	1	2	SNP	0.5	G/T	TRUE	Transversion	A/T	80	320	80
A	85884	85884	1	2	SNP	0.5	A/T	TRUE		A/C	100		100
G	85883	85883	1	2	SNP	0.5	G/T	TRUE		G/T	105		105
C	85504	85504	1	2	SNP	0.5	C/T	TRUE		C/G	35		35
C	85456	85456	1	2	SNP	0.5	C/T	TRUE		Total	671		671
G	85172	85172	1	2	SNP	0.5	G/T	TRUE
C	85062	85062	1	2	SNP	0.5	C/T	TRUE
A	85023	85023	1	2	SNP	0.5	A/T	TRUE
G	84771	84771	1	2	SNP	0.5	G/T	TRUE
A	84620	84620	1	2	SNP	0.5	A/C	TRUE
G	84607	84607	1	2	SNP	0.5	G/T	TRUE
A	84467	84467	1	2	SNP	0.5	A/T	TRUE
A	84460	84460	1	2	SNP	0.5	A/T	TRUE
A	84453	84453	1	2	SNP	0.5	A/C	TRUE
A	84395	84395	1	2	SNP	0.5	A/T	TRUE
A	83997	83997	1	2	SNP	0.5	A/G	TRUE
A	83943	83943	1	2	SNP	0.5	A/G	TRUE
C	83942	83942	1	2	SNP	0.5	C/T	TRUE
C	83938	83938	1	2	SNP	0.5	C/T	TRUE
C	83918	83918	1	2	SNP	0.5	C/T	TRUE
C	83434	83434	1	2	SNP	0.5	C/T	TRUE
G	83131	83131	1	2	SNP	0.5	G/T	TRUE
C	83080	83080	1	2	SNP	0.5	C/T	TRUE
C	82792	82792	1	2	SNP	0.5	C/T	TRUE
A	82749	82749	1	2	SNP	0.5	A/G	TRUE
A	82718	82718	1	2	SNP	0.5	A/G	TRUE
C	82717	82717	1	2	SNP	0.5	C/T	TRUE
A	82704	82704	1	2	SNP	0.5	A/C	TRUE
G	82689	82689	1	2	SNP	0.5	G/T	TRUE
C	82572	82572	1	2	SNP	0.5	C/G	TRUE
G	82517	82517	1	2	SNP	0.5	G/T	TRUE
C	82176	82176	1	2	SNP	0.5	C/T	TRUE
G	81997	81997	1	2	SNP	0.5	G/T	TRUE
G	81806	81806	1	2	SNP	0.5	G/T	TRUE
A	81599	81599	1	2	SNP	0.5	A/T	TRUE
C	81472	81472	1	2	SNP	0.5	C/T	TRUE
G	81411	81411	1	2	SNP	0.5	G/T	TRUE
A	81401	81401	1	2	SNP	0.5	A/G	TRUE
A	81112	81112	1	2	SNP	0.5	A/G	TRUE
C	81101	81101	1	2	SNP	0.5	C/T	TRUE
C	80799	80799	1	2	SNP	0.5	C/T	TRUE
G	80705	80705	1	2	SNP	0.5	G/T	TRUE
A	80565	80565	1	2	SNP	0.5	A/G	TRUE
C	80445	80445	1	2	SNP	0.5	C/T	TRUE
C	80040	80040	1	2	SNP	0.5	C/T	TRUE
G	79979	79979	1	2	SNP	0.5	G/T	TRUE
A	79934	79934	1	2	SNP	0.5	A/G	TRUE
G	79864	79864	1	2	SNP	0.5	G/T	TRUE
G	79620	79620	1	2	SNP	0.5	G/T	TRUE
A	79554	79554	1	2	SNP	0.5	A/T	TRUE
A	79553	79553	1	2	SNP	0.5	A/T	TRUE
A	79249	79249	1	2	SNP	0.5	A/G	TRUE
C	78919	78919	1	2	SNP	0.5	C/T	TRUE
A	78483	78483	1	2	SNP	0.5	A/C	TRUE
G	78377	78377	1	2	SNP	0.5	G/T	TRUE
A	78003	78003	1	2	SNP	0.5	A/C	TRUE
C	77701	77701	1	2	SNP	0.5	C/T	TRUE
A	77677	77677	1	2	SNP	0.5	A/C	TRUE
C	77086	77086	1	2	SNP	0.5	C/T	TRUE
C	76895	76895	1	2	SNP	0.5	C/T	TRUE
A	76771	76771	1	2	SNP	0.5	A/G	TRUE
C	76287	76287	1	2	SNP	0.5	C/G	TRUE
A	76245	76245	1	2	SNP	0.5	A/G	TRUE
A	76215	76215	1	2	SNP	0.5	A/G	TRUE
A	76128	76128	1	2	SNP	0.5	A/C	TRUE
G	76111	76111	1	2	SNP	0.5	G/T	TRUE
C	75792	75792	1	2	SNP	0.5	C/T	TRUE
A	75759	75759	1	2	SNP	0.5	A/G	TRUE
C	75627	75627	1	2	SNP	0.5	C/T	TRUE
A	74766	74766	1	2	SNP	0.5	A/G	TRUE
A	74684	74684	1	2	SNP	0.5	A/G	TRUE
A	74571	74571	1	2	SNP	0.5	A/G	TRUE
A	74548	74548	1	2	SNP	0.5	A/T	TRUE
A	74119	74119	1	2	SNP	0.5	A/C	TRUE
G	74088	74088	1	2	SNP	0.5	G/T	TRUE
C	74071	74071	1	2	SNP	0.5	C/T	TRUE
A	74027	74027	1	2	SNP	0.5	A/G	TRUE
G	73981	73981	1	2	SNP	0.5	G/T	TRUE
A	73174	73174	1	2	SNP	0.5	A/G	TRUE
C	72534	72534	1	2	SNP	0.5	C/G	TRUE
A	72531	72531	1	2	SNP	0.5	A/G	TRUE
A	72473	72473	1	2	SNP	0.5	A/G	TRUE
A	72453	72453	1	2	SNP	0.5	A/C	TRUE
A	72388	72388	1	2	SNP	0.5	A/C	TRUE
A	72383	72383	1	2	SNP	0.5	A/T	TRUE
G	72368	72368	1	2	SNP	0.5	G/T	TRUE
A	72029	72029	1	2	SNP	0.5	A/C	TRUE
C	72020	72020	1	2	SNP	0.5	C/T	TRUE
C	71840	71840	1	2	SNP	0.5	C/T	TRUE
C	71327	71327	1	2	SNP	0.5	C/T	TRUE
A	71244	71244	1	2	SNP	0.5	A/T	TRUE
C	71243	71243	1	2	SNP	0.5	C/G	TRUE
A	71181	71181	1	2	SNP	0.5	A/T	TRUE
A	71180	71180	1	2	SNP	0.5	A/T	TRUE
A	70742	70742	1	2	SNP	0.5	A/G	TRUE
A	70741	70741	1	2	SNP	0.5	A/G	TRUE
A	70735	70735	1	2	SNP	0.5	A/G	TRUE
A	70733	70733	1	2	SNP	0.5	A/G	TRUE
A	70730	70730	1	2	SNP	0.5	A/T	TRUE
A	70700	70700	1	2	SNP	0.5	A/T	TRUE
A	70699	70699	1	2	SNP	0.5	A/T	TRUE
C	70690	70690	1	2	SNP	0.5	C/T	TRUE
C	70290	70290	1	2	SNP	0.5	C/T	TRUE
C	69780	69780	1	2	SNP	0.5	C/T	TRUE
A	69614	69614	1	2	SNP	0.5	A/C	TRUE
A	69463	69463	1	2	SNP	0.5	A/C	TRUE
A	69271	69271	1	2	SNP	0.5	A/G	TRUE
G	68490	68490	1	2	SNP	0.5	G/T	TRUE
A	68414	68414	1	2	SNP	0.5	A/C	TRUE
G	68379	68379	1	2	SNP	0.5	G/T	TRUE
A	68240	68240	1	2	SNP	0.5	A/C	TRUE
G	68206	68206	1	2	SNP	0.5	G/T	TRUE
G	68091	68091	1	2	SNP	0.5	G/T	TRUE
A	68067	68067	1	2	SNP	0.5	A/G	TRUE
G	67919	67919	1	2	SNP	0.5	G/T	TRUE
G	67823	67823	1	2	SNP	0.5	G/T	TRUE
C	67763	67763	1	2	SNP	0.5	C/G	TRUE
A	67758	67758	1	2	SNP	0.5	A/G	TRUE
G	67724	67724	1	2	SNP	0.5	G/T	TRUE
G	67677	67677	1	2	SNP	0.5	G/T	TRUE
A	67510	67510	1	2	SNP	0.5	A/G	TRUE
C	67095	67095	1	2	SNP	0.5	C/T	TRUE
A	66990	66990	1	2	SNP	0.5	A/G	TRUE
G	66858	66858	1	2	SNP	0.5	G/T	TRUE
C	66631	66631	1	2	SNP	0.5	C/G	TRUE
C	66579	66579	1	2	SNP	0.5	C/T	TRUE
C	66548	66548	1	2	SNP	0.5	C/T	TRUE
C	66335	66335	1	2	SNP	0.5	C/T	TRUE
A	66199	66199	1	2	SNP	0.5	A/C	TRUE
A	66169	66169	1	2	SNP	0.5	A/C	TRUE
A	66134	66134	1	2	SNP	0.5	A/T	TRUE
A	65941	65941	1	2	SNP	0.5	A/C	TRUE
C	65925	65925	1	2	SNP	0.5	C/T	TRUE
A	65825	65825	1	2	SNP	0.5	A/G	TRUE
A	65791	65791	1	2	SNP	0.5	A/T	TRUE
A	65270	65270	1	2	SNP	0.5	A/G	TRUE
A	65264	65264	1	2	SNP	0.5	A/G	TRUE
G	65174	65174	1	2	SNP	0.5	G/T	TRUE
C	65084	65084	1	2	SNP	0.5	C/T	TRUE
G	64919	64919	1	2	SNP	0.5	G/T	TRUE
C	64775	64775	1	2	SNP	0.5	C/T	TRUE
C	64534	64534	1	2	SNP	0.5	C/T	TRUE
A	64450	64450	1	2	SNP	0.5	A/G	TRUE
A	64272	64272	1	2	SNP	0.5	A/T	TRUE
C	64245	64245	1	2	SNP	0.5	C/T	TRUE
A	63894	63894	1	2	SNP	0.5	A/G	TRUE
C	63786	63786	1	2	SNP	0.5	C/T	TRUE
C	63753	63753	1	2	SNP	0.5	C/T	TRUE
G	63369	63369	1	2	SNP	0.5	G/T	TRUE
A	63311	63311	1	2	SNP	0.5	A/C	TRUE
A	63091	63091	1	2	SNP	0.5	A/C	TRUE
A	62708	62708	1	2	SNP	0.5	A/G	TRUE
A	62653	62653	1	2	SNP	0.5	A/G	TRUE
A	62624	62624	1	2	SNP	0.5	A/G	TRUE
C	62590	62590	1	2	SNP	0.5	C/T	TRUE
C	62561	62561	1	2	SNP	0.5	C/T	TRUE
G	62241	62241	1	2	SNP	0.5	G/T	TRUE
A	62201	62201	1	2	SNP	0.5	A/C	TRUE
A	62083	62083	1	2	SNP	0.5	A/G	TRUE
C	61928	61928	1	2	SNP	0.5	C/T	TRUE
A	61839	61839	1	2	SNP	0.5	A/C	TRUE
C	61762	61762	1	2	SNP	0.5	C/T	TRUE
A	61424	61424	1	2	SNP	0.5	A/G	TRUE
C	61388	61388	1	2	SNP	0.5	C/T	TRUE
A	61177	61177	1	2	SNP	0.5	A/T	TRUE
C	61161	61161	1	2	SNP	0.5	C/T	TRUE
A	60956	60956	1	2	SNP	0.5	A/G	TRUE
C	60710	60710	1	2	SNP	0.5	C/T	TRUE
A	60669	60669	1	2	SNP	0.5	A/G	TRUE
A	60654	60654	1	2	SNP	0.5	A/G	TRUE
G	60475	60475	1	2	SNP	0.5	G/T	TRUE
G	60395	60395	1	2	SNP	0.5	G/T	TRUE
C	60362	60362	1	2	SNP	0.5	C/T	TRUE
A	60332	60332	1	2	SNP	0.5	A/C	TRUE
A	60285	60285	1	2	SNP	0.5	A/G	TRUE
A	60274	60274	1	2	SNP	0.5	A/G	TRUE
A	60160	60160	1	2	SNP	0.5	A/G	TRUE
A	59938	59938	1	2	SNP	0.5	A/G	TRUE
A	59885	59885	1	2	SNP	0.5	A/T	TRUE
G	59783	59783	1	2	SNP	0.5	G/T	TRUE
A	59710	59710	1	2	SNP	0.5	A/G	TRUE
A	59648	59648	1	2	SNP	0.5	A/T	TRUE
C	59420	59420	1	2	SNP	0.5	C/G	TRUE
A	59123	59123	1	2	SNP	0.5	A/C	TRUE
G	58820	58820	1	2	SNP	0.5	G/T	TRUE
A	58603	58603	1	2	SNP	0.5	A/C	TRUE
A	58511	58511	1	2	SNP	0.5	A/C	TRUE
C	58078	58078	1	2	SNP	0.5	C/T	TRUE
A	57770	57770	1	2	SNP	0.5	A/G	TRUE
G	57612	57612	1	2	SNP	0.5	G/T	TRUE
A	57599	57599	1	2	SNP	0.5	A/T	TRUE
A	57598	57598	1	2	SNP	0.5	A/G	TRUE
C	57575	57575	1	2	SNP	0.5	C/T	TRUE
C	57240	57240	1	2	SNP	0.5	C/G	TRUE
A	57223	57223	1	2	SNP	0.5	A/T	TRUE
C	57218	57218	1	2	SNP	0.5	C/T	TRUE
A	57162	57162	1	2	SNP	0.5	A/G	TRUE
G	56965	56965	1	2	SNP	0.5	G/T	TRUE
C	56913	56913	1	2	SNP	0.5	C/G	TRUE
C	56773	56773	1	2	SNP	0.5	C/G	TRUE
C	56674	56674	1	2	SNP	0.5	C/T	TRUE
C	56359	56359	1	2	SNP	0.5	C/T	TRUE
C	56326	56326	1	2	SNP	0.5	C/T	TRUE
A	56314	56314	1	2	SNP	0.5	A/G	TRUE
C	56227	56227	1	2	SNP	0.5	C/T	TRUE
A	56212	56212	1	2	SNP	0.5	A/T	TRUE
G	55495	55495	1	2	SNP	0.5	G/T	TRUE
G	55006	55006	1	2	SNP	0.5	G/T	TRUE
C	54988	54988	1	2	SNP	0.5	C/T	TRUE
A	54985	54985	1	2	SNP	0.5	A/T	TRUE
A	54980	54980	1	2	SNP	0.5	A/T	TRUE
G	54978	54978	1	2	SNP	0.5	G/T	TRUE
A	54972	54972	1	2	SNP	0.5	A/T	TRUE
A	54971	54971	1	2	SNP	0.5	A/C	TRUE
G	54970	54970	1	2	SNP	0.5	G/T	TRUE
A	54965	54965	1	2	SNP	0.5	A/C	TRUE
G	54964	54964	1	2	SNP	0.5	G/T	TRUE
C	54473	54473	1	2	SNP	0.5	C/T	TRUE
A	54361	54361	1	2	SNP	0.5	A/G	TRUE
A	54237	54237	1	2	SNP	0.5	A/G	TRUE
A	54043	54043	1	2	SNP	0.5	A/G	TRUE
G	53983	53983	1	2	SNP	0.5	G/T	TRUE
C	53968	53968	1	2	SNP	0.5	C/G	TRUE
A	53861	53861	1	2	SNP	0.5	A/G	TRUE
C	53812	53812	1	2	SNP	0.5	C/G	TRUE
C	53706	53706	1	2	SNP	0.5	C/T	TRUE
G	53699	53699	1	2	SNP	0.5	G/T	TRUE
A	53683	53683	1	2	SNP	0.5	A/G	TRUE
A	53461	53461	1	2	SNP	0.5	A/G	TRUE
G	53411	53411	1	2	SNP	0.5	G/T	TRUE
C	53307	53307	1	2	SNP	0.5	C/T	TRUE
C	53306	53306	1	2	SNP	0.5	C/T	TRUE
G	53305	53305	1	2	SNP	0.5	G/T	TRUE
G	53269	53269	1	2	SNP	0.5	G/T	TRUE
A	52996	52996	1	2	SNP	0.5	A/G	TRUE
A	52823	52823	1	2	SNP	0.5	A/T	TRUE
C	52795	52795	1	2	SNP	0.5	C/T	TRUE
A	52625	52625	1	2	SNP	0.5	A/G	TRUE
C	52445	52445	1	2	SNP	0.5	C/T	TRUE
C	52269	52269	1	2	SNP	0.5	C/T	TRUE
C	52047	52047	1	2	SNP	0.5	C/T	TRUE
C	51882	51882	1	2	SNP	0.5	C/G	TRUE
A	51162	51162	1	2	SNP	0.5	A/G	TRUE
A	50983	50983	1	2	SNP	0.5	A/G	TRUE
C	50913	50913	1	2	SNP	0.5	C/T	TRUE
A	50886	50886	1	2	SNP	0.5	A/C	TRUE
A	50829	50829	1	2	SNP	0.5	A/C	TRUE
A	50798	50798	1	2	SNP	0.5	A/C	TRUE
A	50694	50694	1	2	SNP	0.5	A/C	TRUE
A	50634	50634	1	2	SNP	0.5	A/C	TRUE
A	50584	50584	1	2	SNP	0.5	A/C	TRUE
G	50391	50391	1	2	SNP	0.5	G/T	TRUE
C	50386	50386	1	2	SNP	0.5	C/T	TRUE
A	50266	50266	1	2	SNP	0.5	A/G	TRUE
C	50117	50117	1	2	SNP	0.5	C/T	TRUE
A	50042	50042	1	2	SNP	0.5	A/C	TRUE
C	49936	49936	1	2	SNP	0.5	C/T	TRUE
A	49856	49856	1	2	SNP	0.5	A/G	TRUE
C	49855	49855	1	2	SNP	0.5	C/T	TRUE
C	49761	49761	1	2	SNP	0.5	C/T	TRUE
A	49741	49741	1	2	SNP	0.5	A/G	TRUE
A	49732	49732	1	2	SNP	0.5	A/G	TRUE
A	49668	49668	1	2	SNP	0.5	A/G	TRUE
G	49648	49648	1	2	SNP	0.5	G/T	TRUE
A	49511	49511	1	2	SNP	0.5	A/G	TRUE
A	49439	49439	1	2	SNP	0.5	A/G	TRUE
A	49269	49269	1	2	SNP	0.5	A/G	TRUE
G	49148	49148	1	2	SNP	0.5	G/T	TRUE
G	49102	49102	1	2	SNP	0.5	G/T	TRUE
A	49021	49021	1	2	SNP	0.5	A/C	TRUE
A	49009	49009	1	2	SNP	0.5	A/T	TRUE
A	48697	48697	1	2	SNP	0.5	A/C	TRUE
G	48651	48651	1	2	SNP	0.5	G/T	TRUE
A	48596	48596	1	2	SNP	0.5	A/G	TRUE
C	48595	48595	1	2	SNP	0.5	C/T	TRUE
G	48277	48277	1	2	SNP	0.5	G/T	TRUE
C	47946	47946	1	2	SNP	0.5	C/T	TRUE
G	47796	47796	1	2	SNP	0.5	G/T	TRUE
G	47719	47719	1	2	SNP	0.5	G/T	TRUE
C	47670	47670	1	2	SNP	0.5	C/T	TRUE
A	47652	47652	1	2	SNP	0.5	A/G	TRUE
A	47577	47577	1	2	SNP	0.5	A/C	TRUE
A	47261	47261	1	2	SNP	0.5	A/G	TRUE
A	47258	47258	1	2	SNP	0.5	A/G	TRUE
A	47232	47232	1	2	SNP	0.5	A/G	TRUE
G	47151	47151	1	2	SNP	0.5	G/T	TRUE
G	46947	46947	1	2	SNP	0.5	G/T	TRUE
A	46879	46879	1	2	SNP	0.5	A/T	TRUE
A	46878	46878	1	2	SNP	0.5	A/T	TRUE
A	46566	46566	1	2	SNP	0.5	A/C	TRUE
A	46305	46305	1	2	SNP	0.5	A/C	TRUE
A	46064	46064	1	2	SNP	0.5	A/C	TRUE
A	46028	46028	1	2	SNP	0.5	A/G	TRUE
C	45977	45977	1	2	SNP	0.5	C/T	TRUE
C	45962	45962	1	2	SNP	0.5	C/G	TRUE
C	45725	45725	1	2	SNP	0.5	C/T	TRUE
C	45308	45308	1	2	SNP	0.5	C/G	TRUE
C	45052	45052	1	2	SNP	0.5	C/T	TRUE
A	44760	44760	1	2	SNP	0.5	A/C	TRUE
A	44759	44759	1	2	SNP	0.5	A/C	TRUE
C	44592	44592	1	2	SNP	0.5	C/T	TRUE
A	44381	44381	1	2	SNP	0.5	A/C	TRUE
A	44300	44300	1	2	SNP	0.5	A/G	TRUE
A	44240	44240	1	2	SNP	0.5	A/C	TRUE
G	44157	44157	1	2	SNP	0.5	G/T	TRUE
A	44074	44074	1	2	SNP	0.5	A/G	TRUE
A	43962	43962	1	2	SNP	0.5	A/G	TRUE
C	43355	43355	1	2	SNP	0.5	C/T	TRUE
A	42248	42248	1	2	SNP	0.5	A/G	TRUE
G	41678	41678	1	2	SNP	0.5	G/T	TRUE
A	41251	41251	1	2	SNP	0.5	A/G	TRUE
A	41075	41075	1	2	SNP	0.5	A/G	TRUE
A	40990	40990	1	2	SNP	0.5	A/G	TRUE
A	40495	40495	1	2	SNP	0.5	A/G	TRUE
C	40201	40201	1	2	SNP	0.5	C/T	TRUE
C	40180	40180	1	2	SNP	0.5	C/T	TRUE
A	39931	39931	1	2	SNP	0.5	A/G	TRUE
G	39445	39445	1	2	SNP	0.5	G/T	TRUE
A	39179	39179	1	2	SNP	0.5	A/G	TRUE
G	39120	39120	1	2	SNP	0.5	G/T	TRUE
A	38981	38981	1	2	SNP	0.5	A/G	TRUE
C	38933	38933	1	2	SNP	0.5	C/T	TRUE
A	38646	38646	1	2	SNP	0.5	A/T	TRUE
A	38520	38520	1	2	SNP	0.5	A/C	TRUE
A	38502	38502	1	2	SNP	0.5	A/T	TRUE
A	38492	38492	1	2	SNP	0.5	A/G	TRUE
G	38234	38234	1	2	SNP	0.5	G/T	TRUE
C	38194	38194	1	2	SNP	0.5	C/G	TRUE
A	38137	38137	1	2	SNP	0.5	A/T	TRUE
C	37968	37968	1	2	SNP	0.5	C/T	TRUE
A	37559	37559	1	2	SNP	0.5	A/G	TRUE
A	37497	37497	1	2	SNP	0.5	A/G	TRUE
C	37488	37488	1	2	SNP	0.5	C/G	TRUE
C	37056	37056	1	2	SNP	0.5	C/T	TRUE
C	36691	36691	1	2	SNP	0.5	C/T	TRUE
C	36483	36483	1	2	SNP	0.5	C/G	TRUE
G	36454	36454	1	2	SNP	0.5	G/T	TRUE
C	35872	35872	1	2	SNP	0.5	C/T	TRUE
A	35616	35616	1	2	SNP	0.5	A/T	TRUE
C	35532	35532	1	2	SNP	0.5	C/T	TRUE
A	35232	35232	1	2	SNP	0.5	A/G	TRUE
C	35223	35223	1	2	SNP	0.5	C/G	TRUE
C	34875	34875	1	2	SNP	0.5	C/T	TRUE
C	34512	34512	1	2	SNP	0.5	C/G	TRUE
A	34428	34428	1	2	SNP	0.5	A/C	TRUE
A	34369	34369	1	2	SNP	0.5	A/G	TRUE
C	34284	34284	1	2	SNP	0.5	C/T	TRUE
A	34267	34267	1	2	SNP	0.5	A/C	TRUE
G	34245	34245	1	2	SNP	0.5	G/T	TRUE
A	34205	34205	1	2	SNP	0.5	A/G	TRUE
A	34204	34204	1	2	SNP	0.5	A/T	TRUE
A	34203	34203	1	2	SNP	0.5	A/T	TRUE
A	34202	34202	1	2	SNP	0.5	A/T	TRUE
A	34201	34201	1	2	SNP	0.5	A/T	TRUE
C	34200	34200	1	2	SNP	0.5	C/T	TRUE
A	34192	34192	1	2	SNP	0.5	A/C	TRUE
C	34157	34157	1	2	SNP	0.5	C/T	TRUE
C	34045	34045	1	2	SNP	0.5	C/T	TRUE
C	33896	33896	1	2	SNP	0.5	C/T	TRUE
C	33895	33895	1	2	SNP	0.5	C/T	TRUE
G	33886	33886	1	2	SNP	0.5	G/T	TRUE
C	33804	33804	1	2	SNP	0.5	C/T	TRUE
A	33589	33589	1	2	SNP	0.5	A/C	TRUE
A	33496	33496	1	2	SNP	0.5	A/G	TRUE
A	33477	33477	1	2	SNP	0.5	A/G	TRUE
A	33328	33328	1	2	SNP	0.5	A/G	TRUE
A	33293	33293	1	2	SNP	0.5	A/C	TRUE
A	33198	33198	1	2	SNP	0.5	A/G	TRUE
A	33008	33008	1	2	SNP	0.5	A/C	TRUE
C	32934	32934	1	2	SNP	0.5	C/T	TRUE
G	32869	32869	1	2	SNP	0.5	G/T	TRUE
A	32857	32857	1	2	SNP	0.5	A/G	TRUE
A	32794	32794	1	2	SNP	0.5	A/T	TRUE
A	32793	32793	1	2	SNP	0.5	A/T	TRUE
A	32789	32789	1	2	SNP	0.5	A/G	TRUE
C	32787	32787	1	2	SNP	0.5	C/T	TRUE
A	32694	32694	1	2	SNP	0.5	A/C	TRUE
A	32668	32668	1	2	SNP	0.5	A/T	TRUE
C	32574	32574	1	2	SNP	0.5	C/T	TRUE
A	32263	32263	1	2	SNP	0.5	A/T	TRUE
C	32020	32020	1	2	SNP	0.5	C/T	TRUE
C	31967	31967	1	2	SNP	0.5	C/G	TRUE
C	31927	31927	1	2	SNP	0.5	C/T	TRUE
G	31792	31792	1	2	SNP	0.5	G/T	TRUE
G	31494	31494	1	2	SNP	0.5	G/T	TRUE
A	31469	31469	1	2	SNP	0.5	A/G	TRUE
C	31340	31340	1	2	SNP	0.5	C/T	TRUE
C	31203	31203	1	2	SNP	0.5	C/G	TRUE
A	30680	30680	1	2	SNP	0.5	A/T	TRUE
C	30506	30506	1	2	SNP	0.5	C/T	TRUE
A	30210	30210	1	2	SNP	0.5	A/C	TRUE
A	30188	30188	1	2	SNP	0.5	A/G	TRUE
C	30113	30113	1	2	SNP	0.5	C/G	TRUE
A	30094	30094	1	2	SNP	0.5	A/G	TRUE
C	30064	30064	1	2	SNP	0.5	C/G	TRUE
A	29839	29839	1	2	SNP	0.5	A/C	TRUE
G	29807	29807	1	2	SNP	0.5	G/T	TRUE
C	29619	29619	1	2	SNP	0.5	C/T	TRUE
A	29511	29511	1	2	SNP	0.5	A/C	TRUE
G	29482	29482	1	2	SNP	0.5	G/T	TRUE
A	29290	29290	1	2	SNP	0.5	A/G	TRUE
C	29148	29148	1	2	SNP	0.5	C/T	TRUE
C	29113	29113	1	2	SNP	0.5	C/T	TRUE
C	29055	29055	1	2	SNP	0.5	C/G	TRUE
A	29009	29009	1	2	SNP	0.5	A/C	TRUE
G	28885	28885	1	2	SNP	0.5	G/T	TRUE
C	28850	28850	1	2	SNP	0.5	C/T	TRUE
A	28765	28765	1	2	SNP	0.5	A/G	TRUE
C	28611	28611	1	2	SNP	0.5	C/T	TRUE
C	28533	28533	1	2	SNP	0.5	C/T	TRUE
G	28515	28515	1	2	SNP	0.5	G/T	TRUE
A	28359	28359	1	2	SNP	0.5	A/T	TRUE
A	28358	28358	1	2	SNP	0.5	A/T	TRUE
A	28346	28346	1	2	SNP	0.5	A/C	TRUE
A	28316	28316	1	2	SNP	0.5	A/C	TRUE
G	28284	28284	1	2	SNP	0.5	G/T	TRUE
A	28185	28185	1	2	SNP	0.5	A/G	TRUE
A	28164	28164	1	2	SNP	0.5	A/G	TRUE
A	28136	28136	1	2	SNP	0.5	A/C	TRUE
C	28134	28134	1	2	SNP	0.5	C/T	TRUE
A	28130	28130	1	2	SNP	0.5	A/G	TRUE
C	27986	27986	1	2	SNP	0.5	C/T	TRUE
A	27967	27967	1	2	SNP	0.5	A/C	TRUE
G	27927	27927	1	2	SNP	0.5	G/T	TRUE
A	27925	27925	1	2	SNP	0.5	A/G	TRUE
C	27850	27850	1	2	SNP	0.5	C/T	TRUE
A	27680	27680	1	2	SNP	0.5	A/C	TRUE
C	27373	27373	1	2	SNP	0.5	C/T	TRUE
C	26737	26737	1	2	SNP	0.5	C/T	TRUE
A	26617	26617	1	2	SNP	0.5	A/G	TRUE
C	26159	26159	1	2	SNP	0.5	C/T	TRUE
C	25423	25423	1	2	SNP	0.5	C/T	TRUE
A	25393	25393	1	2	SNP	0.5	A/G	TRUE
C	25246	25246	1	2	SNP	0.5	C/T	TRUE
A	24826	24826	1	2	SNP	0.5	A/C	TRUE
A	24742	24742	1	2	SNP	0.5	A/G	TRUE
A	24732	24732	1	2	SNP	0.5	A/G	TRUE
C	24445	24445	1	2	SNP	0.5	C/T	TRUE
A	24404	24404	1	2	SNP	0.5	A/C	TRUE
C	23714	23714	1	2	SNP	0.5	C/T	TRUE
G	23706	23706	1	2	SNP	0.5	G/T	TRUE
A	23564	23564	1	2	SNP	0.5	A/C	TRUE
C	23354	23354	1	2	SNP	0.5	C/G	TRUE
C	23061	23061	1	2	SNP	0.5	C/T	TRUE
C	22905	22905	1	2	SNP	0.5	C/T	TRUE
A	22830	22830	1	2	SNP	0.5	A/C	TRUE
C	22563	22563	1	2	SNP	0.5	C/G	TRUE
A	22277	22277	1	2	SNP	0.5	A/G	TRUE
C	21909	21909	1	2	SNP	0.5	C/G	TRUE
G	21822	21822	1	2	SNP	0.5	G/T	TRUE
G	21613	21613	1	2	SNP	0.5	G/T	TRUE
C	21402	21402	1	2	SNP	0.5	C/T	TRUE
C	20674	20674	1	2	SNP	0.5	C/T	TRUE
C	20007	20007	1	2	SNP	0.5	C/T	TRUE
A	20005	20005	1	2	SNP	0.5	A/C	TRUE
C	20002	20002	1	2	SNP	0.5	C/T	TRUE
C	19975	19975	1	2	SNP	0.5	C/G	TRUE
A	19940	19940	1	2	SNP	0.5	A/G	TRUE
A	19937	19937	1	2	SNP	0.5	A/G	TRUE
A	19858	19858	1	2	SNP	0.5	A/G	TRUE
A	19807	19807	1	2	SNP	0.5	A/G	TRUE
C	19580	19580	1	2	SNP	0.5	C/T	TRUE
G	19330	19330	1	2	SNP	0.5	G/T	TRUE
A	18726	18726	1	2	SNP	0.5	A/C	TRUE
G	18687	18687	1	2	SNP	0.5	G/T	TRUE
C	18552	18552	1	2	SNP	0.5	C/T	TRUE
C	18328	18328	1	2	SNP	0.5	C/T	TRUE
A	18154	18154	1	2	SNP	0.5	A/G	TRUE
C	17973	17973	1	2	SNP	0.5	C/T	TRUE
A	17845	17845	1	2	SNP	0.5	A/C	TRUE
G	17784	17784	1	2	SNP	0.5	G/T	TRUE
C	17357	17357	1	2	SNP	0.5	C/T	TRUE
C	17319	17319	1	2	SNP	0.5	C/G	TRUE
A	17264	17264	1	2	SNP	0.5	A/G	TRUE
G	17158	17158	1	2	SNP	0.5	G/T	TRUE
G	17155	17155	1	2	SNP	0.5	G/T	TRUE
C	17056	17056	1	2	SNP	0.5	C/T	TRUE
A	16946	16946	1	2	SNP	0.5	A/G	TRUE
C	16781	16781	1	2	SNP	0.5	C/T	TRUE
A	16637	16637	1	2	SNP	0.5	A/T	TRUE
A	16272	16272	1	2	SNP	0.5	A/C	TRUE
C	15295	15295	1	2	SNP	0.5	C/T	TRUE
A	15250	15250	1	2	SNP	0.5	A/G	TRUE
A	15228	15228	1	2	SNP	0.5	A/G	TRUE
A	15193	15193	1	2	SNP	0.5	A/T	TRUE
A	15192	15192	1	2	SNP	0.5	A/T	TRUE
A	15191	15191	1	2	SNP	0.5	A/T	TRUE
A	15190	15190	1	2	SNP	0.5	A/T	TRUE
A	15189	15189	1	2	SNP	0.5	A/T	TRUE
A	15188	15188	1	2	SNP	0.5	A/T	TRUE
A	15187	15187	1	2	SNP	0.5	A/T	TRUE
A	15186	15186	1	2	SNP	0.5	A/T	TRUE
A	15081	15081	1	2	SNP	0.5	A/C	TRUE
A	15042	15042	1	2	SNP	0.5	A/T	TRUE
C	14994	14994	1	2	SNP	0.5	C/T	TRUE
A	14979	14979	1	2	SNP	0.5	A/G	TRUE
A	14756	14756	1	2	SNP	0.5	A/C	TRUE
A	14678	14678	1	2	SNP	0.5	A/G	TRUE
C	14674	14674	1	2	SNP	0.5	C/T	TRUE
A	14421	14421	1	2	SNP	0.5	A/G	TRUE
C	14354	14354	1	2	SNP	0.5	C/T	TRUE
C	14167	14167	1	2	SNP	0.5	C/T	TRUE
A	14140	14140	1	2	SNP	0.5	A/G	TRUE
C	13825	13825	1	2	SNP	0.5	C/T	TRUE
C	13738	13738	1	2	SNP	0.5	C/T	TRUE
A	13621	13621	1	2	SNP	0.5	A/G	TRUE
A	13446	13446	1	2	SNP	0.5	A/G	TRUE
A	13277	13277	1	2	SNP	0.5	A/G	TRUE
A	13260	13260	1	2	SNP	0.5	A/T	TRUE
A	13033	13033	1	2	SNP	0.5	A/G	TRUE
A	12723	12723	1	2	SNP	0.5	A/T	TRUE
C	12721	12721	1	2	SNP	0.5	C/T	TRUE
A	12622	12622	1	2	SNP	0.5	A/C	TRUE
A	12621	12621	1	2	SNP	0.5	A/G	TRUE
A	12620	12620	1	2	SNP	0.5	A/G	TRUE
A	12565	12565	1	2	SNP	0.5	A/G	TRUE
C	12484	12484	1	2	SNP	0.5	C/T	TRUE
C	12379	12379	1	2	SNP	0.5	C/T	TRUE
G	12050	12050	1	2	SNP	0.5	G/T	TRUE
C	12016	12016	1	2	SNP	0.5	C/T	TRUE
A	11857	11857	1	2	SNP	0.5	A/G	TRUE
C	11668	11668	1	2	SNP	0.5	C/T	TRUE
C	11494	11494	1	2	SNP	0.5	C/T	TRUE
G	11443	11443	1	2	SNP	0.5	G/T	TRUE
A	10648	10648	1	2	SNP	0.5	A/G	TRUE
A	10630	10630	1	2	SNP	0.5	A/T	TRUE
A	10507	10507	1	2	SNP	0.5	A/C	TRUE
C	10393	10393	1	2	SNP	0.5	C/G	TRUE
C	10090	10090	1	2	SNP	0.5	C/T	TRUE
C	10025	10025	1	2	SNP	0.5	C/T	TRUE
C	9996	9996	1	2	SNP	0.5	C/T	TRUE
A	9704	9704	1	2	SNP	0.5	A/T	TRUE
G	9697	9697	1	2	SNP	0.5	G/T	TRUE
A	9576	9576	1	2	SNP	0.5	A/C	TRUE
C	9462	9462	1	2	SNP	0.5	C/T	TRUE
A	9454	9454	1	2	SNP	0.5	A/G	TRUE
A	9435	9435	1	2	SNP	0.5	A/T	TRUE
A	9414	9414	1	2	SNP	0.5	A/T	TRUE
A	9409	9409	1	2	SNP	0.5	A/G	TRUE
A	9294	9294	1	2	SNP	0.5	A/G	TRUE
A	9250	9250	1	2	SNP	0.5	A/G	TRUE
A	9163	9163	1	2	SNP	0.5	A/G	TRUE
A	9125	9125	1	2	SNP	0.5	A/T	TRUE
C	9120	9120	1	2	SNP	0.5	C/T	TRUE
G	9000	9000	1	2	SNP	0.5	G/T	TRUE
C	8869	8869	1	2	SNP	0.5	C/T	TRUE
C	8811	8811	1	2	SNP	0.5	C/T	TRUE
A	8708	8708	1	2	SNP	0.5	A/C	TRUE
A	8622	8622	1	2	SNP	0.5	A/C	TRUE
C	8612	8612	1	2	SNP	0.5	C/G	TRUE
A	8599	8599	1	2	SNP	0.5	A/G	TRUE
C	8462	8462	1	2	SNP	0.5	C/T	TRUE
C	8269	8269	1	2	SNP	0.5	C/T	TRUE
G	8259	8259	1	2	SNP	0.5	G/T	TRUE
C	8222	8222	1	2	SNP	0.5	C/G	TRUE
C	8193	8193	1	2	SNP	0.5	C/T	TRUE
A	8151	8151	1	2	SNP	0.5	A/C	TRUE
G	8150	8150	1	2	SNP	0.5	G/T	TRUE
C	8053	8053	1	2	SNP	0.5	C/T	TRUE
C	7854	7854	1	2	SNP	0.5	C/T	TRUE
A	7827	7827	1	2	SNP	0.5	A/C	TRUE
A	7630	7630	1	2	SNP	0.5	A/G	TRUE
C	7625	7625	1	2	SNP	0.5	C/T	TRUE
A	7458	7458	1	2	SNP	0.5	A/C	TRUE
A	7437	7437	1	2	SNP	0.5	A/G	TRUE
A	7432	7432	1	2	SNP	0.5	A/C	TRUE
C	7413	7413	1	2	SNP	0.5	C/G	TRUE
A	7364	7364	1	2	SNP	0.5	A/C	TRUE
G	7291	7291	1	2	SNP	0.5	G/T	TRUE
A	7265	7265	1	2	SNP	0.5	A/G	TRUE
C	7248	7248	1	2	SNP	0.5	C/T	TRUE
C	7239	7239	1	2	SNP	0.5	C/T	TRUE
G	7105	7105	1	2	SNP	0.5	G/T	TRUE
A	7084	7084	1	2	SNP	0.5	A/G	TRUE
C	6895	6895	1	2	SNP	0.5	C/T	TRUE
A	6884	6884	1	2	SNP	0.5	A/C	TRUE
A	6622	6622	1	2	SNP	0.5	A/C	TRUE
A	6513	6513	1	2	SNP	0.5	A/G	TRUE
A	6512	6512	1	2	SNP	0.5	A/T	TRUE
A	6508	6508	1	2	SNP	0.5	A/T	TRUE
A	6507	6507	1	2	SNP	0.5	A/T	TRUE
A	6504	6504	1	2	SNP	0.5	A/T	TRUE
A	6498	6498	1	2	SNP	0.5	A/T	TRUE
G	6496	6496	1	2	SNP	0.5	G/T	TRUE
A	6495	6495	1	2	SNP	0.5	A/T	TRUE
A	6491	6491	1	2	SNP	0.5	A/T	TRUE
A	6459	6459	1	2	SNP	0.5	A/C	TRUE
A	6414	6414	1	2	SNP	0.5	A/C	TRUE
C	6038	6038	1	2	SNP	0.5	C/T	TRUE
A	5929	5929	1	2	SNP	0.5	A/G	TRUE
A	5902	5902	1	2	SNP	0.5	A/G	TRUE
A	5863	5863	1	2	SNP	0.5	A/G	TRUE
A	5839	5839	1	2	SNP	0.5	A/G	TRUE
A	5735	5735	1	2	SNP	0.5	A/G	TRUE
C	5709	5709	1	2	SNP	0.5	C/T	TRUE
C	5708	5708	1	2	SNP	0.5	C/T	TRUE
A	5460	5460	1	2	SNP	0.5	A/G	TRUE
C	5442	5442	1	2	SNP	0.5	C/T	TRUE
C	5099	5099	1	2	SNP	0.5	C/T	TRUE
A	5025	5025	1	2	SNP	0.5	A/G	TRUE
A	4941	4941	1	2	SNP	0.5	A/C	TRUE
A	4907	4907	1	2	SNP	0.5	A/G	TRUE
C	4809	4809	1	2	SNP	0.5	C/T	TRUE
A	4772	4772	1	2	SNP	0.5	A/G	TRUE
A	4718	4718	1	2	SNP	0.5	A/G	TRUE
A	4707	4707	1	2	SNP	0.5	A/G	TRUE
G	4649	4649	1	2	SNP	0.5	G/T	TRUE
G	4519	4519	1	2	SNP	0.5	G/T	TRUE
G	4475	4475	1	2	SNP	0.5	G/T	TRUE
C	4324	4324	1	2	SNP	0.5	C/T	TRUE
C	4155	4155	1	2	SNP	0.5	C/T	TRUE
C	4015	4015	1	2	SNP	0.5	C/G	TRUE
A	3975	3975	1	2	SNP	0.5	A/G	TRUE
A	3762	3762	1	2	SNP	0.5	A/T	TRUE
C	3695	3695	1	2	SNP	0.5	C/T	TRUE
A	3642	3642	1	2	SNP	0.5	A/G	TRUE
A	3575	3575	1	2	SNP	0.5	A/C	TRUE
G	3567	3567	1	2	SNP	0.5	G/T	TRUE
A	3545	3545	1	2	SNP	0.5	A/C	TRUE
G	3522	3522	1	2	SNP	0.5	G/T	TRUE
A	3509	3509	1	2	SNP	0.5	A/T	TRUE
A	3435	3435	1	2	SNP	0.5	A/G	TRUE
C	3402	3402	1	2	SNP	0.5	C/T	TRUE
A	3289	3289	1	2	SNP	0.5	A/G	TRUE
A	3238	3238	1	2	SNP	0.5	A/C	TRUE
A	3197	3197	1	2	SNP	0.5	A/G	TRUE
A	3108	3108	1	2	SNP	0.5	A/T	TRUE
A	3002	3002	1	2	SNP	0.5	A/G	TRUE
A	2996	2996	1	2	SNP	0.5	A/G	TRUE
A	2922	2922	1	2	SNP	0.5	A/T	TRUE
A	2888	2888	1	2	SNP	0.5	A/G	TRUE
G	2810	2810	1	2	SNP	0.5	G/T	TRUE
A	2777	2777	1	2	SNP	0.5	A/C	TRUE
A	2733	2733	1	2	SNP	0.5	A/C	TRUE
A	2573	2573	1	2	SNP	0.5	A/G	TRUE
G	2451	2451	1	2	SNP	0.5	G/T	TRUE
C	2448	2448	1	2	SNP	0.5	C/T	TRUE
A	2212	2212	1	2	SNP	0.5	A/C	TRUE
G	2148	2148	1	2	SNP	0.5	G/T	TRUE
C	2083	2083	1	2	SNP	0.5	C/T	TRUE
G	2069	2069	1	2	SNP	0.5	G/T	TRUE
A	1789	1789	1	2	SNP	0.5	A/G	TRUE
A	1658	1658	1	2	SNP	0.5	A/C	TRUE
G	1643	1643	1	2	SNP	0.5	G/T	TRUE
C	1559	1559	1	2	SNP	0.5	C/T	TRUE
C	1403	1403	1	2	SNP	0.5	C/T	TRUE
C	1391	1391	1	2	SNP	0.5	C/T	TRUE
C	1202	1202	1	2	SNP	0.5	C/T	TRUE
A	1109	1109	1	2	SNP	0.5	A/G	TRUE
A	665	665	1	2	SNP	0.5	A/G	TRUE
A	530	530	1	2	SNP	0.5	A/G	TRUE
C	529	529	1	2	SNP	0.5	C/T	TRUE
A	527	527	1	2	SNP	0.5	A/G	TRUE
A	363	363	1	2	SNP	0.5	A/C	TRUE
A	329	329	1	2	SNP	0.5	A/C	TRUE
C	317	317	1	2	SNP	0.5	C/T	TRUE
A	298	298	1	2	SNP	0.5	A/C	TRUE
C	297	297	1	2	SNP	0.5	C/T	TRUE
A	251	251	1	2	SNP	0.5	A/T	TRUE
C	232	232	1	2	SNP	0.5	C/T	TRUE
A	225	225	1	2	SNP	0.5	A/C	TRUE
A	219	219	1	2	SNP	0.5	A/T	TRUE
G	217	217	1	2	SNP	0.5	G/T	TRUE
G	150	150	1	2	SNP	0.5	G/T	TRUE
A	149	149	1	2	SNP	0.5	A/T	TRUE
A	2	2	1	2	SNP	0.5	A/T	TRUE
A	1	1	1	2	SNP	0.5	A/T	TRUE

[truncated: 5 more sheets: NO SSC, NO IR, NG LSC, NG SSC, NG IR]
