# Supplementary material for: Plastid genomics of Nicotiana (Solanaceae): insights into molecular evolution, positive selection and the origin of the maternal genome of Aztec tobacco (Nicotiana rustica)
Source: PeerJ. 2020 Jul 23;8:e9552. doi: 10.7717/peerj.9552 (PMC7382938; doi:10.7717/peerj.9552)
Supplement: Supplemental Information 13 [file peerj-08-9552-s013.gb]

LOCUS       Nicotiana_glauca      155917 bp    DNA     circular UNA 19-JAN-2020
DEFINITION  Nicotiana glauca chloroplast, genome.
ACCESSION   urn.local...p-aexavm7
VERSION     urn.local...p-aexavm7
KEYWORDS    .
SOURCE      Nicotiana glauca
  ORGANISM  Nicotiana glauca.
FEATURES             Location/Qualifiers
     misc_feature    1..86716
                     /note="Geneious type: LSC"
                     /standard_name="LSC"
     tRNA            complement(8..82)
                     /gene="trnH"
                     /locus_tag="NisyCt001"
                     /product="tRNA-His"
                     /db_xref="GeneID:3735183"
                     /standard_name="trnH tRNA"
     gene            complement(8..82)
                     /gene="trnH"
                     /locus_tag="NisyCt001"
                     /db_xref="GeneID:3735183"
                     /standard_name="trnH gene"
     CDS             complement(517..1578)
                     /gene="psbA"
                     /locus_tag="NisyCp002"
                     /codon_start=1
                     /transl_table=11
                     /product="photosystem II protein D1"
                     /protein_id="YP_358651.1"
                     /db_xref="GI:78102510"
                     /db_xref="GeneID:3735101"
                     /standard_name="psbA CDS"
     gene            complement(517..1578)
                     /gene="psbA"
                     /locus_tag="NisyCp002"
                     /db_xref="GeneID:3735101"
                     /standard_name="psbA gene"
     tRNA            join(complement(4350..4386),complement(1793..1827))
                     /gene="trnK"
                     /locus_tag="NisyCt002"
                     /product="tRNA-Lys"
                     /db_xref="GeneID:3735136"
                     /standard_name="trnK tRNA"
     exon            complement(1793..1827)
                     /gene="trnK"
                     /standard_name="trnK exon"
     gene            complement(1793..4386)
                     /gene="trnK"
                     /locus_tag="NisyCt002"
                     /db_xref="GeneID:3735136"
                     /standard_name="trnK gene"
     intron          complement(1828..4349)
                     /gene="trnK"
                     /locus_tag="CK881_pgt002"
                     /standard_name="trnK intron"
     CDS             complement(2112..3641)
                     /gene="matK"
                     /locus_tag="NisyCp004"
                     /codon_start=1
                     /transl_table=11
                     /product="maturase K"
                     /protein_id="YP_358652.1"
                     /db_xref="GI:78102511"
                     /db_xref="GeneID:3735057"
                     /standard_name="matK CDS"
     gene            complement(2112..3641)
                     /gene="matK"
                     /locus_tag="NisyCp004"
                     /db_xref="GeneID:3735057"
                     /standard_name="matK gene"
     exon            complement(4350..4386)
                     /gene="trnK"
                     /locus_tag="CK881_pgt002"
                     /standard_name="trnK exon"
     exon            complement(5087..5304)
                     /gene="rps16"
                     /standard_name="rps16 exon"
     CDS             join(complement(6166..6205),complement(5087..5304))
                     /gene="rps16"
                     /locus_tag="NisyCp005"
                     /codon_start=1
                     /transl_table=11
                     /product="ribosomal protein S16"
                     /protein_id="YP_358653.1"
                     /db_xref="GI:78102512"
                     /db_xref="GeneID:3735192"
                     /standard_name="rps16 CDS"
     gene            complement(5087..6205)
                     /gene="rps16"
                     /locus_tag="NisyCp005"
                     /db_xref="GeneID:3735192"
                     /standard_name="rps16 gene"
     intron          complement(5305..6165)
                     /gene="rps16"
                     /standard_name="rps16 intron"
     exon            complement(6166..6205)
                     /gene="rps16"
                     /standard_name="rps16 exon"
     tRNA            complement(7432..7503)
                     /gene="trnQ"
                     /locus_tag="NisyCt003"
                     /product="tRNA-Gln"
                     /db_xref="GeneID:3735146"
                     /standard_name="trnQ tRNA"
     gene            complement(7432..7503)
                     /gene="trnQ"
                     /locus_tag="NisyCt003"
                     /db_xref="GeneID:3735146"
                     /standard_name="trnQ gene"
     CDS             7849..8034
                     /gene="psbK"
                     /locus_tag="NisyCp006"
                     /note="PSII K protein; ORF98"
                     /codon_start=1
                     /transl_table=11
                     /product="photosystem II protein K"
                     /protein_id="YP_358654.1"
                     /db_xref="GI:78102513"
                     /db_xref="GeneID:3735110"
                     /standard_name="psbK CDS"
     gene            7849..8034
                     /gene="psbK"
                     /locus_tag="NisyCp006"
                     /db_xref="GeneID:3735110"
                     /standard_name="psbK gene"
     CDS             8413..8523
                     /gene="psbI"
                     /locus_tag="NisyCp007"
                     /codon_start=1
                     /transl_table=11
                     /product="photosystem II protein I"
                     /protein_id="YP_358655.1"
                     /db_xref="GI:78102514"
                     /db_xref="GeneID:3735108"
                     /standard_name="psbI CDS"
     gene            8413..8523
                     /gene="psbI"
                     /locus_tag="NisyCp007"
                     /db_xref="GeneID:3735108"
                     /standard_name="psbI gene"
     tRNA            complement(8651..8738)
                     /gene="trnS"
                     /locus_tag="NisyCt004"
                     /product="tRNA-Ser"
                     /db_xref="GeneID:3735151"
                     /standard_name="trnS tRNA"
     gene            complement(8651..8738)
                     /gene="trnS"
                     /locus_tag="NisyCt004"
                     /db_xref="GeneID:3735151"
                     /standard_name="trnS gene"
     tRNA            join(9514..9536,10229..10276)
                     /gene="trnG"
                     /locus_tag="NisyCt005"
                     /product="tRNA-Gly"
                     /db_xref="GeneID:3735181"
                     /standard_name="trnG tRNA"
     exon            9514..9536
                     /gene="trnG"
                     /locus_tag="CK881_pgt005"
                     /standard_name="trnG exon"
     gene            9514..10276
                     /gene="trnG"
                     /locus_tag="NisyCt005"
                     /db_xref="GeneID:3735181"
                     /standard_name="trnG gene"
     intron          9537..10228
                     /gene="trnG"
                     /standard_name="trnG intron"
     exon            10229..10276
                     /gene="trnG"
                     /standard_name="trnG exon"
     tRNA            10447..10518
                     /gene="trnR"
                     /locus_tag="NisyCt006"
                     /product="tRNA-Arg"
                     /db_xref="GeneID:3735147"
                     /standard_name="trnR tRNA"
     gene            10447..10518
                     /gene="trnR"
                     /locus_tag="NisyCt006"
                     /db_xref="GeneID:3735147"
                     /standard_name="trnR gene"
     CDS             complement(10642..12165)
                     /gene="atpA"
                     /locus_tag="NisyCp010"
                     /note="ATP synthase CF1 alpha chain; ATPase alpha subunit"
                     /codon_start=1
                     /transl_table=11
                     /product="ATP synthase CF1 alpha subunit"
                     /protein_id="YP_358657.1"
                     /db_xref="GI:78102516"
                     /db_xref="GeneID:3735049"
                     /standard_name="atpA CDS"
     gene            complement(10642..12165)
                     /gene="atpA"
                     /locus_tag="NisyCp010"
                     /db_xref="GeneID:3735049"
                     /standard_name="atpA gene"
     exon            complement(12221..12630)
                     /gene="atpF"
                     /standard_name="atpF exon"
     CDS             join(complement(13330..13474),complement(12221..12630))
                     /gene="atpF"
                     /locus_tag="NisyCp011"
                     /note="ATPase subunit I"
                     /codon_start=1
                     /transl_table=11
                     /product="ATP synthase CF0 B subunit"
                     /protein_id="YP_358658.1"
                     /db_xref="GI:78102517"
                     /db_xref="GeneID:3735052"
                     /standard_name="atpF CDS"
     gene            complement(12221..13474)
                     /gene="atpF"
                     /locus_tag="NisyCp011"
                     /db_xref="GeneID:3735052"
                     /standard_name="atpF gene"
     intron          complement(12631..13329)
                     /gene="atpF"
                     /standard_name="atpF intron"
     exon            complement(13330..13474)
                     /gene="atpF"
                     /standard_name="atpF exon"
     CDS             complement(13876..14121)
                     /gene="atpH"
                     /locus_tag="NisyCp012"
                     /note="ATPase III subunit; ATP synthase CF0 C chain"
                     /codon_start=1
                     /transl_table=11
                     /product="ATP synthase CF0 C subunit"
                     /protein_id="YP_358659.1"
                     /db_xref="GI:78102518"
                     /db_xref="GeneID:3735053"
                     /standard_name="atpH CDS"
     gene            complement(13876..14121)
                     /gene="atpH"
                     /locus_tag="NisyCp012"
                     /db_xref="GeneID:3735053"
                     /standard_name="atpH gene"
     CDS             complement(15278..16021)
                     /gene="atpI"
                     /locus_tag="NisyCp013"
                     /note="ATPase IV subunit; ATP synthase CF0 A chain"
                     /codon_start=1
                     /transl_table=11
                     /product="ATP synthase CF0 A subunit"
                     /protein_id="YP_358660.1"
                     /db_xref="GI:78102519"
                     /db_xref="GeneID:3735054"
                     /standard_name="atpI CDS"
     gene            complement(15278..16021)
                     /gene="atpI"
                     /locus_tag="NisyCp013"
                     /db_xref="GeneID:3735054"
                     /standard_name="atpI gene"
     CDS             complement(16248..16958)
                     /gene="rps2"
                     /locus_tag="NisyCp014"
                     /note="30S ribosomal protein S2"
                     /codon_start=1
                     /transl_table=11
                     /product="ribosomal protein S2"
                     /protein_id="YP_358661.1"
                     /db_xref="GI:78102520"
                     /db_xref="GeneID:3735195"
                     /standard_name="rps2 CDS"
     gene            complement(16248..16958)
                     /gene="rps2"
                     /locus_tag="NisyCp014"
                     /db_xref="GeneID:3735195"
                     /standard_name="rps2 gene"
     CDS             complement(17182..21348)
                     /gene="rpoC2"
                     /locus_tag="NisyCp015"
                     /note="RNA polymerase beta'' chain; one of four subunits
                     of the minimal PEP RNA polymerase catalytic core"
                     /codon_start=1
                     /transl_table=11
                     /product="RNA polymerase beta'' subunit"
                     /protein_id="YP_358662.2"
                     /db_xref="GI:126165910"
                     /db_xref="GeneID:3735092"
                     /standard_name="rpoC2 CDS"
     gene            complement(17182..21348)
                     /gene="rpoC2"
                     /locus_tag="NisyCp015"
                     /db_xref="GeneID:3735092"
                     /standard_name="rpoC2 gene"
     exon            complement(21507..23120)
                     /gene="rpoC1"
                     /standard_name="rpoC1 exon"
     CDS             join(complement(23858..24310),complement(21507..23120))
                     /gene="rpoC1"
                     /locus_tag="NisyCp016"
                     /note="RNA polymerase beta' chain"
                     /codon_start=1
                     /transl_table=11
                     /product="RNA polymerase beta' subunit"
                     /protein_id="YP_358663.1"
                     /db_xref="GI:78102522"
                     /db_xref="GeneID:3735091"
                     /standard_name="rpoC1 CDS"
     gene            complement(21507..24310)
                     /gene="rpoC1"
                     /locus_tag="NisyCp016"
                     /db_xref="GeneID:3735091"
                     /standard_name="rpoC1 gene"
     intron          complement(23121..23857)
                     /gene="rpoC1"
                     /standard_name="rpoC1 intron"
     exon            complement(23858..24310)
                     /gene="rpoC1"
                     /locus_tag="CK881_pgp078"
                     /standard_name="rpoC1 exon"
     CDS             complement(24316..27528)
                     /gene="rpoB"
                     /locus_tag="NisyCp017"
                     /note="RNA polymerase beta chain; one of four subunits of
                     the minimal PEP RNA polymerase catalytic core"
                     /codon_start=1
                     /transl_table=11
                     /product="RNA polymerase beta subunit"
                     /protein_id="YP_358664.1"
                     /db_xref="GI:78102523"
                     /db_xref="GeneID:3735090"
                     /standard_name="rpoB CDS"
     gene            complement(24316..27528)
                     /gene="rpoB"
                     /locus_tag="NisyCp017"
                     /db_xref="GeneID:3735090"
                     /standard_name="rpoB gene"
     tRNA            28822..28893
                     /gene="trnC"
                     /locus_tag="NisyCt007"
                     /product="tRNA-Cys"
                     /db_xref="GeneID:3735175"
                     /standard_name="trnC tRNA"
     gene            28822..28893
                     /gene="trnC"
                     /locus_tag="NisyCt007"
                     /db_xref="GeneID:3735175"
                     /standard_name="trnC gene"
     CDS             29564..29653
                     /gene="petN"
                     /locus_tag="NisyCp019"
                     /gene_synonym="ycf6"
                     /note="cytochrome b6/f complex subunit N"
                     /codon_start=1
                     /transl_table=11
                     /product="cytochrome b6/f complex subunit VIII"
                     /protein_id="YP_358666.1"
                     /db_xref="GI:78102525"
                     /db_xref="GeneID:3735075"
                     /standard_name="petN CDS"
     gene            29564..29653
                     /gene="petN"
                     /locus_tag="NisyCp019"
                     /gene_synonym="ycf6"
                     /db_xref="GeneID:3735075"
                     /standard_name="petN gene"
     CDS             complement(30785..30889)
                     /gene="psbM"
                     /locus_tag="NisyCp020"
                     /codon_start=1
                     /transl_table=11
                     /product="photosystem II protein M"
                     /protein_id="YP_358667.1"
                     /db_xref="GI:78102526"
                     /db_xref="GeneID:3735112"
                     /standard_name="psbM CDS"
     gene            complement(30785..30889)
                     /gene="psbM"
                     /locus_tag="NisyCp020"
                     /db_xref="GeneID:3735112"
                     /standard_name="psbM gene"
     tRNA            complement(31965..32038)
                     /gene="trnD"
                     /locus_tag="NisyCt008"
                     /product="tRNA-Asp"
                     /db_xref="GeneID:3735176"
                     /standard_name="trnD tRNA"
     gene            complement(31965..32038)
                     /gene="trnD"
                     /locus_tag="NisyCt008"
                     /db_xref="GeneID:3735176"
                     /standard_name="trnD gene"
     tRNA            complement(32147..32230)
                     /gene="trnY"
                     /locus_tag="NisyCt009"
                     /product="tRNA-Tyr"
                     /db_xref="GeneID:3735121"
                     /standard_name="trnY tRNA"
     gene            complement(32147..32230)
                     /gene="trnY"
                     /locus_tag="NisyCt009"
                     /db_xref="GeneID:3735121"
                     /standard_name="trnY gene"
     tRNA            complement(32290..32362)
                     /gene="trnE"
                     /locus_tag="NisyCt010"
                     /product="tRNA-Glu"
                     /db_xref="GeneID:3735177"
                     /standard_name="trnE tRNA"
     gene            complement(32290..32362)
                     /gene="trnE"
                     /locus_tag="NisyCt010"
                     /db_xref="GeneID:3735177"
                     /standard_name="trnE gene"
     tRNA            33223..33294
                     /gene="trnT"
                     /locus_tag="NisyCt011"
                     /product="tRNA-Thr"
                     /db_xref="GeneID:3735153"
                     /standard_name="trnT tRNA"
     gene            33223..33294
                     /gene="trnT"
                     /locus_tag="NisyCt011"
                     /db_xref="GeneID:3735153"
                     /standard_name="trnT gene"
     CDS             34514..35575
                     /gene="psbD"
                     /locus_tag="NisyCp021"
                     /codon_start=1
                     /transl_table=11
                     /product="photosystem II protein D2"
                     /protein_id="YP_358668.1"
                     /db_xref="GI:78102527"
                     /db_xref="GeneID:3735104"
                     /standard_name="psbD CDS"
     gene            34514..35575
                     /gene="psbD"
                     /locus_tag="NisyCp021"
                     /db_xref="GeneID:3735104"
                     /standard_name="psbD gene"
     CDS             35559..36944
                     /gene="psbC"
                     /locus_tag="NisyCp022"
                     /note="PSII 43 kDa protein; CP43"
                     /codon_start=1
                     /transl_table=11
                     /product="photosystem II 44 kDa protein"
                     /protein_id="YP_358669.1"
                     /db_xref="GI:78102528"
                     /db_xref="GeneID:3735103"
                     /standard_name="psbC CDS"
     gene            35559..36944
                     /gene="psbC"
                     /locus_tag="NisyCp022"
                     /db_xref="GeneID:3735103"
                     /standard_name="psbC gene"
     tRNA            complement(37185..37276)
                     /gene="trnS"
                     /locus_tag="NisyCt012"
                     /product="tRNA-Ser"
                     /db_xref="GeneID:3735152"
                     /standard_name="trnS tRNA"
     gene            complement(37185..37276)
                     /gene="trnS"
                     /locus_tag="NisyCt012"
                     /db_xref="GeneID:3735152"
                     /standard_name="trnS gene"
     CDS             37635..37823
                     /gene="psbZ"
                     /codon_start=1
                     /transl_table=11
                     /product="photosystem II protein Z"
                     /standard_name="psbZ CDS"
     gene            37635..37823
                     /gene="psbZ"
                     /standard_name="psbZ gene"
     tRNA            38099..38169
                     /gene="trnG"
                     /locus_tag="NisyCt013"
                     /product="tRNA-Gly"
                     /db_xref="GeneID:3735182"
                     /standard_name="trnG tRNA"
     gene            38099..38169
                     /gene="trnG"
                     /locus_tag="NisyCt013"
                     /db_xref="GeneID:3735182"
                     /standard_name="trnG gene"
     tRNA            complement(38397..38470)
                     /gene="trnfM"
                     /locus_tag="NisyCt014"
                     /product="tRNA-Met"
                     /note="fMet"
                     /db_xref="GeneID:3735179"
                     /standard_name="trnfM tRNA"
     gene            complement(38397..38470)
                     /gene="trnfM"
                     /locus_tag="NisyCt014"
                     /db_xref="GeneID:3735179"
                     /standard_name="trnfM gene"
     CDS             complement(38620..38922)
                     /gene="rps14"
                     /locus_tag="NisyCp025"
                     /note="30S ribosomal protein S14"
                     /codon_start=1
                     /transl_table=11
                     /product="ribosomal protein S14"
                     /protein_id="YP_358672.1"
                     /db_xref="GI:78102531"
                     /db_xref="GeneID:3735095"
                     /standard_name="rps14 CDS"
     gene            complement(38620..38922)
                     /gene="rps14"
                     /locus_tag="NisyCp025"
                     /db_xref="GeneID:3735095"
                     /standard_name="rps14 gene"
     CDS             complement(39045..41249)
                     /gene="psaB"
                     /locus_tag="NisyCp026"
                     /note="PSI P700 apoprotein A2; PsaB"
                     /codon_start=1
                     /transl_table=11
                     /product="photosystem I P700 chlorophyll a apoprotein A2"
                     /protein_id="YP_358673.1"
                     /db_xref="GI:78102532"
                     /db_xref="GeneID:3735097"
                     /standard_name="psaB CDS"
     gene            complement(39045..41249)
                     /gene="psaB"
                     /locus_tag="NisyCp026"
                     /db_xref="GeneID:3735097"
                     /standard_name="psaB gene"
     CDS             complement(41275..43527)
                     /gene="psaA"
                     /locus_tag="NisyCp027"
                     /note="PSI P700 apoprotein A1; PsaA"
                     /codon_start=1
                     /transl_table=11
                     /product="photosystem I P700 chlorophyll a apoprotein A1"
                     /protein_id="YP_358674.1"
                     /db_xref="GI:78102533"
                     /db_xref="GeneID:3735096"
                     /standard_name="psaA CDS"
     gene            complement(41275..43527)
                     /gene="psaA"
                     /locus_tag="NisyCp027"
                     /db_xref="GeneID:3735096"
                     /standard_name="psaA gene"
     exon            complement(44280..44432)
                     /gene="ycf3"
                     /standard_name="ycf3 exon"
     CDS             join(complement(46179..46302),complement(45217..45446),
                     complement(44280..44432))
                     /gene="ycf3"
                     /locus_tag="NisyCp028"
                     /note="intron conteining ORF168"
                     /codon_start=1
                     /transl_table=11
                     /product="photosystem I assembly protein Ycf3"
                     /protein_id="YP_358675.1"
                     /db_xref="GI:78102534"
                     /db_xref="GeneID:3735128"
                     /standard_name="ycf3 CDS"
     gene            complement(44280..46302)
                     /gene="ycf3"
                     /locus_tag="NisyCp028"
                     /db_xref="GeneID:3735128"
                     /standard_name="ycf3 gene"
     intron          complement(44433..45216)
                     /gene="ycf3"
                     /standard_name="ycf3 intron"
     exon            complement(45217..45446)
                     /gene="ycf3"
                     /standard_name="ycf3 exon"
     intron          complement(45447..46178)
                     /gene="ycf3"
                     /standard_name="ycf3 intron"
     exon            complement(46179..46302)
                     /gene="ycf3"
                     /standard_name="ycf3 exon"
     tRNA            47148..47234
                     /gene="trnS"
                     /locus_tag="NisyCt015"
                     /product="tRNA-Ser"
                     /db_xref="GeneID:3735150"
                     /standard_name="trnS tRNA"
     gene            47148..47234
                     /gene="trnS"
                     /locus_tag="NisyCt015"
                     /db_xref="GeneID:3735150"
                     /standard_name="trnS gene"
     CDS             complement(47565..48170)
                     /gene="rps4"
                     /locus_tag="NisyCp030"
                     /codon_start=1
                     /transl_table=11
                     /product="ribosomal protein S4"
                     /protein_id="YP_358677.1"
                     /db_xref="GI:78102536"
                     /db_xref="GeneID:3735197"
                     /standard_name="rps4 CDS"
     gene            complement(47565..48170)
                     /gene="rps4"
                     /locus_tag="NisyCp030"
                     /db_xref="GeneID:3735197"
                     /standard_name="rps4 gene"
     tRNA            complement(48541..48613)
                     /gene="trnT"
                     /locus_tag="NisyCt016"
                     /product="tRNA-Thr"
                     /db_xref="GeneID:3735154"
                     /standard_name="trnT tRNA"
     gene            complement(48541..48613)
                     /gene="trnT"
                     /locus_tag="NisyCt016"
                     /db_xref="GeneID:3735154"
                     /standard_name="trnT gene"
     tRNA            join(49309..49343,49841..49889)
                     /product="tRNA-Leu"
                     /standard_name="trnL-UAA"
     exon            49309..49343
                     /gene="trnL-UAA"
                     /standard_name="trnL-UAA exon"
     gene            49309..49889
                     /gene="trnL-UAA"
                     /standard_name="trnL-UAA gene"
     intron          49344..49840
                     /gene="trnL-UAA"
                     /standard_name="trnL-UAA intron"
     exon            49841..49889
                     /gene="trnL-UAA"
                     /standard_name="trnL-UAA exon"
     tRNA            50263..50335
                     /gene="trnF"
                     /locus_tag="NisyCt018"
                     /product="tRNA-Phe"
                     /db_xref="GeneID:3735178"
                     /standard_name="trnF tRNA"
     gene            50263..50335
                     /gene="trnF"
                     /locus_tag="NisyCt018"
                     /db_xref="GeneID:3735178"
                     /standard_name="trnF gene"
     CDS             complement(51012..51488)
                     /gene="ndhJ"
                     /locus_tag="NisyCp033"
                     /note="NADH dehydrogenase 30 kDa subunit"
                     /codon_start=1
                     /transl_table=11
                     /product="NADH dehydrogenase subunit J"
                     /protein_id="YP_358679.1"
                     /db_xref="GI:78102538"
                     /db_xref="GeneID:3735068"
                     /standard_name="ndhJ CDS"
     gene            complement(51012..51488)
                     /gene="ndhJ"
                     /locus_tag="NisyCp033"
                     /db_xref="GeneID:3735068"
                     /standard_name="ndhJ gene"
     CDS             complement(51602..52345)
                     /gene="ndhK"
                     /locus_tag="NisyCp034"
                     /note="NADH dehydrogenase 27 kDa subunit"
                     /codon_start=1
                     /transl_table=11
                     /product="NADH dehydrogenase subunit K"
                     /protein_id="YP_358680.2"
                     /db_xref="GI:126165911"
                     /db_xref="GeneID:3735069"
                     /standard_name="ndhK CDS"
     gene            complement(51602..52345)
                     /gene="ndhK"
                     /locus_tag="NisyCp034"
                     /db_xref="GeneID:3735069"
                     /standard_name="ndhK gene"
     CDS             complement(52336..52698)
                     /gene="ndhC"
                     /locus_tag="NisyCp035"
                     /gene_synonym="ndh3"
                     /codon_start=1
                     /transl_table=11
                     /product="NADH dehydrogenase subunit 3"
                     /protein_id="YP_358681.1"
                     /db_xref="GI:78102540"
                     /db_xref="GeneID:3735061"
                     /standard_name="ndhC CDS"
     gene            complement(52336..52698)
                     /gene="ndhC"
                     /locus_tag="NisyCp035"
                     /gene_synonym="ndh3"
                     /db_xref="GeneID:3735061"
                     /standard_name="ndhC gene"
     tRNA            join(complement(54400..54444),complement(53794..53828))
                     /product="tRNA-Val"
                     /standard_name="trnV-UAC"
     exon            complement(53794..53828)
                     /gene="trnV-UAC"
                     /standard_name="trnV-UAC exon"
     gene            complement(53794..54444)
                     /gene="trnV-UAC"
                     /standard_name="trnV-UAC gene"
     intron          complement(53829..54399)
                     /gene="trnV-UAC"
                     /standard_name="trnV-UAC intron"
     exon            complement(54400..54444)
                     /gene="trnV-UAC"
                     /standard_name="trnV-UAC exon"
     tRNA            54628..54700
                     /gene="trnM"
                     /locus_tag="NisyCt020"
                     /product="tRNA-Met"
                     /db_xref="GeneID:3735142"
                     /standard_name="trnM tRNA"
     gene            54628..54700
                     /gene="trnM"
                     /locus_tag="NisyCt020"
                     /db_xref="GeneID:3735142"
                     /standard_name="trnM gene"
     CDS             complement(54922..55323)
                     /gene="atpE"
                     /locus_tag="NisyCp037"
                     /note="ATP synthase epsilon chain"
                     /codon_start=1
                     /transl_table=11
                     /product="ATP synthase CF1 epsilon subunit"
                     /protein_id="YP_358682.1"
                     /db_xref="GI:78102541"
                     /db_xref="GeneID:3735051"
                     /standard_name="atpE CDS"
     gene            complement(54922..55323)
                     /gene="atpE"
                     /locus_tag="NisyCp037"
                     /db_xref="GeneID:3735051"
                     /standard_name="atpE gene"
     CDS             complement(55320..56816)
                     /gene="atpB"
                     /locus_tag="NisyCp038"
                     /note="ATPase beta chain"
                     /codon_start=1
                     /transl_table=11
                     /product="ATP synthase CF1 beta subunit"
                     /protein_id="YP_358683.1"
                     /db_xref="GI:78102542"
                     /db_xref="GeneID:3735050"
                     /standard_name="atpB CDS"
     gene            complement(55320..56816)
                     /gene="atpB"
                     /locus_tag="NisyCp038"
                     /db_xref="GeneID:3735050"
                     /standard_name="atpB gene"
     CDS             57627..59060
                     /gene="rbcL"
                     /locus_tag="NisyCp039"
                     /note="RuBisCO large subunit"
                     /codon_start=1
                     /transl_table=11
                     /product="ribulose-1,5-bisphosphate carboxylase/oxygenase
                     large subunit"
                     /protein_id="YP_358684.1"
                     /db_xref="GI:78102543"
                     /db_xref="GeneID:3735077"
                     /standard_name="rbcL CDS"
     gene            57627..59060
                     /gene="rbcL"
                     /locus_tag="NisyCp039"
                     /db_xref="GeneID:3735077"
                     /standard_name="rbcL gene"
     CDS             59821..61359
                     /gene="accD"
                     /locus_tag="NisyCp040"
                     /codon_start=1
                     /transl_table=11
                     /product="acetyl-CoA carboxylase beta subunit"
                     /protein_id="YP_358685.1"
                     /db_xref="GI:78102544"
                     /db_xref="GeneID:3735048"
                     /standard_name="accD CDS"
     gene            59821..61359
                     /gene="accD"
                     /locus_tag="NisyCp040"
                     /db_xref="GeneID:3735048"
                     /standard_name="accD gene"
     CDS             62111..62221
                     /gene="psaI"
                     /locus_tag="NisyCp042"
                     /codon_start=1
                     /transl_table=11
                     /product="photosystem I subunit VIII"
                     /protein_id="YP_358687.1"
                     /db_xref="GI:78102546"
                     /db_xref="GeneID:3735099"
                     /standard_name="psaI CDS"
     gene            62111..62221
                     /gene="psaI"
                     /locus_tag="NisyCp042"
                     /db_xref="GeneID:3735099"
                     /standard_name="psaI gene"
     CDS             62668..63222
                     /gene="ycf4"
                     /locus_tag="NisyCp043"
                     /note="ORF184"
                     /codon_start=1
                     /transl_table=11
                     /product="photosystem I assembly protein Ycf4"
                     /protein_id="YP_358688.1"
                     /db_xref="GI:78102547"
                     /db_xref="GeneID:3735129"
                     /standard_name="ycf4 CDS"
     gene            62668..63222
                     /gene="ycf4"
                     /locus_tag="NisyCp043"
                     /db_xref="GeneID:3735129"
                     /standard_name="ycf4 gene"
     CDS             63445..64134
                     /gene="cemA"
                     /locus_tag="NisyCp044"
                     /gene_synonym="ycf10"
                     /note="heme-binding protein; ORF229"
                     /codon_start=1
                     /transl_table=11
                     /product="envelope membrane protein"
                     /protein_id="YP_358689.1"
                     /db_xref="GI:78102548"
                     /db_xref="GeneID:3735123"
                     /standard_name="cemA CDS"
     gene            63445..64134
                     /gene="cemA"
                     /locus_tag="NisyCp044"
                     /gene_synonym="ycf10"
                     /db_xref="GeneID:3735123"
                     /standard_name="cemA gene"
     CDS             64365..65327
                     /gene="petA"
                     /locus_tag="NisyCp045"
                     /note="apocytochrome f precursor; component of cytochrome
                     b6/f complex"
                     /codon_start=1
                     /transl_table=11
                     /product="cytochrome f"
                     /protein_id="YP_358690.1"
                     /db_xref="GI:78102549"
                     /db_xref="GeneID:3735070"
                     /standard_name="petA CDS"
     gene            64365..65327
                     /gene="petA"
                     /locus_tag="NisyCp045"
                     /db_xref="GeneID:3735070"
                     /standard_name="petA gene"
     CDS             complement(66373..66495)
                     /gene="psbJ"
                     /locus_tag="NisyCp047"
                     /note="photosystem II reaction center subunit X"
                     /codon_start=1
                     /transl_table=11
                     /product="photosystem II protein J"
                     /protein_id="YP_358692.1"
                     /db_xref="GI:78102551"
                     /db_xref="GeneID:3735109"
                     /standard_name="psbJ CDS"
     gene            complement(66373..66495)
                     /gene="psbJ"
                     /locus_tag="NisyCp047"
                     /db_xref="GeneID:3735109"
                     /standard_name="psbJ gene"
     CDS             complement(66620..>66736)
                     /gene="psbL"
                     /locus_tag="NisyCp048"
                     /exception="RNA editing"
                     /note="PSII reaction center subunit XII"
                     /codon_start=1
                     /transl_table=11
                     /product="photosystem II protein L"
                     /protein_id="YP_358693.1"
                     /db_xref="GI:78102552"
                     /db_xref="GeneID:3735111"
                     /standard_name="psbL CDS"
     gene            complement(66620..>66736)
                     /gene="psbL"
                     /locus_tag="NisyCp048"
                     /db_xref="GeneID:3735111"
                     /standard_name="psbL gene"
     CDS             complement(66759..66878)
                     /gene="psbF"
                     /locus_tag="NisyCp049"
                     /note="photosystem II reaction center subunit VI"
                     /codon_start=1
                     /transl_table=11
                     /product="photosystem II protein VI"
                     /protein_id="YP_358694.1"
                     /db_xref="GI:78102553"
                     /db_xref="GeneID:3735106"
                     /standard_name="psbF CDS"
     gene            complement(66759..66878)
                     /gene="psbF"
                     /locus_tag="NisyCp049"
                     /db_xref="GeneID:3735106"
                     /standard_name="psbF gene"
     CDS             complement(66888..67139)
                     /gene="psbE"
                     /locus_tag="NisyCp050"
                     /note="cytochrome b559 alpha subunit"
                     /codon_start=1
                     /transl_table=11
                     /product="photosystem II protein V"
                     /protein_id="YP_358695.1"
                     /db_xref="GI:78102554"
                     /db_xref="GeneID:3735105"
                     /standard_name="psbE CDS"
     gene            complement(66888..67139)
                     /gene="psbE"
                     /locus_tag="NisyCp050"
                     /db_xref="GeneID:3735105"
                     /standard_name="psbE gene"
     CDS             68303..68398
                     /gene="petL"
                     /locus_tag="NisyCp052"
                     /note="cytochrome b6/f complex 6"
                     /codon_start=1
                     /transl_table=11
                     /product="cytochrome b6/f complex subunit VI"
                     /protein_id="YP_358697.1"
                     /db_xref="GI:78102556"
                     /db_xref="GeneID:3735074"
                     /standard_name="petL CDS"
     gene            68303..68398
                     /gene="petL"
                     /locus_tag="NisyCp052"
                     /db_xref="GeneID:3735074"
                     /standard_name="petL gene"
     CDS             68583..68696
                     /gene="petG"
                     /locus_tag="NisyCp053"
                     /note="cytochrome B6-F complex subunit 5; required for
                     theeither the stability or assembly of the cytochrome
                     b6/fcomplex"
                     /codon_start=1
                     /transl_table=11
                     /product="cytochrome b6/f complex subunit V"
                     /protein_id="YP_358698.1"
                     /db_xref="GI:78102557"
                     /db_xref="GeneID:3735073"
                     /standard_name="petG CDS"
     gene            68583..68696
                     /gene="petG"
                     /locus_tag="NisyCp053"
                     /db_xref="GeneID:3735073"
                     /standard_name="petG gene"
     tRNA            complement(68828..68901)
                     /gene="trnW"
                     /locus_tag="NisyCt021"
                     /product="tRNA-Trp"
                     /db_xref="GeneID:3735120"
                     /standard_name="trnW tRNA"
     gene            complement(68828..68901)
                     /gene="trnW"
                     /locus_tag="NisyCt021"
                     /db_xref="GeneID:3735120"
                     /standard_name="trnW gene"
     tRNA            complement(69066..69139)
                     /gene="trnP"
                     /locus_tag="NisyCt022"
                     /product="tRNA-Pro"
                     /db_xref="GeneID:3735145"
                     /standard_name="trnP tRNA"
     gene            complement(69066..69139)
                     /gene="trnP"
                     /locus_tag="NisyCt022"
                     /db_xref="GeneID:3735145"
                     /standard_name="trnP gene"
     CDS             69576..69710
                     /gene="psaJ"
                     /locus_tag="NisyCp054"
                     /note="photosystem I protein J"
                     /codon_start=1
                     /transl_table=11
                     /product="photosystem I subunit IX"
                     /protein_id="YP_358699.1"
                     /db_xref="GI:78102558"
                     /db_xref="GeneID:3735100"
                     /standard_name="psaJ CDS"
     gene            69576..69710
                     /gene="psaJ"
                     /locus_tag="NisyCp054"
                     /db_xref="GeneID:3735100"
                     /standard_name="psaJ gene"
     CDS             70142..70342
                     /gene="rpl33"
                     /locus_tag="NisyCp055"
                     /note="50S ribosomal protein L33"
                     /codon_start=1
                     /transl_table=11
                     /product="ribosomal protein L33"
                     /protein_id="YP_358700.1"
                     /db_xref="GI:78102559"
                     /db_xref="GeneID:3735087"
                     /standard_name="rpl33 CDS"
     gene            70142..70342
                     /gene="rpl33"
                     /locus_tag="NisyCp055"
                     /db_xref="GeneID:3735087"
                     /standard_name="rpl33 gene"
     CDS             70535..70840
                     /gene="rps18"
                     /locus_tag="NisyCp056"
                     /note="30S ribosomal protein S18"
                     /codon_start=1
                     /transl_table=11
                     /product="ribosomal protein S18"
                     /protein_id="YP_358701.1"
                     /db_xref="GI:78102560"
                     /db_xref="GeneID:3735193"
                     /standard_name="rps18 CDS"
     gene            70535..70840
                     /gene="rps18"
                     /locus_tag="NisyCp056"
                     /db_xref="GeneID:3735193"
                     /standard_name="rps18 gene"
     CDS             complement(71057..71443)
                     /gene="rpl20"
                     /locus_tag="NisyCp057"
                     /note="50S ribosomal protein L20"
                     /codon_start=1
                     /transl_table=11
                     /product="ribosomal protein L20"
                     /protein_id="YP_358702.1"
                     /db_xref="GI:78102561"
                     /db_xref="GeneID:3735082"
                     /standard_name="rpl20 CDS"
     gene            complement(71057..71443)
                     /gene="rpl20"
                     /locus_tag="NisyCp057"
                     /db_xref="GeneID:3735082"
                     /standard_name="rpl20 gene"
     CDS             join(complement(72260..72373),141781..142012,
                     142549..142574)
                     /gene="rps12"
                     /locus_tag="NisyCp058"
                     /trans_splicing
                     /note="trans splicing 5'-rps12 and 3'-rps12 in IRA"
                     /codon_start=1
                     /transl_table=11
                     /product="ribosomal protein S12"
                     /protein_id="YP_358650.1"
                     /db_xref="GI:78102562"
                     /db_xref="GeneID:3735094"
                     /standard_name="rps12 CDS"
     CDS             join(complement(72260..72373),complement(100622..100853),
                     complement(100060..100085))
                     /gene="rps12"
                     /locus_tag="NisyCp001"
                     /trans_splicing
                     /note="trans splicing 5'-rps12 and 3'-rps12 in IRB"
                     /codon_start=1
                     /transl_table=11
                     /product="ribosomal protein S12"
                     /protein_id="YP_358649.1"
                     /db_xref="GI:78102589"
                     /db_xref="GeneID:3735160"
                     /standard_name="rps12 CDS"
     gene            join(complement(72260..72373),141781..142574)
                     /gene="rps12"
                     /locus_tag="NisyCp058"
                     /trans_splicing
                     /db_xref="GeneID:3735094"
                     /standard_name="rps12 gene"
     gene            join(complement(72260..72373),complement(100060..100853))
                     /gene="rps12"
                     /locus_tag="NisyCp001"
                     /trans_splicing
                     /db_xref="GeneID:3735160"
                     /standard_name="rps12 gene"
     exon            complement(72512..72739)
                     /gene="clpP"
                     /standard_name="clpP exon"
     CDS             join(complement(74474..74544),complement(73375..73666),
                     complement(72512..72739))
                     /gene="clpP"
                     /locus_tag="NisyCp059"
                     /codon_start=1
                     /transl_table=11
                     /product="ATP-dependent Clp protease proteolytic subunit"
                     /protein_id="YP_358703.1"
                     /db_xref="GI:78102563"
                     /db_xref="GeneID:3735056"
                     /standard_name="clpP CDS"
     gene            complement(72512..74544)
                     /gene="clpP"
                     /locus_tag="NisyCp059"
                     /db_xref="GeneID:3735056"
                     /standard_name="clpP gene"
     intron          complement(72740..73374)
                     /gene="clpP"
                     /standard_name="clpP intron"
     exon            complement(73375..73666)
                     /gene="clpP"
                     /standard_name="clpP exon"
     intron          complement(73667..74473)
                     /gene="clpP"
                     /standard_name="clpP intron"
     exon            complement(74474..74544)
                     /gene="clpP"
                     /standard_name="clpP exon"
     CDS             74990..76510
                     /gene="psbB"
                     /locus_tag="NisyCp060"
                     /note="photosystem II P680 chlorophyll A apoprotein; PSII
                     47 kDa protein"
                     /codon_start=1
                     /transl_table=11
                     /product="photosystem II 47 kDa protein"
                     /protein_id="YP_358704.1"
                     /db_xref="GI:78102564"
                     /db_xref="GeneID:3735102"
                     /standard_name="psbB CDS"
     gene            74990..76510
                     /gene="psbB"
                     /locus_tag="NisyCp060"
                     /db_xref="GeneID:3735102"
                     /standard_name="psbB gene"
     CDS             76691..76795
                     /gene="psbT"
                     /locus_tag="NisyCp061"
                     /codon_start=1
                     /transl_table=11
                     /product="photosystem II protein T"
                     /protein_id="YP_358705.1"
                     /db_xref="GI:78102565"
                     /db_xref="GeneID:3735114"
                     /standard_name="psbT CDS"
     gene            76691..76795
                     /gene="psbT"
                     /locus_tag="NisyCp061"
                     /db_xref="GeneID:3735114"
                     /standard_name="psbT gene"
     CDS             complement(76869..77000)
                     /gene="psbN"
                     /locus_tag="NisyCp062"
                     /note="photosystem II reaction center N protein"
                     /codon_start=1
                     /transl_table=11
                     /product="photosystem II protein N"
                     /protein_id="YP_358706.1"
                     /db_xref="GI:78102566"
                     /db_xref="GeneID:3735113"
                     /standard_name="psbN CDS"
     gene            complement(76869..77000)
                     /gene="psbN"
                     /locus_tag="NisyCp062"
                     /db_xref="GeneID:3735113"
                     /standard_name="psbN gene"
     CDS             77112..77333
                     /gene="psbH"
                     /locus_tag="NisyCp063"
                     /note="photosystem II reaction center protein H;
                     photosystem II phosphoprotein"
                     /codon_start=1
                     /transl_table=11
                     /product="photosystem II protein H"
                     /protein_id="YP_358707.1"
                     /db_xref="GI:78102567"
                     /db_xref="GeneID:3735107"
                     /standard_name="psbH CDS"
     gene            77112..77333
                     /gene="psbH"
                     /locus_tag="NisyCp063"
                     /db_xref="GeneID:3735107"
                     /standard_name="psbH gene"
     exon            77463..77468
                     /gene="petB"
                     /standard_name="petB exon"
     CDS             join(77463..77468,78226..78867)
                     /gene="petB"
                     /locus_tag="NisyCp064"
                     /codon_start=1
                     /transl_table=11
                     /product="cytochrome b6"
                     /protein_id="YP_358708.1"
                     /db_xref="GI:78102568"
                     /db_xref="GeneID:3735071"
                     /standard_name="petB CDS"
     gene            77463..78867
                     /gene="petB"
                     /locus_tag="NisyCp064"
                     /db_xref="GeneID:3735071"
                     /standard_name="petB gene"
     intron          77469..78225
                     /gene="petB"
                     /locus_tag="CK881_pgp038"
                     /standard_name="petB intron"
     exon            78226..78867
                     /gene="petB"
                     /standard_name="petB exon"
     exon            79058..79065
                     /gene="petD"
                     /standard_name="petD exon"
     CDS             join(79058..79065,79818..80292)
                     /gene="petD"
                     /locus_tag="NisyCp065"
                     /note="cytochrome b6/f complex subunit 4"
                     /codon_start=1
                     /transl_table=11
                     /product="cytochrome b6/f complex subunit IV"
                     /protein_id="YP_358709.1"
                     /db_xref="GI:78102569"
                     /db_xref="GeneID:3735072"
                     /standard_name="petD CDS"
     gene            79058..80292
                     /gene="petD"
                     /locus_tag="NisyCp065"
                     /db_xref="GeneID:3735072"
                     /standard_name="petD gene"
     intron          79066..79817
                     /gene="petD"
                     /standard_name="petD intron"
     exon            79818..80292
                     /gene="petD"
                     /standard_name="petD exon"
     CDS             complement(80473..81486)
                     /gene="rpoA"
                     /locus_tag="NisyCp066"
                     /note="RNA polymerase alpha chain"
                     /codon_start=1
                     /transl_table=11
                     /product="RNA polymerase alpha subunit"
                     /protein_id="YP_358710.1"
                     /db_xref="GI:78102570"
                     /db_xref="GeneID:3735089"
                     /standard_name="rpoA CDS"
     gene            complement(80473..81486)
                     /gene="rpoA"
                     /locus_tag="NisyCp066"
                     /db_xref="GeneID:3735089"
                     /standard_name="rpoA gene"
     CDS             complement(81552..81968)
                     /gene="rps11"
                     /locus_tag="NisyCp067"
                     /note="30S ribosomal protein S11"
                     /codon_start=1
                     /transl_table=11
                     /product="ribosomal protein S11"
                     /protein_id="YP_358711.1"
                     /db_xref="GI:78102571"
                     /db_xref="GeneID:3735093"
                     /standard_name="rps11 CDS"
     gene            complement(81552..81968)
                     /gene="rps11"
                     /locus_tag="NisyCp067"
                     /db_xref="GeneID:3735093"
                     /standard_name="rps11 gene"
     CDS             complement(82070..82183)
                     /gene="rpl36"
                     /locus_tag="NisyCp068"
                     /gene_synonym="secX"
                     /note="50S ribosomal protein L36"
                     /codon_start=1
                     /transl_table=11
                     /product="ribosomal protein L36"
                     /protein_id="YP_358712.1"
                     /db_xref="GI:78102572"
                     /db_xref="GeneID:3735088"
                     /standard_name="rpl36 CDS"
     gene            complement(82070..82183)
                     /gene="rpl36"
                     /locus_tag="NisyCp068"
                     /gene_synonym="secX"
                     /db_xref="GeneID:3735088"
                     /standard_name="rpl36 gene"
     gene            complement(82295..82441)
                     /gene="infA"
                     /pseudo
                     /Note="Partial sequence; internal stop codons"
                     /standard_name="infA gene"
     CDS             complement(82620..83024)
                     /gene="rps8"
                     /locus_tag="NisyCp070"
                     /note="30S ribosomal protein S8"
                     /codon_start=1
                     /transl_table=11
                     /product="ribosomal protein S8"
                     /protein_id="YP_358713.1"
                     /db_xref="GI:78102573"
                     /db_xref="GeneID:3735200"
                     /standard_name="rps8 CDS"
     gene            complement(82620..83024)
                     /gene="rps8"
                     /locus_tag="NisyCp070"
                     /db_xref="GeneID:3735200"
                     /standard_name="rps8 gene"
     CDS             complement(83199..83567)
                     /gene="rpl14"
                     /locus_tag="NisyCp071"
                     /note="50S ribosomal protein L14"
                     /codon_start=1
                     /transl_table=11
                     /product="ribosomal protein L14"
                     /protein_id="YP_358714.1"
                     /db_xref="GI:78102574"
                     /db_xref="GeneID:3735078"
                     /standard_name="rpl14 CDS"
     gene            complement(83199..83567)
                     /gene="rpl14"
                     /locus_tag="NisyCp071"
                     /db_xref="GeneID:3735078"
                     /standard_name="rpl14 gene"
     exon            complement(83691..84086)
                     /gene="rpl16"
                     /standard_name="rpl16 exon"
     CDS             join(complement(85104..85112),complement(83691..84086))
                     /gene="rpl16"
                     /locus_tag="NisyCp072"
                     /codon_start=1
                     /transl_table=11
                     /product="ribosomal protein L16"
                     /protein_id="YP_358715.1"
                     /db_xref="GI:78102575"
                     /db_xref="GeneID:3735079"
                     /standard_name="rpl16 CDS"
     gene            complement(83691..85112)
                     /gene="rpl16"
                     /locus_tag="NisyCp072"
                     /db_xref="GeneID:3735079"
                     /standard_name="rpl16 gene"
     intron          complement(84087..85103)
                     /gene="rpl16"
                     /standard_name="rpl16 intron"
     exon            complement(85104..85112)
                     /gene="rpl16"
                     /standard_name="rpl16 exon"
     CDS             complement(85259..85915)
                     /gene="rps3"
                     /locus_tag="NisyCp073"
                     /note="30S ribosomal protein S3"
                     /codon_start=1
                     /transl_table=11
                     /product="ribosomal protein S3"
                     /protein_id="YP_358717.1"
                     /db_xref="GI:78102577"
                     /db_xref="GeneID:3735196"
                     /standard_name="rps3 CDS"
     gene            complement(85259..85915)
                     /gene="rps3"
                     /locus_tag="NisyCp073"
                     /db_xref="GeneID:3735196"
                     /standard_name="rps3 gene"
     CDS             complement(85900..86367)
                     /gene="rpl22"
                     /locus_tag="NisyCp074"
                     /codon_start=1
                     /transl_table=11
                     /product="ribosomal protein L22"
                     /protein_id="YP_358718.1"
                     /db_xref="GI:78102578"
                     /db_xref="GeneID:3735083"
                     /standard_name="rpl22 CDS"
     gene            complement(85900..86367)
                     /gene="rpl22"
                     /locus_tag="NisyCp074"
                     /db_xref="GeneID:3735083"
                     /standard_name="rpl22 gene"
     CDS             complement(86421..86699)
                     /gene="rps19"
                     /locus_tag="NisyCp075"
                     /note="30S ribosomal protein S19"
                     /codon_start=1
                     /transl_table=11
                     /product="ribosomal protein S19"
                     /protein_id="YP_358719.1"
                     /db_xref="GI:78102579"
                     /db_xref="GeneID:3735194"
                     /standard_name="rps19 CDS"
     gene            complement(86421..86699)
                     /gene="rps19"
                     /locus_tag="NisyCp075"
                     /db_xref="GeneID:3735194"
                     /standard_name="rps19 gene"
     misc_feature    86717..112039
                     /note="Geneious type: IR"
                     /standard_name="IRb"
     exon            complement(86767..87200)
                     /gene="rpl2"
                     /standard_name="rpl2 exon"
     CDS             join(complement(87867..88257),complement(86767..87200))
                     /gene="rpl2"
                     /locus_tag="NisyCp076"
                     /note="50S ribosomal protein L2"
                     /codon_start=1
                     /transl_table=11
                     /product="ribosomal protein L2"
                     /protein_id="YP_358720.1"
                     /db_xref="GI:78102580"
                     /db_xref="GeneID:3735081"
                     /standard_name="rpl2 CDS"
     gene            complement(86767..88257)
                     /gene="rpl2"
                     /locus_tag="NisyCp076"
                     /db_xref="GeneID:3735081"
                     /standard_name="rpl2 gene"
     intron          complement(87201..87866)
                     /gene="rpl2"
                     /standard_name="rpl2 intron"
     exon            complement(87867..88257)
                     /gene="rpl2"
                     /standard_name="rpl2 exon"
     CDS             complement(88276..88557)
                     /gene="rpl23"
                     /locus_tag="NisyCp077"
                     /note="50S ribosomal protein L23"
                     /codon_start=1
                     /transl_table=11
                     /product="ribosomal protein L23"
                     /protein_id="YP_358721.1"
                     /db_xref="GI:78102581"
                     /db_xref="GeneID:3735085"
                     /standard_name="rpl23 CDS"
     gene            complement(88276..88557)
                     /gene="rpl23"
                     /locus_tag="NisyCp077"
                     /db_xref="GeneID:3735085"
                     /standard_name="rpl23 gene"
     tRNA            complement(88723..88796)
                     /gene="trnI"
                     /locus_tag="NisyCt023"
                     /product="tRNA-Ile"
                     /note="CAU"
                     /db_xref="GeneID:3735188"
                     /standard_name="trnI tRNA"
     gene            complement(88723..88796)
                     /gene="trnI"
                     /locus_tag="NisyCt023"
                     /db_xref="GeneID:3735188"
                     /standard_name="trnI gene"
     CDS             88885..95718
                     /gene="ycf2"
                     /locus_tag="NisyCp078"
                     /note="hypothetical protein RF2"
                     /codon_start=1
                     /transl_table=11
                     /product="Ycf2"
                     /protein_id="YP_358722.1"
                     /db_xref="GI:78102582"
                     /db_xref="GeneID:3735126"
                     /standard_name="ycf2 CDS"
     gene            88885..95718
                     /gene="ycf2"
                     /locus_tag="NisyCp078"
                     /db_xref="GeneID:3735126"
                     /standard_name="ycf2 gene"
     gene            95809..96072
                     /gene="ycf15"
                     /pseudo
                     /Note="Internal stop codons"
                     /standard_name="ycf15 gene"
     tRNA            complement(96421..96501)
                     /gene="trnL"
                     /locus_tag="NisyCt024"
                     /product="tRNA-Leu"
                     /db_xref="GeneID:3735141"
                     /standard_name="trnL tRNA"
     gene            complement(96421..96501)
                     /gene="trnL"
                     /locus_tag="NisyCt024"
                     /db_xref="GeneID:3735141"
                     /standard_name="trnL gene"
     exon            complement(97041..97796)
                     /gene="ndhB"
                     /standard_name="ndhB exon"
     CDS             join(complement(98476..99252),complement(97041..97796))
                     /gene="ndhB"
                     /locus_tag="NisyCp083"
                     /gene_synonym="ndh2"
                     /codon_start=1
                     /transl_table=11
                     /product="NADH dehydrogenase subunit 2"
                     /protein_id="YP_358727.1"
                     /db_xref="GI:78102587"
                     /db_xref="GeneID:3735060"
                     /standard_name="ndhB CDS"
     gene            complement(97041..99252)
                     /gene="ndhB"
                     /locus_tag="NisyCp083"
                     /gene_synonym="ndh2"
                     /db_xref="GeneID:3735060"
                     /standard_name="ndhB gene"
     intron          complement(97797..98475)
                     /gene="ndhB"
                     /standard_name="ndhB intron"
     exon            complement(98476..99252)
                     /gene="ndhB"
                     /standard_name="ndhB exon"
     CDS             complement(99539..100006)
                     /gene="rps7"
                     /locus_tag="NisyCp084"
                     /note="30S ribosomal protein S7"
                     /codon_start=1
                     /transl_table=11
                     /product="ribosomal protein S7"
                     /protein_id="YP_358728.1"
                     /db_xref="GI:78102588"
                     /db_xref="GeneID:3735199"
                     /standard_name="rps7 CDS"
     gene            complement(99539..100006)
                     /gene="rps7"
                     /locus_tag="NisyCp084"
                     /db_xref="GeneID:3735199"
                     /standard_name="rps7 gene"
     exon            complement(100060..100085)
                     /gene="rps12"
                     /standard_name="rps12 exon"
     intron          complement(100086..100621)
                     /gene="rps12"
                     /locus_tag="CK881_pgp045"
                     /standard_name="rps12 intron"
     exon            complement(100622..100853)
                     /gene="rps12"
                     /standard_name="rps12 exon"
     tRNA            102461..102532
                     /gene="trnV"
                     /locus_tag="NisyCt025"
                     /product="tRNA-Val"
                     /db_xref="GeneID:3735116"
                     /standard_name="trnV tRNA"
     gene            102461..102532
                     /gene="trnV"
                     /locus_tag="NisyCt025"
                     /db_xref="GeneID:3735116"
                     /standard_name="trnV gene"
     rRNA            102760..104251
                     /gene="rrn16"
                     /locus_tag="NisyCr001"
                     /product="16S ribosomal RNA"
                     /db_xref="GeneID:3735201"
                     /standard_name="rrn16 rRNA"
     gene            102760..104251
                     /gene="rrn16"
                     /locus_tag="NisyCr001"
                     /db_xref="GeneID:3735201"
                     /standard_name="rrn16 gene"
     tRNA            join(104553..104589,105306..105340)
                     /gene="trnI"
                     /locus_tag="NisyCt026"
                     /product="tRNA-Ile"
                     /db_xref="GeneID:3735185"
                     /standard_name="trnI tRNA"
     exon            104553..104589
                     /gene="trnI-GAU"
                     /standard_name="trnI-GAU exon"
     gene            104553..105340
                     /gene="trnI"
                     /locus_tag="NisyCt026"
                     /db_xref="GeneID:3735185"
                     /standard_name="trnI gene"
     intron          104590..105305
                     /gene="trnI-GAU"
                     /standard_name="trnI-GAU intron"
     exon            105306..105340
                     /gene="trnI-GAU"
                     /standard_name="trnI-GAU exon"
     tRNA            join(105405..105442,106152..106186)
                     /gene="trnA"
                     /locus_tag="NisyCt027"
                     /product="tRNA-Ala"
                     /db_xref="GeneID:3735172"
                     /standard_name="trnA"
     exon            105405..105442
                     /gene="trnA-UGC"
                     /standard_name="trnA-UGC exon"
     gene            105405..106186
                     /gene="trnA"
                     /locus_tag="NisyCt027"
                     /db_xref="GeneID:3735172"
                     /standard_name="trnA gene"
     intron          105443..106151
                     /gene="trnA-UGC"
                     /standard_name="trnA-UGC intron"
     exon            106152..106186
                     /gene="trnA-UGC"
                     /standard_name="trnA-UGC exon"
     rRNA            106340..109149
                     /gene="rrn23"
                     /locus_tag="NisyCr002"
                     /product="23S ribosomal RNA"
                     /db_xref="GeneID:3735203"
                     /standard_name="rrn23 rRNA"
     gene            106340..109149
                     /gene="rrn23"
                     /locus_tag="NisyCr002"
                     /db_xref="GeneID:3735203"
                     /standard_name="rrn23 gene"
     rRNA            109251..109353
                     /gene="rrn4.5"
                     /locus_tag="NisyCr003"
                     /product="4.5S ribosomal RNA"
                     /db_xref="GeneID:3735205"
                     /standard_name="rrn4.5 rRNA"
     gene            109251..109353
                     /gene="rrn4.5"
                     /locus_tag="NisyCr003"
                     /db_xref="GeneID:3735205"
                     /standard_name="rrn4.5 gene"
     rRNA            109610..109730
                     /gene="rrn5"
                     /locus_tag="NisyCr004"
                     /product="5S ribosomal RNA"
                     /db_xref="GeneID:3735207"
                     /standard_name="rrn5 rRNA"
     gene            109610..109730
                     /gene="rrn5"
                     /locus_tag="NisyCr004"
                     /db_xref="GeneID:3735207"
                     /standard_name="rrn5 gene"
     tRNA            109989..110062
                     /gene="trnR"
                     /locus_tag="NisyCt028"
                     /product="tRNA-Arg"
                     /db_xref="GeneID:3735148"
                     /standard_name="trnR tRNA"
     gene            109989..110062
                     /gene="trnR"
                     /locus_tag="NisyCt028"
                     /db_xref="GeneID:3735148"
                     /standard_name="trnR gene"
     tRNA            complement(110651..110722)
                     /gene="trnN"
                     /locus_tag="NisyCt029"
                     /product="tRNA-Asn"
                     /db_xref="GeneID:3735144"
                     /standard_name="trnN tRNA"
     gene            complement(110651..110722)
                     /gene="trnN"
                     /locus_tag="NisyCt029"
                     /db_xref="GeneID:3735144"
                     /standard_name="trnN gene"
     CDS             111051..112076
                     /standard_name="ycf1"
     gene            111051..112076
                     /locus_tag="NisyCp090"
                     /db_xref="GeneID:3735164"
                     /pseudo
                     /standard_name="ycf1 gene"
     misc_feature    112040..130594
                     /note="Geneious type: SSC"
                     /standard_name="SSC"
     CDS             complement(112087..114309)
                     /gene="ndhF"
                     /locus_tag="NisyCp091"
                     /gene_synonym="ndh5"
                     /codon_start=1
                     /transl_table=11
                     /product="NADH dehydrogenase subunit 5"
                     /protein_id="YP_358734.1"
                     /db_xref="GI:78102595"
                     /db_xref="GeneID:3735064"
                     /standard_name="ndhF CDS"
     gene            complement(112087..114309)
                     /gene="ndhF"
                     /locus_tag="NisyCp091"
                     /gene_synonym="ndh5"
                     /db_xref="GeneID:3735064"
                     /standard_name="ndhF gene"
     CDS             115079..115246
                     /gene="rpl32"
                     /locus_tag="NisyCp092"
                     /codon_start=1
                     /transl_table=11
                     /product="ribosomal protein L32"
                     /protein_id="YP_358735.1"
                     /db_xref="GI:78102596"
                     /db_xref="GeneID:3735086"
                     /standard_name="rpl32 CDS"
     gene            115079..115246
                     /gene="rpl32"
                     /locus_tag="NisyCp092"
                     /db_xref="GeneID:3735086"
                     /standard_name="rpl32 gene"
     tRNA            116175..116254
                     /gene="trnL"
                     /locus_tag="NisyCt030"
                     /product="tRNA-Leu"
                     /db_xref="GeneID:3735139"
                     /standard_name="trnL tRNA"
     gene            116175..116254
                     /gene="trnL"
                     /locus_tag="NisyCt030"
                     /db_xref="GeneID:3735139"
                     /standard_name="trnL gene"
     CDS             116358..117299
                     /gene="ccsA"
                     /locus_tag="NisyCp093"
                     /gene_synonym="ycf5"
                     /note="ycf5,ORF313"
                     /codon_start=1
                     /transl_table=11
                     /product="cytochrome c biogenesis protein"
                     /protein_id="YP_358736.1"
                     /db_xref="GI:78102597"
                     /db_xref="GeneID:3735055"
                     /standard_name="ccsA CDS"
     gene            116358..117299
                     /gene="ccsA"
                     /locus_tag="NisyCp093"
                     /gene_synonym="ycf5"
                     /db_xref="GeneID:3735055"
                     /standard_name="ccsA gene"
     CDS             complement(117536..119065)
                     /gene="ndhD"
                     /locus_tag="NisyCp094"
                     /gene_synonym="ndh4"
                     /exception="RNA editing"
                     /codon_start=1
                     /transl_table=11
                     /product="NADH dehydrogenase subunit 4"
                     /protein_id="YP_358737.1"
                     /db_xref="GI:78102598"
                     /db_xref="GeneID:3735062"
                     /standard_name="ndhD CDS"
     gene            complement(117536..119065)
                     /gene="ndhD"
                     /locus_tag="NisyCp094"
                     /gene_synonym="ndh4"
                     /db_xref="GeneID:3735062"
                     /standard_name="ndhD gene"
     CDS             complement(119157..119402)
                     /gene="psaC"
                     /locus_tag="NisyCp095"
                     /note="photosystem I iron-sulfur center; 9 kDa protein"
                     /codon_start=1
                     /transl_table=11
                     /product="photosystem I subunit VII"
                     /protein_id="YP_358738.1"
                     /db_xref="GI:78102599"
                     /db_xref="GeneID:3735098"
                     /standard_name="psaC CDS"
     gene            complement(119157..119402)
                     /gene="psaC"
                     /locus_tag="NisyCp095"
                     /db_xref="GeneID:3735098"
                     /standard_name="psaC gene"
     CDS             complement(119663..119968)
                     /gene="ndhE"
                     /locus_tag="NisyCp096"
                     /gene_synonym="ndh4L"
                     /codon_start=1
                     /transl_table=11
                     /product="NADH dehydrogenase subunit 4L"
                     /protein_id="YP_358739.1"
                     /db_xref="GI:78102600"
                     /db_xref="GeneID:3735063"
                     /standard_name="ndhE CDS"
     gene            complement(119663..119968)
                     /gene="ndhE"
                     /locus_tag="NisyCp096"
                     /gene_synonym="ndh4L"
                     /db_xref="GeneID:3735063"
                     /standard_name="ndhE gene"
     CDS             complement(120192..120722)
                     /gene="ndhG"
                     /locus_tag="NisyCp097"
                     /codon_start=1
                     /transl_table=11
                     /product="NADH dehydrogenase subunit 6"
                     /protein_id="YP_358740.1"
                     /db_xref="GI:78102601"
                     /db_xref="GeneID:3735065"
                     /standard_name="ndhG CDS"
     gene            complement(120192..120722)
                     /gene="ndhG"
                     /locus_tag="NisyCp097"
                     /db_xref="GeneID:3735065"
                     /standard_name="ndhG gene"
     CDS             complement(121120..121623)
                     /gene="ndhI"
                     /locus_tag="NisyCp098"
                     /gene_synonym="frxB"
                     /note="NADH dehydrogenase 18 kDa subunit"
                     /codon_start=1
                     /transl_table=11
                     /product="NADH dehydrogenase subunit I"
                     /protein_id="YP_358741.1"
                     /db_xref="GI:78102602"
                     /db_xref="GeneID:3735067"
                     /standard_name="ndhI CDS"
     gene            complement(121120..121623)
                     /gene="ndhI"
                     /locus_tag="NisyCp098"
                     /gene_synonym="frxB"
                     /db_xref="GeneID:3735067"
                     /standard_name="ndhI gene"
     exon            complement(121708..122246)
                     /gene="ndhA"
                     /standard_name="ndhA exon"
     CDS             join(complement(123394..123946),
                     complement(121708..122246))
                     /gene="ndhA"
                     /locus_tag="NisyCp099"
                     /gene_synonym="ndh1"
                     /codon_start=1
                     /transl_table=11
                     /product="NADH dehydrogenase subunit 1"
                     /protein_id="YP_358742.1"
                     /db_xref="GI:78102603"
                     /db_xref="GeneID:3735058"
                     /standard_name="ndhA CDS"
     gene            complement(121708..123946)
                     /gene="ndhA"
                     /locus_tag="NisyCp099"
                     /gene_synonym="ndh1"
                     /db_xref="GeneID:3735058"
                     /standard_name="ndhA gene"
     intron          complement(122247..123393)
                     /gene="ndhA"
                     /standard_name="ndhA intron"
     exon            complement(123394..123946)
                     /gene="ndhA"
                     /standard_name="ndhA exon"
     CDS             complement(123948..125129)
                     /gene="ndhH"
                     /locus_tag="NisyCp100"
                     /note="NADH dehydrogenase 49 kDa subunit"
                     /codon_start=1
                     /transl_table=11
                     /product="NADH dehydrogenase subunit 7"
                     /protein_id="YP_358743.1"
                     /db_xref="GI:78102604"
                     /db_xref="GeneID:3735066"
                     /standard_name="ndhH CDS"
     gene            complement(123948..125129)
                     /gene="ndhH"
                     /locus_tag="NisyCp100"
                     /db_xref="GeneID:3735066"
                     /standard_name="ndhH gene"
     CDS             complement(125241..125504)
                     /gene="rps15"
                     /locus_tag="NisyCp101"
                     /codon_start=1
                     /transl_table=11
                     /product="ribosomal protein S15"
                     /protein_id="YP_358744.1"
                     /db_xref="GI:78102605"
                     /db_xref="GeneID:3735191"
                     /standard_name="rps15 CDS"
     gene            complement(125241..125504)
                     /gene="rps15"
                     /locus_tag="NisyCp101"
                     /db_xref="GeneID:3735191"
                     /standard_name="rps15 gene"
     CDS             complement(125902..131583)
                     /gene="ycf1"
                     /locus_tag="NisyCp102"
                     /note="ORF1901"
                     /codon_start=1
                     /transl_table=11
                     /product="Ycf1"
                     /protein_id="YP_358745.1"
                     /db_xref="GI:78102606"
                     /db_xref="GeneID:3735122"
                     /standard_name="ycf1 CDS"
     gene            complement(125902..131583)
                     /gene="ycf1"
                     /locus_tag="NisyCp102"
                     /db_xref="GeneID:3735122"
                     /standard_name="ycf1 gene"
     misc_feature    complement(130595..155917)
                     /note="Geneious type: IR"
                     /standard_name="IRa"
     tRNA            131912..131983
                     /gene="trnN"
                     /locus_tag="NisyCt031"
                     /product="tRNA-Asn"
                     /db_xref="GeneID:3735143"
                     /standard_name="trnN tRNA"
     gene            131912..131983
                     /gene="trnN"
                     /locus_tag="NisyCt031"
                     /db_xref="GeneID:3735143"
                     /standard_name="trnN gene"
     tRNA            complement(132572..132645)
                     /gene="trnR"
                     /locus_tag="NisyCt032"
                     /product="tRNA-Arg"
                     /db_xref="GeneID:3735149"
                     /standard_name="trnR tRNA"
     gene            complement(132572..132645)
                     /gene="trnR"
                     /locus_tag="NisyCt032"
                     /db_xref="GeneID:3735149"
                     /standard_name="trnR gene"
     rRNA            complement(132904..133024)
                     /gene="rrn5"
                     /locus_tag="NisyCr005"
                     /product="5S ribosomal RNA"
                     /db_xref="GeneID:3735208"
                     /standard_name="rrn5 rRNA"
     gene            complement(132904..133024)
                     /gene="rrn5"
                     /locus_tag="NisyCr005"
                     /db_xref="GeneID:3735208"
                     /standard_name="rrn5 gene"
     rRNA            complement(133281..133383)
                     /gene="rrn4.5"
                     /locus_tag="NisyCr006"
                     /product="4.5S ribosomal RNA"
                     /db_xref="GeneID:3735206"
                     /standard_name="rrn4.5 rRNA"
     gene            complement(133281..133383)
                     /gene="rrn4.5"
                     /locus_tag="NisyCr006"
                     /db_xref="GeneID:3735206"
                     /standard_name="rrn4.5 gene"
     rRNA            complement(133485..136294)
                     /gene="rrn23"
                     /locus_tag="NisyCr007"
                     /product="23S ribosomal RNA"
                     /db_xref="GeneID:3735204"
                     /standard_name="rrn23 rRNA"
     gene            complement(133485..136294)
                     /gene="rrn23"
                     /locus_tag="NisyCr007"
                     /db_xref="GeneID:3735204"
                     /standard_name="rrn23 gene"
     tRNA            join(complement(137192..137229),
                     complement(136448..136482))
                     /gene="trnA"
                     /locus_tag="NisyCt033"
                     /product="tRNA-Ala"
                     /db_xref="GeneID:3735174"
                     /standard_name="trnA"
     exon            complement(136448..136482)
                     /gene="trnA-UGC"
                     /standard_name="trnA-UGC exon"
     gene            complement(136448..137229)
                     /gene="trnA"
                     /locus_tag="NisyCt033"
                     /db_xref="GeneID:3735174"
                     /standard_name="trnA gene"
     intron          complement(136483..137191)
                     /gene="trnA-UGC"
                     /standard_name="trnA-UGC intron"
     exon            complement(137192..137229)
                     /gene="trnA-UGC"
                     /standard_name="trnA-UGC exon"
     tRNA            join(complement(138045..138081),
                     complement(137294..137329))
                     /gene="trnI"
                     /locus_tag="NisyCt034"
                     /product="tRNA-Ile"
                     /db_xref="GeneID:3735189"
                     /standard_name="trnI tRNA"
     exon            complement(137294..137328)
                     /gene="trnI-GAU"
                     /standard_name="trnI-GAU exon"
     gene            complement(137294..138081)
                     /gene="trnI"
                     /locus_tag="NisyCt034"
                     /db_xref="GeneID:3735189"
                     /standard_name="trnI gene"
     intron          complement(137329..138039)
                     /gene="trnI-GAU"
                     /standard_name="trnI-GAU intron"
     exon            complement(138040..138081)
                     /gene="trnI-GAU"
                     /standard_name="trnI-GAU exon"
     rRNA            complement(138383..139874)
                     /gene="rrn16"
                     /locus_tag="NisyCr008"
                     /product="16S ribosomal RNA"
                     /db_xref="GeneID:3735202"
                     /standard_name="rrn16 rRNA"
     gene            complement(138383..139874)
                     /gene="rrn16"
                     /locus_tag="NisyCr008"
                     /db_xref="GeneID:3735202"
                     /standard_name="rrn16 gene"
     tRNA            complement(140102..140173)
                     /gene="trnV"
                     /locus_tag="NisyCt035"
                     /product="tRNA-Val"
                     /db_xref="GeneID:3735119"
                     /standard_name="trnV tRNA"
     gene            complement(140102..140173)
                     /gene="trnV"
                     /locus_tag="NisyCt035"
                     /db_xref="GeneID:3735119"
                     /standard_name="trnV gene"
     exon            141781..142012
                     /gene="rps12"
                     /standard_name="rps12 exon"
     intron          142013..142548
                     /gene="rps12"
                     /locus_tag="CK881_pgp045"
                     /standard_name="rps12 intron"
     exon            142549..142574
                     /gene="rps12"
                     /standard_name="rps12 exon"
     CDS             142628..143095
                     /gene="rps7"
                     /locus_tag="NisyCp109"
                     /note="30S ribosomal protein S7"
                     /codon_start=1
                     /transl_table=11
                     /product="ribosomal protein S7"
                     /protein_id="YP_358750.1"
                     /db_xref="GI:78102611"
                     /db_xref="GeneID:3735198"
                     /standard_name="rps7 CDS"
     gene            142628..143095
                     /gene="rps7"
                     /locus_tag="NisyCp109"
                     /db_xref="GeneID:3735198"
                     /standard_name="rps7 gene"
     exon            143382..144158
                     /gene="ndhB"
                     /standard_name="ndhB exon"
     CDS             join(143382..144158,144838..145593)
                     /gene="ndhB"
                     /locus_tag="NisyCp110"
                     /gene_synonym="ndh2"
                     /codon_start=1
                     /transl_table=11
                     /product="NADH dehydrogenase subunit 2"
                     /protein_id="YP_358751.1"
                     /db_xref="GI:78102612"
                     /db_xref="GeneID:3735059"
                     /standard_name="ndhB CDS"
     gene            143382..145593
                     /gene="ndhB"
                     /locus_tag="NisyCp110"
                     /gene_synonym="ndh2"
                     /db_xref="GeneID:3735059"
                     /standard_name="ndhB gene"
     intron          144159..144837
                     /gene="ndhB"
                     /standard_name="ndhB intron"
     exon            144838..145593
                     /gene="ndhB"
                     /standard_name="ndhB exon"
     tRNA            146133..146213
                     /gene="trnL"
                     /locus_tag="NisyCt036"
                     /product="tRNA-Leu"
                     /db_xref="GeneID:3735140"
                     /standard_name="trnL tRNA"
     gene            146133..146213
                     /gene="trnL"
                     /locus_tag="NisyCt036"
                     /db_xref="GeneID:3735140"
                     /standard_name="trnL gene"
     gene            complement(146562..146825)
                     /gene="ycf15"
                     /locus_tag="ABX81_gp003"
                     /db_xref="GeneID:24403897"
                     /standard_name="ycf15 gene"
     CDS             complement(146916..153749)
                     /gene="ycf2"
                     /locus_tag="NisyCp115"
                     /note="hypothetical protein RF2"
                     /codon_start=1
                     /transl_table=11
                     /product="Ycf2"
                     /protein_id="YP_358756.1"
                     /db_xref="GI:78102617"
                     /db_xref="GeneID:3735127"
                     /standard_name="ycf2 CDS"
     gene            complement(146916..153749)
                     /gene="ycf2"
                     /locus_tag="NisyCp115"
                     /db_xref="GeneID:3735127"
                     /standard_name="ycf2 gene"
     tRNA            153838..153911
                     /gene="trnI"
                     /locus_tag="NisyCt037"
                     /product="tRNA-Ile"
                     /note="CAU"
                     /db_xref="GeneID:3735186"
                     /standard_name="trnI tRNA"
     gene            153838..153911
                     /gene="trnI"
                     /locus_tag="NisyCt037"
                     /db_xref="GeneID:3735186"
                     /standard_name="trnI gene"
     CDS             154077..154358
                     /gene="rpl23"
                     /locus_tag="NisyCp116"
                     /note="50S ribosomal protein L23"
                     /codon_start=1
                     /transl_table=11
                     /product="ribosomal protein L23"
                     /protein_id="YP_358757.1"
                     /db_xref="GI:78102618"
                     /db_xref="GeneID:3735084"
                     /standard_name="rpl23 CDS"
     gene            154077..154358
                     /gene="rpl23"
                     /locus_tag="NisyCp116"
                     /db_xref="GeneID:3735084"
                     /standard_name="rpl23 gene"
     exon            154377..154769
                     /gene="rpl2"
                     /standard_name="rpl2 exon"
     CDS             join(154377..154767,155434..155867)
                     /gene="rpl2"
                     /locus_tag="NisyCp117"
                     /note="50S ribosomal protein L2"
                     /codon_start=1
                     /transl_table=11
                     /product="ribosomal protein L2"
                     /protein_id="YP_358758.1"
                     /db_xref="GI:78102619"
                     /db_xref="GeneID:3735080"
                     /standard_name="rpl2 CDS"
     gene            154377..155867
                     /gene="rpl2"
                     /locus_tag="NisyCp117"
                     /db_xref="GeneID:3735080"
                     /standard_name="rpl2 gene"
     intron          154770..155432
                     /gene="rpl2"
                     /standard_name="rpl2 intron"
     exon            155433..155867
                     /gene="rpl2"
                     /standard_name="rpl2 exon"
ORIGIN      
        1 aattatgggc gaacgacggg aattgaaccc gcgcatggtg gattcacaat ccactgcctt
       61 gatccacttg gctacatccg ccccctcgcc tacttacatt ccgtttttac attatttaaa
      121 ttagaaaaca aaagattcaa gttcgaatat tgctcttctt tcttatttga atgatattat
      181 tatttcaaag ataagaatat gaagtcaaaa tttgattttg tttttgaaaa aaaaaatcaa
      241 aaagatatag taacattagc aagaagagaa acaagtcata tttctacaat tttaaacaaa
      301 tacaaaatca aaatagaata ctcaataatg aataaatgca agaaaataac ctctccttct
      361 ttttctataa tgtaaacaaa aaagtctatg taagtaaaat actagtaaat aaataaaaag
      421 aaaaaaaaga aaggagcaat agcaccctct tgatagaaca agaaaataat tattgctcct
      481 ttcttttcaa aacctcctat agactaggct gggatcttat ccatttgtag atggagcttc
      541 gatagcagct aggtctagag ggaagttgtg agcattacgt tcatgcataa cttccatacc
      601 aaggttagca cggttaatga tatcagccca agtattaatt acacggcctt gactgtcaac
      661 tacagattgg ttgaaattga aaccatttag gttgaaagcc atagtgctga tacctaaagc
      721 ggtaaaccag atacctacta caggccaagc agctaggaag aagtgtaacg aacgagagtt
      781 gttgaaacta gcatattgga agatcaatcg gccaaaataa ccatgagcgg ctacgatgtt
      841 ataagtttct tcctcttgac cgaatctgta accttcatta gcagattcat tttctgtggt
      901 ttccctgatc aaactagaag ttaccaagga accatgcata gcactgaata gggagccgcc
      961 gaatacacca gctacgccta acatgtgaaa tgggtgcata aggatgttgt gctcagcctg
     1021 gaatacaatc atgaaattga aagtaccaga gattcctaga ggcataccat cagaaaaact
     1081 tccttgaccg attgggtaga tcaagaaaac tgcggtagca gctgcaacag gagctgaata
     1141 tgcaacagca atccaaggtc gcatacccag acggaaacta agctcccact cacgacccat
     1201 gtaacaagct acgccaagta agaagtgtag aacaattagt tcataaggac caccgttgta
     1261 taaccattca tcaacggatg ccgcttccca gattgggtaa aaatgtaaac ctatagctgc
     1321 agaagtagga ataatggcac cggaaataat attgtttccg taaagtagag accctgaaac
     1381 aggttcacga ataccatcaa tgtctactgg aggagcagca atgaaggcaa taataaatac
     1441 agaagttgcc gtcaataagg tagggatcat caaaacacca aaccatccaa tgtaaagacg
     1501 gttttcagtg ctagttatcc agttacagaa gcgaccccat aggctttcgc tttcgcgtct
     1561 ctctaaaatt gcagtcatgg taaaatcttg gtttatttaa tcatcaggga ctcccaagca
     1621 cactagtttt ctacaaataa aaatagaaaa tggaacgctt gttattcaac agtataacat
     1681 gacttatata ctcgtgtcaa ccaaggtgta tgtagatcta ttcaaatttt taatgaagtt
     1741 gattggaaaa atacggactt ctctacagag aattagaatt tcgatatgct agtgggttgc
     1801 ccgggattcg aacccggaac tagtcggatg gagtagataa gttccttgtt aaataaaata
     1861 aatgttaatc ttaaattaaa taaacaagta aagacccctc cccaagccgt gcttgcattt
     1921 ttcattgcac acggctttcc ctatgtatac atcagttcct ttcttataga aattagaaag
     1981 actttaaaaa gttgaatact cagttgattt accccttaat tactattaca atcaacattt
     2041 cagaatagtg aaattttttt atctcttcat catttagaaa caaatttcca tttagaaaat
     2101 ctaagaatga atcattgata attcgccaga tcattgatac aaaaaatatc caaataccaa
     2161 atccgacttc tatatactcc ccacaaacta gaagaagctc gtgggaaggt caaagaaaga
     2221 acttgttctt ccgacgttaa gaattcttcc aataattccg agcccgatct tttgaaaaaa
     2281 gtgcgtacag tacttttgtg tttccgagct aaagttctag cacaagaaag tcgaagtata
     2341 tactttattc gatataaagt cttttttttg gaagatccgc tataataatg aaaaagattt
     2401 ctgcatatac gcccaaatcg gtcaataata tcagaatctg ataaatcgga ccaaaccggt
     2461 ttactaatgg gatgccctaa tacggtacaa aagtttgctt tagctaatga tccaatcaaa
     2521 ggaataagtg gaacaagggt atcgaacttc ttaattgcat tattgattag aaatgaattt
     2581 tctaacattt gactacgtac cattgaagga tttagtcgca cacttgaaag atagcccata
     2641 aagttacggg aatgattgga taattggttt atatggatcc ttcctgtgtg aaagcacaga
     2701 gaaaaatgac attgccaaaa attgacaagg taaaatttcc atttattcat caaaagaaac
     2761 gtcccttttg aagccagaat ggattttcct tgatacctaa cataatgcat gaaaggatcc
     2821 ttgaataacc atagggtaat ctgaaaatcc ttagcaaaga cttctacaag acgttctatt
     2881 tttccataga aatatattcg ttcaagaagg gctccaaaag atgttgatcg taaatgagaa
     2941 gattggttcc gtagaaagac gaaagtggat tcgcattcat atacataaga attatataag
     3001 aagaagaaga atctttgatt tttttttgaa aaggagtaac cgggcttctt tgaagtaata
     3061 agactattca aattccaata ttcatggaga aagaatcgta ataaatgtaa agaagaggca
     3121 tcttttaccc aatagcgaag agtttgaacc aagatttcca gatgaacggg gtagggtatt
     3181 agtatatcta atacataatt tagatgtgaa aaattgtcct ctaaaaaagg aaatgttgaa
     3241 tgaattgatc gtaaattatg agatttaaaa atctttttgc cttcgaacga agataaagaa
     3301 gatattaatc gtagagaaaa cggaatttcc acaataaacg caaatccctc tgatatcatt
     3361 tgagaataca aactcttgtt gcaccccaaa aatgcatttt tgttagaatc attagtagaa
     3421 ataagaaaat gattctgttg atacattcgg gtaattaaac gtttcacaat taggaaacta
     3481 aatttattgt tataacctgg attttccaac aaaatcaacc tatttctatt taaaccatga
     3541 tcatgagcaa gtgcataaat atactcctga aagataagtg gatataggaa gttgtgttgt
     3601 tgcgatctat ctggctgtaa atatctttgg atttcttcca tttgaaattc gatttgaacc
     3661 aaagatggaa gattttgagg gttatcaaat gatacatagt gcgatacagt taaaacaaag
     3721 tattttagta agaatagata ccttggatac aggtaaactt ctcaacggat tctctatcat
     3781 ctcttttttt tttcgtttcg tttaattggt ctatgttata gtgttatagg ataataagat
     3841 ggttagaaat cctttatttt ttcaacctaa tcgctctttt gacttcggaa aaaactttct
     3901 ttatcaatat actgtttctt ctacacacac atctccataa tagaaaatgg taatagttag
     3961 gattcattaa aaaaattgag aatccactca tgggacaaga aacccttccc gcatcaggca
     4021 ctaataaatt tttaacgtct aattagatcg gaaatcattc aaattaagaa caaaagctcg
     4081 ttgctttttc tttccctata atttaattga agccgcagcc ctatccattt attcattcga
     4141 cccaacttta ttttgttccg ttccaagaat tctaacacgg ttttataccc atctaggaac
     4201 aatgaaatat tctcagaact ttccgttgat acgacatgct atttttacca ttcattccct
     4261 ttcaggatca gtcgtggtct tccaaacttt accgagagta tggacgaatc cctcacttca
     4321 tccatatgtg taaaagagac tagccgcact taaaagccga gtactctacc gttgagttag
     4381 caacccgaag aaaatatcga aaaaaaaaaa ttcgaagaaa aataaataaa gagattagac
     4441 aagacaacca aaaaccattg aaggaataaa tctaaaaaaa tacattcaca ttttcgaatt
     4501 aatttaaaac ataaaataaa actaaataga tccacttcat ttatcacaat gaattatatt
     4561 tgttcgatac actgttgtca atataaatat tgaatagtga aaaaaaaaca aaagaaattt
     4621 caattgacaa caataaaaaa tattaaaaaa aaggacttgt gttagattgg cactacaaat
     4681 ctaatccaaa taaaatagat acaaaaaagt atagatgaga gaataaatta agtggaaaac
     4741 aaaactacaa tttatttaga tttatttaat ccataatgga ttcaatcaag ttaagtgaga
     4801 taagcaaact tgatttcttt tttcgtttta gtagagttcc aatgaaaaac ggaaaaccac
     4861 ccaattgaag gaaatgcccg aattttctat tccgaggatc aataaaataa gaggttttgt
     4921 cgttatagaa cacggaattc aatggaagca atgataaaaa aatacaaaaa aggaaaggga
     4981 ggaaatacaa aaaaatagaa gagaaaagtc atacaaagtt atatacaaat gactaccccc
     5041 ctttttgtat ttccttaatt tatttcctta attgaatttc ggttgattag gattgattag
     5101 gacgaagttc cttaaaaacc tccgccttct ttaaaatatc ctgaacagtt cctgtaggtt
     5161 gagccccttt ttcaaggaaa tataaaatag caggaacatt taaataagtt tgattcttta
     5221 tcggatcata aaaacccact ttccgaagat cttttccttc tcttcgggat cgaacatcaa
     5281 ttgcaacgat tcgatagacg gctcattggg atagatgtgg atgaacaaca ccccccctag
     5341 aaacgtatag gaagctttct cctcgtacgg ctcgagaaaa atgattgatt cgaggtttta
     5401 tctctgtatg gaattctatc taagaaatga caactgggtc cataaaatga tcaaatcaat
     5461 taaagatgta agtctttttt ttcttctttc ttcctgaaaa tgaaaaagaa accattcgta
     5521 ttctcataac tcaagttgga taactttcac aaacagttca aaggaaaatc tttcggaaat
     5581 ttcatttatt gagcggtctt tcctcctttt ctgtttgtct cgtttaaaat ggatttggat
     5641 tcttcagttc gatccagtta ttaagacaat aaaaaaggcg tttccttgtt ctgggatcct
     5701 ttatctttgt tttattttaa atcattgggt ttagacatta cttcggtgct ttttaatcct
     5761 ttcaaaatgg cagcaacata ccccttttgc gatttctatg aaagaatcct acagacgatg
     5821 gattcccgcg tgaaacactt tggatcgaaa aagtttgatc aattccaaga aatttttgaa
     5881 ttggaaactt gctcgaattg gattctttcg atttccatac cgaaaatata tttacgaagt
     5941 tgttccaatt tttttattga ttggcattaa ccctagactc ttgccccgag aaataaatta
     6001 atactttcta ctcgagctcc atcatggact atttacattc caagacaaca aaaaagaggg
     6061 gttctaatga aacagaacca atgatgtcga gccaagagca ccttcattcc tacataaaat
     6121 ggtggatgta caaatccaca acggatcctg tccttcaagt cgcacgttgc tttctaccac
     6181 atcgtttcaa acgaagtttt accataacat tcctctaaga accggtatgg aattgattca
     6241 attatggaat catgaatagt cattggttgg gctgatgtat aaacaccata atctatactt
     6301 tgttctatat ctatatacta taaatatagg ttactataga gataggtgga taactatttt
     6361 tctttagtaa gaccccatcg ctaatattaa tttatctaac atattattta tataaatata
     6421 tataaataat ataataataa tataaataaa ataataataa ataagacgaa taaatgagtt
     6481 ctttttgatt ctgcatcttc acgtgactca ataggagaga ttgacctatt tcatacttct
     6541 tcaaatagca aagattccgc ttataaggaa tgattaaaac tatttatatt tctaaattta
     6601 gtaaatttag aaagttccct tttcgacatc attatttgaa gaaaatttga tagttaaaga
     6661 tcacttttga tcatcttagg aaagaaaaaa gataagtctt tcttttttaa ttgaatcatc
     6721 aacgatttca atgatctaaa atagataaat acaccaaaca acaaatccaa tttttttttt
     6781 atgagatgga taaaaaaaga ttaatataag gtaagatttt aattcttatt cttttttttt
     6841 tttcatctga ttgataaaat ccaaagaatg gggagggttt cgtatctatc aattcgatca
     6901 aatagactga gcaattgtca ccgtttatag atattgaaat gaatgccttc ccattactga
     6961 ttaactccta tctaccccat tctatgggac tgatgcagca taaatcaaaa gaaaagaggg
     7021 gggtgtccta gtctttttga tttttacgaa atgcgagctg tctaggcaca aaaccaaaca
     7081 agtccagatt aagtcaagtt tttgctccta ttttttgata ttttagccta actcattgat
     7141 taagaattaa gagacttagt gaatttaatt agtaccaaaa aacccctctt ggcgaaaagt
     7201 caagaaatcc acaaaaaaga aaattgaatc taattaggct aatttagggg atcgagaata
     7261 cgagataggg aatatagatt ctttcgcatc tcgattcagt ttttgaaaaa caaaaaatga
     7321 ttcatcgaag aataaaatca gaaacaacaa tcacattcca gctaacattt cgattttaaa
     7381 cagaacattg ttaaaaaagc aatctatatt ctcatagaat atatatatgt tctgggacgg
     7441 aaggattcga acctccgaat agcgggacca aaacccgttg ccttaccact tggccacgcc
     7501 ccatttagat ttctattcga tactaagaaa gtatattgct tgttttgttt gtttgtcaac
     7561 tctagtccaa atatctatag aatagattag attggtacta ggattttgcg atgtttttgg
     7621 tatgtgtaga tatagaattc aacttaattt attgatcatt acatataatt caattaagat
     7681 attgtatgaa aatatgattt tttcgattct cctttgagaa aaggaggatt tttgattggg
     7741 tgggttcaaa gaaaaagaag tattttttgt ttaccttact tactttccct tgccttatat
     7801 caataactca atcaaaatgc aattatctcc aagaacaaaa agtctgttat gcttaatacc
     7861 tttagtttga tcggtatctg tcttaattcg accctttttt cgagtagttt tttcttcggc
     7921 aaattgcccg aggcctatgc ttttttgaat ccaatcgtag atattatgcc agtcatacct
     7981 ctgttttttt ttctcttagc ctttgtttgg caagctgctg taagttttcg atgagatcct
     8041 taataatatc ctagaaaatt catgatttat tcgagaaaaa ttctaaaata aataaaatca
     8101 gataagcttt accgtttgaa acctcgattc aaacattgaa attcttggat agtcacgaga
     8161 aatccggctt aacttatttc cccttatttt ttgacgcttt cctttccagt gaaagacctt
     8221 attaggctcc tcacaatacc taattgtgta tataaaaaaa ttttggttaa tgacaaactc
     8281 ttagtagaaa agaatttatg aaaattcttt tagagaaaga gcttcattgc ttggtgtcaa
     8341 actaggatat gcggtagaaa aatggatgat ctattctctt tttttcaaaa aaatcatctt
     8401 ggagattgtg taatgcttac tctcaaactc ttcgtttaca cagtagtgat attttttgtt
     8461 tctctcttca tctttggatt cctatctaat gatcccggac gtaatcctgg acgtgaagaa
     8521 taaaatcaaa agggtttttc cttgcttgat tttcaaattt tcttatgatt tggtctattc
     8581 cacacattta actaagaata agaacaaagg atttcgaaat ttgaaaaaaa aaaaaaaatc
     8641 aagtcatcaa cggaaagaga gggattcgaa ccctcggtac gattaactcg tacaacggat
     8701 tagcaatccg ccgctttagt ccactcagcc atctctccca attgaaaaag ataattacta
     8761 catgagatag cacataagat aaaggaaaga atctttcttt ctctcttttc ttctttctat
     8821 attatataga tatgtacaac ttttatcatc aatttccttt atttctttat ctaaagtaaa
     8881 ggaagggctc agaagagcca agaatatcaa gaaaaataaa gaagacctct tttctttgtc
     8941 ttgattttgt tcgaaaggac cctattattc tcatggcctg gtctggtcag tacccagccg
     9001 ggcctctttt gttccaacga atttgaattt gaaaactaaa aagcctgtta gagttgtaat
     9061 atttcatttt aattgaatag ttaatattca agcaacaaga aaaaattccc attttttgta
     9121 aaagtaaaat aaaatatata aaatagaaaa ttcgatcaaa ataagagtat catttctctt
     9181 tctgcttttt tattttttac cgccttgctg gactaaaaaa aagaagcttt cgagtattcc
     9241 acaatgcatt tttatgttat gattttagtg gttttgacga gccgtatctc tatcaaaact
     9301 cctccagcaa aagaaaagat agaacttaat tctgtaattt agttatttaa atgaaccctc
     9361 gtttccgaat ctcatcaaat tggaatcccc ccaggaaaaa agatcaacac tctaatttgg
     9421 atgattctgt gacgacccta tcttatccta tcttgattac cacaattccc ctgttcgaca
     9481 aaagttgcat ttgtatacaa taatcggatt gtagcgggta tagtttagtg gtaaaagtgt
     9541 gattcgttct attatccctt aaatagttaa agggtccttc ggtttgattc gtattccgat
     9601 caaaaacttt atttcttaaa aggatttaat ccttttcctc tcaatgacag attcgagaac
     9661 aaatacacat tctcgtgatt tgtatccaag ggtcacttag acattgaaaa attggattat
     9721 gaaattgcga aacataattt tggaattgga tcaatacttc caattgaata agtatgaata
     9781 aaggatccat ggatgaagat agaaagttga tttctaatcg taactaaatc ttcaatttct
     9841 tatttgtaaa gaagaaattg aagcaaaata gctattaaac gatgactttg gtttactaga
     9901 gacatcaaca tattgtttta gctcggtgga aacaaaatcc ttttcctcag gatcctatta
     9961 aatagaaata gagaacgaaa taactagaaa ggttgttaga atccccctct tctagaagga
    10021 tcatctacaa agctattcgt tttatctgta ttcagaccaa aagctgacat agatgttatg
    10081 ggtagaattc tttttttttt tcgaattttg ttcacatctt agatctataa attgactcat
    10141 ctccataaag gagccgaatg aaaccaaagt ttcatgttcg gttttgaatt agagacgtta
    10201 aaaataatga atcgacgtcg actataaccc ctagccttcc aagctaacga tgcgggttcg
    10261 attcccgcta cccgctctat atctatttat tctaaatatt ttaatgtatt cattaaatca
    10321 aatttagttt attagtatta gtacatcatt gaatatacaa ttccaaaaat tctttcacat
    10381 ccgattcttt ctgttttttt ttttcaaaca aaaagttaaa atacgaaaaa aaaatcagaa
    10441 tgaaaagcgt ccattgtcta atggatagga cagaggtctt ctaaaccttt ggtataggtt
    10501 caaatcctat tggacgcaat ttatttccat atatattttt tttttagatt tcgatagcaa
    10561 gaaagactgt ttgaatattt gaatccaaga cgcttgattc ctttttttat taagattaag
    10621 acaaaagtga tcaatatttc tttatgcttg ttcctgaagt ataaaacggt ccatttgttc
    10681 ctgaatagct tctttcaaaa gggcttctgc ttcctcggta aatgtcttgg tagaagatat
    10741 gatttcttgg aactgaggtt tattagtttt taagtaagta cgtagctcaa caagaaattt
    10801 ccttacctgt ccaacttcta atgaatcaag atacccattt gttccggtat aaatagtcat
    10861 tatctgctct tctaccgtga gaggagctga ttgggattgt ttaagcaatt cacgtaatcg
    10921 ttgacctctt gccaattgat tctgagtagc tttatcgaga tcagaagcaa attgtgcaaa
    10981 ggcttctaat tctgcgaatt gtgctagttc taattttaat ttaccagcga cttgtttcat
    11041 ggcttttatt tgagctgcgg accccactct ggaaacggag atacccacat taatagcagg
    11101 tctgattcca gaattgaata ggtcggcgga taagaagatt tgtccatcag taatggaaat
    11161 tacattagta ggaatataag ccgaaacatc tcccgattgg gtttcaacta ttggtaaggc
    11221 ggtcatactt ccttcaccta aactagaact taatttagcg gctctttcca aaaggcgtga
    11281 atgcaaataa aaaacatctc ctggataagc ttcacgaccg ggcggtcttc gtaatagaag
    11341 agacatttgg cgataagctt gcgcttgttt ggagggatca tcataaatga ttaaagtgtg
    11401 tcgttcacga tacataaaat attcagccag agctgctcct gtataaggag caaggtattg
    11461 taatgtagca ggggaatctg ccgtttcggc taccacaata gtgtattcca tcgctcccct
    11521 ttcctgtaaa gtagttacga cctgggccac agaagatgct ttttgcccaa tagctacata
    11581 aacacatatt acattttgac cttgttgatt gaggatcgta tctgtggcta ctgctgtttt
    11641 accggtctgt ctgtccccaa taattaattc tcgctgacca cgtcctatag ggatcatcga
    11701 atcaatagca ataagcccgg tttgaagagg ctcatatacg gaacggcgcg aaataatacc
    11761 cggggcggca gattcgatta atcgaaattc agaagctgaa atttcacctc taccatcaat
    11821 aggtttagcc agggcattta taacacgacc caaataagcc tcactcacgg gtatctgagc
    11881 aattcttccc gttgctttta cagaacttcc ttcttgtatc aataaaccat cgcccattaa
    11941 tacaacacca acattatttg attccaaatt cagagcaatg cctattgtac cctcttcaaa
    12001 ttcgactaat tcacccgcca ttacttcatc aagaccgtga atacgagcaa tgccgtcgcc
    12061 tacttgaagt acggtaccgg tatttacaat ctttacttct ctattatatt gttcaatacg
    12121 ttcacggata atattactaa tttcgtcagc tcgaatggtt accatgattc tttctttatt
    12181 attttttgaa agaaaaaaaa taatacctac agtagaaaga ctaatcagtt atttctttca
    12241 ttgttcccaa catgccaata ttggcactaa tggtacgtaa atgtaactcg ttgttcaaac
    12301 aactattcag agttcctaga gctcctcgta aggcttgttg gaaaacccgt tgtcggactt
    12361 gattaatcgc cctttgctgt tcaaactgaa tcgtttcgtt tttgtaattt tctaattgtt
    12421 ccaaagtctt ataagttgaa ttaatcaaat tcaatttttc tcgttctatt tcagagtatc
    12481 cattcactcg aaactgctcg gcttcgcttt ctactttccg taagcgagaa cgagcttttt
    12541 cgagttgttc aatagcccct ccacgcagtt cttctgaatt tcgaatagta ttcaagatcc
    12601 tctgttttcg attatctaat aaatcactta atgaaagtag attatttttc cattcctttc
    12661 caaaattcca taatcccttc ccgaaccaaa catgaatctt tcgattcatt tggctctcac
    12721 gctcaattac ttaaggtaaa ttctcatatc tttttttatg aatgtaatga gcctatcttc
    12781 tcttctttgt tcatattcca aaaagatatc gaaactaatg taagaccaaa atattcggag
    12841 gactcttctg acaaaataaa aaatatgtaa ttgtcagcaa agttgtttct tttttttttc
    12901 aaatccaaaa agctcttctt acttagaata ggtcgtcgat tcagcattag ataaaggggg
    12961 taaaatcccc gtttttacaa tttacaataa gcggttcaaa tcattttatc aatatgagta
    13021 tcctatatcg ataaaatatt tattttgaaa ccacctctat attaacatag tggtagaaag
    13081 agtaccatgc tgcgtctaga cttcaaacag tttgttttaa ccatgttaat agttccacat
    13141 tattggttaa tagagaatca aaatcgattt accaatgaat cgcgaaatgc tatggttctt
    13201 acatataatt tctgaattta ttcagaagta attcgcgaga tcatgcacct ctctttccta
    13261 gttataacgg aaaagggtaa agggtacagc tgggtggtcc agcctattct tgaaataaac
    13321 aactcgcaca cactcccttt ccaaaaaaaa tcaatacacc aagcactaca cttagattta
    13381 ttggatttgt tgctaaaata tcggtattaa acccgaaact cccggcagat ggccagtggc
    13441 ccaaagaaac gaaagaatcg gttacgtttt tcatatgatc tcctcttata gatagactaa
    13501 aaaatcgaac agagttcttt ttgtagcact tcgcccctct ttttatttat tcttttattt
    13561 tttctgaaat tgagtcaaaa aataaaaaat attcgagtta gttataaatt atgaactaat
    13621 gaactagccc ttttattggt tattggaaca ctaacactta ctaaaaagag tttcccttgg
    13681 tctatgaacg ggaaggatga aagcgagtca gtatgctaat tcctcatccg caaatcagcc
    13741 cttcccgtag gttcttttct caaagaataa agaattggag gagggaaatc ttgatagaat
    13801 ttgaaaaagc aaacgacaag tcgaaggcaa taaaatatga aaaatgtatt tatttttcat
    13861 atttctaagc taagattaaa caaaaggatt cgcaaataaa agtgctaatg ctacaaccag
    13921 tccataaatt gttaaagctt ccataaaagc tagactaagc aatagcgtac ctcgtatttt
    13981 tccctctgcc tcaggctgtc tcgcgatacc ctctacagct tgacccgcag cagtcccttg
    14041 accaactccg ggtccaatag aagcaagccc tacggccaat ccagcagcaa taacggaagc
    14101 ggcagaaatc agtggattca tgataagttc ctcgtaccaa aaaaaagaaa tggttaatga
    14161 tacaatcaac caatgagtta tgacttaatt attccctcgc taggactcat ccagtcgaag
    14221 taactaagaa ctttggattg aagtaataag attattgaat catcagaact acttcgatat
    14281 atctttttta ctttttagcc acagagtctt tgtgaaccca tacgactttc gttcttccat
    14341 ttcttggttc gaactgttag ttgaattatt tcttgatttc atccgtttat tcattcaatt
    14401 cacagtcaca aggggccgga aggacttcta gtctattaga atcccctaga gtagaaaaat
    14461 atatctttag ttcatttcat atataactag cactagtcaa tatctaatat cacatataca
    14521 tgtctttctt ccataacgta aaccaagcat tcatcttaga ttcaatccta ttcgagaatc
    14581 aagcgtcgaa acatctagaa gggttggctt atagttattc aattacagat acctccctct
    14641 cctaaccgac cctttctaaa atactcaaaa aaatcccttt tttgtaaatt cttttgaacc
    14701 ttaccttttc ttattattcc acctagataa atctaaatgg acaaattgat taggccgaat
    14761 aattccatat gtatagaaat atcattattt gattgatcta agttcatgca atttattaat
    14821 aaaaatgaat aatttattta ttaattatta atattttggt caatcgttga ataaaatcaa
    14881 ctgaaaggga aaccatttcg ccctttttta tttaatttaa ttacacgtcg taaacctata
    14941 caacaagaat tataattatt gacaaaaatt cttatattca aattgtttta acaatgaatt
    15001 aataatgaga tggactaagc aatctaaagt gaatattcat tgagacgaag tatgatatta
    15061 agtgaaggaa aggggaattt taggaaaaag atcttttttt ttagatcttt ttccccttac
    15121 tctttaatat catcgtaatt tttttgctat cactctagat cgtatataaa atagttgtat
    15181 atttagattc ccctattcta ttccctaagt taagtaattc tcttgagcca cccaccatat
    15241 ttatacattg ctttgggcta agctaaataa gactatttca atgatggccc tccatggatt
    15301 cacctatata agccgcggct aaagttgcaa aaataagagc ttgaatacca cttgtaaata
    15361 atccaaggag catgacaggt ataggaacta ctaaaggtac taaagaaaca agaacaacaa
    15421 ctactaattc atcagctaag atattcccga aaagtcgaaa actaagtgat aaaggttttg
    15481 tgaaatcttc taagatgtta atgggtaaaa ggattggggt tggttgaata tattttccga
    15541 aataacctaa tccttttttt gtaagacccg catagaaata tgccactgat gtgagtaaag
    15601 ccaaagcaac agtagtattt atatcattcg tgggtgcggc taactcccca tgaggtaatt
    15661 gtatgatttt ccaaggtaaa agagctcctg accaattaga aacaaaaata aataaaaaca
    15721 tagtgccaat aaaaggaacc cagggcccat attcttcgcc aatttgagtt ttactcacat
    15781 ctcgaataaa ttcaagaaca tattcgaaga aattctgacc cccggtcgga atggtttgtg
    15841 ggttccgaac agctatagtg gctgaaccta ctaagatagc aattacaacc caagaagtaa
    15901 taagtacttg gccatgtact tggaaacccc ctatttgcca atagaaatgt tggcctactt
    15961 ccacaccgga tatatcgtat aaccccttta gagtattgat ggaacatgat agaacattca
    16021 tattgccttg ccctctgaaa aaattgaact ttaaacaaaa ttttttgatt caaccatctc
    16081 tttgtctact tgaatcggat attttgaata ccaactaaga tttagaatac taataaatca
    16141 cataatatcc ccagctattt ttatctcttt tttgaaattc agaaatagta agcgattcca
    16201 taagggattt ctgaagtaag ttatttatct tattatgtta ttattaatca aggatttctt
    16261 atatagctag aacgaccctc acaaattgcg aatactaatt tgttaagaat taatcggatt
    16321 gaggatatgg cgtcatcatt cgctggaatt gaaatatctg cgagatcggg gtcacaattt
    16381 gtatcggtta aacaaattgt tggaattcct aaagtaatac actctcgcag ggccgtatat
    16441 tcttcgtgct gatcaacgat gattacaata tcgggtaccc ctgtcatata tttaattccg
    16501 cccagatatg tttgcaagcg agataattgt cttttcaaca tagcagcatc tcttttcggg
    16561 agacggttga gtctccctgt tttttgttcc attctcaagt ccctgaactt atgaagtctt
    16621 gtttcggtag tggaccaatt cgttaacata ccgccaagcc attttttatt aacataatga
    16681 caccgggccc ttattgcagc ccactctact gaatcagctg ctttattttt ggtaccaaca
    16741 attaagaatt gttttcccct acttgctgcg tcaaaaacta aatcacaagc ttctgataaa
    16801 aaacgagcag ttctagtaag atttgtaata tgaataccct tacgctttgc agaaatataa
    16861 ggcgccattt taggattcca tttcctagta ccatgaccaa aatgaactcc tgcctccatc
    16921 atctcttcca aatttatgtt ccaatatctt cttgtcattt ctccccacac cccccccccc
    16981 ttttttattc tttttcaaaa aaaaaagaga cgaggaaccc tgaactgaaa taaataattg
    17041 ttccgatgga accttctctt ctaccgtaga ttggacgtag atacacgacc caaaccatta
    17101 ttcttttcta ttcattattc tttttattac caaagcaaat aaccatacca aatgcagata
    17161 gcgaaagaga tgaatccgtt gttaggaatc attaaatcct ataaacgatt gttcaggtat
    17221 atcgtggaaa ttttttgaaa gacaagaatc aaataatttt ctgtggtgga acaaaatatc
    17281 tctcatctcc ccctcgaata gattcttttt ttttgtttcc aaaggaatgt tgttatgttg
    17341 ttttgaaggg tgcactaatc ccttgaatcc ggtaccaacg ggtatcaccc cccccaaaac
    17401 aacgttctct ttcaggcctt tcaaccaatc gatacgaccc cggagagccg cttttgctaa
    17461 aactcgagca gtttcttgaa aactcgcttc agatatgaaa ctttgagtat tgagagatgc
    17521 tcttgttatt cccaataaga cgactcggta acagatcgct tcttccaaag cgcgccccat
    17581 tcgttctgct cgcaacaatc caataagttc tccgggtgaa aaaacattag acattccatc
    17641 ttctgaaacc aacacttttg atgttatttg acgtacaata atttctagat gcctattatg
    17701 aatctgcacc ccctgggagc gataaacctg ttggatttta ttaaccaaag agattcggct
    17761 ttgcgctata gttagctcag caccaatcaa gaatccccaa ggaattccaa gaattcttgt
    17821 tatacatttg ttccaaccct caatcctctt ttctagattc atggatattg aatcaaccga
    17881 acgcacttct aacacctgtt ctacttttgg aagaccttgt gttatatcac cagatctcga
    17941 tttttcatat ataaatgtaa ctaatgtatc tccttcgtaa agggtttccc cataatggcc
    18001 atgaacagtt gctccggggg tggccaaata aggcttagct gatcgtatca ctatcgaatc
    18061 aacttgaaca agtataactt gacccgattt gaggggcggt ccatttttgg ctatacatac
    18121 attttcacaa ataaactgtc caagactaat tattttagat gtctcttcac aataattgtg
    18181 atggagaaaa taccaattca aattgaatgg atttaaaata atgttacgac acggatcggg
    18241 attaaaaatt tttccatttt catccattaa ataatatttt aatttaatca cttgaaaagt
    18301 ctgttttaaa ttgtcaagtt gcaaatagtt agttactaag atctgattat gagttattaa
    18361 atggtaagat gaataaaaat tctcaattgg aagggatgtt cctaaagggc ccaatgaatt
    18421 cctaattgga attagcggat cttttttaat tgattctttt atcacactgt gatattttac
    18481 atccttgaat ggccccattc gagaacaatt ggctgctgac aaaattatca acgactgaca
    18541 ttccttattt ctatttaaca acgtatgaat agttccttga ggttggttaa tagattgttg
    18601 aatttttgcc ttggaatagg aataaatgga agaaaagggg ttgatattgg tacaatctga
    18661 tccattatca gagagcaatc ctgaccccga cggatcattc ctttttccga tatacgaaat
    18721 aggggatttc cctaagttga ttcttaggaa atgtcgaatc aaaccatttg tccttatttc
    18781 aacaaaagaa gcacgggctt cttcgcaaga agaacttttt ttgtcttggt tccaatttaa
    18841 tactaaacaa gtccgaacta attgaatact tgtgtcagaa attcctcgaa tcggtttgcc
    18901 atttccataa aggatataat tgacaattcg aagttgcaca ttatcccttt cctgcaatgg
    18961 atccggtgga aaaagggttg ctaaatttat accgtccgtt atttcatatg tgacgacagg
    19021 tcgaactaaa acaaaaaact ttttcttgct aggtgtaatc cgttggacat agatccaatt
    19081 tttcactttt ttggattcct tggaatttct ttttcctgtt cctggtggta tcaaaacgcc
    19141 ggtatgtcgg gatatcttat ctgtctctcc aggaaaatgg atatctccag aaaagatttt
    19201 aagttcaatt cgtttttttt ttctctccac ccggaccaac ccaccgactc ggcttcttag
    19261 atttaaggtg atttgtgtat ctaccccaac gatactattg ttccgtacca ttatggaaga
    19321 agatccgggc aagatatgca cctcttcagg aatgaaaaaa aatcgatcta ctttcatttg
    19381 gtattttggc ctaaattcct tgactcctcg atactcaagc aaatcctctt ttttgatgac
    19441 tgaatgcgtt tctacagtcc catatttaat aatacccgaa ctctttcttc tgtatcgagg
    19501 atcatcgaaa taagcaagaa tactatttcg acggaaaata ccatttacgg ggatttcaat
    19561 cgagatacct gaacagggca ttagttcatt ctcgagttct tgaatcgagt gtagtggaat
    19621 gatgaattta tttcttcgcc tttttgacaa taaatcagaa ttctcgtgga gaataggcga
    19681 atatacgaga ttatactgac cagcacatat gattcgatta aggtctgaat aatcaggaat
    19741 cctatcttct tttttaccag aaaaacccga actaaataat ttctgcctcg cctgatcgtt
    19801 ggttactgag aggttagaag tatatcttcg cttgccagaa agagaatgcg cattcatttg
    19861 atcctgatcc ttgtggatcg aaaggtagac tagactggac ctgcacggcc ctcctaataa
    19921 tatccataaa tggcttgttt ttggtaatag atgaacatta ccgtatgtaa attcgggtgc
    19981 atgatagaca tcggtactcc agtgcatttc tccgtctgaa tcagaataaa tatgttttcg
    20041 aaccttctct ttaaaattca aagtggatat tcctgcgcga atctcagcaa ttacttgttc
    20101 tgattctaca tattgatcgt tttgaactaa aagcaaactt ttgggtggaa tattcacatt
    20161 atgtagaata tcttcactct caatagttac atacaagtct atagaacata gaaaggcggg
    20221 atgcccatga cgtgtacgtg tcggatgaac caaatcctca ttgaatttga tttttccatt
    20281 agatggggct cgcacatgtt ctgcagtacc ccccgtgaat actcctccgg tatgaaaagt
    20341 tcttaatgtt aattgagtac ccggttctcc aatcgattga cctgcaataa tacctacagc
    20401 ttcccccaat tcaaccaggt cgccatgagt aggactccgg ccataacata atcgacaaat
    20461 ccaagatgta ctcctacaag taaagggagt tcgaatagag attggttgtg cccgaaaggt
    20521 tatgaatcga tttacaagtc caatgccaat gtcttgattt ctagtggcaa tacatcgcgg
    20581 acccatgtat atatcatctg ctaatacacg accaattaat gtttggataa aaatcctttc
    20641 cggcatcatc ccattccgag gactcacaga aataccccgg gcggtgccac aatccgttcg
    20701 acgtacaaca atgtgttgaa ctacttcaac aagtctgcga gtgagatatc cagcgtctga
    20761 tgttcgtaca gcagtatcca caactccttt acgggctccg tagcaagaaa tgatgtattc
    20821 tgttaaagag agtccttcgc gtaaattgct ttgaataggt aaatcaatca tttgtccttg
    20881 aggatctgac attaatcctc tcatacctac taattgatgt acctgagatg catttcctct
    20941 agctcccgag aaagacatta tatgaactgg attaaaaggg tcagtcatcc taaaattagg
    21001 attcatttct tgtcgcaaat attcacttgt agcataccat atttcaatgg attgacgtaa
    21061 tttttctacc gcgtgtacat tcccataatg atggtgtttt tccaaaatca aactttgttg
    21121 ttcagcatct tgaactagcc atcccttaga aggtattgtt aaaagatcat caattcctaa
    21181 tgaaatggat gtagcagtag cttgttggaa ccccagagtt tttacttgat ccaggatatg
    21241 tgatgtatat gccattccga agtgatctat taatctacta ataagtcgtt tcatggcagt
    21301 tccgtctatc gctttattgt gaaagaccag attggcccgt tctgccataa gtacctccat
    21361 attccgctga gtagaattcg acaatgggtt tgagtcggtg attgtaaaac ttccttttat
    21421 cgatcttgat tcgcgtataa attccggaac tatggaccta gctgaaccgg agagccccga
    21481 agtcccacgg gtatcataga attacgttag gtaccatatg aataggcccg agaaaacccc
    21541 tgtatagctt cttcgatttc tcgataaaga gcaatatgac caacagtggt tcgaatgtat
    21601 ataaaaagga tttgtttttt tagacttctt actattagat agtgtccata aatctcataa
    21661 aaagtaccta aagattcata gtgaacttcg atgggagttt ctcttgaagc aataacgcgt
    21721 tgatctagtc gccaccggag ccacaaagga ctatctaaat tgattcgttt ctgccgataa
    21781 gccccaattg catcatagga attagaaaaa aacggttctt tcgtatactt atagtgacta
    21841 ttgtcacttc ttttttgatt ttgatagttt ctgcgattac atggattata tctatttaca
    21901 caaatacctc gatgatttcc gctcgttaat acatagagtc caataagcat atcttgcgtt
    21961 ggtacggaaa tgggatcccc aatagccgga gacaaaagat tcatatgaga aaacataagt
    22021 aaacgggcct ctacttgagc ctccaaggat aaaggtacat gaacagccat ttgatctcca
    22081 tcaaaatcag cattgaatcc cttgcaaact aatggatgta aacaaatagc gcgcccctcc
    22141 actaaaacgg gctggaatgc ctgtatgcct aatctatgca aagtgggtgc tctattcatc
    22201 aatacaggat gtccctgcat aacttcttga aggatttccc aaacaatcgg ctctttttct
    22261 cgaattttac tcttagcaac tcctatgttc gaagcaagat gttgtctaat tagaccacga
    22321 attacaaatg tctggaaaag ttctattgct atttcacgag gcaatccaca tcgatgtaat
    22381 gaaagtgaag gacccacgac aatgacagaa cgccctgaat aatcgactcg tttgccaagc
    22441 agagtctcac gaaatcttcc ctctttgcct tcaattacat cagaaaatga cttgtaaact
    22501 ttattatgac cgtccctcat tggttgtccc cggattccat tatcaagaag tgtatccacg
    22561 gcttcttgta ctaatttctc ctgacacatt actaattctc ctggcgtaga tctacttgtt
    22621 gttaatagat cggtaagggt attgttccga tagataactc ttctatagag ttcattaata
    22681 tctgagctca ttagtttacc cccatctatc tgaatgatcg gtctcaactc aggaggaaga
    22741 actggtaata gacacaaaac catccattct ggctctatat ttgttcgaat aaaatgctta
    22801 gccaattcca cgcgtctaac caaaaagtcc tttcttcttc caacttttcg atcttcccat
    22861 tcattccctg tgtgcccttc ttcccccaat tcttcccatt ctaccaacga attctctata
    22921 ataattcgta aatctagatc ggctaattgt tctcggatag cacccgcgcc agtagagatt
    22981 tctcgattgc gaaatgtatc gaaaccctgg gtagtaaaaa aaagtgggat gctgtatttc
    23041 caagattgga tttcatattc gaataaacct cgtaatcgta agaaagtggg ctttttagtt
    23101 atgggcctag caaaagaaaa attgggatag gattctatag gatctccccc ccttcaaaat
    23161 cggacgtgaa agtttccttt catccggctc aagtaggtac accaaataag gaaaggagtt
    23221 ctcgttttca aactctagaa aatcccaaaa taaaaaggtc tactccttac tcaagttccc
    23281 agtgaagacg aaacaagatt tcagtgattc tgtcttctat taattcttta ttcaaattca
    23341 attccaacaa ataaaataga aaattcttga gtagtctact tccctttgaa tgataaatcc
    23401 cttaactctt aataattaaa ggaatacctt ggaacccata agggatttac ttgtctatat
    23461 attgttccat tcgatctttt aggtcccgac ttcacctcga tggttaggcc accacgccct
    23521 taaagtctat acgcgataga tagactccta gaaccatgac atatttgctt acttgaacat
    23581 aatttctttc cacgaaaaga aaggaaatgt ttcattctac aaaataaaaa gcttttttta
    23641 cgaggtacaa atagaaattc ctctttattt gatttgttac gaaatcgacc atagatcaat
    23701 tcccttttta tttgggagta ttgactacac cccaattctg agcttcatgt tactctttcc
    23761 aagtgacatg tcaggtccag ggcatcccaa ttggattgac tgggatgaca gtttctcctt
    23821 ccgagtctgt aaaatcagaa tttcgatcaa atcacacatc gcagtatact aggccttcta
    23881 attctttaag aggtttatct aaaagattcg caatataact aggaagacgt tttaaatacc
    23941 acacatgggt tactgggcat gcgagtttga tatagcccat ttgatacctt cgtatccgag
    24001 aatcaacaaa ttcgaccccg cattgttcac aaaatttcgg gtcttctttg tcatctccga
    24061 ttactcgata atttccacaa gcacaaattc cgctttttat aggaccaaaa attctttcac
    24121 aaaataatcc atctttttcc ggtttgttag ttttgtaatg aaaagtatag ggttttgtta
    24181 cctctccaac tatctctcca ttaggcagga ttttagtggc ccaagcactt atttgttgag
    24241 gagaaactga tccaattcgg agctgttgat gtttatatcg atcgatcata gaagaaaaat
    24301 tattattcat tccgattaag cttccttcct attaatctgg aagttcttct cagatacaag
    24361 gaaatgattc agttccagag ctaaagatcg tagttctcga acgagcaatc gaaaagactc
    24421 tggagcatct tcgggattag gtattgttcc cccaatgatc gtagtaccaa gtacttcctg
    24481 gcgagctcta atatgatccg atttataagt aagcatctct tgtaaaatat gagcaacccc
    24541 aaacccttct agagcccaaa cctccatttc tcctacccgc tgtcccccct gtttggctct
    24601 tcctctaagg ggttgttgtg taacaagcgc ataatgtcca ctggagcgcc catggatttt
    24661 atcatcaact tgatgaatta atttcaagat ataaggcttt cctattataa cgggttgttc
    24721 aaaaggattc ccggtccttc catcaaatat tctgcttttt cctggatatt cgggttcaaa
    24781 tacccatgga ttcgctgttt gcttactggc ttcatataat tcagaaaaca caagttttct
    24841 cgaagcttct tgttcatatc tctcatcaaa aggtgctatt cgataatgtc tgtctagcag
    24901 actccctgct aaccctagtg aacattcaaa tatctgtcct acattcattc gtgaaggtac
    24961 tcctaatggg ttaaagacca tatcaacgga tcttccatct tgtaaataag gcatatcttg
    25021 tctaggcaaa attttggaaa tgataccttt atttccgtgt cttccagcta ctttatcgcc
    25081 tactttgatt tcacgtttct gtaaaatata tacacgaatc gtttcgggat tataactaga
    25141 accacccctc ttctggatcc acctcacatc aataacccga cccctgccac ctataggtag
    25201 ttttagacaa gtttcttttg aagtagatac ctgaatacca agtatagctc gtaacaatct
    25261 atcttccggg gcatacgacg attctttcac gacctggggt gttaatttac ctactaaaat
    25321 atcacccgtc tctacccaag atcccagcat cacaattcca tttttatcta aattgcggag
    25381 taaatgggct tctaaatgcg gtatttcatt agttactttt tcagggcctt ggcttgtcac
    25441 atgagtctga atttcatatt tccgtatgtg aaaagaagta taaatatctt catataccaa
    25501 acgctcgcta ataagtactg catcttcaga attgtaaccc tcccacggca tataagctac
    25561 taatacgttt ttccccaaag caagttcgcc accaaccgta gcagcaccat ccgctaaaat
    25621 ttgtcccttt ttaatgcatt taccccgagg aacctggagt ttttgatgca tacaagtatt
    25681 tttattggaa cgttgatata taactaatgg aatgcttaga atatctccat tacctgctaa
    25741 aagaatcttg tcagtattgg tataaacgac ccttccctcg cgttcggcta tagcaagagc
    25801 ccccgaatct agagctgctt gtcgttccaa cccagttcca acaatgcatt tctcggagcg
    25861 agaaagagga actgcttgac gttgcatatt agaactcatt aaagctcgat tcgcatcatt
    25921 atgttcgata aaaggaatga gggaagctcc aatagaaaaa tattgaaaag gaaaaatact
    25981 tcgaagatga acctgttccc atgcaatagt caagaattct tgacggtatc gagctggaac
    26041 aacctgttct tcctgaatat cctgatttaa ggctaaagaa tttcctgccg ctaccatata
    26101 gtattcatct ctacctggtg ataaataaag catccgtacc ccggttgacc tctcagaaat
    26161 ttcataaaaa gggctttcta gagatcccca atgaccaatc ctcgcatgaa ttgctaagga
    26221 tccaataagt ccaacattga ttccttcaga tgtgtcaatt gggcaaatac gtccatagtg
    26281 actaggatgg atatctcgta tccgaaaact agcagtgcgc cctgtcagtc ctccagggcc
    26341 caaataactt aattttctcc catgaactat ttgtgtcaat ggattagttc gatccaaaac
    26401 ttgagataat gggtgtaaac cgaaaaagga ttcataagta gttgttaatg gagttgaggt
    26461 taccaaattc tgaggtgtcg gtatcaattt atgccgaatt gctccacata tagtcccccg
    26521 aaccacattt tctaaacgaa ccagagccaa tccgaattga tcttgtaaaa gatctgctac
    26581 agaacgaata cgtttatttt tcaaatgatt catatcgtca agtgcaccca ttccaaattt
    26641 cagcccaatc aaatgatcgg cggctgccaa tatatctcgt ggtaacaaaa atgtattgtt
    26701 ctggggtata tcaaggttca gtcttcggtt catatttcgt cgaccaatcc ttcctaattc
    26761 acatctttgt tgaaagaatt tcttttgtaa ttccttacat aaggattcag aaaataccgg
    26821 atcgccacct acacaagcaa attgttgata aaactccaaa atggcatttt cttttgaccc
    26881 aatttttttt ctctccttat cactcagaaa agacaaaaaa atttcaggat agcaaacatt
    26941 ctctagaatt tctcttagat tcaaacccat agctgatgat agaactagaa tagatatttt
    27001 ttgtttccta cttacacgag cccatatcct tgcttttcta tcaatttcta attctgatct
    27061 tcctccccaa tctgatatta tggtgccggt atagaccgaa attccgttat ggtccaattc
    27121 tgatcggtaa taaataccgg gactttgcaa tatttgattg atcacaattc tatatattcc
    27181 attgactata gaagttccca gggaattcat tagaggaatg tttccgataa aaattgtttg
    27241 ttcttgcata tccctactgt ttttccaaat taatcccgcg gatacatata attcagaaga
    27301 atatgtgagt gattcataca cagcatctct ttcctttatc aagggttcga ccaattgata
    27361 tgtttccaca aataattgaa attcaatttc ttgatctgta tcttcaattt ttggaaactt
    27421 ataaagttct tccgtcaaac cttgatcaat gaacctacaa aatccttcaa attgtatctg
    27481 attaaatcca ggtattgtag atattccctc atttccatcc ccgagcattt ttaatttccc
    27541 atttatcaaa aaataccact attggttcat tcttcatcta attagataga ttagataaat
    27601 gatctagcaa tgatggcatt tctattttgt ttaccgaatc acatgaaatt ttacccaact
    27661 ccatatctgg aatgtatgaa atacgtatga acggaggaag aaagagaatt ttctacttaa
    27721 attgaattgg aatttattgg aattttcaac agatacaaat ggaaagaaat tgataaaaca
    27781 tccctagaaa cagacttctg ctacttagac ttattaatta agttatagga ttttgtatag
    27841 aatatcaaaa caaaaatgat tccatttcta ccattattat gataatacac attccaacct
    27901 gcttgaatac cagaaaaata aatggattcg acatttgatc ttttcgctga gataaaggca
    27961 taaaaataag aaagaatata tagaattaga atcggttttt tagcatttaa cccccttttc
    28021 tgttatggat ttcgttgttc aaaaaatgat ttgtagagaa gagagagatt ttgtttacgg
    28081 atttttgagt agaatacgat tgtgaagtgt ataagaaaag aaggtttgta tggcttaacc
    28141 acgtgtggag atatctataa tatccgtctt tcttctcttt tattgtttta ttgtcgttct
    28201 ctgttctatt cggggcaaca cgggttgtgc tctatgaaaa cagaatttca attttctatt
    28261 caattcaaaa ttcaaattga agtatgatac ttttctgata tctgataatt ctctatcggg
    28321 aacatatata aataatatat atccgtctaa caatttctct tggggggttt acatatactc
    28381 ataattgttg ttataatgaa aattgagaag gattttttga ttgaaaaaat ccatactgat
    28441 tagttatata tcaagttgta ttttcttatg tcattaggaa aacaaaattt ggagattcaa
    28501 atccaagaat cattcatgca ttctaagtca atagttaatg gttccgattt tcagaaattt
    28561 gaattttgga ttttgcgact gaaaatccac atttgatttt tcaatagaaa ggtaagagaa
    28621 agctttgaac attatgaatt tggagataga ctcaatcgaa attgaaagga tgaatcaaac
    28681 ccaatcaaaa gggaagaagg attaggattt ctttgacttt taggaaaaat taaggaaaac
    28741 agaactcaag gtgcaagtac aataaaaaag cagttcagta atccgggaaa gttttcatct
    28801 attttgtatt tgtagcattt tggcgacatg gccgagtggt aaggcagagg actgcaaatc
    28861 cttttttccc cagttcaaat ccgggtgtcg cctgatcaac aaaaaactcg aaatctcttc
    28921 ttttcttctg ttctgttgat ataacccgcc gaatgattcc ccagcagaag cagagaaagc
    28981 agactgttga tacttgtttg attctaaaca tctggtctgg gggtttttct aaaaaattgt
    29041 aaatatcttt gcattgcata tttaggcttc aaggaaatat tcgaatgcta gaggggctat
    29101 caagacttcg caattacctt ctactacaaa tcaaaatttt ctattattaa tgcattgtat
    29161 aatgactgga ccttgaatta gattggagag cccgatagga aatctaaata gttgtggaag
    29221 ggggcggaag atactttatt atatacgagg aactcacgaa aatctctgag tgctcaagca
    29281 tccaatcaat tgaaatgagg gtcaacaaaa aaagaatagg acctattatt cctacatgtt
    29341 ccattagtaa cattcccttg agatgttact gcagattttg cttgtgttta atctttcccg
    29401 attagaaatc atataggaat ttcttataaa atgagcgaat ttattggatt ggtttattaa
    29461 tagtcttcgt tctttttgac tctgcgccat tgattccact attattagtg aggaataacg
    29521 gaacaattcc tttatattta tagagatagg gaacataatt catatggata tagtaagtct
    29581 tgcttgggct gctttaatgg tagtctttac tttttccctt tcactcgtag tgtggggaag
    29641 aagtggactc taggggtcct actaattgag ttaaggaagc aaactgtatc aatatcaatt
    29701 gctttcgaga tcgttctaca acacgttttg aacaaaataa aaatatcttc attttgaaat
    29761 tccattggac tcgactggag taatgtatta taggaatcat cctctttcaa tcaaagagct
    29821 atttcaacga ttcccatgtt tgtagttcga aaggaagagg atcccaggaa atttattcga
    29881 acctaattct tccgaaattt tctattccaa tcaacggcct cttaccaggt gatactgagg
    29941 agggccggac ccttttttta tttgtttctc tctttactgt tcaaagaaga ggtggttttg
    30001 ttaagtgtat acgcactttg tatgagaaag aaaggatata aacatagtgg ttgtctaacg
    30061 agatactatg cagaataaga tcttcaggtg agtcacatat tgcgttgcgc atttaccgct
    30121 ttcgaatttt tgaaattgga tttatgcttt atcgacttat ttcatatcat ggttcaggcg
    30181 ttaaaaatcg gtgaggttta ctcttccttt tcgatgcccg tggaactact gtcaatggtt
    30241 tactcaatta cttcttggga atgttaaaaa aaaaagatta ctacgtgatt ttttgaatct
    30301 gcctatatct atcgcttttc cttcattgat ttgattcttt caatagatac cgagattcag
    30361 attggaaatc aaaaatctag taattcaaac tataagacat aagagtaatt tagattgatc
    30421 agaacaaata gatatagcaa ataaatggaa ttggatgcta tgtcaatccc atatatggaa
    30481 ttgatattca catatatcaa gataatattg tagattgatc tatagatcca tatcaaaaga
    30541 tccatatcaa atgcagcctc tatctttatt ttattccagg gggcaactac aatctaacta
    30601 ataaatagta tggtagaaag aaatagatga atctttcttt ctaccatact atctatctat
    30661 tagaatactg ccgattctag tccactcatt tcatttaaga catcaaatta gaatcttttt
    30721 cattttattt cgtcaatttt ggctaagaac tcagaagtca agtttcattc aaattagtta
    30781 ataattaatc gttttgactg actgttttta cgtaaatgat aagtagaaaa gcggtaggaa
    30841 ctagaataaa tagtgcagta gcaataaatg caagaatatt tacttccata atctcatcgg
    30901 ttttttactt cgcaataact cgggatttaa tcccatagag atgataaatc tttggcctgt
    30961 aaattcaatg aatgaatatt acctctcgat gatcttgaat cggatcaata tcatgaataa
    31021 caatatctga actatcaaat caattcgtcg tcgagaattg aatagtataa cataggaagt
    31081 tcttttatcc ataccgcccc aaacttggat tcctgaccca atccaaaatt cctttattta
    31141 tttatcattt tttctcatct gttctttttt tctctctaat ctatctagtt ccttcttgta
    31201 caatcatctg atgaagtctc atcaaatagc tcttccactt ccagtggtca catagttaca
    31261 aacccaaaca aacaataaaa gctaaatgga aaaagaaagg agtttagaac taaactattt
    31321 ttgacttaga agacaaagaa gtgtgataaa gatgagaccg tataaaatga atattcatca
    31381 aatttactat tttccgattt gttctttcgt cgatggggcc ttaaaacaaa atgaaaaatc
    31441 ggaaaaatga ttcattcccc tttctaagag gagtaggatc tttggttgat ctgccctttc
    31501 ccctcctttc ttcctagatt attagccccg ggacacctat accaaaagct cagtgtgcaa
    31561 tttgcatgaa atctattttt caacttcaaa ctagtaagtg aggttccata aatccgtagc
    31621 cagaaaaata aattgttttt ttttttgttt tttctggaaa gtattttctt atattaaatt
    31681 ttgtattgga caagaaagga attctccttg tgtatgcgcg cctcaaaaag gtatagtact
    31741 cgattccatt acatgcatcg ggggcaatcg aaaaagccag catttcttgg aatactgact
    31801 ataatgctac caataattgt actaatccaa ccgcatatgt ctttctccta ccaaaaggaa
    31861 agaaaaaaga aataaggatt tcccctttgc tttgacaatg aaattctgcc cccggtcccc
    31921 ttcataaaaa gggagagatt tattgatata tttattggat ccatcgggac tgacggggct
    31981 cgaacccgca gcttccgcct tgacagggcg gtgctctgac caattgaact acaatcccag
    32041 ggaaatacgg gatctagcag aaaatttgat tcttttttat ctccggatcg ggtatttctg
    32101 aagtacaaag ggggttatat catctcatgg cggattggcg aatttttggg ccgagctgga
    32161 tttgaaccag cgtagacata ttgccaacga atttacagtc cgtccccatt aaccgctcgg
    32221 gcatcgaccc aggaagaatc aattttagac ttattggtaa tccatgatca acttcctttc
    32281 gtagtaccct acccccaggg gaattcgaat ccccgctgcc tccttgaaag agagatgtcc
    32341 taaaccacta gacgatgggg gcccgcttga ccaaccgcca tcatactatg atcatagtat
    32401 gatcagtttt ttgaaattgt caatataatt gaatgattct atccgaggga tctttccccc
    32461 tttcagaatt gcatagaatt ttttttattc gtcattgatg aattattcat tagaatcgcc
    32521 attagaaatc tagtagtagt atttttttta ttttggaatt atttcaattg aatttatttc
    32581 gattatttta gtttagatta tttcgtattt cgaatttgat ttagaatttt ctttttttat
    32641 ttataaataa aaaaaagtaa taaatacaaa aaatagaaat aataaggaag agtaggattt
    32701 ttgcagggaa tgattggtcc gtcagaaaag gaaaaaggtg tgaaattcga tttctttcac
    32761 tttcatttga ttcattgtta agacgagata tccttatctc cctcccacca agataggaaa
    32821 ttaacaaacg agaaatctag taagcgggat caagaagaaa attctttttt ctccaagaat
    32881 ttagttcagg agacaagtag aatctcttca ttccatgatt cgatgaaata tcttgaattt
    32941 tatgttgaat tgctaggtgt atgtacatgt atcaatcaag tgaattttgt tctggtggga
    33001 tcaattcaat aaaagaaaaa agcaattcga gttggtcttg aaacaattca ttgcattttc
    33061 tcctagaact tcctaggtaa atccatttta ttattcaaca atgagccact agacactatg
    33121 tatctactgc atgtacttat gcatatatac ttatgtttat aatatatgta cacatagata
    33181 ttttatccac atagtgaata attccggaat taaatcaaaa aggccctttt aactcagtgg
    33241 tagagtaacg ccatggtaag gcgtaagtca tcggttcaaa tccgataagg ggctttgtaa
    33301 aactccaatc tagtattcat atttgagggg agaattgtat ttttatttgt aataaaaaaa
    33361 gtaactaact ggataataca ttatcattat acttaattat tatacttagt tataaagttg
    33421 aacatttgtt tagtcaattt tcattattat gaatttctga ataatgaaaa gtcacttctt
    33481 gaatcaccga atattcctat tttccattat accaaccaaa tccattcgaa aggttcgaaa
    33541 tcaacaaaag aaaaagtaag tggacctgac ctattgaatc atgactatat ccgctattct
    33601 gatattaaaa ttcgatagag atgaaattgg agcagttgat tttttttttt aatttcattt
    33661 ttttgttttg gattccacaa gaatttgtcg atatttccga ttaaatcttc ttgttactag
    33721 attttctata ggaaaaatta taggaataaa ttgttattcc tttcctctac agagaaacct
    33781 ttcttccaag tcacaccata agagccattt attatctttc tttgattcca gatcaaagat
    33841 taatttcatc attaatttat atctagatta tatatctata ttatattaag tagattgtag
    33901 atttcgatgt atatctatca gatcgtggct tcatgtacca aatatttcaa tatcgttgca
    33961 tccggtattt ttgttttgtt ccaacagtgt gatgaagaat agatccgaga aagagacttt
    34021 catttccagt ctcttattta ttttattttt attgaatttt cgattttcta aaaggaaaat
    34081 ctaaaaggaa aaatagtaga ttatctcttt ttctaacaga taaaagaatc taaaaataaa
    34141 tattcgatcg aactgtcttt tttccttcga tccgtggaaa gatatactct ggggttttag
    34201 atttatttat atgaagtatg aaggaaaggg atcgcttggt ccttgaagag ttctttcaaa
    34261 acaaaggatt gattgaattg tcttattagg acaattcatg gttcatatgc ttagtcagaa
    34321 ggaataatcc aatggagttc atggatttac ctaggtcagt ttatgggcta atcaataaag
    34381 catttttatc ttcgaaaccc attggaaagg gcagtgcaag agaaatcata caaaaatgat
    34441 cgaatcttcg gacgccccga aaaagatatg aggtgctcgg aaatggtcga agtagttgaa
    34501 taggaggatc actatgacta tagcccttgg taagtttacc aaagacgaaa atgatttatt
    34561 tgatattatg gatgactggt tacggaggga ccgtttcgtt tttgtaggct ggtccggtct
    34621 attgctcttt ccttgtgcct atttcgctgt agggggttgg ttcacaggta caacctttgt
    34681 aacttcatgg tatacccatg gattggccag ttcttatttg gaaggctgca atttcttaac
    34741 tgccgcggtt tctactcctg ctaatagttt agcacattcg ttgttgttac tatggggtcc
    34801 tgaagcacaa ggagatttta ctcgttggtg tcaattgggg ggtctgtgga cttttgttgc
    34861 tctccatgga gcttttggcc taataggttt catgttacgt caattcgagc ttgctcgatc
    34921 tgttcaattg agaccttata atgcaatcgc attctctggt ccaattgctg tttttgtttc
    34981 tgtatttctg atttatccac tgggtcagtc tggttggttc tttgcaccta gttttggtgt
    35041 agcagctata tttcgattca tcctcttttt tcaagggttt cataattgga cgttgaaccc
    35101 gtttcatatg atgggagttg ccggtgtatt gggcgctgct ttgctatgcg ccattcatgg
    35161 tgctaccgta gaaaatactt tatttgaaga cggtgatggt gcaaatacat tccgtgcttt
    35221 taacccaact caagccgaag aaacttattc aatggtcacc gctaaccgct tttggtccca
    35281 aatctttggg gttgcttttt ccaataaacg ttggttacat ttctttatgt tatttgtacc
    35341 agtaaccggt ttatggatga gtgctcttgg agtagtcggt ctagccctga acctacgtgc
    35401 ctatgacttc gtttctcagg aaattcgcgc agcggaagat cctgaatttg agactttcta
    35461 caccaaaaat attctcttaa acgaaggtat tcgcgcttgg atggcggctc aagatcagcc
    35521 tcatgaaaac cttatattcc ctgaggaggt tctaccacgt ggaaacgctc tttaatggaa
    35581 ctttagcctt agctggtcgt gaccaagaaa ccactggttt cgcttggtgg gccgggaatg
    35641 cccgacttat caatttatcc ggtaaactac taggggctca tgtagcccat gctggattaa
    35701 tcgtattctg ggccggagca atgaacctat ttgaagtggc ccatttcgta ccagagaagc
    35761 ctatgtatga acaaggatta attttacttc cccacctggc tactctaggt tggggggtag
    35821 gccctggggg agaagttata gacacctttc catactttgt atctggagta cttcatttaa
    35881 tttcttctgc agtattgggc tttggcggca tttatcatgc acttctggga cctgagacac
    35941 ttgaagaatc ttttcccttc tttggttatg tctggaaaga tcgaaataaa atgaccacaa
    36001 ttttaggtat tcacttaatc ttgttaggtc taggtgcttt tcttctagta ttcaaggctc
    36061 tttattttgg gggcgtatat gatacctggg ctccgggagg gggagatgta agaaaaatta
    36121 ccaacttgac ccttagcccg agtatcatat ttggttattt actaaaatcc ccttttggag
    36181 gggaaggatg gattgttagt gtggacgatt tagaagatat aatcggagga catgtatggt
    36241 taggttccat ttgtatactt ggtggaatct ggcatatctt aaccaaaccc ttcgcatggg
    36301 ctcgacgcgc acttgtatgg tctggagagg cttacttatc ttatagttta ggggctttat
    36361 ccgtctttgg tttcattgct tgttgttttg tctggttcaa taataccgct tatcctagtg
    36421 aattttacgg acctactgga ccagaagctt ctcaagctca agcatttact tttctagtta
    36481 gagaccaacg tcttggggct aacgtgggat ccgctcaagg acctactggt ttaggtaaat
    36541 atctaatgcg ttccccgacc ggagaagtca tttttggagg agaaactatg cgtttttggg
    36601 atctgcgtgc tccatggtta gagcctctaa ggggtccaaa tgggttagac ttgagtaggt
    36661 tgaaaaaaga catacaacct tggcaggaac ggcgttccgc agaatatatg actcatgctc
    36721 ctttaggttc tttaaattcc gtgggtggtg tagctaccga gatcaatgca gtcaattatg
    36781 tctctcctag aagttggtta gctacctctc attttgttct aggattcttc ttcttcgtag
    36841 gtcatttgtg gcacgcggga agggctcgtg cagctgcagc aggatttgaa aaaggaattg
    36901 atcgtgactt tgaacctgtt ctttccatga cccctcttaa ttgagatgag acaggagatc
    36961 caatgcttga atgaagtaaa aatcactttg attcaatcat acatcttgga atcagcctaa
    37021 gtattccttt tttctttttt ttttttttca attcatttta tctaatttat atctaattta
    37081 gttttctggc ttggctaggt gggatagccg agccattccc ttttctttcg gatagcaggt
    37141 tgggcaaaac cactaaagaa aaaaatcgat tcaattagca aaaaaggaga gagagggatt
    37201 cgaaccctcg atagttcttt gttaaaacta taccggtttt caagaccggg gctatcaacc
    37261 gctcagccat ctctccgaaa gactattttt attttattcc tccgaataga acatggccat
    37321 aggggtggat acccccacta tctgtagaaa gatctcaggt gcgaatccac cggtcgatct
    37381 atctatccgt atatagatat atgatctagc atgcccattt gtgaaataaa aaataaaatt
    37441 ccatttcccc ccaccccact ccatgtacga ataaagtgcg aaagggggag tagtaataag
    37501 tcatatagaa tcaatggatt catgataaag taaaatccct cgatgacata ttttatcaca
    37561 attaatattt tttggctgat agagggatca aatggtatat agttcatttg ttggtagctt
    37621 ggaggattaa aagcatgact cttgctttcc aattggctgt ttttgcatta attgctactt
    37681 cattaatctt attgattagc gtacccgttg tatttgcttc tcctgatggc tggtcaagta
    37741 acaaaaatgt tgtattttct ggtacatcct tatggattgg attagtcttt ctggtgggta
    37801 tccttaattc tctcatctct tgaacctatt cgtcgcagac ccaaaaccaa aatgaccccc
    37861 ctaatttttc tcggttgtga gacacattaa attggaatct aagtccccaa agaaaacgca
    37921 aatcaaataa agaaaacaaa aaaattagag gggggtcaaa cttcttgaat aaaaagaata
    37981 caattaaaaa aataattgga atcgttccga agagaatatg tgtcccggca ctgcacaaaa
    38041 aagatccggt tatatatcat atatgcgggt acatattgtg tatcaagaac aaaaaaatgc
    38101 ggatatggtc gaatggtaaa atttctcttt gccaaggaga agatgcgggt tcgattcccg
    38161 ctatccgccc aagatccaag ataaagtaat tttattacta tttatttatt atttaatttc
    38221 ataaatagca ttaaatatat ccttaaattt aggatttggt atagttggcc gtgatagtgt
    38281 agtgattcta tccctcccct acgttttctt tttccttcca cccccaaaaa gcgaaaggcg
    38341 ggaattaatt actagttaac agagtcaacc ctaaaatagt ttgtcaaaac aagatgttgc
    38401 ggagacagga tttgaacccg tgacctcaag gttatgagcc ttgcgagcta ccaaactgct
    38461 ctaccccgcg ccgaagataa gaactgaaaa ctaatagata aacaaggatt aaatgcgccc
    38521 ctccacccta tctgtacaaa tagaatagcc catttataca gaatggtaaa ggggcttcta
    38581 tgatcatcga ccatagaaat agaaatgaag cgttaatcct taccaacttg atcttgttgc
    38641 tcctggcaac aaacatgcat gaaccatttc acgaagtatg tgtccggata gtccaaagtc
    38701 tcgatagtta gctctcggcc ttccggtcaa aaaacaacgt cgatgaaggc gtgtaggtgc
    38761 actattccgt ggtggggatt gtaactttcc ataaatttcc catttgtcac tcaacgacgg
    38821 aaccttgctt atttctttct ttgaggatcg acgaatcgaa tgatatttct gttccaattt
    38881 ttgcctcttc ttctccctct gaatcaaact tttccttgcc ataatggttg aattcctatt
    38941 agtatccatg atacaagtcg aatcctagat gtagaaatag aagaaggtgg accccctctc
    39001 cgtcgaaaga aatgagatta tcgcagatac acacattaaa aatattaacc aaatttgccc
    39061 gacgtagagg caatcaagaa agccgcataa gtgaatatat aacctacaga aaagtgagct
    39121 aatccaacca atcttgcttg tacaatggaa agggccactg gtttatctct ccagcgaatc
    39181 aaattggcca aaggtgtgcg ttcatgagcc catgctaaag tttcaatcaa ttcctgccaa
    39241 tatccacgcc aagaaattaa gaacataaat ccagtagccc aaacaagatg tccaaataag
    39301 aacatccatg cccaaaccga taaactattc ataccaaaag gattatatcc gttgataagt
    39361 tgtgaagagt ttaaccataa ataatccctt aaccagccca tcaaataagt ggaagattca
    39421 ttaaactgtg aaacgttacc ctgccataat gtgatgtgct tccaatgcca ataaaaagta
    39481 acccatccaa tagtatttaa catccaaaaa actgccaaat aaaacgcgtc ccatgccgaa
    39541 atatcacaag taccgcctcg tcctgggcca tcgcacggaa aactataacc gaaatccttt
    39601 ttatctggca ttaacttgga accacgtgca tctaaagcac cttttactaa gatcaatgta
    39661 gttgtatgta aaccaagagc aatagcatga tgaaccaaaa agtctccagg acctattgtt
    39721 aaaaataatg aattactatt ttcattaaca gcatttaacc aacccggcaa ccagatgctt
    39781 cgacccgcat tgaatgctgg accactcgtt gaagataaaa gtacatcgaa cccatatgaa
    39841 gttttaccat gagcggattg tatccattga gcaaatatag gttcaatcaa gatttgcttc
    39901 tccggagtgc caaaggcaag catgacatca ttatgaacat aaagtcccag ggtatggaat
    39961 cccagaaaga ggctggccca acttaaatga gatatgatag cttctttatg ctctaacatt
    40021 cttgccaata cattatcttc attttgctcc ggattgtaat ctctaatgaa aaatatagct
    40081 ccatgagcaa aagctcctgt catgatgaat cctgcgatat attggtggtg ggtatataat
    40141 gcagcttgag tagtaaagtc ttgtgctatg aatgcataag caggtaaaga gtacatgtgt
    40201 tgagctacca aagaagtaat aacccctaaa gaagctagag caaggcctaa ttgaaaatga
    40261 agcgaattat tgattgtgtc ataaagaccc ttatgtccac gccccaatcg tccccccggg
    40321 ggaatatgtg catctaaaag gtctttcata ctgtgcccaa tcccgaaatt ggttctatac
    40381 atatgaccag caacgagaaa aataaatgca atagctaaat ggtgatgggc aatatcagtc
    40441 agccataaac tttgcgtttg tggatggaat cccccgagaa gagttagaat ggcagttccc
    40501 gccccttggg cggtaccaaa taaatgacta cttgaatcgg ggttttgagc ataaagattc
    40561 cattgacctg taaaaagtgg gcctaaccct tggggatgcg gtaatacatc taagaaatta
    40621 ttccaccgaa cgtactcccc tctggatgca ggaatagcaa catgaactaa atgccctgtc
    40681 caagccaagg aacttacgcc aaagagtcct gacaaatgat gattcagacg agattcggca
    40741 tttttgaacc aggaaacgct cggtttccat ttcggttgta ggtgtaacca acctgctatt
    40801 aaggatatgg cagaaagaaa taatagaaaa agagcgccag tataaagatc ttcattagtg
    40861 cgtaaaccga ttgtatacca ccactgataa acaccagaat aagcgatatt cactgggcca
    40921 agagcacccc ctcgagtaaa agcttccacg gccggttgac caaaatgagg atcccaaatt
    40981 gcatgagcaa taggtcttac atgtaaaggg tcctgtaccc acgactcaaa atttccttgc
    41041 caagctacat gaaacagatt tccggaagtc cacagaaaaa ttattgctaa ttgaccaaag
    41101 tgagaagcaa aaatattctg ataaagacgt tcctcagtaa tatcatcatg actctcgaag
    41161 tcatgtgcgg tagcaatacc aaaccaaata cgacgagtag tggggtcctg agctaagcct
    41221 tggctaaacc ttggaaatcg taatgccata atgcttttca aatcctccta gccattatcc
    41281 tactgcaata attcttgcta agaagaatgc ccatgttgtg gcaattccac ccagaaggta
    41341 atgggttact cctacagcac gtccttgtat aatgctcaag gctctcggct gagtagcagg
    41401 agcaactttt aatttattat gagcccaaac gatggattca ataagttctt gccaataacc
    41461 acgtccactg aatagaaaca ttaaactaaa agcccagaca aaatgagcac ctaggaaaaa
    41521 aaggccatat gcagataatg aagaaccata agactgaatt acctgggatg cctgtgccca
    41581 taagaaatcg cggagccacc cattaatagt aatagaactt tgcgcaaagt ttcctcccgt
    41641 gatatgagtt actacccctt gatcacttac actgccccaa acatctgact gcattttcca
    41701 actgaaatgg aatattacta ccgaaattgc attgtacatc cagaatagtc ctaagaagac
    41761 atgatcccag gccgatactt gacatgtacc ccctcttcca ggtccatcac aaggaaaacg
    41821 aaaaccaaga tttgctttat ccggtatcaa acgggaactg cgagcaaata gaacaccttt
    41881 caagagtatc aataccgtca catgaatcgt aaatgcatga atgtgatgta ccaagaaatc
    41941 cgcggttcct aatggaatag gcaacaaagc caccttgcca cccactgcca ctaaattacc
    42001 acccccccaa gttaaactgg tacttgctgt tgcaccagga gccgttgcac caggtgctaa
    42061 agcatgggtg ttttgtatcc attgagcaaa aacgggttgt aattgtatag cggtatctga
    42121 aaacatatct tgaggacgcc ctaaagcgct catggtatca ttatgaatat acaaaccaaa
    42181 actgtgaaag cctagaaata tacatgccca gttgagatgg gatatgattg catcacgatg
    42241 tctaaggaca cgatctaata gatcgttgta ccgagtagtt ggatcataat ctcttaccat
    42301 aaaaatggct gcatgcgcgg cagcaccaac tatgagaaat ccaccaatcc acatgtgatg
    42361 tgtgaacaat gacagttgtg taccatagtc agtagctaga tacggataag ggggcatgga
    42421 atacatatgg tgagctacaa caatggttaa agagcctaac atagctaagt taagagataa
    42481 ttgagcatgc catgacgttg ttaggatctc atataggcct ttatggccct gacctgtaaa
    42541 tggaccttta tgagcttcta aaatatcttt tagtccatga ccaatacccc agttggtcct
    42601 atacatgtga cccgctatca ggaaaagaat tgcaatagct aaatggtgat gggcaatatc
    42661 agtcagccac agacccccag ttactggatc taatcctcca cgaaaagtaa gaaagtccgc
    42721 atattttgac caattcaaag tgaaaaatgg ggttgctccc tcggcaaaac tgggataaag
    42781 ttgagccaaa agatctcgat tcaagataaa ttcatgagga agtggtatct ctttaggatc
    42841 tactccagcg tttagaaatt ggttaatcgg taaagataca tgtacttgat gccccgccca
    42901 agagagagac ccaagtccta gtagccctgc caaatggtga ttcagcatag attctacatc
    42961 ttgaaaccaa gccaattttg gcgccgcttt atgataatga aaccaaccag caaaaagcat
    43021 taacgctgca aagaccaatg ccccaattgc tgtacaatag agttgtaatt cactagttat
    43081 tccagatgct cgccaaatct gaaaaaaacc agaggttatt tgtattcctc ggaaaccccc
    43141 gcctacgtca ccatttaata tttcttggcc cactattggc caaaccacct gggcactagg
    43201 cccaatgtga gttggatcac ttagccacgc ttcataatta gaaaaacgag caccgtggaa
    43261 atacatgccg ctcagccaaa gaaagatgat ggagagttga ccgaaatgtg cactaaatac
    43321 ttttcgagag atctcctcca aatcactggt atggctatcg aaatcgtgag catctgcatg
    43381 taggttccag atccaagtgg tagtatcagg ccctttagct attgttcttg agaaatgacc
    43441 cggtctggcc cattcctcga acgaagtttt tacgggatcc ctatctacca aaattttcac
    43501 ttctggttcc ggcgaacgaa taatcattga gtcctcctct ttccggacaa cacatacaaa
    43561 gagacccgcc aacagtcaac taattagtga accttagaga tagagagata tttctataat
    43621 tagtttgttt ctcttctatt tttctatctc ccatctatct attttcttta gttatttact
    43681 agagcaatta tgatctggaa gtcgatccgg ggcaagtgtt cggatctatt atgacatagc
    43741 cttgaggcgc tcaacggacc ttttaacctt ctaaaaacct ttttgggctt tggattgatc
    43801 caaaaacgac ttttttgtgc aacctagtgt atattcatag aagttattag atggagctct
    43861 ttaatttttt acctagaaga ttttaattac tctattccaa atcacgcgag tagccattag
    43921 acattactaa gagacatccc cgctatatat atttagtgat tcgagggttt attttattag
    43981 ttttaataat aagaattttg tttaatttaa tataataaac aaagtctatt ttgtactcta
    44041 tctgtgtatc cttttttatt cctaaaaaat agcagatgaa atagaaggct tagaagggag
    44101 ataatgaaat tatgtgattg ggtcttccaa aagcaaagga atgatccgtt ttttagttaa
    44161 ctgatctgat gggtccaaca aacaataaat tataacaaat atctaaattc taaataaaaa
    44221 aatccaaaat aatagactaa gattctaaat aaaggataat aaataaacgg gatcttcttt
    44281 tattcgaaac gtctcgtgat cttcaaccaa ttatgcgctt caatataatt accgggagta
    44341 agcgctatag cctgtttcca atactcagcg gcttgatcga accaagcctc tgcaatttcc
    44401 gaatctccct gttgaatggc ctgttctccc cggccggaat aggtagttca attccttccc
    44461 ttagaaccgt acttgagaat ttcttacctc atacggctca gcagtcaatt cttttggtgt
    44521 cccattttga tctataccat atctaataaa atctaatgag atttctcatg gatctatccc
    44581 agttttaggg ttaaccaaaa gaaaaatagg ttaattacat gagtttcaaa ctgaaatttg
    44641 gatgaataat ccgtttattt agttttatct tttttcccac cttcagaaga ataaagcata
    44701 ggcatttcta ctagtgttag aattttatga aaggtaacta tctcggtttc atagataaat
    44761 ttatatagaa tctttgaaaa agactttctt tcataagaaa gaaaatactt actatctttg
    44821 ggatctgatc ctacaccgct gctcaagact ttagtggatc gactctatta cataagttaa
    44881 ttcctaattt ttatgtcaca tcatgagata agtatttctt ccatcatgac ataagtacgc
    44941 agttattatt gtatcggccc aaaacctcgc taattgatct ttacggtgct tcctctatct
    45001 ctatcaatta aagccttata tccatagaaa aaaaaagttg ctaggcattt tgattttttc
    45061 ctattttgac ttctatgaag tttctttctt tgctacagct gataaaaatc gttgttttag
    45121 acgatgcata tgtagaaagc ctatttggtt ctagtagtta ctttactaga tttttctttt
    45181 tttttttttt tctttctata gtggagatag tcgcacgtaa tgacagatca cggccatatt
    45241 attaaaagct tgtggtaaga atgggtttcg ttctagtgct cgaaaataat attccaaagc
    45301 tttcgtatgt tctccattac ttgtgtggat aagccctata ttatagagta tataacttcg
    45361 atcataggga tcaatttcta gtcgcatagc ttcataataa ttctgcaaag cttccgcgta
    45421 atttccttcg gattgagccg acatccgtta cggtcgtcat tcaattgaaa gaatctccgt
    45481 tccagaaccg tacgtgagat tttcacctca tacggctcct cccttatgtg cataatgaga
    45541 ataatacata gaatcaaaaa agattcaacg atgaaaatat tctcattatg aactcagcag
    45601 ggctagtgtt tttacaagaa atctctagcc aaccttcctg caagagattc tttcttaaca
    45661 tcaagcctat tgggactaga tagaaatgat aagataactc caacaatttc tttgttttta
    45721 acgcctccta atttccagga attagtcact tcaatagcct tcgatggtta tacgggtatc
    45781 caaaggacga acgagatgga tgtttgttgt cccaaccatt cttttagtcc caagcccgct
    45841 aaggaaaggg ctgacttaga acaaagtttc gtgttgttga ttcctaggtg tagtgcttct
    45901 tcccctatgc tgcctattag cgctagtcga gtaggattga cccgtaatac agaacctcta
    45961 ggcgtaacct ttcgcttaat actagaatcg agaatcgaaa catagcatct gaggttgcat
    46021 taatcgagga tacacgacag aaggaattgt tctatttcca aacttcacct tcaaaaagcg
    46081 tagatttttt cacaaatttt ttcgaatcac gtgtttttct cctcgtaaga ctgagagaaa
    46141 tgaataaata tgaaataaaa aaaagaatca aatcgcacca tctctgtaat aggtaaatgc
    46201 ctctttttct cctgaagttg tcggaattac tcgtaataag atattggcta caattgaaaa
    46261 ggtcttatca ataaaatttc catttatccg tgatctaggc ataggtagca atccattcta
    46321 gaattcttct cattacctct catgggaaaa agatcccaca aagaaaagaa ttgtatagta
    46381 cgaaataaca taaaaacttc ttttttttta aagaaaaaaa caaaagatat gaatcctcta
    46441 ttccaattgt tcctttttga caggaatcga taagaaataa gaaatatttc aaggcgattc
    46501 gatttcatac taatgtagta gtataggaac tattccgatt tcggtgaagt tacaaattcg
    46561 aagaactcga gaaattttga ttgaatcatg atacaaatta caaagaagaa aaaagaccga
    46621 ataatcattc tatgatgaaa atagaataac tgccaatttt gtgtacataa cgggtataca
    46681 ctatacaatc aaatctaaat tttttttatg aatttctatt ctaatagagg ggtaggtgtt
    46741 tgttgttgat aactccaaaa ccgaaaagta atttgaaaat ttttctggta tggaatcata
    46801 gtctatataa ttagaattat gatttaagag tatccattaa ctatagtcta aaagatatag
    46861 accatcaatc agttgattcg ttctaattca ttgaattaat ccgttataaa aatatcagaa
    46921 aaagaaggga acgttgtttt tgcaaacatg aatcgaattt ttttcacaat ttttacgcaa
    46981 aattgtatct ttatcccgga gcctcgaagg aaagaaaaat cgttctttgc tttgactttg
    47041 atgaaaaagt ttcagttaaa atggattggt cgtacctatc caataatgga atatggatta
    47101 tgactgactc gctattcact cggtttttgg gtcataatcg ttatgtagga gagatggccg
    47161 agtggttgaa ggcgtagcat tggaactgct atgtaggctt ttgtttaccg agggttcgaa
    47221 tccctctctt tccgtacctt cgcttaattc accaatttta ctaacaacaa gggctcaaat
    47281 agcaatggat accattattc caacagctag acccttcttt gatctaaaga tatagattct
    47341 caattcctaa ttgctgtgac gcgtaaaata gaatactaaa aaataatcat aatcaaaata
    47401 ctggaaagaa aagagtagac aaggaatgaa aatagatcct tggtctatga tacaaaaatg
    47461 ggggaaatcc agatcaaact cggatttatc ttacttaacc ttaggttaat ttacttcgcc
    47521 taaagggaag aaaattttcc gaaccctcgg tttcagtctg aggtttaagt ctgacgagaa
    47581 taatattcta cgactagcaa ttcatttatt ttcaaaccga cccatttact atctattatt
    47641 tgattgacta atcctttata ttggaatggg tgaagggtca aatggtttgg taattcctca
    47701 agaggggatg aatcgagaga aatttgaatc agagctctgg atttttgttc atcctttgcc
    47761 gtaataatat ctcggggttt gcagcgataa ctcggtatat ctactatacg accattaact
    47821 aaaatatgtc gatggttaac taattgacgg gctgcgggaa tagttgaagc catacccaat
    47881 cgaaaaagga tgttatccaa acgcatttca agtaattgta gtaaaacttg acctgttgac
    47941 cccttggctt ttctggcgat acgaacgtat ttaagtaatt gtcgttctgt aagaccataa
    48001 tgaaaacgca atttttgttt ttcttctaga cgaatacgat attgagattt tttcccggaa
    48061 cgcgattggt ttctaagatc acttccgttc ctaggctttt tattagttag tcctggtaaa
    48121 gcccccaggc ggcgtatttt tttgaaacga ggtcctcggt aacgcgacat aaagactcct
    48181 tattcttatt tcttatttag tatttcgaat taattcttat ttctatttat tttatttttt
    48241 attgaatttt attttacaga ataaacctaa actaaaacta aactgaacta aatgaagcga
    48301 agtttactga aatagtgtac ttgtactatt actataaaga aaagaagaat gggatgaatt
    48361 ggataaatat acagaccccc ttctattata tatataaccc tttcctgaca taattggaag
    48421 ttcctataat aaattgatag cttttggaaa aggaagaagg cgctatttcc ctattctttg
    48481 atttcaaagg aacattatca atcatctaaa aaatggaata aaaaaaaaag aatagggaaa
    48541 agccggctat cggaatcgaa ccgatgacca tcgcattaca aatgcgatgc tctaacctct
    48601 gagctaagcg ggcccacata acagaaatct tatatgcata gtaattgact aaactattgg
    48661 aattggaatc ttagttatta actattcaat attatattga atattctaga acataaggat
    48721 taatatagcg atatagaatt tcgatttatc acaattctaa tactaatatt attaaatagt
    48781 gattgtcaat attgttaata ttcttttttt ttttcatttt caatttgaat ggtaaatgtt
    48841 ctttttcatt tctttttttg tcatttgaaa tccttttgat tttttattac agttctataa
    48901 tttgattcta tatcatatat atctctcatt ctatatttat ttcaaattct aattgtttaa
    48961 tggaatggtt agttataact aatgagacat tcctccgctt tcaggcgaaa gtgaagataa
    49021 aaaaaaagaa tcgaccgttc aagtattcca aattgaatgg caaaatggca ggaagagaga
    49081 catatagatg gggtatatat ccatctatat tgaattgcgg attccgaaat gataaaatca
    49141 tttttgattg gacaaaaaaa ggtctcctat agaagatagt taagaaaatc aaagaggaga
    49201 aaacacgttt tcgagatagg aatcggtatc taatgaattc aatggttcca gtataaatga
    49261 aagaaaaagg aatgacatca caacgagatc ctaatctcaa aaagaaaggg ggatatggcg
    49321 aaatcggtag acgctacgga cttaattgga ttgagccttg gtatggaaac ttactaagtg
    49381 atcactttca aattcagaga aaccctggaa ttaacaaaaa tgggcaatcc tgagccaaat
    49441 cctgttttcc gaaaacaaac aaaggttcag aaaaaaagga taggtgcaga gactcaatgg
    49501 aagctattct aacaaatgga gttaaatgcg ttggtagagg aatctttaca tcgaaacttc
    49561 agaaagaaaa agaatgaagt gaaggataaa cgtatataca tacgtattga atactatatc
    49621 aaatgattaa tgatgacccg aatccgtatt ttttctataa aaaatagaag aattggtgtg
    49681 aatcgattct acattgaaga aagaatcgaa tattcattga tcaaaccatt cactccatag
    49741 tctgatagat cttttgacga actgattaat cggacgagaa taaagataga gtcccgttct
    49801 acatgtcaat accggcaaca atgaaattta tagtaagagg aaaatccgtc gactttaaaa
    49861 atcgtgaggg ttcaagtccc tctatcccca aaaagactat ttcactcccc aactatttat
    49921 ccgaccccct ttccttagcg gttccaaatt ccttatcttt ctcattcact ctattctttt
    49981 agaaatggat ttgagcgtaa atggctttct cttatcacaa gtcttgtgat atatatgata
    50041 cacatagaaa tgaacatctt tgagcaagga atccctagtt gaatgattcc ctatcaaaat
    50101 gattccctat caatatcatt actcatactg aaacttacaa agtcatcttt ttgaagatcg
    50161 aagaaattcc ccggctttga taaaattttt aatctacttt tgtccttgta attgacatag
    50221 accccagttc tctaataaaa tgaggatact ccattgggaa tagccgggat agctcagttg
    50281 gtagagcaga ggactgaaaa tcctcgtgtc accagttcaa atctggttcc tggcacatga
    50341 ttaatttgta tgggtctctc ttccctcgaa ttaatttcta attaattgat atgaatcaac
    50401 atacatattc ttttagagtt tagattagaa taatagcttt atccagtttg gcgagatata
    50461 ccccatctat gttctagatg ggtagagttt cttagataaa gtatctaaaa gaattggatt
    50521 ctatctcctc ttttttttct cctctcgttc aaccgaattt gaatacgtaa tacatattcg
    50581 aaaggttcaa ttggttaatt gttgaaaggc tcaaaagtcg aatccaaatc taggggggtt
    50641 gaaatagaca agattcagct cagatccaaa gaaatagaat ccgatattct ctcatttctt
    50701 tgtcttttct ttcatatttg atttcttcat tccggatttc tccattcctt cctatatgcc
    50761 tttctagaac ccatctaagt aatgtgcgca gtacaaagtt catgatgcag aactcatttg
    50821 gttcatccta ttggtgtgac ccatccgaaa taagtatctt ccaaataaat gtgagaattc
    50881 caatgaatcc ctaattgtct ttttttgtta gcctatcaat aattccctaa attagacctg
    50941 cttaatctag aacagaacgt gcaatccttg aatatctgaa attgtctaag tggaaatagc
    51001 tttcttatca ttcaatgagc atcttgtatt tcataaaaat tgggggcaat ataatcctta
    51061 cgtaagggcc atcctatcca actttcaggc attaagatac gtttcaagcg tggatgatta
    51121 tcataagaga ttcccaacat atcatatgat tctcgttctt gaaaatccac acttttccaa
    51181 acccagaaaa cagacggaat tctaggattc ctcctggagg caaatacttt tatgcatacc
    51241 tcctctggtt gatccacacc atcctctatt ctcgtaagat gatacacact agctaacagc
    51301 ccgccaggcg ctacatcata ggcacattga gagcggagat agttgtaccc atatacataa
    51361 aaaatgacag caatggaatg ccaatcctcg ggctttattt gtaaagtctc tattccttgg
    51421 taatcaaagc ccaaagatct atgaattagc ccatgcttga ctagccaagc agacaaacga
    51481 ccctgcatct tttttatctc tcccgcattt ttatttatat aagtatttca catttacgat
    51541 gaaatttctg aaaattgacc caccactttt gattttttta ttctggacaa aggaatcctg
    51601 tctaattcac taattcgggg gaagatactg aatttttgta tttgaaaaag atttccgtag
    51661 ggatctctga agtagatggc ggttgataaa gaactctttg atcataattt cccgtatgaa
    51721 tactgtgttg aacatgaaac ttgtgattgg tagtaaaaca ccgattcgct cgttgagacc
    51781 taattcgatc ttcatagagt tctcgagata ttttcttacg aagttttgtt atagcatcta
    51841 taaccgcttc cggtttaggt gggcaacctg gcaaatatac atctacagga attagcttat
    51901 cgactccccg aacagtacta taagaatcgg tactgaacat cccgcctgta attgtacagg
    51961 ctcccatagc aataacatat tttggttcag gcatttgctc atataatctc actaaagagg
    52021 gggccatttt cattgttact gttccggctg ttaaaattag atccgcttgt ctaggactcg
    52081 atcttggtac tagtccataa cgatcaaagt cgaagcgtga gcctattagt gaagcaaatt
    52141 caatgaagca acaactggta ccatagagaa gcggccataa actagagagt cttgaccaat
    52201 ttgaaagatc atttaatgta gttgaaataa ctgaattttg ggctgttcga tcaagtaaag
    52261 gaaactgaat ggaattcata actgtctcaa tcttattttt tccgtttttc tttttattgt
    52321 ctgaatattc aggagctaag accattccaa tgcccccttt cgccatgcat aaactaaacc
    52381 aataattaag ataagcacga aaatgaaagc ttctataaat acagatacac ccaatacgtc
    52441 gaaactcatt gcccatggat aaagaaaaac cgtttcaaca tcaaaaacaa caaaaactag
    52501 agcaaacata taataacgga ttcgaaattg taaccaagca tcgcccattg gttctatacc
    52561 cgactcataa gtagaaagtt tctccggccc tttgctaatc ggggctaaca ctccggaaat
    52621 taaaaatgcc aaaataggaa caaggataga tattattaga aatgcccaaa aaaaatcata
    52681 ttcgtaaagc agaaacataa acgcactcct atgaacgtgg aaaatatacc ggattcgatt
    52741 ggtcgattcg aattggaatt gtcaagtcat ccataactat ttagtcaaaa caagaattca
    52801 ttttgatcga accgtctagt ttgctttggt tattggttta ttgtagggca tatctcattg
    52861 caagattcat cgactggaat ccgattttat ttccattata cttatttcca ttttatttag
    52921 ttagtagaac cttctaacta tatattactc ttatacaaat tctcttgttt ctcttgtttt
    52981 catccaggat tttctctaaa gacggggaat tctaaattaa ttacttatct tatttcttct
    53041 ttaattagaa attctttaaa gatttctatt tttttctata aatagaatca ggaggtcttt
    53101 ttttcttttt tcttattttt tcttagtgat ttagaataga acaagtaatc aaatagaaga
    53161 gaatgtatag gaatttccat ctcaagattt agaagatctt gtgttggtat attccttatt
    53221 attattattt aataatagta ttagggttcg aatccaggtg gcggggtttt tcttggttga
    53281 atacagaaaa agaggactgc ctttttcgtg ttgtgcttcg ctaggtcgag gtaagtaagg
    53341 tatacgaagg aaaagcctat ttgacaatga aagtgaccaa aggtattcgt ttttcaaaaa
    53401 cctttagctt gtacacaaat acagcaggcc cttcctaaat ccatgtgaat tcctcttcgt
    53461 agtttttcat ttcaccaggc ccgtgaaatg atttgacttc cacaactcaa taagattggg
    53521 gatatcaaaa gaaagggagt ctcactaatt cttttattgt ggatatgaat atgtaattcg
    53581 cctccgaaga ttaatgacga aaggttgctt tgtttatccg caattgaaaa aaatcaatat
    53641 cgattggatc cgttgatatg cattttttct ttcatctgct taaacgattg ccgtgagtaa
    53701 acttatagga ataattggat ttcacttagt tacaagcaag aaataataat gaagaaatgc
    53761 aaattataga atttttttga ttttgcattt ttatagggct atacggactc gaaccgtaga
    53821 ccttctcggt aaaacaggtc aaacttatta ttattaaaat gatctgaact gtttcaaaga
    53881 cccaacatgc attttttttg cattgggctc tttcattaac tgatataaat atcagttagt
    53941 ctgccatttt ttttcttgac agaaaaaaag ataaggaaat ggctccatgt gctctgattc
    54001 attatttggg agcattacca aagtgtttca aaggtgggat tatcttgacg taggtctgtc
    54061 tctggcctag atcaacctaa gttaaatgaa gtctctatcg ttctgctgaa aaaatcaaat
    54121 atgaaacttc atacacctta aagttcatat gacgaaaaga gatttttttg aggtccttat
    54181 actcattatg cctagcattg aatagactgg gtattcacct tatcaagatc tcaaatcaat
    54241 gatggggtct gtttggcacc tcctaaatgg gcgtccaaat tggaccgaac tctttgtcag
    54301 gctatggttc cctcaaagtt atggagtaag acatcgattt ctcaacaaga tcaatttttc
    54361 tgattgtatg atgaactccc ttgaaaaaca ttggcgcgcg tgtaaacgag ttgctctacc
    54421 aactgagcta tagcccttag tgcttgtgat acatatttta tcatgtagat aaattcttgt
    54481 caagataaat attccatgat ccaacatcaa caatctttga tctctttgag cggtattcct
    54541 tagattagta ttgcttatta agtaatatga tatttataat ccatcgacag gatgggtttc
    54601 atttggttct ctttgggatg ataaatgacc tacttaactc agtggttaga gtactgcttt
    54661 catacggcgg gagtcattgg ttcaaatcca atagtaggta aaacttatta gataccagag
    54721 tcaatggtat ctaataaggt ttacgaccca cccttagtga tattgatttt ttgattttgt
    54781 atcttttcta tttcattttt gaatttgaat ttttgcatca gaattggatt ctgtttgatt
    54841 gtatttgatt gtattcaccc gacagaatct aaataggatt agaaagagaa cttcttttta
    54901 ttattcgaac gtaccaacta gttatgaaat cggattgata gcctccaccc gtgttctagc
    54961 tcgtcggaga gctagatttg cctcaatttt ttgtctcctt ccttcagcct ttttcacatt
    55021 agcttccgct agttcaagag tttgctgagc ttcttgtgga tcaatgtcac tacccttctc
    55081 cgcatcattt actaaaacag tgatctcatt attgcctatt ctagcaaaac cacccatcag
    55141 agccatcgtt aaccattggt cgttcagacg tattctcaaa atccctatat ctacagctgt
    55201 ggcaataggg gcgtgatttg gtaatatgcc aatttgaccg ctattagtag ataaaacaat
    55261 ttcttccact tctgaatccc aaacaattcg attaggggtc agtacactaa gatttaaggt
    55321 catttcttca aattgctctc catttctaag ttcatagcct tcgcggtagc ttcatcgata
    55381 ttacctacca aataaaaggc ctgttcagga agaccatcta attctccgga aaggatcaat
    55441 tgaaatcctc gaattgtttc tgctagacca acatatttcc ctggagaacc ggtaaatact
    55501 tctgctacga aaaagggttg tgataagaaa cgctcaattt ttcgcgctct tgctacgagt
    55561 aaacgatcct cttcggataa ttcgtccaat ccaaggatag ctataatgtc ctgaagttct
    55621 ttgtaacgtt gtaaagtttg cttaactctt tgggcggttt cgtaatgttc ctcaccaacg
    55681 atccgaggtt gaagcatggt tgacgttgaa tctaaaggat ctactgctgg ataaatacct
    55741 ttggcagcca atcctcttga tagtacggta gtagcatcta aatgtgcaaa tgtcgtagca
    55801 ggagcagggt cggtcaaatc gtctgcgggt acataaactg cttgaataga ggttatggac
    55861 ccttctttgg tagaagtaat tctttcttgt aaagaaccca tttcggtact cagggtgggt
    55921 tgataaccca cagcggaagg cattctaccc aataaggccg atacttcgga tcctgcttgg
    55981 acgaaacgga agatattgtc aataaaaaga agtacgtctt gttcattaac atctcggaaa
    56041 tattccgcca tagttagggc agtcaaacca actctcatac gagctcccgg cggttcattc
    56101 atctgaccgt aaactagggc cacttttgat tctgcaatat tttcttcatt aattactcca
    56161 gattctttca tttccatgta aagatcattt ccttcccgag tacgttcacc caccccgcca
    56221 aatacggata cgcccccgtg agctttagca atattgttaa tcaattccat aataagtact
    56281 gttttaccca ctccagctcc cccgaatagt ccgatttttc ctccacggcg ataaggggct
    56341 aaaagatcta ctactttaat tcctgtttca aaaatagata attttgtatc caactgtata
    56401 aaggcgggcg cagatctatg aataggagac gttgtactag tatctacagg ccctaaatta
    56461 tcaacaggtt ctccgagcac gttaaaaatt cgtcccagag tcgctccccc gaccggaaca
    56521 cttataggag ctcctgtgtc aatcacttcc attcctctcg ttagaccgtc tgtagcactc
    56581 atagctacag ccctaactcg attatttcct aataattgct gtacctcaca agccacatta
    56641 attggttgac caacactatc tcgaccttga actaccagag cgttataaat attcggcatc
    56701 ttgcccgggg gaaaggctac atctagtacc ggaccgatga tttggacgac acgccccggg
    56761 tttttttttt caagcgtgga aaccccagaa ccagaagtag taggattgat tctcataata
    56821 ataaaataaa tatgtcgaaa tgtttttgca aaaattatcg aattcaaaat aaatgtccgc
    56881 tagcacgtcg atcgggtaat tcaataaaat gggaattagc actcgatttc gttggcacca
    56941 tgcaattgaa ccgattcaat tgtttactta ttcactgaga ctgagtgaat ttgcaagccc
    57001 acccaaccta ttttaatttt caaatctcaa gtggatgaat cagaatcttg agaaagtctt
    57061 tcatttgtct atcattatag acaatcccat ccatattatc tattctatgg aattcgaacc
    57121 tgaactttat tttctatttc tattacgatt cattatttgt atctaattgg ctcctcttct
    57181 tatttatttt tgatttcaat ttcagcatat cgatttatgc ctagcctatt cttttctttg
    57241 tgtttttctt tcttttttat acctttcata gattcataga ggaattccgt atattttcac
    57301 atctaggatt tacatataca acatatacca ctgtcaaggg ggaagttctt attatttagg
    57361 ttagttaggt atttccattt caaaaaaaaa agtaaaaaat aaaaattggg ttgcgctata
    57421 tatatgaaag agtatacaat aatgatgtat ttggcaaatc aaataccatg gtctaataat
    57481 caaacattct gattagttga taatattagt attagttgga aattttgtga aagattcctg
    57541 tgaaaagttt cattaacacg gaattcgtgt cgagtagacc ttgttgttgt gagaattctt
    57601 aattcatgag ttgtagggag ggatttatgt caccacaaac agagactaaa gcaagtgttg
    57661 gattcaaagc tggtgttaaa gagtacaaat tgacttatta tactcctgag taccaaacca
    57721 aggatactga tatattggca gcattccgag taactcctca acctggagtt ccacctgaag
    57781 aagcaggggc cgcggtagct gccgaatctt ctactggtac atggacaact gtatggaccg
    57841 atggacttac cagccttgat cgttacaaag ggcgatgcta ccgcatcgag cgtgttgttg
    57901 gagaaaaaga tcaatatatt gcttatgtag cttacccttt agaccttttt gaagaaggtt
    57961 ctgttaccaa catgtttact tccattgtag gtaacgtatt tgggttcaaa gccctgcgcg
    58021 ctctacgtct ggaagatctg cgaatccctc ctgcttatgt taaaactttc caaggtccgc
    58081 ctcatgggat ccaagttgaa agagataaat tgaacaagta tggtcgtccc ctgttgggat
    58141 gtactattaa acctaaattg gggttatctg ctaaaaacta cggtagggct gtttatgaat
    58201 gtcttcgcgg tggacttgat tttaccaaag atgatgagaa cgtgaactca caaccattta
    58261 tgcgttggag agatcgtttc ttattttgtg ccgaagcact ttataaagca caggctgaaa
    58321 caggtgaaat caaagggcat tacttgaatg ctactgcagg tacatgcgaa gaaatgatca
    58381 aaagagctgt atttgctaga gaattgggcg ttccgatcgt aatgcatgac tacttaacgg
    58441 ggggattcac cgcaaatact agcttggctc attattgccg agataatggt ctacttcttc
    58501 acatccaccg tgcaatgcat gcggttattg atagacagaa gaatcatggt atccacttcc
    58561 gggtattagc aaaagcgtta cgtatgtctg gtggagatca tattcactct ggtaccgtag
    58621 taggtaaact tgaaggtgaa agagacataa ctttgggctt tgttgattta ctgcgtgatg
    58681 attttgttga acaagatcga agtcgcggta tttatttcac tcaagattgg gtctctttac
    58741 caggtgttct acccgtggct tcaggaggta ttcacgtttg gcatatgcct gctctgaccg
    58801 agatctttgg ggatgattcc gtactacagt tcggtggagg aactttagga catccttggg
    58861 gtaatgcgcc aggtgccgta gctaatcgag tagctctaga agcatgtgta aaagctcgta
    58921 atgaaggacg tgatcttgct caggaaggta atcaaattat tcgcgaggct tgcaaatgga
    58981 gcccggaact agctgctgct tgtgaagtat ggaaagagat cgtatttaat tttgcagcag
    59041 tggacgtttt ggataagtaa aaacagtaga cattagcaga taaattagca ggaaataaag
    59101 aaggataagg agaaagaact caagtaatta tccttcgttc tcttaattga attgcaatta
    59161 aactcggccc aatcttttac taaaaggatt gagccgaata caacaaagat tctattgcat
    59221 atattttgac taagtatata cttacctaga tatacaagat ttgaaataca aaatctagaa
    59281 aactaaatca aaatctaaga ctcaaatctt tctattgttg tcttggatcc acaattaatc
    59341 ctacggatcc ttaggattgg tatattcttt tctatcctgt agtttgtagt ttccctgaat
    59401 caagccaagt atcacacctc tttctaccca tcctgtatat tgtccccttt gttccgtgtt
    59461 gaaatagaac cttaatttat tacttatttt tttattagat tttagatttg ttagtgatta
    59521 gatattagta ttagacgaga ttttacgaaa caattatttt tttatttctt tataggagag
    59581 gacaaatctc tttttttcga tgcgaatttg acacgacata ggagaagccg ccctttatta
    59641 aaaattatat ttaataatat aaagggggtt ccaacatatt aatatatagt gaagtgttcc
    59701 cccagattca gaactttttt tcaatactca caatccttat tagttaataa tcctagtgat
    59761 tggatttcta tgcttagttt gataggaaat aagatattca aataaataat tttatagcga
    59821 atgactattc atctattgta ttttcatgca aatagggggc aagaaaactc tatggaaaga
    59881 tggtggttta attcgatgtt gtttaagaag gagttcgaac gcaggtgtgg gctaaataaa
    59941 tcaatgggca gtcttggtcc tattgaaaat accaatgaag atccaaatcg aaaagtgaaa
    60001 aacattcata gttggaggaa tcgtgataat tctagttgca gtaatgttga ttatttattc
    60061 ggcgttaaag acattcggaa tttcatctct gatgacactt ttttagttag tgataggaat
    60121 ggagacagtt attccatcta ttttgatatt gaaaatcaga tttttgagat tgacaacgat
    60181 cattcttttc tgagtgaact agaaagttct ttttatagtt atcgaaactc gaattatctg
    60241 aataatggat ttaggggcga agatccctac tataattctt acatgtatga tactcaatat
    60301 agttggaata atcacattaa tagttgcatt gatagttatc ttcagtctca aatctgtata
    60361 gatacttcca ttataagtgg tagtgagaat tacggtgaca gttacattta tagggccatt
    60421 tgtggtggtg aaagtcgaaa tagtagtgaa aacgagggtt ccagtagacg aactcgcacg
    60481 aagggcagtg atttaactat aagagaaagt tctaatgatc tcgaggtaac tcaaaaatac
    60541 aggcatttgt gggttcaatg cgaaaattgt tatggattaa attataagaa atttttgaaa
    60601 tcaaaaatga atatttgtga acaatgtgga tatcatttga aaatgagtag ttcagataga
    60661 attgaacttt tgatcgatcc gggtacttgg gatcctatgg atgaagacat ggtctctctg
    60721 gatcccattg aatttcattc ggaggaggag ccttataaag atcgtattga ttcttatcaa
    60781 agaaagacag gattaaccga ggctgttcaa acaggcatag gccaactaaa cggcattccc
    60841 gtagcaattg gggttatgga ttttcagttt atggggggta gtatgggatc cgtagtcgga
    60901 gagaaaatca cccgtttgat tgaacacgct gccaatcaaa ttttacccct tattatagtg
    60961 tgtgcttctg ggggggcgcg catgcaggaa ggaagtttga gcttgatgca aatggctaaa
    61021 atatcgtctg ctttatatga ttatcaatta aataaaaagt tattttatgt atcaatcctt
    61081 acatctccga caactggtgg agtgacagct agttttggta tgttggggga tatcattatt
    61141 gccgaaccca atgcctacat tgcatttgca ggtaaaagag taattgaaca aacattgaat
    61201 aaaacagtac ccgaaggttc acaagcagct gaatacttat tccagaaggg tttattcgac
    61261 ctaattgtac cacgtaatct tttaaaaagc gttctgagtg agttatttaa gctccacgcc
    61321 ttttttcctt tgaatcaaaa gtcaagcaaa atcaagtaga gcactaagtt caattatttt
    61381 atttgtgttt gtagcaaaaa agtagttagt ttgtcggaat caaagtaaat aagataataa
    61441 tggcgctttc tttggtgata gaagatctaa ttgtagaaag aatcaaaact aaagttgagg
    61501 ataactcttt ttttgaccta tattcctgat tacgaatcaa gaagccttta tcaacaagag
    61561 tgagttcttc ctttcgtgaa attaggaaaa taaaacgaat ttcttcttct tgtcttaggt
    61621 atataatttg aaattcaaat atagataata gagttttgta tctttctcta tctcccgaaa
    61681 aaccttttta gctaaaaatt catgttgggt cggattcgaa cgaatctttc gataatctgt
    61741 aagaaactct ttatctattt ttagaaaatt agaagacaag aacaaaagac aaagaaatga
    61801 agaaaaataa taaagtttat tatgatacat atctttctca tgtaggagat gaataggtcc
    61861 atttatttag ttctacagtt ctacattctt tgcacttatt atacctactc agttagattt
    61921 agatatatag atacttagat ctatactaag aatttcaaat tcttcaaatt ctattaataa
    61981 taaatattat ctaatttcta attagtaatt agaattcaaa ttcttaattt aattataatt
    62041 attacaagat atctttattt atataataac ataataacag atacaaatag taaatcgagg
    62101 taccccttct atgacaaatt tgaaccttcc atctattttt gtgccgttag taggcctagt
    62161 ctttccggca attgcaatgg cttctttatt tcttcatgtt caaaaaaata agattgttta
    62221 gatccgctgg gacccaatct catccatttt ttttttttga aaacgtggac ttgtatcata
    62281 acacagatat ctatttattg gaatatagta taacatgtga tttccaccga acataaagga
    62341 aaaaactctt atgcctgcag aaatatgata tatgaatata tcaattctag caattttcaa
    62401 atagatcagg atcgctggat ggctgaaatg tagtcggtga atctctatgt atatcgatat
    62461 gtatagtggg atcgtattaa ataaagagta tgttattatt ttagatttaa ccaatttgat
    62521 gaattactcc taaaggttga catcaaacta gtgctagttc acctcaaact agtgctagtt
    62581 gatgagagtt acttcggaaa caaaaaagta aagtcaaatt tctctggggt attatctcaa
    62641 ttccaataaa atgcaatcgg gtaaagtatg acttggcgat cagaacatat atggatagaa
    62701 cttataacgg ggtctcgaaa aataagtaat ttctgctggg cctttatcct ttttttaggt
    62761 tcattaggct tcttattagt tggaacttcc agttatcttg gtagaaattt gatatctttt
    62821 tttccgcctc agcaaatcat tttttttcca caaggactcg tgatgtcttt ctacggaatt
    62881 gcgggtctct ttattagctc ttatttgtgg tgcacaattt cctggaatgt aggtagtggt
    62941 tatgatcgat tcgatagaaa ggaaggaata gtctgtattt ttcgttgggg atttccggga
    63001 aaaaatcgtc gcatattcct ccgattcctt ataaaagata ttcagtccgt tagaatagaa
    63061 gttaaagagg gtatttatgc tcgtcgtgtt ctttatatgg acatccgagg ccaggggtcc
    63121 attcccttga ctcgtactga tgagaatttg actccacgag aaattgaaca aaaggctgct
    63181 gaattagcct atttcttgcg tgtaccaatt gaagtatttt gagaaattga gatatcagta
    63241 tcaggaaaca atattctgaa tttcttcatt cgaagtgaat tcttagcttt tttctggatt
    63301 ctttctagat tcaaagacta accacaaaat cacaaagaaa atagattcat tagtccgata
    63361 ccttgtataa aactcatgtg tgtaagaaat attcgatcgc atagagtgta cgaatgggtt
    63421 gattaacaat tcacagatga aaaaatggca aaaaagaaag cattcactcc tcttttctat
    63481 cttgcatcta tagtattttt gccctggtgg atttctttct cagttaataa atgtctggaa
    63541 tcttgggtta ccaattggtg gaatactggg caatccgaaa ttttttggaa taatattcaa
    63601 gaaaagagtc ttctagaaaa attcatagaa ttagaggaac tcctcttctt ggacgaaatg
    63661 atcaaggaat actcggaaac acatctcgaa gagtttggga taggaatcca taaagaaacg
    63721 atccaattaa tcaagataca aaatgagaat cgtatccata cgattttgca cttctcgaca
    63781 aatatcatct gttttattat tctaagcggg tattcaattt tgggtaatga aaaacttgtt
    63841 attcttaact cttgggctca ggaattccta tataacttaa gtgacacagt aaaagctttt
    63901 tctattcttt tattaactga tttatgtatc ggatttcatt caccccacgg ttgggaatta
    63961 atgattggct ctatctataa agattttgga tttgttcata atgatcaaat tatatctggt
    64021 cttgtttcca cctttccagt cattctcgat acaattttta aatattggat tttccgttat
    64081 ttaaatcgtc tgtctccgtc acttgtagtt atttatcatt caatgaatga ctgataaagg
    64141 atccattgat attaatctaa tccaattaga atgcttggta ctttgtagtt gtacataagc
    64201 aaagtattga aaatcgtatt tactctttct atttctaacc atcggggaga ttcatcctat
    64261 attattccta gattattcca gcaaatagca gaatcgtggc tagggaacta tactagcgac
    64321 ctacccaatt tattgtagaa attttcgcga tcaatgattg gaccatgcaa actagaaatg
    64381 ctttttcttg gctaaagaaa cagattactc gatctatttc cgtatcgctc atgatatata
    64441 tcttaactcg ggcatccatt tcaagtgcat atcccatttt tgcacagcag ggttatgaaa
    64501 atccacgaga agcgactggg cgtattgtat gtgccaattg ccatttagct aataagcccg
    64561 tggagattga ggttccacaa gcggtacttc ctgatactgt atttgaagca gttgttcgaa
    64621 ttccttatga tatgcaactg aaacaggttc ttgctaatgg taaaaggggg gggttgaacg
    64681 tgggggctgt tcttatttta ccggaggggt ttgaattagc tcctcccgat cgtatttctc
    64741 ccgagatgaa agaaaagatt ggcaatttgt cttttcagag ctatcgcccc aataaaaaaa
    64801 atattcttgt gataggccct gtccctggtc aaaaatatag tgaaataacc ttccctattc
    64861 tttccccgga ccctgctact aagaaggatg ttcacttctt aaaatatcct atatacgtag
    64921 gcgggaacag gggaaggggt cagatttatc ccgacggcag caagagtaac aatactgttt
    64981 ataatgctac agcagcaggt atagtaagca aaatcatacg aaaagaaaaa ggtgggtatg
    65041 agataaccat aacggatgcg tcggatggac gtcaagtggt tgatattatc cctcccggac
    65101 cagaacttct tgtttccgag ggcgaatcta tcaaatttga tcaaccatta acgagtaatc
    65161 ctaatgtagg cggatttggt cagggagatg cagaaatagt acttcaagat ccattacgtg
    65221 tccaaggact tttgttcttc ttggcatctg ttattttggc acaaatcttt ttggttctta
    65281 aaaagaaaca gttcgagaag gttcaattgg ccgaaatgaa tttctagatt cgcagatttg
    65341 tcgacatcaa gttcgtaaaa agaaccaaat tcttgttggc gattatttat gatcaaaaaa
    65401 atgaaattct gaaaactcct ttgtcttatt tatactcttc ttcaaaatct acatactatg
    65461 tggtacaagg gattcccagc atctcgtaga aaaagagtat gtaatgtaga atttgaagaa
    65521 gagtatttga ctttcattat ttttatttcg ttttttaaaa ttggagtagt gtgactatgt
    65581 tactattgac agatttcaat gccataagac gtatcaatag ttttctattc taaatagaaa
    65641 gaaagtcaaa tttgtctaaa tactagacat aaggaagcag gggataaatg cggggaacaa
    65701 aaaattctag gagggattat ttgtcttcct agtcttcgac acaagaaagg ggtgtagaaa
    65761 aatccttttt tcttgtgtcg aaacgaaaga gtaatgattc ttgatcctgt ttgttaaaaa
    65821 ttcctagtct tggtttcgat ttttccagat gtatcataaa ccctttacat ataatatact
    65881 aagtggtgga caaacaaaac aaaaaaagag aggaaatttt attaattaaa taaaacttct
    65941 tcaatcaact tatcttatac aaaatttgat gatgaaatat gaaaacaata aaaaataaat
    66001 agagtaatgt aatagagaga gtaaggttct acattagatt agtatagaaa ggatttgcac
    66061 gatatctaat atattatagc agccaagaaa ttgagtgatt ccttctttct tccaaccttg
    66121 aaagtaccga tagatactat catagaaaaa gaagaggtgg tccgaatagt gaatttttca
    66181 aaaacatgat cagaaaaatg agaaaaatgg agtttttgaa aagaaaaaga aatccatttt
    66241 atcatttaga cgaaaaaaat attatgattc ttaagaactc aacgggccct tccccttcga
    66301 atcaaacaaa caaagaaggg aatcccgttg agttcttacg ctttcatgtt gacgactcaa
    66361 ttcattcgat tactacaggg atgaacccaa tccggaatat gaaccataaa agaaaatacc
    66421 tattaaaccg attacaagaa taccagctac agtacctatt atccaaagag gaatccttcc
    66481 agtagtatcg gccatttacc ccacttccct ccagatttca tcaagtggtc atgctagaga
    66541 cataaacagt catggataat taaattatga gatccttccg aatgagctaa gagaatctta
    66601 ttgattctct ttcgttttct taattgaaga aataattgga aaataaaaca gcaagtacaa
    66661 aaatgagtaa taacccccag tagagactgg tacgattcaa ttcaacattt tgttcgttcg
    66721 ggtttgattg tgtcatagct ctataattcg gattaagttt atcgttggat gaactgcatt
    66781 gctgatattg atcccaaaaa aaagacggta ggtacagcta ggccgtgaac agccaaccat
    66841 cgtactgtaa aaattggata ggttcgatct atagtcatta gggcctccta aaacgatcta
    66901 ctaaattcat cgagttgttc caaaggatca aaacggccag ttattaatgg aattccttgt
    66961 cggctctctg taaaatactc gtttggccga gggcttccaa acacatcgta agctaaaccg
    67021 gtgctgacaa ataaccaacc cgcaatgaat agggaaggta tagtaatgct atgaatgacc
    67081 cagtatcgaa tactggtaat aatatcagca aacgaacgtt ctcctgtgct tccagacatg
    67141 ctgagctcca catattcttg tacagtcaaa gaagatcgat tccgtaaaag atgagatcag
    67201 taaatgacaa ttcactgaaa tttcatcttt gtgagatcgt caatattgta ccgagggcgt
    67261 ctttagagta taccgaatca gtatagctat ccttcttctg acacagcaac gcaatttgaa
    67321 atagtatcaa aagtaagtac taaataattt attttttcct ttacttgttg atgtaaaatc
    67381 atcttccatt caatagaaaa ttctttcaat tcaaggaaag agattctcat attcacacaa
    67441 tttaagtaga tgcgagatat agaaatttgc ttttcgtagt tgtggaagca gttttgttgt
    67501 tggaatcctt tttttaaaga agaagttaat ggtcgagtaa gaaataagag tagtagatca
    67561 tattcgatga aagaaaaaat cgaataattg gaatccatag ttgtgatgca ttgttgtgga
    67621 tctcgatcca aaggttcttt cttgatctag ctacaaggat ggggcagtag ggaaagataa
    67681 aatgtggaac ctaatagaaa ttactagttt tagaatctag ttggacaaaa aaaatatttt
    67741 ttcaagcgat tgtgtgataa ctttttcttc ttctccatca ttcaagatat tatgtgaatt
    67801 aatatattac taaatctaat gagttaaact taaattaaag taaaaagaaa aagttttata
    67861 aggtaactgt tcgctttaaa atcgaaaatg gagtcgatac aattcaacag aatctaagaa
    67921 atgatcaaat tcgaaaatca tttctatttt tattctataa aaattcaagt ttcatttttg
    67981 aatgcagtta gacgatacag ctcttattag tttaatagtt tactcaagag ttactcaatg
    68041 aatcggttga ttggaattgc gggatggata gatgttacag atgatgaatc aatttctttt
    68101 atatgtctgt cactttatct ttgttagtgc tgtctgccta taatgataga taaatcaaaa
    68161 acttttcatt caacttattc tttcaattga aattgagatt tttgcctatc ctcctatttt
    68221 attttgaaaa atttgaaact taggtaagtg ctttttaaac atatgtataa aaagaacata
    68281 ttccatttaa tttagcccct tcatgcttac tataactagt tatttcggtt ttctattagc
    68341 ggctttaact ataacctcag ctctatttat tggtctgagc aagatacgac ttatttaaac
    68401 tgaatattta aaatgaacaa tttataaaaa gaaatccttc tgtgggatta cgcgtattct
    68461 atatttactt acgttaccaa ttgtcaattc ttgttcattg tcattgagat tcatgtcaat
    68521 tcggattaat atttaggtat cgatattacc tctttttttt ttctcctttc aaacaaataa
    68581 aaatgattga agtttttcta tttggaatcg tgttaggtct aattcctatt actttggctg
    68641 gattattcgt aactgcatat ttacaatata ggcgtggtga tcagttggac ctttgattaa
    68701 ttaacatctc tttttgattg acctcctcct ttctttaatt cacaggcaca ggaggtcaaa
    68761 ttccgattgt tgggaaaatt actgaatgaa tctattttat tctaattcga tctaagaaga
    68821 aaaaaatcac gctctgtagg atttgaacct acgacatcgg gttttggaga cccacgttct
    68881 accgaactga actaagagcg ctttcttatc agaatagata agactgtaaa caaaaggatt
    68941 cttttcataa ccccaataca ttttgtatgc atatactaga atagcatgat aaaaatcaaa
    69001 gattatgtcc aatttgaggc gatctcaatt gatccctcgt tactgctcct ttgagcagta
    69061 ataggtaggg atgacaggat ttgaacctgt gacattttgt acccaaaaca aacgcgctac
    69121 caagctgcgc cacatccctt caattgttcc acagtgtaat tgtagagaat tcctgtcttg
    69181 ttttccacat ggttatttcc tccattgata tatacaaatt ttctgctcat ttcgtctttt
    69241 tggtctcatt taacatataa tagtaaaata aaaggaaaag acctctctta tagattatat
    69301 agaaaatact tatatacaat tatatacaaa atatataaat acagaacccg tcgtaaaaat
    69361 aaattagtat ttttcggaaa ttctcggtaa gaaggaaggg gatgtatttt ttttctgttt
    69421 taagaaaagg aaaatcttat ttcccgaatc attgtacatt gcaatttgaa ttaggaattc
    69481 tgtgtccaac tctaagcagc ccttaactac atatgcatct gatcatatat gtattatcta
    69541 ttccaacaaa taatacaaaa gaaggaggtt tttcaatgcg agatctaaaa acatatctct
    69601 ctgtggcacc agtactaagt acgctatggt tcggggcttt agcaggtcta ttgatagaga
    69661 ttaatcgttt tttcccggat gcgttgacat tccccttttt ttcattctag ttattgtcat
    69721 gggaaggaat gaagaagatt agagatccaa tcaaatattg gtgatgaatc cctctccccc
    69781 tcttttctct tttttccctt tttagaataa gggaggaaag agaaagaata aaaaaagtgg
    69841 attcaacatt cgggctcaag ttcgaattaa ctgaatatta ataatagagg aatgggggta
    69901 gaatagaaga tctaggggaa gagtattata caagatactt aaatgattac ttcaatttga
    69961 aatatacttt agaaaaatcg ttgtatttta ctatgacttt gctttactat tactttattt
    70021 tcttgatttt aatcttttac ttttagaatt ggatttcaag ttagtaactt ctattttatc
    70081 ctttcttcgt tttgaatcga aaatagaaga gttgagtaaa tcaaaaatcc aaaggaggtt
    70141 catggccaag gggaaagatg tccgagtaac ggtgattttg gaatgtacta gttgtgtccg
    70201 aaacagtgtt gataaggtat caagaggtat ttccagatat attactcaaa agaaccggca
    70261 caatacgcct aatcgattag aattgaaaaa attctgtccc tattgttaca aacatacgat
    70321 tcatggggag ataaagaaat agagcgaacc aagtacctgt gtcttaccct ttccctttca
    70381 aggaagggga aaaaatgaca ttatatatat aacatattta aatagaaaat aaacaaatct
    70441 tcttttttaa aaatcctatt ttgggtggat ttaaactgaa ttagaattaa gaaataggat
    70501 tttagggata aggaataaat taaacaaaca aaccatggat aaatccaagc gaccttttct
    70561 taaattcaag cgatcttttc gtaggcgttt gcccccgatt caatcggggg atcgaattga
    70621 ttatagaaac atgagtttaa ttagtcgatt tattagtgaa caaggaaaaa tattagcaag
    70681 acgagtgaat agattgacct tgaaacaaca acgattaatt actcttgcta taaaacaagc
    70741 tcgtatttta tctttgttac cctttctcaa taatgagaaa caatttgaaa gaaccgagtc
    70801 gaccgctaga actactggtt ttaaagcccg aaataaatag gcttactttt tcttcacttg
    70861 aatcataatt acaagaatct agatttgagt gaatctagat ttgagtatcg tgtcgtaaga
    70921 aaaaaaaatg aatcggaaaa aaagatttct ttttttattg aattgaacgt gttcattcat
    70981 tttgactact ttagcatatt ttctcataca aatttctact ctaccttccc ggagttcatt
    71041 ctccggggaa ctccatttaa attattctgg tggattcttt ccaatctact tcctttatga
    71101 tttcgttcga aatcatataa agacaattcc tatttgatat agctatttgt gcaagtattt
    71161 tacggttaag aagcaactgt ctcttgtaca gatcgtgtat taatctacta taactatagg
    71221 atactcccct ttcgcgaatt actgcgttta tccgagtgat ccacaaacga cgaaaatctc
    71281 tctttttcct atccctatcc cgatgagccg aaactaaagc tcttattttc tgttgagtaa
    71341 tagttcgagt aagccttgaa tgagcccccc gaaagcttga tgcaaataaa cgaatttttg
    71401 ttctacgtct ccgagctata tatccccgtt taattctggt cattgaataa atgaaacttt
    71461 gacgaataac taatcgattg cctttctttc agttattctt ttcccccttc ctagtctatt
    71521 aataacaaaa cggatttttc caatgtataa aataaaaatt ccaatggctt tggctactct
    71581 aaccttcccg accacgattt tttctttttt ttttttaggt atttcactgc gaaataagaa
    71641 agaaataaaa aattgtattt tcctaggtat caaaaatcta gtaaataaaa gaaatcaaaa
    71701 aataaatagt gggttccttc gtttctatgg ttacttctta aacggtgagg tcttctctat
    71761 acaccggagc ctttacttta tactttaatt taatatttaa tcaactaatt gatgttattg
    71821 ggaacttgta tagttcacac tctttggctc tacccatgaa ttatccagta ataggtcttt
    71881 cacaatcaga tctacctata cagtaacggt atttaattat gaaagtttgc tgggtagctg
    71941 accctcttag tccgttcttg ccagagtggg agcctgccta atctttatgt tttatgcttt
    72001 ttaaatacga tttcctccgc ttaatggata actatttgtt accaatggag aatttcttat
    72061 catcttaaat tcaggtgatt ggatttacac caacggaaac cataaacttc atacacaata
    72121 gagggatatg atagagtttt ttttaaataa tgaatggagt tccttcttcc atcctatccc
    72181 attcaccggt actgatcatt gatactgtaa aagttgtttt cttgcttttg tgccagctca
    72241 tgatctaaac gagtcgcaca tacaccctag tacatgttcc tcgacgctga ggacaccccc
    72301 gaagagcggg ggatttcgtg acatttctga ttggctgtct tgtatttcta ataagttgtt
    72361 taatagttgg catgttgaat cgtatacata atatgatggg ttggtttaga ttgatcctaa
    72421 ccgaatgatg atgaattact tctatttaat agaatattca attcgaagat aaaatctcaa
    72481 atcacagatt tgcgcgaaat ccatgttatt ttcattcaac cgctacaaga tcaacaattc
    72541 cataagcttg ggcttctgtt gctgacataa aaacatctct ttccatatct tcggatacaa
    72601 cccataaggg tttccccgtt ctttgtacat aaacccttgt gagggtttca cgcagtttca
    72661 gcagttcttc cgcttccaag acaaattcgc ctgtttgtgc ctcataaaaa gaactagcag
    72721 gttgatggat cattaccctg atgatataac aaaataaaag cttcccctat ctcgcatgat
    72781 aaagcaaaga gaaaagaaag ataaagaata gaaaaaagat agaattgaac aaccgtacag
    72841 gcatcttttg tgcatacggc tctacaagaa aattgacctc ccctcctttc tattgaagaa
    72901 agagaaaaat agaatctatc agactcagat gggtaaatga tcaaattgcc atccttcctt
    72961 tcggaggagt taaaaaatac tatgatggct ccgttgcttt atatgtttat tttttctttt
    73021 tttttgtctg tgattcagca atcccaaagt ttctttttaa tccgatcaaa taaggaaaaa
    73081 atcttttttt tttttttcgt actctttcat aacataaata ttgttaagaa ctctccggca
    73141 tgaaaacaaa aaagtttgtg acgctgaact gaactcccga tagataagag aaaatcggaa
    73201 atacccctta tctcatacta ctctctcgat acagaatcta atgttttgaa aaaaaaaaaa
    73261 caatacaaaa atttctcata tcgaattcga agtgccatgc tattattact tagtattcat
    73321 atggcgaagg catagtcttc ttttttctct caaataaaaa cctcattggc gccaagcgtg
    73381 agggaatgct agacgtttgg taatttctcc tccgaccagg ataaaagatc ccattgaagc
    73441 ggctaatccc atgcatattg tatggacatc tggtcgcaca aattgcatag tatcataaat
    73501 agccacccca ggtattaccc agcccccagg agagtttata aacaaataca gatctttggt
    73561 ctcatcctcg atactgagat ataccataag accaataagt tgattcgaaa tctcgctatc
    73621 aacctcttgg cctaaaaaaa gtaatctttc tcgataaagt cggttgatta gggtaaaatt
    73681 atatccctta ggaaccgtac atgcgccttt tgatgcatac ggttcaaaaa aaaaatagtg
    73741 aatcaatgta tagattccag tcctctttct ttttttctag aaaggttctt tcttacttct
    73801 aacgaaaggg cttttcttcg attttttaat aaagacgagt tttgactcct tttttatatt
    73861 ttcgattttc cattataaaa tttgaagtta taagaaaggg tcattaaact tatcgaatta
    73921 acttctcatt gatgtattct ttcatcgaga tttaatccaa accgcgatgg tattttcttg
    73981 ttcctgaatg ggtctgtttc atctttttag gtttatgctc tactccgggt aaagatccgc
    74041 ccgatttgga tttgtacata taggacaaat gctcccatta ccatttcttt ttgtatttct
    74101 tttttttttt caattcattt tatacaagta tttcttagag ttgagataac tttgcttgac
    74161 aattaggatc tctttacaaa gaaaaaatat gaatagcaat catagatatc ttaccaatcc
    74221 aattgggttt tttctaaacg gagcctggat acttcatttt tttagtccaa ccaagccaac
    74281 cataaattat tctaattgaa tttttctaat tgataatagt aatatgaatc ccctcaaaaa
    74341 tggatctaat tgcacttcac gctccaaatt tttgatgatt aaatttatct ttcttgggtg
    74401 aaacggggga tatctcgatc gggggagaga acggggaaat accatatgac ccaatatatc
    74461 tgacaagtcg cactatacgt caacccaaga tgcatcttcc tctccaggac ttcggaaagg
    74521 aacttttgga acaccaatag gcattaaatg aaagaaagaa ctaaatacta tatttcactt
    74581 tgaggtggaa acgtaacaat tttttttatt gtctttataa tattcatatt ggtttttatc
    74641 gtatttattt tatccataga ttataaaaat tcataaagaa agacagaatg aataaactca
    74701 aattattacg aataggtctt tctaatgata aataagtatg gactcattcg ctcatagaaa
    74761 atgggatcaa ctcccccatt gcgtattggt acttatcgag tatagaataa atctgcttct
    74821 ctttgttcct acgaacagaa ttgttccatt attaccaaca gaatagaaca cccttgtttg
    74881 gaaataatcg actgaacaag agtggtccat aggatagtca tattatagtc ttttccaatg
    74941 caataaagtt acgtagtgtc tatttatctt tgatataagg ggtatttcca tgggtttgcc
    75001 ttggtatcgt gttcataccg ttgtattgaa tgatcccggt cggttgcttt ctgttcatat
    75061 aatgcataca gctctggttg ctggttgggc cggttcgatg gctctgtatg aattagcggt
    75121 ttttgatcct tctgatcctg ttcttgatcc aatgtggaga cagggtatgt tcgttatacc
    75181 cttcatgact cgtttaggaa taaccaattc atggggcggt tggagtatca caggggggac
    75241 tgtaacgaat ccgggtattt ggagttacga aggtgtagct ggagcacata ttgtgttttc
    75301 tggcttatgc tttttggcag ctatctggca ttgggtgtat tgggatctag aaatattttg
    75361 tgatgaacgt accggaaaac cttctttgga tttgccaaag atctttggaa ttcatttatt
    75421 tctctcaggg gtggcttgct ttggttttgg tgcatttcat gtaacaggct tgtatggtcc
    75481 cggaatatgg gtgtccgacc cttatggact aacgggaaaa gtacaacctg taaatccagc
    75541 gtggggcgtg gaaggttttg atccttttgt tccaggagga atagcctctc atcatattgc
    75601 agcaggaaca ttgggcatat tagcgggcct attccatctt agcgtccgtc cgccacaacg
    75661 tctatacaaa ggattgcgta tgggaaatat tgaaaccgtc ctttccagta gtatcgctgc
    75721 tgtctttttt gcagcttttg ttgttgccgg aactatgtgg tatggttcgg caacaacccc
    75781 gattgaatta tttgggccca ctcgttacca atgggatcag gggtacttcc agcaagaaat
    75841 atatcgaaga gttagtgctg ggctagcaga aaatcaaagt ttatcagaag cctggtctaa
    75901 aattcctgaa aaattagctt tttatgatta catcggcaat aatccggcaa aagggggatt
    75961 attcagagcg ggctcaatgg ataacgggga tggaatagcg gttggatggt taggacaccc
    76021 tatctttaga gataaagaag gccgtgaact ttttgtacgt cgtatgccta ctttttttga
    76081 aacatttccg gtcgttttgg tagatggcga tggaattgtt agagccgatg ttccttttag
    76141 aagggcagaa tcgaagtata gtgttgaaca agtaggtgta actgttgagg tcagtgaact
    76201 caacggcgtc agttatagtg atcctgctac tgtgaaaaaa tatgctagac gtgctcaatt
    76261 gggtgaaatt tttgaattag atcgtgctac tttgaaatcc gatggtgttt ttcgtagcag
    76321 tccaaggggt tggtttactt ttgggcatgc ttcgtttgct ttgctcttct tcttcggaca
    76381 catttggcat ggtgctagaa ccttgttcag agatgttttt gctggtattg acccagattt
    76441 agatgctcaa gtcgaatttg gagcattcca aaaacttgga gatccaacta caaaaagaca
    76501 ggcagcctga tacaacattg ctttggtatc tttcttttac ttttattgac atagggtacc
    76561 agagaaatct ttatttgaat caacttcgtt tttactcttg ttcgttcttt atccggaaga
    76621 tgataaaaaa aagaaaataa aaagaaacaa acaggtatga aagctataat tgtgaaccac
    76681 gatcgaatct atggaagcat tggtttatac attcctctta gtctcgactc tagggataat
    76741 ttttttcgct atcttttttc gagaaccgcc taaagttcca actaaaaaga actaaaaagg
    76801 tgaaataatt cttcattatc tcagttgaag tactgagcct cccgataccg ggaggctcag
    76861 tacttcaact agtctccatg ttcctcgaat ggatctctta gttgttgaga aggttgccca
    76921 aaagcggtat ataaggcgta cccagtaaaa cttacaagta aaccagatat aaagatggcg
    76981 actagggttg ctgtttccat tcttatcata tttataaaat ttcaagaccc caatggatct
    77041 atgataggat cgtttattta caacggaatg gtatacaaag tcaacagatc tcaatgaata
    77101 caataggatt tatggctaca caaactgttg aaaacagttc tagatctggt ccaagacgaa
    77161 ctgcggtagg agatttatta aaaccattga attcggaata tggtaaagta gctcctgggt
    77221 ggggaactac tcctttgatg ggtgtcgcaa tggccttatt tgcggtattt ctatctatta
    77281 ttttggagat ttataattct tccgttttat tggatggaat ttcaatgaat tagatctata
    77341 agaaccgcaa agttcttgct tttgagtcca aaatgaatca tttagagctc cgatttctag
    77401 tccattctat tttcttttgg tagttcgatc gtggaatttc tttgtttctg tatttccgga
    77461 gtatgagtgt gtgacttgtt ataattgatc ctattgatag tacagagaat gggtctgtca
    77521 tcttgataga gatggttcta cttcgtcaga tatttattat aatatttgga acacgaaata
    77581 gattaagaaa tatttgaact atgattcata cttaatattc agacctcgtg tccgggctcc
    77641 aaaaaatttt caaacaaaga attcgaattt ctaaatcgaa agattctttt ctttcaaccc
    77701 ctatttctat tttgaccaaa agcaaaacct ttctttgaat ttttagtcat tctatttatt
    77761 cagggaataa gtgatgattc gaggattctt actcagggaa tccttgattt gatttaggtt
    77821 aggttttttt attgaatcat cgtggttcta gtatgaatct gaggttttaa tcgattcata
    77881 gggtcttaac aagagaattc ctatcaataa taaagaaaac aaataataaa agccatattc
    77941 cacaaaaaca aattctagaa agaaataggg aaaaagagaa ttcaagaggc ccatacataa
    78001 gtatcaaaat aaagataaag acgactgcgc caacttgata ttttggtatt atcgccacaa
    78061 agaagagctt tcggattttc cagagaagat gggatcagaa cttaataaat tgaaaacttt
    78121 ctattccata tccgttgcaa ctagtatttg ggtgtttttg cttgagctgt acgagatgaa
    78181 agtctcatat acggttctca gagggggagt tccgcctatc tcaataaagt atatgattgg
    78241 ttcgaagaac gtctcgagat tcaagcaatt gcggatgata taactagtaa atacgttcct
    78301 ccccacgtca atatatttta ttgtttaggg ggaattacgc ttacttgttt tttagtacaa
    78361 gtagctactg ggtttgctat gactttttac tatcgtccga ccgttactga ggcttttgct
    78421 tctgttcaat acataatgac tgaagccaac tttggttggt taatccgatc agttcatcga
    78481 tggtcggcaa gtatgatggt cctaatgatg atcctgcatg tatttcgtgt gtatctcacc
    78541 ggcggattta aaaaacctcg cgaattgact tgggttacag gtgtggttct ggctgtatta
    78601 accgcatctt ttggcgtaac tggttattcc ttaccttggg accaagttgg ttattgggca
    78661 gtgaaaatag taacaggtgt ccctgacgct attcctgtaa taggatcacc cttggtcgaa
    78721 ttattgcgcg gaagcgctag tgtgggacaa tctactttga cccgttttta tagtttacac
    78781 acttttgtat tgccgcttct tactgccgta tttatgttaa tgcactttcc aatgatacgt
    78841 aaacaaggta tttctgggcc tttatagaga aaagaaaaat agatcctaaa tatttgtaat
    78901 caatcattta tcacttggtg gaggaatata tagtatttca ttgctacaag tatggattat
    78961 tgaaaataat aagacatgga tttggatatt tccctttaac tattcatgtc aactaaccgg
    79021 ggggattgaa gggaattttg tgaagagaaa atggattatg ggagtgtgtg acttgaacta
    79081 ttgattggtc tgtgtagata tatgcctgcc acatgggaat tcacaaccaa atgtgtcttt
    79141 gttccaatcg ccgtgtaagc cctatacaga gaataggctg gttcgcttaa agagaatctt
    79201 ttctatgatc aggtccgaat catgttgtac atgagcaggc tccgtaagat ccagtataag
    79261 tgaactagat aaaatggaat cttgattccg ttttatctag ttcacttata agattaaata
    79321 gtatgtaaat gtattcattt cctctgcatt gacacgatca atactactat cggagtgaaa
    79381 caagggatct aaagaagaag agaggctaga ctatattagt aacaagcaaa ccttgtatgt
    79441 gtatctccaa atattttgga gataaatacc aattagaagg tctgagacga cccagaaagc
    79501 acttgatcat atcatgatct gatttgtaag cctacttggg tcttgagtat ttacttgtaa
    79561 gaacggaatt ctttgttttg taatggatag ttgcaactcc gtaaaaaaga attcagtcaa
    79621 atttttctta cattgaacca ttcctatatc atatatgtgt atgtgtaaat acaggtacca
    79681 tatatataca tatatatatt ttatatggat atatggattt atttggttct ttttattctt
    79741 gctcgagctg gatgattaaa aattatcatg tccagttccc tcgggggatg gatctataag
    79801 aattcaccta tcccaataac aaaaaaacct gacttgaatg atcctgtatt aagagctaaa
    79861 ttggctaaag gtatgggtca taattattat ggagagcccg catggcccaa tgatctttta
    79921 tatatttttc cagtagtaat tctaggtact attgcatgta atgtaggctt agccgtttta
    79981 gaaccatcaa tgattggtga accggcagat ccatttgcaa cccctttgga aatattacct
    80041 gaatggtatt tctttcctgt atttcaaata cttcgtacag tgcccaataa attattgggg
    80101 gttcttttaa tggtttcagt acctgcggga ttattaacag tacctttttt agagaatgtt
    80161 aataaattcc aaaatccatt tcgccgtcca gtagcgacga ctgtcttttt gattggtacc
    80221 gcagtcgccc tttggttggg cattggtgca acattaccta ttgataaatc cctaacttta
    80281 ggtctttttt aaattttgaa attgattcaa ttgtgaaata acacgacatg tgtatctagg
    80341 gaatagtttc tttaaagcga atcctcccta gatacatcta ttcaatttaa ttctgaattt
    80401 attttgaata tattaatata ttaattgtgc taaagatttt caatctattt tcactaagta
    80461 agtccaatat atttaaaact tattttttgc taaatcaatt acgaaatatt tttctaaaat
    80521 gcccaatatc cgttttacat cttcgctacg aaaatgttca attttcataa gatcttcttg
    80581 gctgttattc aaaaggtcca acaatgtata tatattggac attttgaggc aattatagat
    80641 cctggaaggc aattctgatt ggtcaataaa aatcgatttc aatgctattt tttttttgtt
    80701 ttttatgagt ttagccaatt tatcatgaaa ggtaaaaggg gataaaggaa ccgtgtgttg
    80761 attgtcctgt aaatataagt tgtcttcctc catatgtaaa aagggaataa ataaatcaat
    80821 taaatttcgg gatgcttcat gaagtgcttc tttcggagtt aaacttccgt ttgtccatat
    80881 ttcgagaaaa agtatctctt gtttttcatt cccattccca taagaatgaa tactatgatt
    80941 cgcgtttcga acaggcatga atacagcatc tataggataa cttccatctt gaaagttatg
    81001 tggcgttttt ataagatatc cacgatttct ctctatttgt aatccaatac aaaaatcaat
    81061 tggttccgtt aaactggcta tatgttgtgt attatcaacg atttctacat aaggcggcaa
    81121 gatgatatct tgagcagtta cagatccagg acccttgaca caaatagatg cgtcagaagt
    81181 tccatataga ttacttctta atacaatttc tttgaaattc attaaaattt catgtaccga
    81241 ttcttgaatg cccattatgg tagaatattc atgtgggatt ttctcagatt ttacacgtgt
    81301 gatacatgtt ccttctattt ctccaagtaa agctcttcgc atcgcaatgc ctattgtgtc
    81361 ggcttggcct ttcataagtg gagacagaat aaagcgtcca taataaaggc gtttactgtc
    81421 tgttcttgat tcaacacact tccactgtag tgtccgagta gatactgtta ctttctctcg
    81481 aaccatagta ctattatttg attagatcat cgaatctttt atttctcttg agatttcttc
    81541 aatgttcagt tctacacacg tctttttttc ggaggtctac agccattatg tggcatagga
    81601 gttacatccc gtacgaaagt taatagtata ccacttcgac gaatagctcg taatgctgca
    81661 tctcttccga gaccgggacc ttttatcatg acttctgctc gttgcatacc ttgatccact
    81721 actgtacgga tagcgtttgc tgctgcggtt tgagcagcaa acggtgttcc tcttctcgta
    81781 cctttgaatc cagaagtacc ggcggaggac caagaaacta ctcgaccccg tacatctgta
    81841 acagtgacaa tggtattatt gaaacttgct tgaacatgaa taactccctt tggtattcta
    81901 cgtgcaccct tacgtgaacc aatacgtcca ttcctacgcg aactaatttt cggtatagct
    81961 tttgccatat tttatcatct cgtaaatatg agtcagagat atatggatat atccatttca
    82021 tgtcaaaaca gattctttat ttgtacatcg gctcttctgg caagtctgat tatccctgtc
    82081 tttgtttatg tctcgggttg gaacaaatta ctataattcg tccccgccta cggattagtc
    82141 gacatttttc acaaatttta cgaacggaag ctcttatttt catatttctc attccttacc
    82201 ttaattctga atctatttct tggaagaaaa taagtttctt taaatttttc atctcgaatt
    82261 gtattcccac gaaaggaatg gtgaagttga aaaactaatc cttcaaatct ttgttgtgga
    82321 gtcgataaat tatacgccct ttggtggaat cataaggact tacttcaatt ttgactctat
    82381 ctcctggcag tatccgtata aaactatgcc ggatctttcc tgaaacataa tttataatca
    82441 tatctaaaca aacccggaac agaccgttgg gaagcgattc agtaattaaa gcttcatgac
    82501 tcctttttgg ttcttaaagt ccccttgagg tatcaactaa taagaaagat attagacaac
    82561 cccccttttt tatttttcac aaataggaag tttcgaatcc aatttggata ttaaaaggat
    82621 taccagatat aacacaaaat ctctccacct attccttcta gtcgagcctc tcggtctgtc
    82681 attatacctc gagaagtaga aagaattaca atccccattc cacctaaaat tcgcggaatt
    82741 cgttgataat tagaatagat tcgtagacca ggtcgactga ttcgttttaa atttaaaata
    82801 tttctatagg gtcttttcct attccttcta tgtcgcaggg ttaaaaccaa aaaatatttg
    82861 ttgttttctc gatgttttct cacgttttcg ataaaacctt ctcgtaaaag tatttgaaca
    82921 atattttcgg taatattagt agatgctatt cgaaccaccc tttttcgatc catatcagca
    82981 tttcgtatag aagttattat ctcagcaata gtgtccctac ccatgatgaa ctaaaattat
    83041 tggggcctcc aaatttgata taatcaacgt gttttttact tatttttttt ttttttttga
    83101 atatgatatg aattattaaa gatatatgcg tgagacacaa tctactaatt aatctatttc
    83161 tttcaaatac cccactagaa acagatcaca atttcatttt ataatacctc gggagctaat
    83221 gaaactattt tagtaaaatt taattctctc aattcccggg cgattgcacc aaaaattcga
    83281 gttccttttg gatttccttc ttgatcaata acaactgcag cattgtcatc atatcgtatt
    83341 atcatcccgt tgtcacgttt gagttcttta caggtccgca caattacagc tctgactact
    83401 tctgatcttt ctaggggcat atttggtacg gcttctttga tcacagcaac aataacgtca
    83461 ccaatatgag catatcgacg attgctagct cctatgattc gaatacacat caattctcga
    83521 gccccgctgt tatccgctac atttaaatgg gtctgaggtt gaatcatttt tttaatccgt
    83581 tctttgaatg caaagggcga agaaaaaaag aaatattttt gtccaaaaaa aaagaaacat
    83641 gcggtttcgt ttcatatcta agagcccttt ctgcattttt ttctattaca ttacgaaata
    83701 atgaattgag ttcgtatagg cattttggat gctgctagtg aaatagccct tctggctata
    83761 ttttctgtta ctccacccat ttcataaagt attcgacccg gtttaacaac agctacccaa
    83821 tattcagggg atccttttcc tgaacccata cgtgtttctg cgggtcttag tgtaactggt
    83881 ttgtctggaa atatacgtac ccatattttt ccaccacgac gtgcatttcg tgtcattgct
    83941 cgtcggcctg cttctatttg tctagatgta atccaagcag gttcaagtgc ctgaagagca
    84001 tatttaccga aagaaatatg attacctcga tgagatattc ccttcattct tcctctatgt
    84061 tgtttacgga atctggttct tttggggtta tagttgatgg ttgtttctga attccatctc
    84121 tactacagaa ccggacgtga gagtttcttc tcatccagct cctcgcgaat aaaaggattc
    84181 caaaaaattg aatttgaatt aagctagaat agtcaatctt aagttaagat atatatgtat
    84241 ttactgagta ataccttgaa cgtgggattc tttgagattc cattcaatct attagtaatt
    84301 tgtatatctt gtttgaatag ataactaaac ttttgagttt tataaataga aatctaaaca
    84361 aaaaaattgt attattatac caaatcctta tgttgtcctt tattgtattg tcctaaattt
    84421 tgcaataaaa aaagttttcg cgggcgaata ttgactcttt caatccctat ttcatttgta
    84481 gggttaactc gtgacttctc agatctccga atacatgaat taatctctgg ttcgttccgc
    84541 catcccgacc agtgaatcat taagattcct ttttcaatag aatcttttgc attcacaagt
    84601 tccgtcgttc ccatcacttc ttacttaatg gttaggtccg aattctacaa tggagctcag
    84661 aatgaaattg gttcttgagt caatcttctc agtctttatt ggctcgaagc tcttgatttt
    84721 ttgttctatt tctataagaa gattcatttt attatggtat gaatgcgtat tgatgcttta
    84781 ttacactgcc ttttatgaga ttactcatag accttacata ttggaatttt atatcattgg
    84841 tattcttttt ctctctttct ctcatccttc catttatcca catctttttt gtctattttg
    84901 ctttacaact tagaatcaga tttccttttt tgtttatgca aaagatttca gttgctacaa
    84961 agatatgacc tatatatcat atcttgactg gttctttaga tccagataat gcgaagtgat
    85021 gggttggtta ttagttctat agtttttagt tcatactatg tgggctggtt taatcctaac
    85081 cctaaaaaac caacgagtca cacactaagc atagcaatta tatcaaatgg tcaatcgaat
    85141 ttttattcaa ccttatagaa ttaagaatta taaatgttcc ccttgattga ttagaaaaag
    85201 aatgaatttg tctttttttg ttcaatcatt ggatagaagg gaaagacaag tagtaaaatt
    85261 attcctcgtc tagaaatatc caaattttga tgcccaatac tccatagata gttcgaactg
    85321 tataagagca ataatcaatt ttcgctcgaa tcgtttgtag gggaacccta ccttctctga
    85381 tccattcgac acgtgcaatt tcttttccgt cgatacgccc cgcaatttgt atttgaattc
    85441 cttttgtatc tgcttgttct gttaattcaa tagccttttt cattgctttt cgaaaggaaa
    85501 ctctattctt taattgtcca gctataaatt ctgcaagaat attagggttt ccataaggtt
    85561 ttgcaattct tgtgacagca atgttcagtt ttcggtttac acaatttaat tctttttgta
    85621 aggtcgtttg taattcttcg attccgcgcg gtcgactttc tattaataat tttgggaatc
    85681 ccataaagat tatgatctgg atcagatcga ttcttttttg aatctctata cgtgcaattc
    85741 cctcgacgcc agaggacgtt ctcatattct tttgtacata attcttgata caatctctta
    85801 ttttttgatc ttcttgtaaa ccttcagaat aattttttgg ttgtgaaaac caaagggaat
    85861 gatgaccttg ggttgtaccc agtctgaaac caagtggatt tattttttgt cccataatcc
    85921 cccactatta tacatatcac gatacggcat agctgtagat ttttttttcc atctcgtttt
    85981 ttttaacgaa tacatctcta catattcatc atctaaagat atatctttca ttacaatagt
    86041 tatatgacag gtcgatcttt ttattggaaa actacgtcct cgagctcgag gtttcaattt
    86101 cttcacagta gtacctccat tgacttcggc tttactaatg actaaattgg cttcgctgga
    86161 acccatattg taactagcat ttgctgctgc agaataaacc aatttcaaaa tgggataaca
    86221 tgctcgatag ggcatgagtt ctagtatcat aagcgtttcc tcataggaac gtccgcgaat
    86281 ttgatcaatt actcttcgtg ctttgtcagc agacatagat atatgttcac ctaaagcata
    86341 tacttctgtt tttttcttct ttagcataag gtttgcctcc tactactgaa tcataagcat
    86401 ctagattttt tttattaata ttaacgacga gatctattat cgctttttgc atgtcctcta
    86461 aaatttaatg taggtgcaaa ttctcccaat ttgtggccta ccatactatc cgttatataa
    86521 ataggcaaat gctcttttcc attatggata gcaatagtat gaccgatcat tgtgggtata
    86581 atggtagatg cccgggacca agttactatt atttcttttt ctgcttttgt gttaagctta
    86641 tcaatttttt tgaataaatg attggctaca aagggatttt tttttagtga acgtgtcaca
    86701 agcttactcc tatttttttt tttttttttt tttgtaaaaa cgaagaattt aattcgattt
    86761 tctctcctat ttactacggc gacgaagaat caaattatca ctatatttat tcctttttct
    86821 acttcttctt ccaagtgcag gataacccca aggggttgtg ggtttttttc taccaattgg
    86881 ggctctccct tcaccacccc catggggatg gtctacaggg ttcataacta ctcctcttac
    86941 tacaggacgc ttacctagcc aacgcttaga tccggctcta cccaaacttt tctggttcac
    87001 cccaacattc cccacttgtc cgactgttgc tgagcagttt ttggatatca aacggacctc
    87061 cccagaaggt aattttaatg tggccgattt cccctctttt gcaatcagtt tcgctacagc
    87121 acccgctgct ctagctaatt gtccaccctt tccaagtgtg atttctatgt tatgtatggc
    87181 cgtgcctaag ggcatatcgg ttgaagtaga ttcttctttt gatcaatcaa aaccccttcc
    87241 caaactgtac aagcttcttc caaagcatac ggctttctgg atgtagatga tgatatctat
    87301 acagatggat cttatatata tcgtagaatg aagtaccaca tgggtggata tatatatgaa
    87361 tccaaatctg ccgaatcact catgttatga tcttctacat cctgggtctt cccgttccgt
    87421 catctggctt atgttcttca tgtagcattc agaccgaatg actctatgaa attacgtcga
    87481 tacttccaca tattatgggt aacgtaggag acatctctat ttttcccccg gggaatcttt
    87541 agaattccca ctgcttaact ttcaattcgc ctctgaccat caaatgaaat gtgaataacc
    87601 cgtcctcctc tctttgaaag aaggggcgct tccggttctg tcggtgcttg aaacaatttt
    87661 gtcttctcca tattactata tctctagagt caataatttt atatgaggaa ctactgaact
    87721 caatcacttg ctgccgttac tcttcagttt tctgttgagg tctatcctgc agaggtactc
    87781 aaattggatc agtgatcgat ttctaggttt cgtcgtaaac ctaattggtt atttccaatt
    87841 acgtaaatca atagttcaaa ccgcactcaa aggtagggca tttcccattt ttataggaac
    87901 ttctgtacca gaaacaatgg tatctccaat tatagcccct ctgggatgta aaatatatct
    87961 cttctcacca tccccatagt gtatgagaca aatgtatgca tttcgattag ggtcgtattc
    88021 tatggttacg attctaccat atatgtcttt ttcattccgt cgaaaatcaa ttttacggta
    88081 tagacgctta tgacctcccc ctctatgcct tgcggtaatg attcctctgg cattacgacc
    88141 tttaccacaa tgatgctgtc catagatcaa attatttcgt ggattggatt tcacttgact
    88201 gtctacggtt ccattgcgtg tgctcggggt agaagttttg tataaatgta tcgccatgct
    88261 attaagtatt tttttttaag ttcttttctt tctaagaggt ggaatagaat aacccggttg
    88321 aagcgtaatg atcatacgtc tgtaatgcat tgtatgtccc ataataggtc ccattcttct
    88381 actctttccc ggaagtcgat gactattcat agctattacc ttgacaccaa agaagagttc
    88441 gacccaatgc tttatttctg tcctagttga tcctgattcg acattagaag tatattgatt
    88501 tttccccaat aaccgaatac ttttgtctgt aaatactgca tatttgattc catccataaa
    88561 tcgattttct tccctatgag ttatagtctc aataagaatg ctagttctta ctgttcatat
    88621 attatgatat gaatatacca catcaattcg ttatgtatgg atgatgagat tccattgata
    88681 cagagccaat tccaatagac ttattggagg gtcccattgg cgtgcatcca gtaggaattg
    88741 aacctacgaa ttcgccaatt atgagttggg cgctttaacc attcagccat ggatgcttag
    88801 cggggatcct cgtacatggt gaataaccaa attccaattg aaatgaaatc tttaggagaa
    88861 atcaatgcaa tttaggagga atcaatgaga ggacatcaat tcaaatcctg gattttcgaa
    88921 ttgagagaga tattgagaga gatcaagaat tctcaccatt tcttagattc atggacccaa
    88981 ttcaattcag tgggatcctt cattcacatt tttttccacc aagaacgttt tctaaaactc
    89041 tttgaccccc gaatttggag tatcctactt tcacgcaatt cacagggttc aacaagcaat
    89101 cgatatttca cgatcaaggg tgtaatactc tttgtagtag cggtccttat atatcgtatt
    89161 aacaatcgaa atatggtcga aagaaaaaat ctctatttga tagggcttct tcctatacct
    89221 atgaattcca ttggacccag aaatgataca ttggaagaat ccgttgggtc ttccaatatc
    89281 aataggttga ttgtttcgct cctgtatctt cccaaaggaa aaaagatctc tgagagttgt
    89341 ttcctgaatc cgaaagagag tacttgggtt ctcccaataa ctaaaaagtg tagcatgcct
    89401 gaatctaact ggggttcgcg ttggtggagg aactggatcg gaaaaaagag ggattctagt
    89461 tgtaagatat ctaatgaaac cgtcgctgga attgagatct tattcaaaga gaaagatctc
    89521 aaatatctgg agtttctttt tgtatattat atggatgatc cgatccgcaa ggaccatgat
    89581 tgggaattgt ttgatcgtct ttctctgagg aagagtcgaa atagaatcaa cttgaattcg
    89641 ggaccgctat tcgaaatctt agtgaaacac tggatttctt atctcatgtc tgcttttcgt
    89701 gaaaaaatac caattgaagt ggagggtttc ttcaaacaac aaggggctgg gtcaactatt
    89761 caatcaaatg atattgagca tgtttcccat ctcttctcga gaaacaagtg ggctatttct
    89821 ttgcaaaact gtgctcaatt tcatatgtgg caattccgcc aagatctctt cgttagttgg
    89881 gggaagaatc cgcccgaatc ggattttttg aggaacgtat cgagagagaa ttggatttgg
    89941 ttagacaatg tgtggttggt aaacaaggat cggtttttta gcaaggtaca gaatgtatcg
    90001 tcaaatattc aatatgattc cacaagatct agtttcgttc aagtaacgga ttctagccaa
    90061 ctgaaaggat cttctgatca atccagagat catttggatt ccattagtaa tgaggattcg
    90121 gaatatcaca cattgattaa tcaaagagag attcaacaac gaaaagaaag atcgattctt
    90181 tgggatcctt cctttcttca aacggaacga aaagagatag aatcaggccg attcccgaaa
    90241 tgcctttctg gatattcctc aatgtcccgg ctattcacgg aacgtgagaa gcagatgatt
    90301 aatcatctgt ttccggaaga aatcgaagaa tttcttggga atcctacaag atccgttcgt
    90361 tcttttttct ctgatagatg gtcagaactt catctgggtt cgaatcctac tgagaggtcc
    90421 actagggatc agaaattgtt gaagaaacaa caagatcttt cttttgtccc ttccaggcga
    90481 tcggaaaata aagaaatggt taatatattc aagataatta cgtatttaca aaataccgtc
    90541 tcaattcatc ctatttcatc agatccggga tgtgatatgg ttccgaagga tgaaccggat
    90601 atggacagtt ccaataagat ttcattcttg aacaaaaatc cattttttga tttatttcat
    90661 ctattccatg accggaacag gggaggatac acgttacact acgattttga atcagaagag
    90721 agatttcaag aaatggcaga tctattcact ctatcaataa ccgagccgga tctggtgtat
    90781 cataagggat ttgccttttc tattgattcc tgcggattgg atcaaaaaca attcttgaat
    90841 gaggccaggg atgaatcgaa aaagaaatct ttattggttc tacctcctat tttttatgaa
    90901 gagaatgaat ctttttctcg aaggatcaga aaaaaatggg tccggatctc ctgcgggaat
    90961 gatttggaag atccaaaacc aaaaatagtg gtatttgcta gcaacaacat aatggaggca
    91021 gtcactcaat atagattgat ccgaaatctg attcaaatcc aatatagtac ctatgggtac
    91081 ataagaaatg tattgaatcg attcttttta atgaatagat ccgatcgcaa cttcgaatat
    91141 ggaattcaaa gggatcaaat aggaaaggat actctgaatc atagaactat aatgaaatat
    91201 atgatcaacc aatatttatc gaatttgaaa aagagtcaga agaaatggtt cgagcctctt
    91261 attttgattt ctcgaaccga gagatccatg aatcgggatc ctgatgcata tagatacaaa
    91321 tggtccaatg ggagcaagaa tttccaggaa catttggaac agtccgtttc ggagcagaag
    91381 agccgttttc aagtagtgtt cgatcgatta cgtattaatc aatattcgat tgattggtct
    91441 gaggttatcg acaaaaaaga tttgtctaag ccacttcgtt tctttttgtc caagtcactt
    91501 ctttttttgt ccaagttgct tttctttttg tctaactcac ttcctttttt ctgtgtgagt
    91561 ttcggaaata tccccattca taggtccgag atctacatct atgaattgaa aggtccgaat
    91621 gatcaactct gcaatcagtt gttagaatca ataggtcttc aaattgttca tttgaaaaaa
    91681 ttgaaaccct tcttattgga cgatcatgat acttcccaaa aatcgaaatt cttgatcaat
    91741 ggaggaacaa tatcaccatt tttgttcaat aagataccaa agtggatgat tgactcattc
    91801 catactagaa ataatcgcag gaaatccttt gataacccgg attcctattt ctcaatgata
    91861 ttccacgatc aagacaattg gctgaatccc gtgaaaccat ttcatagaag ttcattgata
    91921 tcttcttttt ataaagcaaa tcaacttcga ttcttgaata atccacatca cttctgcttc
    91981 tattggaaca caagattccc cttttctgtg gaaaaggccc gtatcaataa ttctgatttt
    92041 acgtatggac aattcctcaa tatcttgttc attcgcaaca aaatattttc tttgtgcgtc
    92101 ggtaaaaaaa aacatgcttt ttgggggaga gatactattt caccaatcga gtcacaggta
    92161 tctaacatat tcatacctaa cgattttcca caaagtggtg acgaaacgta taacttgtac
    92221 aaatctttcc attttccaag tcgatccgat ccattcgttc gtagagctat ttactcgatc
    92281 gcagacattt ctggaacacc tctaacagag gggcaaatag tcaattttga aagaacttat
    92341 tgtcaacctc tttcagatat gaatctatct gattcagaag ggaagaactt gcatcagtat
    92401 ctcaatttca attcaaacat gggtttgatt cacactccat gttctgagaa agatttatca
    92461 tccgaaaaga ggaaaaaacg gagtctttgt ctaaagaaat gcgttgagaa agggcagatg
    92521 tatagaacct ttcaacgaga tagtgctttt tcaactctct caaaatggaa tctattccaa
    92581 acatatatgc catggttcct tacttcgaca gggtacaaat atctaaattt gatattttta
    92641 gatacttttt cagacctatt gccaatacta agtagcagtc aaaaatttgt acccattttt
    92701 catgatatta tgcatggatc aggtatatca tggcgaattc ttcagaaaaa attgtgtctt
    92761 ccacaatgga atctgataag tgagatctcg agtaagtgtt tacataatct tcttctgtcc
    92821 gaagaaatga ttcatcgaaa taatgagtca ccattgatat cgacacatct gagatcgcca
    92881 aatgctcggg agttcctcta ttcaatcctt ttccttcttc ttgttgctgg atatctcgtt
    92941 cgtacacatc ttctctttgt ttcccgggcc tctagtgagt tacagacaga gttcgaaaag
    93001 gtcaaatctt tgatgattcc atcatctatg attgagttgc gaaaacttct ggataggtat
    93061 cctacatctg aaccgaattc tttctggtta aagaatctct ttctagttgc tctggaacaa
    93121 ttaggagatt ctctagaaga aatacggggt tctgcttctg gcggcaacat gcttggtccc
    93181 gcttatgggg tcaaatcaat acgttctaag aagaaagatt ggaatatcaa tctcatcgat
    93241 ctcataccaa atcccatcaa tcgaatcact ttttcgagaa atacgagaca tctaagtcat
    93301 acaagtaaag agatctattc attgataaga aaaagaaaaa acgtgaacgg ggattggatt
    93361 gatgataaaa tagaatcctg ggtcgcgaac agtgattcga ttgatgatga agaaagagaa
    93421 ttcttggttc agttctccac cttaacgaca gaaaatagga ttgatcaaat tctattgagt
    93481 ctgactcata gtgatcgttt atcaaagaat gactctggtt atcaaatgat tgaacaaccg
    93541 ggagcaattt acttacgata cttagttgac attcataaaa agcatctaat gaattatgag
    93601 ttcaatccat cctgtttagc agaaagacgg atattccttg ctcattatca gacaatcact
    93661 tattcacaaa cttcgtgtgg ggaaaatagt tttcatttcc catctcatgg aaaacccttt
    93721 tcgctccgct tagccttatc cccctctagg ggtattttag tgataggttc tataggaact
    93781 ggacgatcct atttggtcaa atacctagcg acaaactcct atgttccttt cattacggta
    93841 tttctgaaca agttcctgga taacaagcct aaaggttttc ttcttgatga gatcgatatt
    93901 gatgatagtg acgatattga tgatagtgac aatcttgatg ctagtgacga tatcgatcgt
    93961 gaccttgata cggagctgga actgctaact aggatgaatg ggctaactat ggatatgatg
    94021 ccggaaatag accgatttta tatcaccctt caattcgaat tagcaaaagc aatgtctcct
    94081 tgcataatat ggattccaaa cattcatgat ctggatgtga atgagtcgaa tgacttagcc
    94141 ctcggtctat tagtgaacca tctctccagg gattgtgaaa gatgttctac tagaaatatt
    94201 cttgttattg cttcgactca tattccccaa aaagtggatc ccgctctaat agctccgaat
    94261 aaattaaata cgtgcattaa gatacgaagg cttcttcttc cacaacaacg aaagcacttt
    94321 ttcactcttt catatactag gggatttcac ttggaaaaga aaatgttcca tactaacgga
    94381 ttcgggtcca taaccatggg ttccaatgca cgagatcttg tagcacttac caatgaggtc
    94441 ctatcgatta gtattacaca gaagaaatca attatagaca ctaatacaat tagatccgct
    94501 cttcatagac aaacttggga tttgcgatcc caggtaagat cggttcagga tcatgggatc
    94561 cttttctatc agataggaag ggctgtagca caaaatgtac ttctaagtaa ttgccccata
    94621 gatcctatat ctatctatat gaagaagaaa tcatgtaacg aaggggattc ttatttgtac
    94681 aaatggtact tcgagcttgg aacgagcatg aagagattaa cgatacttct ttatcttttg
    94741 agttgttctg ccggatcggt cgctcaagat ctttggtctt tatccggacc cgatgaaaaa
    94801 aatgggatca cttcttatgg actcgttgag aatgattctg atctagttca tggcctatta
    94861 gaagtagaag gcgctctggt gggatcttca cggacagaaa aagattgcag tcagtttgat
    94921 aatgatcgag tgacattgct tcttcggccc gaaccgagga atcccttaga tatgatgcaa
    94981 aacggctctt gttctatcct tgatcagaga tttctctatg aaaaatatga atcggagttt
    95041 gaagaagggg agggagaagg agcccttgac ccgcaggagg atttattcaa tcacatagtt
    95101 tgggctccta gaatatggcg cccttggggc tttctatttg attgtatcga aaggcccaat
    95161 gaattgggat ttccctattg gtccaggtca tttcggggca agcggatcat ttatgatgaa
    95221 gaggatgagc ttcaagagaa tgattcggag ttcttgcaga gtggaaccat gcagtaccag
    95281 acacgagata gatcttccaa agaacaaggc ctttttcgaa taagccaatt catttgggac
    95341 cctgcagatc cactcttttt cctattcaaa gatcagcccc ctggctctgt gttttcacat
    95401 cgagaattat ttgcagatga agagatgtca aaggggcttc ttacttccca aacagaccct
    95461 cctacatcta tatataaacg ctggtttatc aagaatacgc aagaaaagca cttcgaattg
    95521 ttgattaatc gtcagagatg gcttagaacc aacagttcat tatctaatgg atctttccgt
    95581 tctaatactc tatccgagag ttatcagtat ttatcaaatc tgttcctatc taacggaacg
    95641 ctattggatc aaatgacaaa gacattgttg agaaaaagat ggcttttccc ggatgaaatg
    95701 aaaattggat tcatgtaaca ggagaaagat ttcccattcc ttagccggaa agatatgtgg
    95761 ccatgaaaga gggattaagt ggaacagaat tgactgggtg gtagagtcgt ggaaacgctt
    95821 gtttcttcca tattttggac cttagctcca tggaagaata tgttactgct gaaacacgga
    95881 agaattgaaa tcttagatca aaacactatg tatggatggt atgaactgcc taaacaagaa
    95941 ttcttgaaca gcaaacaacc agttcagata ttcacgacca agaagtactg gattctcttt
    96001 cggataggcc ctgaaaggag aaggaaggct ggaatgccaa caggcgtcta ttatattgaa
    96061 tttacccgat agtccccatt ttgggaacgt ccagtgccaa agtcactgaa tgggtaagtc
    96121 gccaatccct ggactatgta atgtacttta tctgctgggt tacgggcggg cattttacca
    96181 gaggtttcta atctaccctt gtgtgattcc tgttgaagca tatactcggg gggtgggtgc
    96241 agggcggacg attttaaagc ggactcccca ttcattagat agagaagatc accaagattt
    96301 cgcgatccgc tgccgaattt attccaattc caagagctcg gatcgaatcg gtattgatat
    96361 accgattcga tccgagctct cttattgaga atgctcattc aatgagcatt ctcaatatta
    96421 tgccttgaag aggactcgaa cctccacgct atttagcacg agattttgag tctcgcgtgt
    96481 ctaccatttc accaccaagg catcttgaaa gtgaatcgta ttccatgaat atgatatcta
    96541 tctagtgtga tgtatggaat atatgacaaa ggtggatcta ttgatcggtc atgtcatata
    96601 ggcccgagtt ggacatccaa ttgcttcgat ttgaattatc cggagaatgc aatgcctgat
    96661 atatatcaaa aagatggaca atcaaaccta tttctcgatt cactcaaaga ggtgaatagg
    96721 gtcccaatag agatatgtaa aaagcaggtc cgattacgcg tattcctaat cctaaatgga
    96781 atgtaatgat gtaggaatcc atatgtaaac atagtatcta tttagatagg cccgaatgac
    96841 cccttctcat aatgagaatg tatataaccc tattccggcc tggtccggta tggaatgaac
    96901 ttataatcat ggaatcgact cgatcatcag attataagtt cataacccta gcccattccc
    96961 attttgggcg gaacagatct actaattctt tgattccagt tagtaagagg gatcttgaac
    97021 taagaaatag accctagaag ctaaaaaagg ctatcctgag caattgcaat aattgggttc
    97081 attgatattc ctggtatagt agatgctatc acacatacaa tcatactcaa ttcgatggaa
    97141 ttgtttgatc ttaaagggga tcttctataa tttcgcacgt gaggggttat ttcttggttt
    97201 cgtccagtca ttaataactt tattattttt agataatagt agatagaaac aacgcttgta
    97261 aggagtccta ttaaaaccaa gaaatatagg cctgcctgcc atccacacca gaataaatag
    97321 agttttccga aaaaacctgc tagtggagga agacctccta gggataagag acatagggct
    97381 aaagagagag ccaaaaaagg atcttttgtg tataatcctg cataatctcg aatgttatca
    97441 gttccggtac gtagaccaaa taatacaatg caagcaaaag ttcctagatt catggagata
    97501 tagaacagca tataagttat catgcttgca tatccatcat ttgagtctcc aacaattatt
    97561 ccaataatta catatccgat ttggcctatg gacgaatatg caagcatacg tttcatgctt
    97621 gtttgagtaa tagcaatgag atttcccaat atcatgctaa gaatagctag gatttccaga
    97681 agaagatgcc attcgtttga tgagaaataa aaaggaatat cgaaaattcg agtggctgaa
    97741 gctgaagcag ctactttcga agtaacagaa agaaaagcaa cgactggagt gggagagtca
    97801 gagtcgaaaa gaggattcct cacttctttc tctcattcaa aaccgtgcat gagactttca
    97861 tctcacacgg ctcctaagtg ataaaagaaa gaagaaccca ttttctttct tttttgatta
    97921 ccttcctcgc gtatgtataa gaccgaatcc attcgatttc taaaaaggat tactaatcct
    97981 taacttttcg aggaatcctt catcagtggt tgtgaatgac tgattttttc aatcttttcg
    98041 accttggttt cgtaggagca agtcagaaag attgagaaat agaaccatct gatttaattc
    98101 gttctcaata gccacgagat gatcatctta gggtgatcct tttgtcgacg gatgctctta
    98161 ttacactcgt agtctctgaa ggatgagaac caactatgta gcatctacat cgagaattca
    98221 agtattgtat acgtcattag tccgatcctt tgtaggaact acccgtaata acgaacttgc
    98281 aaaatggatc tgtttatcat aaagagattc gtcgttcctg accctgcttc accttaattg
    98341 ttatttgaac aagtaaaagt tctgtcttgg tccgagtggg gatagcattt ctcttctgca
    98401 tgtccatgga gttttgaaaa atccaaacat ctcagagata gatagagagg taggaatttc
    98461 tcgaacgaac cgcactcctt cgtatacgtc aggagtccat tgatgagaag gggctgggga
    98521 aagcttgaac ccaattccta cggtaatgaa tatgagcgca attgaaattc ctggggagtt
    98581 atacatttgt gtattgataa gaccgtttac tatttcttga agctcaatct ctcccccgga
    98641 tgaaccatat agccaagaga aaccatgaac cagaatagaa gagcttgccc cacccatgag
    98701 taaatatttc atagtagcct cattagaccg tacatctttc ttggtatatc cagataatag
    98761 gtaggagcat aaactgaaac attctggggc tacaaagata gttattaaat cgttagcacc
    98821 gcataaaaac attcccccta gagtagctgt taatacgaat aagagaaact ctgttatagc
    98881 catttctgta cattcaatgt actctacgga tagaggaata catagagttg aacatagtaa
    98941 aataagaaat tgaaagattt cgttgaaatt gttcgtttgg aaatttcccg aaaagctaat
    99001 cataggttct tctctccatc ggaacaatag ggccgttatg ctcattacta aacttgttga
    99061 agagatgaaa tataaccaag gtatatcttt ttgatcagag gttgaatcga tcatcagaag
    99121 aagaattagg ccaaaaatta ggatacattc tgggaaaatc aaacttccat cgaagagaag
    99181 caaatgaaag gctttcataa aaattctcgt agaatcgaga atgaagtttt cattctgtac
    99241 atgccagatc atgaattagt aactgcttcc aatttccaaa aaaaaatccc aattgtgtcg
    99301 aactttccat ttttggaata gttatagtta cggaatctcc atgaatagga tcaaacctta
    99361 ttccatggta tttacatgag gttcctcttt aagaaagtcc ccgagagggc ttagttgatc
    99421 catgatttat gtttcatctt tcctttcctt ttcgtttgtt tcgagaaatc tatcgatcaa
    99481 ttccgattct ttctttttct cttgattctt ttccgatcga gatgtataga tccatggatt
    99541 aacgaaaatg tgcaaaagct ctatttgcct ctgccattct atgagtctct tcctttttgc
    99601 gtatggcatc gccactccct ttggcagcat ccactaattc ggaacttaat ttgaaagcca
    99661 tatttcgacc cggacgtttt cgggatgccg ctaataacca acgaatggca agtgcttttc
    99721 cttgtgtgga tcctatttca atgggaactt gatgagtcga tccacctaca cgtcttgctt
    99781 ttactgttat atcgggagtt actccacgta ttgcttgacg taaaacggat agtggatttg
    99841 tttctgtctt ttgttgaatc tttttcacgg ctcgatagat aatttgataa gccaatgatt
    99901 tttttccgtg tttcagaata cggttaacca acatgttaac taatcgatta cgataaattg
    99961 gatcggattt tgctgttttt ttttctgcag tacctcgacg tgacatgagc gtgaaagggg
   100021 ttcaagaatc agttttcttt ttataagggc taaaatcact tattttggct tttttacccc
   100081 atattgtagg gtggatctcg aaagatatga aagatctccc tccaagccgt acatacgact
   100141 ttcatcgaat acggctttcc gcagaattct atatgtatct atgagatcga gtatggaatt
   100201 ctgtttactc actttaaatt gagtatccgt ttccctccct ttcctgctag gattggaaat
   100261 cctgtatttt acatatccat acgattgagt ccttgggttt ccgaaatagt gtaaaaagaa
   100321 gtgcttcgaa tcattgctat ttgactcgga cctgttctaa aaaagtcgag gtatttcgaa
   100381 ttgtttgttg acacggacaa agtcagggaa aacctctgaa attatttcaa tattgaacct
   100441 tggacatata agagttccga atcgaatctc tttagaaaga agatcttttg tctcatggta
   100501 gcctgctcca gtccccttac gaaactttcg ttattgggtt agccatacac ttcacatgtt
   100561 tctagcgatt cacatggcat catcaaatga tacaagtctt ggataagaat ctacaacgca
   100621 ctagaacgcc cttgttgacg atcctttact ccgacagcat ctagggttcc tcgaacaatg
   100681 tgatatctca caccgggtaa atccttaacc cttccccctc ttactaagac tacagaatgt
   100741 tcttgtaaat tatggccaat accgggtata taagcagtga tttcaaatcc agaggttaat
   100801 cgtactctgg caactttacg taaggcagag tttggttttt ttggggtgat catggaaaag
   100861 ttgacagata agtcaccctt actgccactc tacagaaccg tacatgagat tttcacctca
   100921 tacggctcct cgttcaattc tttcgaattc attggatcct ttccgcgttc gagaatcccc
   100981 cccttcttcc actccgcccc gaagagtaac taggaccaat ttcgtcacgt tttcatgttc
   101041 caattgaaca ctgtccattt ttgattattc tcaaaggata agattattct ctttaccaaa
   101101 catatgcgga tccaatcacg atcttatata taagaagaac aaaagatctt tcttgatcaa
   101161 tccctttgcc cctcattctt caagaataag gaagatcctt ttcaagtttg aatttgttca
   101221 tttggaatct gggttcttct acttcatatt tatttaatat gaatattttc cctctctttt
   101281 ttttatatca ttccttaagt cccataggtt tgatcctgta gaatttgacc cattttctca
   101341 ttgaacgaaa ggtacgaaat aaatcagatt gataaaagta ccatgtgaaa tcttcggttt
   101401 ttccccttcc tcgatcccta tcccataggt taggtacagt gtttgaatca atagagaacc
   101461 ttttcttctg tatgaatcga tattattcca ttccaaatcc ttcccgatac ctcccaagga
   101521 aaatctcgaa tttggatccc aaattgacgg gttagtgtga gcttatccat gcggttatgc
   101581 actctttgaa taggaatccg ttttctgaaa gatcctggct ttcgtacttt ggtgggtctc
   101641 cgagatcctt tcgatgacct atgttgaagg gatatctatc taatccgatc gattgcgtaa
   101701 agcccgcggt agcaacggaa ccggggaaag tatacagaaa agacagttct tttctattat
   101761 attagtattt tctattatat tagatatatt agactattat attagattag tattagttag
   101821 tgatcccgac ttagtgagtc tgatgaattg ttggcaccag tcctacattt tgtctctgtg
   101881 gaccgaggag aaaaggggct cggcgggaag aggagtgtac catgagagaa gcaaggaggt
   101941 caacctcttt caaatataca acatggattc tggcaatgta gttggactct catgtcgatc
   102001 cgaatgaatc atcctttcca cggaggtaaa tctttgcctg ctaggcaaga ggatagcaag
   102061 ttccaaattc tgtctcggta ggacatgtat ttctattact atgaaattca taaatgaagt
   102121 agttaatggt agggttacca ttatcctttt tgtagtgacg aatcttgtat gtgttcctaa
   102181 gaaaaggaat ttgtccattt ttcggggtct caaaggggcg tggaaacgca taagaactct
   102241 tgaatggaaa agagatgtaa ctccagttcc ttcggaatcg gtagtcaatc ctatttccga
   102301 taggggcagt tgacaattga atccgatttt gaccattatt ttcatatccg taatagtgcg
   102361 aaaagaaggc ccggctccaa gttgttcaag aatagtggcg ttgagtttct cgaccctttg
   102421 acttaggatt agtcagttct atttctcgat ggggcgggga agggatataa ctcagcggta
   102481 gagtgtcacc ttgacgtggt ggaagtcatc agttcgagcc tgattatccc taagcccaat
   102541 gtgagttttt ctagttggat ttgctccccc gccgtcgttc aatgagaatg gataagaggc
   102601 tcgtgggatt gacgtgaggg ggcagggatg gctatatttc tgggagcgaa ctccgggcga
   102661 atatgaagcg catggataca agttatgcct tggaatgaaa gacaattccg aatccgcttt
   102721 gtctacgaac aaggaagcta taagtaatgc aactatgaat ctcatggaga gttcgatcct
   102781 ggctcaggat gaacgctggc ggcatgctta acacatgcaa gtcggacggg aagtggtgtt
   102841 tccagtggcg gacgggtgag taacgcgtaa gaacctgccc ttgggagggg aacaacagct
   102901 ggaaacggct gctaataccc cgtaggctga ggagcaaaag gaggaatccg cccgaggagg
   102961 ggctcgcgtc tgattagcta gttggtgagg caatagctta ccaaggcgat gatcagtagc
   103021 tggtccgaga ggatgatcag ccacactggg actgagacac ggcccagact cctacgggag
   103081 gcagcagtgg ggaattttcc gcaatgggcg aaagcctgac ggagcaatgc cgcgtggagg
   103141 tagaaggccc acgggtcgtg aacttctttt cccggagaag aagcaatgac ggtatctggg
   103201 gaataagcat cggctaactc tgtgccagca gccgcggtaa tacagaggat gcaagcgtta
   103261 tccggaatga ttgggcgtaa agcgtctgta ggtggctttt taagtccgcc gtcaaatccc
   103321 agggctcaac cctggacagg cggtggaaac taccaagctg gagtacggta ggggcagagg
   103381 gaatttccgg tggagcggtg aaatgcgtag agatcggaaa gaacaccaac ggcgaaagca
   103441 ctctgctggg ccgacactga cactgagaga cgaaagctag gggagcgaat gggattagat
   103501 accccagtag tcctagccgt aaacgatgga tactaggcgc tgtgcgtatc gacccgtgca
   103561 gtgctgtagc taacgcgtta agtatcccgc ctggggagta tggtcgcaag gctgaaactt
   103621 aaaggaattg acggaagggc accaccagga gtggagcctg cggcttaatt tgatgcaaag
   103681 cgaagaacct taccagggct tgacatgccg cgaatcctct tgaaagagag gggtgccttc
   103741 gggaacgcgg acacaggtgg tgcatggctg tcgtcagctc gtgccgtaag gtgttgggtt
   103801 aagtcccgca acgagcgcaa ccctcgtgtt tagttgccat cgttgagttt ggaaccctga
   103861 acagactgcc ggtgataagc cggaggaagg tgaggatgac gtcaagtcat catgcccctt
   103921 atgccctggg cgacacacgt gctacaatgg ccgggacaaa gggtcgcgat cccgcgaggg
   103981 tgagctaacc ccaaaaaccc gtcctcagtt cggattgcag gctgcaactc gcctgcatga
   104041 agccggaatc gctagtaatc gccggtcagc catacggcgg tgaattcgtt cccgggcctt
   104101 gtacacaccg cccgtcacac tatgggagct ggccatgccc gaagtcgtta ccttaaccgc
   104161 aaggaggggg atgccgaagg cagggctagt gactggagtg aagtcgtaac aaggtagccg
   104221 tactggaagg tgcggctgga tcacctcctt ttcagggaga gctaatgctt gttgggtatt
   104281 ttggtttgac actgcttcac accccaaaaa aaaaagaagg gagctacgtc tgagttaaac
   104341 ttggagatgg aagtcttctt tcctttctcg acggtgaagt aagaccaagc tcatgagctt
   104401 attatcctag gtcggaacaa gttgatagga cccccttttt tacgtcccca tgttcccccc
   104461 gtgtggcgac atgggggcga aaaaaggaaa gagagggatg gggtttctct cgcttttggc
   104521 atagcgggcc cccagtggga ggctcgcacg acgggctatt agctcagtgg tagagcgcgc
   104581 ccctgataat tgcgtcgttg tgcctgggct gtgagggctc tcagccacat ggatagttca
   104641 atgtgctcat cggcgcctga ccctgagatg tggatcatcc aaggcacatt agcatggcgt
   104701 actcctcctg ttcgaaccgg ggtttgaaac caaactcctc ctcaggagga tagatggggc
   104761 gattcgggtg agatccaatg tagatccaac tttcgattca ctcgtgggat ccgggcggtc
   104821 cgggggggac caccacggct cctctcttct cgagaatcca tacatccctt atcagtgtat
   104881 ggacagctat ctctcgagca caggtttagg ttcggcctct ccattttatt ttcccattgc
   104941 acctaacaac gcatcttcac agaccaagaa ctacgagatc gcccctttca ttctggggtg
   105001 acggagggat cgtaccattc gagccgtttt tttcttgact cgaaatggga gcaggtttga
   105061 aaaaggatct tagagtgtct agggttgggc caggagggtc tcttaacgcc ttcttttttc
   105121 ttctcatcgg agttatttca caaagacttg ccagggtaag gaagaagggg ggaacaagca
   105181 cacttggaga gcgcagtaca acggagagtt gtatgctgcg ttcgggaagg atgaatcgct
   105241 cccgaaaagg aatctattga ttctctccca attggttgga ccgtaggtgc gatgatttac
   105301 ttcacgggcg aggtctctgg ttcaagtcca ggatggccca gctgcgccag ggaaaagaat
   105361 agaagaagca tctgactact tcatgcatgc tccacttggc tcggggggat atagctcagt
   105421 tggtagagct ccgctcttgc aattgggtcg ttgcgattac gggttggatg tctaattgtc
   105481 caggcggtaa tgatagtatc ttgtacctga accggtggct cactttttct aagtaatggg
   105541 gaagaggacc gaaacgtgcc actgaaagac tctactgaga caaagatggg ctgtcaagaa
   105601 cgtagaggag gtaggatggg cagttggtca gatctagtat ggatcgtaca tggacggtag
   105661 ttggagtcgg cggctctccc agggttccct catctgagat ctctggggaa gaggatcaag
   105721 ttggcccttg cgaacagctt gatgcactat ctcccttcaa ccctttgagc gaaatgcggc
   105781 aaaagaaaag gaaggaaaat ccatggaccg accccatcat ctccaccccg taggaactac
   105841 gagatcaccc caaggacgcc ttcggcatcc aggggtcacg gaccgaccat agaaccctgt
   105901 tcaataagtg gaacgcatta gctgtccgct ctcaggttgg gcagtcaggg tcggagaagg
   105961 gcaatgactc attcttagtt agaatgggat tccaactcag caccttttga gtgagatttt
   106021 gagaagagtt gctctttgga gagcacagta cgatgaaagt tgtaagctgt gttcgggggg
   106081 gagttattgt ctatcgttgg cctctatggt agaatcagtc gggggacctg agaggcggtg
   106141 gtttaccctg cggcggatgt cagcggttcg agtccgctta tctccaactc gtgaacttag
   106201 ccgatacaaa gctttatgat agcacccaat ttttccgatt cggcggttcg atctatgatt
   106261 tatcattcat ggacgttgat aagatccatc catttagcag caccttagga tggcatagcc
   106321 ttaaaagtga agggcgaggt tcaaacgagg aaaggcttac ggtggatacc taggcaccca
   106381 gagacgagga agggcgtagt aatcgacgaa atgcttcggg gagttgaaaa taagcataga
   106441 tccggagatt cccgaatagg gcaacctttc gaactgctgc tgaatccatg ggcaggcaag
   106501 agacaacctg gcgaactgaa acatcttagt agccagagga aaagaaagca aaagcgattc
   106561 ccgtagtagc ggcgagcgaa atgggagcag cctaaaccgt gaaaacgggg ttgtgggaga
   106621 gcaatacaag cgtcgtgctg ctaggcgaag cagcccgaat gctgcaccct agatggcgaa
   106681 agtccagtag ccgaaagcat cactagctta tgctctgacc cgagtagcat ggggcacgtg
   106741 gaatcccgtg tgaatcagca aggaccacct tgcaaggcta aatactcctg ggtgaccgat
   106801 agcgaagtag taccgtgagg gaagggtgaa aagaaccccc atcggggagt gaaatagaac
   106861 atgaaaccgt aagctcccaa gcagtgggag gagccagggc tctgaccgcg tgcctgttga
   106921 agaatgagcc ggcgactcat aggcagtggc ttggttaagg gaacccaccg gagccgtagc
   106981 gaaagcgagt cttcataggg caattgtcac tgcttatgga cccgaacctg ggtgatctat
   107041 ccatgaccag gatgaagctt gggtgaaact aagtggaggt ccgaaccgac tgatgttgaa
   107101 gaatcagcgg atgagttgtg gttaggggtg aaatgccact cgaacccaga gctagctggt
   107161 tctccccgaa atgcgttgag gcgcagcagt tgactggaca tctaggggta aagcactgtt
   107221 tcggtgcggg ccgcgagagc ggtaccaaat cgaggcaaac tctgaatact agatatgacc
   107281 tcaaaataac aggggtcaag gtcggctagt gagacgatgg gggataagct tcatcgtcga
   107341 gagggaaaca gcccggatca ccagctaagg cccctaaatg atcgctcagt gataaaggag
   107401 gtaggggtgc agagacagcc aggaggtttg cctagaagca gccacccttg aaagagtgcg
   107461 taatagctca ctgatcgagc gctcttgcgc cgaagatgaa cggggctaag cgatctgccg
   107521 aagctgtggg atgtaaaaat acatcggtag gggagcgttc cgccttagag agaagcctcc
   107581 gcgcgagcgg tggtggacga agcggaagcg agaatgtcgg cttgagtaac gcaaacattg
   107641 gtgagaatcc aatgccccga aaacctaagg gttcctccgc aaggttcgtc cacggagggt
   107701 gagtcagggc ctaagatcag gccgaaaggc gtagtcgatg gacaacaggt gaatattcct
   107761 gtactgcccc ttgttggtcc cgagggacgg aggaggctag gttagccgaa agatggttat
   107821 cggttcaaga acgtaaggtg tccctgcttt gtcagggtaa gaaggggtag agaaaatgcc
   107881 tcgagccaat gttcgaatac caggcgctac ggcgctgaag taacccatgc catactccca
   107941 ggaaaagctc gaacgacttt gagcaagagg gtacctgtac ccgaaaccga cacaggtggg
   108001 taggtagaga atacctaggg gcgcgagaca actctctcta aggaactcgg caaaatagcc
   108061 ccgtaacttc gggagaaggg gtgcctcctc acaaaggggg tcgcagtgac caggcccggg
   108121 cgactgttta ccaaaaacac aggtctccgc aaagtcgtaa gaccatgtat gggggctgac
   108181 gcctgcccag tgccggaagg tcaaggaagt tggtgacctg atgacagggg agccggcgac
   108241 cgaagccccg gtgaacggcg gccgtaacta taacggtcct aaggtagcga aattccttgt
   108301 cgggtaagtt ccgacccgca cgaaaggcgt aacgatctgg gcactgtctc ggagagaggc
   108361 tcggtgaaat agacatgtct gtgaagatgc ggactacctg cacctggaca gaaagaccct
   108421 atgaagcttc actgttccct gggattggct ttgggccttt cctgcgcagc ttaggtggaa
   108481 ggcgaagaag gcctccttcc gggggggccc gagccatcag tgagatacca ctctggaagg
   108541 gctagaattc taaccttgtg tcaggaccta cgggccaagg gacagtctca ggtagacagt
   108601 ttctatgggg cgtaggcctc ccaaaaggta acggaggcgt gcaaaggttt cctcgggccg
   108661 gacggagatt ggccctcgag tgcaaaggca gaagggagct tgactgcaag acccacccgt
   108721 cgagcaggga cgaaagtcgg ccttagtgat ccgacggtgc cgagtggaag ggccgtcgct
   108781 caacggataa aagttactct agggataaca ggctgatctt ccccaagagc tcacatcgac
   108841 gggaaggttt ggcacctcga tgtcggctct tcctatcatt gtgaagcaga attcaccaag
   108901 tgttggattg ttcacccacc aatagggaac gtgagctggg ttcagaacgt cgtgagacag
   108961 ttcggtccat atccggtgtg ggcgttagag cattgagagg acctttccct agtacgagag
   109021 gaccgggaag gacgcacctc tggtgtacca gttatcgtgc ccacggtaaa cgctgggtag
   109081 ccaagtgcgg agcggataac tgctgaaagc atctaagtag taagcccacc ccaagatgag
   109141 tgctctccta ttccgacttc cccagagcct ccggtagcac agccgagaca gcgacgggtt
   109201 ctctgcccct gcggggatgg agcgacagaa gtttttttga gaattcaaga gaaggtcacg
   109261 gcgagacgag ccgtttatca ttacgatagg tgtcaagtgg aagtgcagtg atgtatgcag
   109321 ctgaggcatc ctaacagacc ggtagacttg aaccttgttc ctacatgacc tgatcaattc
   109381 gatcaggcac tcgccatcta ttttcattgt tcaaatcttt gacaacacga aaaaaccatt
   109441 gttcaactct ttgacaacat gaaaaaacca aaagctctgc cctccctctc tatctatcca
   109501 agggatggaa gggcagaggc ctttggtgtc ccctccagtc aagaattggg gcctcacaat
   109561 cactagccaa tatgcttttc tctcatgcct ttcttcgttc atggttcgat attctggtgt
   109621 cctaggcgta gagaaaccac accaatccat cccgaatttg gtggttaaac tctattgcgg
   109681 tgacgatact gtaggggagg tcctgcggaa aaatagctcg acgccaggat gataaaaagc
   109741 ttaacacctc tcattcttat tactttttca atatgaaaac gaaaaaaaaa aaaaatgaaa
   109801 aatcaaaagg tcgttttatt caaaacccca attgtgacat cccttctctc ccacttcaca
   109861 cctcggaacg cacccttctt atagagataa acgcgccttc acatcgtctt aacccgaaat
   109921 ggctggggag aggaaaggtt cctttttttg agggtactcc cgggaacaga tccagtggag
   109981 acggggtggg gcctgtagct cagaggatta gagcacgtgg ctacgaacca cggtgtcggg
   110041 ggttcgaatc cctcctcgcc cacaaccggc ccaaaaggga agtacctttc cctctggggg
   110101 taggaaaatc atgatcggga tagcgaacca aaagctatgg aacttgggtg tgggtctttt
   110161 gtcgaaatgg aatggctttt ctttttctct ttttatttat tatttatcgt gaatggggga
   110221 atcattacac atagtatgcc caatcagcgt atttttttgt tttacgcccc gtaactcttc
   110281 ctcagccagg cttgggcaga atagcagagc aagtattagt agcataacaa aaaagccttc
   110341 ctcgtcatta atatctttgc tcgcggcaat tgtgacctct cgggagaatc gatgactgca
   110401 tctttgatgc agtgctagta catctgagac ttcttaattg gctagttgta aatagcccca
   110461 gggctatgga acaaaggatt atctcggacc tagaccgagg tattgatggt gattttctaa
   110521 tctcgcagaa cagaatgtga tacgatgaga tagaatgcaa tagaaacaaa gacagggaac
   110581 gggttaccta ctcttaacgg gcaaagcgag cccctttatt ctgaattctt taattcagaa
   110641 tcaataaaat ctccccaagt aggattcgaa cctacgacca atcggttaac agccgaccgc
   110701 tctaccactg agctactgag gaacaacagg agattcgatc tcatagagtt caattcccgt
   110761 tcccaaccca tgaccaatat gagctcgaag cttccttcgt aactcccgga acttcttcgt
   110821 agtggctccc ttacatgcct catttcagag ggaacctcaa agtggctcta tttcattata
   110881 ttccatccat atcccaattc cattcattta atatcccttt ggtgtcattg acataacaga
   110941 tgtcgtttct agtctatctc tttctatttc ttttctatat atggaaagtt caaaaatcat
   111001 catataataa tccagaaatt gcaatagaaa agaaataagg gaggtttgtg atgatttttc
   111061 aatcttttct actaggtaat ctagtatcct tatgcatgaa gataatcaat tcggtcgttg
   111121 tggtcggact ctattatgga tttctgacca cattctccat agggccctct tatctcttcc
   111181 ttctccgagc tctggttatg gaagaaggaa ccgagaagaa ggtatcagca acaactggtt
   111241 ttattacggg acagctcatg atgttcatat cgatctatta tgcgcctctg catctagcat
   111301 tgggtagacc tcatacaata actgtcctag ctctaccata tcttttgttt catttcttct
   111361 ggaacaatca caaacacttt tttgattatg gatctactac cagaaattca atgcgtaatc
   111421 tcagcattca atgtgtattc ctgaataatc tcatttttca attattcaac catttcattt
   111481 taccaagttc aatgttagcc agattagtca acatttatct ctttcgatgc aacagcaaga
   111541 tcttatttgt aacaagtggt tttgttggtt ggttaattgg tcacatttta ttcatgaaat
   111601 ggcttggatt ggtattagtc tggatacggc aaaatcattc tattagatcg aataagtaca
   111661 ttcgatctaa taagtacctt gtgttagaat tgagaaattc tatggctcgg atctttagta
   111721 ttctcttatt tattacctgt gtctactatt taggcagaat accctcaccc attcttacta
   111781 agaaactaaa agaagcctca aaaacagaag aaagggtgga aagtgaggaa gaaagagatg
   111841 tagaaataga aacagcttcc gaaatgaagg ggactaaaca ggaacaagag ggatccactg
   111901 aagaagatcc ttatccttcc cttttttcgg aagaaaggtg ggatccggac aaaatcgatg
   111961 aaacggaaga aatccgagtg aatggaaagg acaaaataaa ggataaattc cactctcacc
   112021 ttacagagac aggctataat tgtaattgtg aattcaaaaa aaagaaaata aaataaggaa
   112081 tttgattcac aaagttgaaa agagtaagta ataaactaat aaaaagactg aaacataagc
   112141 taaatacaag aaaagataag aagagatgcg tccgccccct atatatttga taccttctcc
   112201 tacaatgaaa ctaataaccc caaccccgtt agtcatccca tcaattactc gtcgatcaaa
   112261 aaaatgagta aattcagcta atcctcttat cccaccaact aagaatcttg tataaaaagc
   112321 atctatgtaa gcacgattat atgaccaatc atatatgcca tttatcattt tgtcccacag
   112381 aattctctta ggaccctttt taacaaaaga attaattaac tcaaaatttt ttaaagaaga
   112441 ataaatgggt ttatataaaa aggatgctat aaatattccg aaataagcta tactgactga
   112501 aagaactgca tcctttaaaa attcattcca atccatcgaa ttattcgact tttgatgcaa
   112561 aagatttata gatggagcta accatttcga taatatatcc aaattccctc cctcttggtt
   112621 gaaaggaatt cctatagatc caacaaacaa agtaaagagt cctaatacaa atattgggaa
   112681 tagcatagta ttgtccgatt cataaggata ggaataaacc gctttatgct caaaatgagc
   112741 aatagtcata aaaggtcgtg tcatctttct tccattttta tcaattggat agttagtttt
   112801 tgcaaaaaaa taagtacttt cattattatt catagttaat aaacaagagt ttttcttaac
   112861 tccgttttta ccccatagag atattgaata gaagggggtt ttttgtttcc caccataatt
   112921 ttgaaaatga gcgtttaaat gcccttcaaa agtaagtaaa tagatccgaa acatataaaa
   112981 tgcggttaat cccgccgtgg cccaagctat tattgcgaaa attggcgaat acaaccaact
   113041 atcattaaga atttcatctt tggaccaaaa acaagcaaga ggtggaatac cacaaagaga
   113101 aagtgtacct aataaaaatg taattttggt aattggtaca tgttttctta aacctcccat
   113161 aagacccata ttctgacttt tagctggaga atatccaaca atagtttcca ttgaatgaat
   113221 aatggatccg gatcctaaaa ataataatgc tttggaataa gcatgagtaa tcaaatgaaa
   113281 taaagcgctt cgataagacc ccataccaag agctaacatc atataaccca attgagacat
   113341 tgtggaatag gctaaacctc tcttaatgtc tttttgagca agagctaaag tagctcctaa
   113401 taatactgtt attattccta taaccgagat caaatacatt atgtaaggta taactctgaa
   113461 aagaggaaga agccgagcta caagaaaaat tcccgccgct accatagtag cagcatgtat
   113521 aagagccgaa atgggagtag gcccctccat ggcatcaggt aaccatacat gaagggggaa
   113581 ttgggcggat ttagcaactg caccggcaaa taagagaaca gcacataaag taacaaataa
   113641 aaaatcgact tcattattat aaatcaagtt attgaatatt tcgaataaat ccctaaattc
   113701 gaaactccct gttatccaat aaaaacctaa aattcctaat aataaaccaa aatcccctac
   113761 acgattagtt acaaacgctt tttgacaagc atttgccgca acaggtcgtg taaaccaaaa
   113821 tcctattaat agataggaac acagcccaac caattcccaa aaaatataaa tttgtatcaa
   113881 attcgaacta gtaactaatc ccaacatgga agtactgaaa aaactcatat aagcaaaaaa
   113941 tctcaaatag ccttgatcat gagccatata attatcacta taaataagaa ccataattcc
   114001 aacagtagtg attaatattg acataataga agtaagtggg tcgatcaagt atccgaagtc
   114061 taaagaaaaa tcattattga tgatccaaga ccatacatat tgataaaaag aactgctatt
   114121 tatttgctga atagacaggt agattgaaaa aaccatgact atgcttaaca ataaaacact
   114181 ctgaaaagcc cacatacggc gaaaattttt tgttgccgtt ggaaaaagaa taagtcccgc
   114241 tcctattaac atagggactg gaagtggaat gaaaggtatg atccacgcat attcatatgt
   114301 ctgttccata aaaaagtttt gaattcttaa ttaattgttt ccgattcacc ggatcttacc
   114361 tcttttgaaa ggagtcaata aaaaatcaaa atatggacta acttaaacta atttaaaact
   114421 taaatcgaat tttctattct tacttattct gagtctttgc taaatacttc aactattgaa
   114481 atcaagaagt tacaattggt caaatgatat gaaagggatt aattactagt ctcttttgaa
   114541 ataggcctat ttttctccaa gtttgaccag tgaatcgaac ggggattcaa gtttttcatt
   114601 tcatgaagta aaaatgcggt tcttatcttt aaacctttcg aggtatttta ttgcatgtaa
   114661 atgaaatgtg gaaccataaa tagaaatcaa gtattttttg gattctttat tttctttttt
   114721 atttttatta agttcaacta atttcctttc tacagaacag ccgattagca aattctatag
   114781 gtatagattt tatgaatcaa aaataatgtg aaataaagat accagtcaat agagaacctt
   114841 tttttttaca attatgaatg ttttatggaa tagaaaaact tgaaaaaaac atatattgac
   114901 cctctttttt tatttccagt attatgcaat tttcacacat cttttgccta tctcgataat
   114961 gttttatttt aggacgacac tattagctcg aaaataaata gtagtaaaaa gaattcgttt
   115021 tgaacaatag atgtctttca catccagcta taacaatgag taatttttta atttctaaat
   115081 ggcagttcca aaaaaacgca cttcgacatc aaaaaagcgt attcgtaaaa atatttggaa
   115141 aaggaaggga tattcgatag cattaaaggc tttttcgtta gcgaaatctc tttctaccgg
   115201 gaattcaaaa agtttttttg tacgccaaac aaaaataaat aagtaataaa acgttcgaat
   115261 aatttgaatc aacttgaaaa aagaattcaa ttattctgaa attattcaat tagataataa
   115321 ttgaataatt tcacgatttc cctttcatat ttgatattga ttagctcacc aatcaatacg
   115381 taatggaact cgcttcgctt ttctgattga tagataaaat aatagaatta ggaaatcctc
   115441 tatttactga ataataactt ttttgttgac aaaagagtaa acatcatttc tattccaagg
   115501 tggggagttt cattttcccc atcgacctat ttgcagaatt ccattaaaaa aaattctata
   115561 tttccattct tccatatcta tagaagaacg tatataaaaa tctttagtga aattagtgaa
   115621 agttaagaac tcattgaaac caattgattc tattttgaaa cctttttgtt ttgtctaact
   115681 ttctaactct ttattttctc tgaattatta tatagatcct catgtatatc ttgcccttaa
   115741 cccaatagag aaaattgctt aatgaaattc tgtatgactg gttgtcaatt ttgagccatg
   115801 caaaataggt tcttttcttt ctattttgtc ttcaaaatcc attttttgtt ttagatttct
   115861 gaaataaaat aaataggaaa tagctgatta aacaatgaaa acaaaaaatt tttgaactct
   115921 attccttaat tgagtataga acggtttagt tacaagagtt cacttctagg aaagcataaa
   115981 atataggaaa gtcccaggtt aaataaaaaa aactaagact ctaaactcaa atctaaaata
   116041 atgaaccttc aacttcaaat tcctatttga acaacttttt attgttattg atccatttga
   116101 atcattacta aactaaaata gcttcctcaa tctcgacgat tgcttattca taggctatta
   116161 tgagttcaag acaggccgct atggtgaaat tggtagacac gctgctctta ggaagcagtg
   116221 ctaatgcatc tcggttcgag tccgagtggc ggcataccgt cttctaaaaa ggataaatag
   116281 atcttataat gaattcaatt cccgatttcc tttttagaat tatgtaatta agggactctt
   116341 cttttttaag attttttatg atattttcaa tcttagagca tatattaact cacatttcct
   116401 tttcgatcgt ttcaattgta attacaattc atttgataac ccttttagtc gatgaaatcg
   116461 taaaactata cgattcatca gaaaagggca taatagttac ttttttctct ataacaggat
   116521 tattagttac tcgttggatt tcttctggac atttcccact aagcgattta tatgaatcat
   116581 taattttcct ttcatggagt ttctccctta ttcatataat tccgtatttc aaaaaaaatg
   116641 ttttaatttt aagtaaaata actggcccta gtgctatttt tacccaaggc tttgctacgt
   116701 caggtatttt aactgaaata caccaatctg taatattagt acctgctctt caatccgagt
   116761 ggttaataat gcacgtaagt atgatgatat tgggctatgc agctctttta tgtggatcat
   116821 tattatcagt agcacttcta gtgattacat ttcgaaaaaa cagacagctt ttttataaga
   116881 gcaatggttt tttaaacgag tcatttttct tgggtgaaaa tgttttacaa aatacttctt
   116941 ttttttctgc taaaaattat tacaggtccc aattgattca acaattggat tattggagtt
   117001 atcgggttat tagtttagga tttacttttt taaccatagg aatcctttcg ggagcggtat
   117061 gggctaatga agcgtggggg tcgtattgga attgggaccc aaaagaaact tgggcattta
   117121 ttacttggat cgtatttgca atttatttac atactcgaac aaatagaaat ttgcggggtg
   117181 caaattctgc aattgtagcg tctataggct ttcttataat ttggatatgc tattttgggg
   117241 tcaatctttt aggaataggg ttacatagtt atggttcttt tccatcaaca tttaattgaa
   117301 ttcaagacaa gttattacaa atacaagagc gggcggcgca ttgtatgaac cagcgtgcgg
   117361 accgtgtgaa tcatcaatat tatatatgat tcacacggtt ttctaccata tgtagttcaa
   117421 tttcattgtt tttacttaac ttaagagtta agagaagaaa aaaagtcttc ttttttcatt
   117481 gtccaagaat gtttttcaaa acaaacatag gtttttttta tttcagtcat ccaaattatc
   117541 tataaaaaaa attagataga ataacttcga ccttgtcaac tgctaatgaa agaacgaaat
   117601 ccgggtatat accaatacct attacgggta aaaagatgga gatcgaaaga aataactctc
   117661 gcggtccaga atcaaaaaaa gaatccttcg gggtattaaa tagcttgtat ccatagaaca
   117721 tctggcgtga catagataat gaataaatag gagttaatat cattccaatt gccattacaa
   117781 aagtaattag tatttttgga attaaaagat atttttggcc ggtaattatt ccaaaaaata
   117841 ctatcaattc ggcaacaaaa ccactcatac ctggtaatgc aagggaagcc atcgaaaagc
   117901 tactgaacat cgtgaacatt tttggcattg gaatagctat tccgcccatt tcgtcaagat
   117961 aaacaaggcg gattctatca taagtcgttc ccgccaagaa aaaaagtgca gcaccaataa
   118021 atccatgaga tattatttgt aaaagggctc cattaagtcc cgtatcggtt agagaactaa
   118081 ttcctataat tatgaaaccc atatgagaga cagaggaata ggctattctt ttttttaaat
   118141 tccgttggcc aagagatgtt gaagctgcat agattatttg tattgtacct attatcatca
   118201 accaaggaga aagtatagaa tgggcatgag gtaataattc catattgatt cgaattaatc
   118261 catacgctcc catttttaat aaaattccgg ctagaagcat acaagtactg taatgtgctt
   118321 ctccatgggt atctggtaac catgtgtgta gggggataat gggcgatttg acagcaaaag
   118381 caataaaaaa tccaatatag aatattattt ctaaaaccac aggatatgac tgattaactg
   118441 atgtttcaaa atttaatgtt ggttcattag aaccatataa agcaagaccc aaaactccca
   118501 ttaagagaaa aacagaaccc cccgccgtgt acaaaataaa ttttgtagat gagtacagac
   118561 gtttctttcc tccccacatg catagaagta gataaacagg aattaattct aactcccaca
   118621 tgatgaaaaa aagtaaaagg tcccgagacg aaaatgatcc aatttgacca ctgtacattg
   118681 ctaacatgag aaaatggaat aatcgagaat ctcgagtaac tggccaagcc gctaaagtag
   118741 ctaaagtagt gataaatcct gttaataaaa tgggtcctat agaaagtcca tctattccta
   118801 atctccaatg gaaatcaaaa aaattgatcc atttataatc ctccactagt tggattaatg
   118861 gatcatccga ttgaaaatga taacaaaatg cataagtcgt tagaaggagt tctaaaatac
   118921 atatacatat tgtataccac ctaattaccc tatttccttt atggggaaga aagaaaatta
   118981 aggaacccgc aaatattgga aaaactacaa ttattgttaa ccaaggaaaa taattcgtag
   119041 taaagacaag atacacttgg accataaaaa cccgtgctca aaatattgtg attttcgagc
   119101 acaggtttgt cggtaaaaaa aattaaatgg attcaagtag agttttctcg aacgtatcaa
   119161 taagctagac ccatactgcg agttgtttca tgccataaac aaactcggac actcaagaaa
   119221 tctgttggac aggcggattc acatctctta caaccaacac agtcctctgt tcgtggagca
   119281 gaagcaattt gtttagcctt acaaccgtcc caaggtatca tttctaatac atcggtgggg
   119341 caggctcgga cacattgagt acatcctata cacgtatcat aaatctttac tgaatgtgac
   119401 attgggtcta tacgtttttg aatgttagaa attttcgatc tagtaaactt agaaacgaat
   119461 catataatca tatatttata taccagatga atcaatgagt tatcataatt ttctaatcaa
   119521 cccccttctg gattggttta tgagatatga gagagggcca aaatactttg atttcttatg
   119581 ttttgcaaac aagatcacac cttacatagc aaacatgcta attaaaatcg atttatcaat
   119641 attagaatct agatgattaa tactaattat tcaacaaatt tgattggttg atacgagttg
   119701 attttctgtt acggtaaatt gatgaaacaa tagccagtcc aatggctgct tcagcggctg
   119761 caatagctat aacaaaaatt gagaaaatgt ctccttttaa ttgacgatta tcaaaaaaat
   119821 cagaaaatgt tacaaaattt atattaaccg cattcaatat aagttcaaga cacataaggg
   119881 ctctaaccat atttcgactt gtgatcaatc catagatccc gatcgaaaat aaataggcac
   119941 tcaaaacaag tacatgttcg agaatcatta aacaactcct tatcaatctc gactcctttc
   120001 aatatgaaca acaattcaac cgatttaatt gactagtata taacaagtat ggaacaaaga
   120061 aatatattgg tactagattg acctaaagtc tttctattta tacaacagga attcaaatag
   120121 aattgaagga aaatgaatgt gataagacag aacaaaattt tatttgaatt ccaagtttta
   120181 atagaaattt tttattgacg agctacagca attgcaccta ttaaagcaac taaaaggatt
   120241 attgaaatca gttcaaatgg aagaaaaaaa tctgttgata aatgaattcc aatttgttga
   120301 ctattactta taaaatcttg ctctataatc tggtttgatc ttgtagtcca aataatcccg
   120361 taccatgacg tatctgaaat agtagtaatt agtgaaataa aaagacttat acaaaccatc
   120421 gaagtaattc catctcccac ggtccaaaga tgaaaatctt tgtaatattc tgaaccattc
   120481 atgaacatca cagcaaaaat gattaaaaca tttatagctc ctacgtaaat aagtagctgc
   120541 gcagcagcta caaaatagga gttagataga atatagaata acgatgtaca aacaagaacc
   120601 aatcccaagg aaaaggcaga ataaattgga ttgggaagta ataccactcc tagaccccct
   120661 aatataagac ccgaccctag aaagactaaa agaaaatcat gtattggttc agataaatcc
   120721 attttttata aaaaatcaaa aacgaagaat ttcatgactt tattgacctg accaggaaaa
   120781 aagaagtttt tcaatttttt atgatacttc ttaattgtta attgaatgaa attgtaatgg
   120841 gtatgaattg acgtagatgc ttttatttta ttggaccact atcaattctt tattcgtcga
   120901 acgagtagtt taaacctatc gattttggat atcatttatc tactttgaaa ccattactat
   120961 tattataact ataatataga aatccgtttt gttttcaatc taaattaagc taggagtctc
   121021 attaaccaac cactagtttg aattgaacaa gcaaaaatat cattctttta gatccgaact
   121081 aagccttcgt aattcggaat tttttttcga atttagggtt tattcatttt ttatttgagg
   121141 taaattcgaa attgttcgaa ttgtgtaatc atcaattact gacattggta agcgacccaa
   121201 agcgatttga ttataattca attcgtgacg atcataagta gaaagttcat attcttcggt
   121261 cattgataaa caatttgttg gacaatactc aacgcaatta ccacaaaata tacagattcc
   121321 aaaatcaata ctgtaattaa gcaatcgttt ctttcgaata tcagtttcca acttccaatc
   121381 aacaacgggt aaatctatag gacatacacg cacacatact tcacaagcaa tgcatttatc
   121441 aaattcaaag tggattcggc ctcggaaacg ttccgatgtg atcaattttt cgtaggggta
   121501 ttgaatagtt acaggtaaac gatttgcgtg ggacagggta atcatgaaac cttggccgat
   121561 gtatctggcg gctcgtattg tttgttgacc ataatttatg aattcagtta tcatagggag
   121621 catatttaga atatctataa aaaagatttt atgcttgttt ctttctcttg tttgagacaa
   121681 gtcgtgaatc tagaatattg tagtctttta cagtgaaaga agttgggacg aggttgtcaa
   121741 taatagatta cctagagaaa taggtaaaag aaatttccac ccaagattta atagttggtc
   121801 cattctcagc ctcggtaaag tccatcttgt tgcaatagga atgaacaaaa acaaataagt
   121861 tttggctaat gtgataaaga taccaattag tgttccaaag actttacccc ttttatttat
   121921 gccaaatagc tcaggaacaa atatgtacgg aatagaaaga ttccaacctc ccaagtaaag
   121981 aactgttaca aataatgaag aaactagtag attcagatat gaagcaatgt aaaataaacc
   122041 aaatttgata cctgaatatt cggtttgata ccctgctact aattcttctt ctgcttctgg
   122101 taaatcaaaa ggtaatcttt cacactcggc tagagaagaa attagaaaaa cgataaaccc
   122161 gatgggttga cgccacaaat tccaccccca aaagccatat tttgactgcg cttccactat
   122221 atcaactgta cttaaactgt tagataatca tagtcgatga taacatcact gtgcccatcg
   122281 ctattacaga accgtacgtg agattttcac ctcatacggc tcctcagagg tcacaaataa
   122341 atctaaggac cctttcctat tctttatctt gatatgtttg tcagatagag taaaaatcta
   122401 tcctaaggtc ccaaattaga ccaatggaat tctgtctgct atatttaaaa ctaataaata
   122461 cgggcttctg aattgatctc atcttttaag aattttcatt tttctttgtt gataataacc
   122521 ttatcattaa ataaaatgcg ctttatagca atatcacata tacatttcaa cctcgaattt
   122581 tcaattacga aaaaaattag agagtccatt agttcatgaa tcatgacaaa aaatttctct
   122641 ctcgaaatag aaatcaaaat ggaattatag gaaagaaaga ataaaaacaa aaaaagaaaa
   122701 aagtaagaaa aaaaaagaca tccccccttt ttgcttttgc aattagattc ttttctttct
   122761 atttctattt tatttcattc ctattctcct ttctcagaaa aagggccttt aaccaaagta
   122821 aaagattact tcgttcttga tagttattta cttactcagt ggataggaac atactctgga
   122881 tcagaatcat ggggagtact tcttgatcat ttctacgaat gtaaagcccc aattcgaatt
   122941 ccttttatgt acagaaatat cctcttggat aacttacata atctcaatta ctaatccttt
   123001 gtgtatcttg gtcttcctaa ccatccactc atttttgctt tcaacctccc gttgtggaaa
   123061 tccatctatg gtaatagaca gtaaaagctc catccagttg atcttttgaa cccgcttcaa
   123121 gctatcatga caattcacca atcttggggt aaacaatctc tattgcttat gtttactttt
   123181 ttcaccattt gattcttgta cataggaaat gagactcaac ctttttactg caaatttaga
   123241 agccgttttc tttcactcat ataactatct ggtttagttc atcaacccaa atgctgaata
   123301 aaaatgaaaa tatatatatt caatcaaatc tttttacctt tgtttcgaga aagaaaagaa
   123361 tttggagaaa ttttaggtct caccgaatca cacgtagaga tattgataac acacatagag
   123421 ctaatggtat ttcataacta attgattgag cagctgcccg tagaccacct aaaaaggaat
   123481 atttattatt tgatccatat cccgacataa gaagtccaac gggagcaata cttgaaatgg
   123541 caatccagaa aaaaacacca atactaagat cggctagaac aaggtgatca ccaaaaggaa
   123601 ttactgaata acttagaaag atggatatta ctgctatgga tggtccgata ctgaataaac
   123661 gagtatctcc tgtagatgga ataaggttct ctttcaaaag tagttttgtc ccatctgcta
   123721 gagcttgaag aattcctaaa gggccagcat attcaggtcc gatacgttgt tgtattcctg
   123781 cagatatttc tctttctaac caaacaatta ctagtacacc tattgtgatt cctaatacaa
   123841 gagtcaaaat agggaaaagc atccatatga tcccatagac ttcttttaag gattccaatt
   123901 tggaaaaaga attgatagtt tctatttctg ttgtatcaat tatcatttca acgatcaact
   123961 tctcccataa tgatatctat gctacctagt attgtcataa tatcagccaa tttcattctt
   124021 ttaactaact gaggaagaat ttgcaaattg ataaaacctg gtgggcgaat tttccatctc
   124081 caaggaaaaa cgctctgatc tcctatgaga aaaattccca attctccttt tggggcttca
   124141 actctcacat aaagttcttg tttcgacaat tcaaaagttg gagaaggttt tttactaata
   124201 aaccgatatt caaaatcatt ccattcagga tcttttaatc tgtcaaaacg tcggatttct
   124261 aaattttcgt aaggccctcc tggaattcct tccagagcct gttgaataat ctttatggat
   124321 tctgtcattt caccgattcg tactaaataa cgagctaatg aatccccttc tcgttgccat
   124381 tgaacctgcc aatcaaattc gtcgtaagac tcataatgat caactttacg aagatcccat
   124441 tctattccgg aagctcgtag cattggtccc gataaacccc aatttaatgc ttcgtctccc
   124501 ccaataatgc ctacgccttc aactcgttct aaaaaaatag gattccgggt aataagtttt
   124561 tgatactcag caacccctgt taaaaaataa tcgcaaaaat ccaaacattt atctatccag
   124621 ccatagggta gatcggcagc cactcccccg atacgaaaat aattatgcat cattcgcata
   124681 ccggtggcag cttcgaagag gtcatatatc aattctcttt ctcgaaaaat atagaagaaa
   124741 ggggtctgcg caccaatatc cgccataaaa gggcctagcc ataacaaatg agaagctatc
   124801 cgactcaact ccaacataat gactctgata tagctagccc ttttaggtac ttcaatattg
   124861 cctaattgtt cgggtccatt tatggttatt gcttctgtga acatagtagc taaataatcc
   124921 caacgtgtta cataaggcaa atattgtata attgttcggt tttccgcaat tttctccatc
   124981 cctctatgta aataacccaa tattggttcg cagtcgacaa catcttcacc atctagagta
   125041 acgatgagtc gaagaacacc gtgcattgat gggtgctgag gccccatatt gactatcatg
   125101 aggtcttttc ttgtagttgg tgcagtcata agttttttac cgattcattc ttccatgaat
   125161 tgctgaaagt gaaaagaagt tcatcaaaat ttaatcgaaa catataagtg aaaatgaaat
   125221 gactcttcaa ataaagcaaa ttaacgagtt tttgtctctc gaatgtccaa ctgattaatt
   125281 aattctttat aacgtactct attttttttt gacaaataag ctaggagtcg ttgacgtttt
   125341 cccaaaattt tcttcaaacc tctctgagat aaatagtctt ttttgtgcaa ttctaaatgt
   125401 gaagtaagtc tccgtatctt attggtgaaa ttgaatactt gaaattcaac agatcctctc
   125461 ttttcttctt gagaaataac tgaaatgaca gaatttttta ccataaaaga atttcccctt
   125521 tctttatttt acagatatgg attttatcga attttatcga tcagtaataa taatgccagt
   125581 aatttgaacg tggtatatag acttaatttc tttatgaact cctaatttta tcaattccaa
   125641 taaattaatc aaattcaaaa tttgattcag ataggaatcc aaaaagatgg taggtacttt
   125701 ttttttcatt cacaaaagcg actaatttaa acctaaaatc ctaaaatgaa gaagattctg
   125761 ttgattcatt tatagatcta attgatacct tattgattta gtatcgtcta ctcgaattag
   125821 attcgaatga gatgtaagac aaagcatgtg tacatttgtt tactttcaga tactctatag
   125881 gaaacaggat atatagtact atcaatttat tttcaatcgt ggatacatat gtatccttaa
   125941 gatactgaaa cgactaccat tattggtatc aaaccaataa cgattcatac aagctaaatc
   126001 ttctaatcga taattaggcc aaagaaagaa cttcaattta attaattcat ttttctcttt
   126061 ataaagaggt ttcctttcat ccaaaaattg actccagttt tttacattgt tttcgttgca
   126121 aaatactgaa tttctatcga tgccattcca attcaaagaa ttaaaaaaac ttcgaattct
   126181 caattctcta cgacgtctag accataaaat attttcagga acaagcaaat caaaatgatt
   126241 tttgtctgta tttattcttt gagtttgagg ttgcagaatg aattcatcaa aattcttttt
   126301 atcaacatat ctttgttctg ggtatctttg attagtttgg tgtttacttt tatgaaccaa
   126361 tgaaatacct atggtttgat acataataaa ttgtccatta ttttttacag acaaccgaat
   126421 aggttcgata atcaatatcc ccttcttcat caattctgta agagttaaat tctcctgaat
   126481 cagcattata tccaaactca tttctctcct ttgaattgac gatatagcaa ttttgcttgg
   126541 atttatcagt cgaagcagga gacaatatac cttgatattc tcgatcattc tttgattcaa
   126601 agcatcgttc catctcaatt gaaaaagcaa ataacgtttc aagaacaaat ctagttctgc
   126661 ttccgtgttg cttttgtatt gttttttctt tttacccttc tttgtgtctg attccgcgta
   126721 atctttttta agtttaagag cgttttgatg ttttgagaga acagggccca gatttccttt
   126781 gttttctata tctgatccac gctctttttc tccttgactt gcgggttctt ttgcttcttg
   126841 aattcgattc tttatttttt tatttgatcg tagaaaaaag ttttgttttt ggtttttatt
   126901 gatgttttta ttttgactaa cattttcatt tgtattcaaa tttaaaagaa gtaatttgct
   126961 tggtataatc cacggtttta ttttatatac attataaagt ggtacaaatt ctgggaagaa
   127021 ccaaaattcc agattcaata tgggacgatt taatattttt tcattcattc ccatccaatc
   127081 aaaaaagtct tttttcgaat ttttttgatt gttttctgga ttttgatgaa tcgtaagata
   127141 aaaaaggcct tttttatcaa ttttgtcaat tatttgataa ttattaatac caattttagt
   127201 atttggatta ctgttggtat cgatcttaac ccaggcctca atatcttctt tttgtctaag
   127261 agaaaaatgg ataattttcc aatcaaaata ttttctatcg agatttcttt ctatatatag
   127321 aatattgcct tttcttagat aattattgat atgaagattg ccgagcatat caaaaaggtt
   127381 gtgtttggac gtgttggaat tagaagaaat ttcgaggttc ttatttactt gaaagggtaa
   127441 tctagaaata aaagagtcat tttgattttc ataattaatc gatttatatg ctaaaagatc
   127501 atatctataa cattttttaa aattatcttt ttggtttgct aatgaataga gctcagaatc
   127561 attttctttt ttgtaatgaa ttaattggtc tttttcatat gaattccatt tgtttaaatt
   127621 tcgattttga gccatacaac cttgattaac cctatttcgc catttttgtg gcattaatct
   127681 agaccatcta atctgagata aatcgtattg ataatgccgt cttagccagt ttttccattg
   127741 attgattcta taactctgaa gtttcttatg ttttaattca gaatgaaata ttcctagtgt
   127801 tctaaaatag tcctttattt tagtcttaag gaaaaaagac gttctggtat attgaagaac
   127861 agatcttaat ttagacaaat taataacttg gggttgtgat aatttgtaaa atacatatgc
   127921 ttgtgataag taggataaat caaaaaaaat atgtgaattt ttcttactaa tattataaac
   127981 tgactttttt atagtcgaaa taaagtgaat ttttttttga ttattaattt tttcttgatt
   128041 tatttcatta ttggaaatgt acttatcaat caatttcttt gttgattcaa gaaatagttg
   128101 tgtattaatt ctgggaatat taatgataga taaaaataga tcgatgtata atctttgaat
   128161 gaataatttt agaaaataat ggaatttcca tattaatcga gtatttcttc tttttaatat
   128221 ttggaaaata ttttttgtcg attcgaattt tttaatatta tttgttttat taggactaat
   128281 gtctatttct ggagttactt tctttttctc ttttgtaatt ctttctattt gatttttgat
   128341 tgtacttgtt ctatcagtca aatccttcat tttgctttct atcagtgaag aatttggcca
   128401 atttccagat tcaatttgac taaatgattc gttaattatc tgattactaa ttagagaatc
   128461 tttttctttt ttcgtttcat tcgattcatc tatttctttg agtctaaata atacaattgg
   128521 atttactttt gaaagttctt ttttcatttt ttttataaat agactacttt tgataagcca
   128581 ttttttggtt tcttttgaaa ctcttcgaaa taattttctt tttcctttta aaacttttag
   128641 agttataaaa tatttctttt taaattttcc aatttttttt tcgagttcct taaaaatggg
   128701 ctcaaaaaag gaagggtgtt ttcggggaga accaaaggga agttcagctt ccattcccca
   128761 aactgttaaa aaacaaaaat catctttttg ttttttcttt ttcattagct ctccacggga
   128821 ggagtacagt ttagatatat gccaaggttt cagacaaaaa ggaaataata ttttgatctg
   128881 aatgccatct ttcaaccaat tttttggaaa ttctgtttct gataattgaa caccattata
   128941 agtacattta atatgcattt ctctattcca ttcctgcaaa tcttcagacc attcaggaag
   129001 ttgcaagaat aacatacgcc cgagattttt ggctattatc aatgaaggta atacaatata
   129061 ttttcgaaga attgattgag ttattaacat gtaacctctt attatttgcg caaaaggaat
   129121 ggtatcccag gcttctgcta tctctatccg tgctttttcc tttcttttgt tctccccttt
   129181 tttgtccttt tcctttttct cttctctttt tgtttgttct tctctagact ctagaatctt
   129241 gaattctcct tctttacctg accaatttcg aaaaattggt ttaatcagtc cagagatatc
   129301 aaaagaaaaa agaaaggggg gggttattct gtcaagaaaa aggggggaat gcacatttgc
   129361 ttgaaagagt ttccaaataa ctgttttgcg cctttgagcc cgcatagagc ctttgattat
   129421 acctcgccga aaatctggtt gttgcgaata gcgtattaaa gccacttcct ttgtttgatc
   129481 ttgatctgcg gtatcagtat ctttggtatc aggatcgtta ttctggttgt tggcagtaaa
   129541 aatcactaca cgtttggctt ttcttgaacg aatttgatga tccagtggta cgccctcttg
   129601 atagtcaccc gattgttgtt ccaattcggt gattaattta tgtgaccagc gaggtatttt
   129661 tttactgatt tcttttattc caatcgattt tttttcagat gttgtcccat taggatcaat
   129721 tgcattgaat acaaatttta caagtttagt tcttttttct gaattcactc ttccctgttc
   129781 ttggtctgaa aataaagaaa ggtctttcaa atttaaactc gattttggtt cgttaccaaa
   129841 ttcattgatt aaagttaaga actcgtcaat ttctgttgat aatggttttt tagcaaccgt
   129901 atccactttt tgttcaaatt cttggtaatc agtattcgga agaaagatag tatgaatcct
   129961 atttattcta accctctctt tcaaattttc tagcgaagta atgtttatga ttgaaggtga
   130021 aaactttttt ttgattgttc ctcgatatgg tccatttaac aaaggatcat acattttagg
   130081 cacgtattct tttttagtat catcattaca caatctaggc cttgtttcaa gtatatcgag
   130141 agaaaaaaat tccttgtcta gaacttcaag tcgatttaaa aattccttat tcagattatt
   130201 acttttttct ttgttggtag aaatccactg attgtccagt tcattaggga gtgttttttg
   130261 gagtgacaat aggggtatcc ttctttttat cattttccaa aaagttgata aacttggcgg
   130321 gtatgtaaaa gatattcttt gttttccatc acttttacat gtgtcaaaaa aatattgtga
   130381 catttccgtt cttatggcct gttcaaatcg attattcttt atgtagcgaa atggtcgatt
   130441 ccatcgatta taatcgaaaa gaagactcac aagaggctgt tgaaaccaga agaggtcttt
   130501 attttcattt tttttatcaa gcagttgcaa tttaaaaatt tctgtattcc ccgtgttatt
   130561 attattcaga taagaatcct cagtattaat attgttatag cctgtctctg taaggtgaga
   130621 gtggaattta tcctttattt tgtcctttcc attcactcgg atttcttccg tttcatcgat
   130681 tttgtccgga tcccaccttt cttccgaaaa aagggaagga taaggatctt cttcagtgga
   130741 tccctcttgt tcctgtttag tccccttcat ttcggaagct gtttctattt ctacatctct
   130801 ttcttcctca ctttccaccc tttcttctgt ttttgaggct tcttttagtt tcttagtaag
   130861 aatgggtgag ggtattctgc ctaaatagta gacacaggta ataaataaga gaatactaaa
   130921 gatccgagcc atagaatttc tcaattctaa cacaaggtac ttattagatc gaatgtactt
   130981 attcgatcta atagaatgat tttgccgtat ccagactaat accaatccaa gccatttcat
   131041 gaataaaatg tgaccaatta accaaccaac aaaaccactt gttacaaata agatcttgct
   131101 gttgcatcga aagagataaa tgttgactaa tctggctaac attgaacttg gtaaaatgaa
   131161 atggttgaat aattgaaaaa tgagattatt caggaataca cattgaatgc tgagattacg
   131221 cattgaattt ctggtagtag atccataatc aaaaaagtgt ttgtgattgt tccagaagaa
   131281 atgaaacaaa agatatggta gagctaggac agttattgta tgaggtctac ccaatgctag
   131341 atgcagaggc gcataataga tcgatatgaa catcatgagc tgtcccgtaa taaaaccagt
   131401 tgttgctgat accttcttct cggttccttc ttccataacc agagctcgga gaaggaagag
   131461 ataagagggc cctatggaga atgtggtcag aaatccataa tagagtccga ccacaacgac
   131521 cgaattgatt atcttcatgc ataaggatac tagattacct agtagaaaag attgaaaaat
   131581 catcacaaac ctcccttatt tcttttctat tgcaatttct ggattattat atgatgattt
   131641 ttgaactttc catatataga aaagaaatag aaagagatag actagaaacg acatctgtta
   131701 tgtcaatgac accaaaggga tattaaatga atggaattgg gatatggatg gaatataatg
   131761 aaatagagcc actttgaggt tccctctgaa atgaggcatg taagggagcc actacgaaga
   131821 agttccggga gttacgaagg aagcttcgag ctcatattgg tcatgggttg ggaacgggaa
   131881 ttgaactcta tgagatcgaa tctcctgttg ttcctcagta gctcagtggt agagcggtcg
   131941 gctgttaacc gattggtcgt aggttcgaat cctacttggg gagattttat tgattctgaa
   132001 ttaaagaatt cagaataaag gggctcgctt tgcccgttaa gagtaggtaa cccgttccct
   132061 gtctttgttt ctattgcatt ctatctcatc gtatcacatt ctgttctgcg agattagaaa
   132121 atcaccatca atacctcggt ctaggtccga gataatcctt tgttccatag ccctggggct
   132181 atttacaact agccaattaa gaagtctcag atgtactagc actgcatcaa agatgcagtc
   132241 atcgattctc ccgagaggtc acaattgccg cgagcaaaga tattaatgac gaggaaggct
   132301 tttttgttat gctactaata cttgctctgc tattctgccc aagcctggct gaggaagagt
   132361 tacggggcgt aaaacaaaaa aatacgctga ttgggcatac tatgtgtaat gattccccca
   132421 ttcacgataa ataataaata aaaagagaaa aagaaaagcc attccatttc gacaaaagac
   132481 ccacacccaa gttccatagc ttttggttcg ctatcccgat catgattttc ctacccccag
   132541 agggaaaggt acttcccttt tgggccggtt gtgggcgagg agggattcga acccccgaca
   132601 ccgtggttcg tagccacgtg ctctaatcct ctgagctaca ggccccaccc cgtctccact
   132661 ggatctgttc ccgggagtac cctcaaaaaa aggaaccttt cctctcccca gccatttcgg
   132721 gttaagacga tgtgaaggcg cgtttatctc tataagaagg gtgcgttccg aggtgtgaag
   132781 tgggagagaa gggatgtcac aattggggtt ttgaataaaa cgaccttttg atttttcatt
   132841 tttttttttt ttcgttttca tattgaaaaa gtaataagaa tgagaggtgt taagcttttt
   132901 atcatcctgg cgtcgagcta tttttccgca ggacctcccc tacagtatcg tcaccgcaat
   132961 agagtttaac caccaaattc gggatggatt ggtgtggttt ctctacgcct aggacaccag
   133021 aatatcgaac catgaacgaa gaaaggcatg agagaaaagc atattggcta gtgattgtga
   133081 ggccccaatt cttgactgga ggggacacca aaggcctctg cccttccatc ccttggatag
   133141 atagagaggg agggcagagc ttttggtttt ttcatgttgt caaagagttg aacaatggtt
   133201 ttttcgtgtt gtcaaagatt tgaacaatga aaatagatgg cgagtgcctg atcgaattga
   133261 tcaggtcatg taggaacaag gttcaagtct accggtctgt taggatgcct cagctgcata
   133321 catcactgca cttccacttg acacctatcg taatgataaa cggctcgtct cgccgtgacc
   133381 ttctcttgaa ttctcaaaaa aacttctgtc gctccatccc cgcaggggca gagaacccgt
   133441 cgctgtctcg gctgtgctac cggaggctct ggggaagtcg gaataggaga gcactcatct
   133501 tggggtgggc ttactactta gatgctttca gcagttatcc gctccgcact tggctaccca
   133561 gcgtttaccg tgggcacgat aactggtaca ccagaggtgc gtccttcccg gtcctctcgt
   133621 actagggaaa ggtcctctca atgctctaac gcccacaccg gatatggacc gaactgtctc
   133681 acgacgttct gaacccagct cacgttccct attggtgggt gaacaatcca acacttggtg
   133741 aattctgctt cacaatgata ggaagagccg acatcgaggt gccaaacctt cccgtcgatg
   133801 tgagctcttg gggaagatca gcctgttatc cctagagtaa cttttatccg ttgagcgacg
   133861 gcccttccac tcggcaccgt cggatcacta aggccgactt tcgtccctgc tcgacgggtg
   133921 ggtcttgcag tcaagctccc ttctgccttt gcactcgagg gccaatctcc gtccggcccg
   133981 aggaaacctt tgcacgcctc cgttaccttt tgggaggcct acgccccata gaaactgtct
   134041 acctgagact gtcccttggc ccgtaggtcc tgacacaagg ttagaattct agcccttcca
   134101 gagtggtatc tcactgatgg ctcgggcccc cccggaagga ggccttcttc gccttccacc
   134161 taagctgcgc aggaaaggcc caaagccaat cccagggaac agtgaagctt catagggtct
   134221 ttctgtccag gtgcaggtag tccgcatctt cacagacatg tctatttcac cgagcctctc
   134281 tccgagacag tgcccagatc gttacgcctt tcgtgcgggt cggaacttac ccgacaagga
   134341 atttcgctac cttaggaccg ttatagttac ggccgccgtt caccggggct tcggtcgccg
   134401 gctcccctgt catcaggtca ccaacttcct tgaccttccg gcactgggca ggcgtcagcc
   134461 cccatacatg gtcttacgac tttgcggaga cctgtgtttt tggtaaacag tcgcccgggc
   134521 ctggtcactg cgaccccctt tgtgaggagg caccccttct cccgaagtta cggggctatt
   134581 ttgccgagtt ccttagagag agttgtctcg cgcccctagg tattctctac ctacccacct
   134641 gtgtcggttt cgggtacagg taccctcttg ctcaaagtcg ttcgagcttt tcctgggagt
   134701 atggcatggg ttacttcagc gccgtagcgc ctggtattcg aacattggct cgaggcattt
   134761 tctctacccc ttcttaccct gacaaagcag ggacacctta cgttcttgaa ccgataacca
   134821 tctttcggct aacctagcct cctccgtccc tcgggaccaa caaggggcag tacaggaata
   134881 ttcacctgtt gtccatcgac tacgcctttc ggcctgatct taggccctga ctcaccctcc
   134941 gtggacgaac cttgcggagg aacccttagg ttttcggggc attggattct caccaatgtt
   135001 tgcgttactc aagccgacat tctcgcttcc gcttcgtcca ccaccgctcg cgcggaggct
   135061 tctctctaag gcggaacgct cccctaccga tgtattttta catcccacag cttcggcaga
   135121 tcgcttagcc ccgttcatct tcggcgcaag agcgctcgat cagtgagcta ttacgcactc
   135181 tttcaagggt ggctgcttct aggcaaacct cctggctgtc tctgcacccc tacctccttt
   135241 atcactgagc gatcatttag gggccttagc tggtgatccg ggctgtttcc ctctcgacga
   135301 tgaagcttat cccccatcgt ctcactagcc gaccttgacc cctgttattt tgaggtcata
   135361 tctagtattc agagtttgcc tcgatttggt accgctctcg cggcccgcac cgaaacagtg
   135421 ctttacccct agatgtccag tcaactgctg cgcctcaacg catttcgggg agaaccagct
   135481 agctctgggt tcgagtggca tttcacccct aaccacaact catccgctga ttcttcaaca
   135541 tcagtcggtt cggacctcca cttagtttca cccaagcttc atcctggtca tggatagatc
   135601 acccaggttc gggtccataa gcagtgacaa ttgccctatg aagactcgct ttcgctacgg
   135661 ctccggtggg ttcccttaac caagccactg cctatgagtc gccggctcat tcttcaacag
   135721 gcacgcggtc agagccctgg ctcctcccac tgcttgggag cttacggttt catgttctat
   135781 ttcactcccc gatgggggtt cttttcaccc ttccctcacg gtactacttc gctatcggtc
   135841 acccaggagt atttagcctt gcaaggtggt ccttgctgat tcacacggga ttccacgtgc
   135901 cccatgctac tcgggtcaga gcataagcta gtgatgcttt cggctactgg actttcgcca
   135961 tctagggtgc agcattcggg ctgcttcgcc tagcagcacg acgcttgtat tgctctccca
   136021 caaccccgtt ttcacggttt aggctgctcc catttcgctc gccgctacta cgggaatcgc
   136081 ttttgctttc ttttcctctg gctactaaga tgtttcagtt cgccaggttg tctcttgcct
   136141 gcccatggat tcagcagcag ttcgaaaggt tgccctattc gggaatctcc ggatctatgc
   136201 ttattttcaa ctccccgaag catttcgtcg attactacgc ccttcctcgt ctctgggtgc
   136261 ctaggtatcc accgtaagcc tttcctcgtt tgaacctcgc ccttcacttt taaggctatg
   136321 ccatcctaag gtgctgctaa atggatggat cttatcaacg tccatgaatg ataaatcata
   136381 gatcgaaccg ccgaatcgga aaaattgggt gctatcataa agctttgtat cggctaagtt
   136441 cacgagttgg agataagcgg actcgaaccg ctgacatccg ccgcagggta aaccaccgcc
   136501 tctcaggtcc cccgactgat tctaccatag aggccaacga tagacaataa ctcccccccg
   136561 aacacagctt acaactttca tcgtactgtg ctctccaaag agcaactctt ctcaaaatct
   136621 cactcaaaag gtgctgagtt ggaatcccat tctaactaag aatgagtcat tgcccttctc
   136681 cgaccctgac tgcccaacct gagagcggac agctaatgcg ttccacttat tgaacagggt
   136741 tctatggtcg gtccgtgacc cctggatgcc gaaggcgtcc ttggggtgat ctcgtagttc
   136801 ctacggggtg gagatgatgg ggtcggtcca tggattttcc ttccttttct tttgccgcat
   136861 ttcgctcaaa gggttgaagg gagatagtgc atcaagctgt tcgcaagggc caacttgatc
   136921 ctcttcccca gagatctcag atgagggaac cctgggagag ccgccgactc caactaccgt
   136981 ccatgtacga tccatactag atctgaccaa ctgcccatcc tacctcctct acgttcttga
   137041 cagcccatct ttgtctcagt agagtctttc agtggcacgt ttcggtcctc ttccccatta
   137101 cttagaaaaa gtgagccacc ggttcaggta caagatacta tcattaccgc ctggacaatt
   137161 agacatccaa cccgtaatcg caacgaccca attgcaagag cggagctcta ccaactgagc
   137221 tatatccccc cgagccaagt ggagcatgca tgaagtagtc agatgcttct tctattcttt
   137281 tccctggcgc agctgggcca tcctggactt gaaccagaga cctcgcccgt gaagtaaatc
   137341 atcgcaccta cggtccaacc aattgggaga gaatcaatag attccttttc gggagcgatt
   137401 catccttccc gaacgcagca tacaactctc cgttgtactg cgctctccaa gtgtgcttgt
   137461 tccccccttc ttccttaccc tggcaagtct ttgtgaaata actccgatga gaagaaaaaa
   137521 gaaggcgtta agagaccctc ctggcccaac cctagacact ctaagatcct ttttcaaacc
   137581 tgctcccatt tcgagtcaag aaaaaaacgg ctcgaatggt acgatccctc cgtcacccca
   137641 gaatgaaagg ggcgatctcg tagttcttgg tctgtgaaga tgcgttgtta ggtgcaatgg
   137701 gaaaataaaa tggagaggcc gaacctaaac ctgtgctcga gagatagctg tccatacact
   137761 gataagggat gtatggattc tcgagaagag aggagccgtg gtggtccccc ccggaccgcc
   137821 cggatcccac gagtgaatcg aaagttggat ctacattgga tctcacccga atcgccccat
   137881 ctatcctcct gaggaggagt ttggtttcaa accccggttc gaacaggagg agtacgccat
   137941 gctaatgtgc cttggatgat ccacatctca gggtcaggcg ccgatgagca cattgaacta
   138001 tccatgtggc tgagagccct cacagcccag gcacaacgac gcaattatca ggggcgcgct
   138061 ctaccactga gctaatagcc cgtcgtgcga gcctcccact gggggcccgc tatgccaaaa
   138121 gcgagagaaa ccccatccct ctctttcctt ttttcgcccc catgtcgcca cacgggggga
   138181 acatggggac gtaaaaaagg gggtcctatc aacttgttcc gacctaggat aataagctca
   138241 tgagcttggt cttacttcac cgtcgagaaa ggaaagaaga cttccatctc caagtttaac
   138301 tcagacgtag ctcccttctt ttttttttgg ggtgtgaagc agtgtcaaac caaaataccc
   138361 aacaagcatt agctctccct gaaaaggagg tgatccagcc gcaccttcca gtacggctac
   138421 cttgttacga cttcactcca gtcactagcc ctgccttcgg catccccctc cttgcggtta
   138481 aggtaacgac ttcgggcatg gccagctccc atagtgtgac gggcggtgtg tacaaggccc
   138541 gggaacgaat tcaccgccgt atggctgacc ggcgattact agcgattccg gcttcatgca
   138601 ggcgagttgc agcctgcaat ccgaactgag gacgggtttt tggggttagc tcaccctcgc
   138661 gggatcgcga ccctttgtcc cggccattgt agcacgtgtg tcgcccaggg cataaggggc
   138721 atgatgactt gacgtcatcc tcaccttcct ccggcttatc accggcagtc tgttcagggt
   138781 tccaaactca acgatggcaa ctaaacacga gggttgcgct cgttgcggga cttaacccaa
   138841 caccttacgg cacgagctga cgacagccat gcaccacctg tgtccgcgtt cccgaaggca
   138901 cccctctctt tcaagaggat tcgcggcatg tcaagccctg gtaaggttct tcgctttgca
   138961 tcaaattaag ccgcaggctc cactcctggt ggtgcccttc cgtcaattcc tttaagtttc
   139021 agccttgcga ccatactccc caggcgggat acttaacgcg ttagctacag cactgcacgg
   139081 gtcgatacgc acagcgccta gtatccatcg tttacggcta ggactactgg ggtatctaat
   139141 cccattcgct cccctagctt tcgtctctca gtgtcagtgt cggcccagca gagtgctttc
   139201 gccgttggtg ttctttccga tctctacgca tttcaccgct ccaccggaaa ttccctctgc
   139261 ccctaccgta ctccagcttg gtagtttcca ccgcctgtcc agggttgagc cctgggattt
   139321 gacggcggac ttaaaaagcc acctacagac gctttacgcc caatcattcc ggataacgct
   139381 tgcatcctct gtattaccgc ggctgctggc acagagttag ccgatgctta ttccccagat
   139441 accgtcattg cttcttctcc gggaaaagaa gttcacgacc cgtgggcctt ctacctccac
   139501 gcggcattgc tccgtcaggc tttcgcccat tgcggaaaat tccccactgc tgcctcccgt
   139561 aggagtctgg gccgtgtctc agtcccagtg tggctgatca tcctctcgga ccagctactg
   139621 atcatcgcct tggtaagcta ttgcctcacc aactagctaa tcagacgcga gcccctcctc
   139681 gggcggattc ctccttttgc tcctcagcct acggggtatt agcagccgtt tccagctgtt
   139741 gttcccctcc caagggcagg ttcttacgcg ttactcaccc gtccgccact ggaaacacca
   139801 cttcccgtcc gacttgcatg tgttaagcat gccgccagcg ttcatcctga gccaggatcg
   139861 aactctccat gagattcata gttgcattac ttatagcttc cttgttcgta gacaaagcgg
   139921 attcggaatt gtctttcatt ccaaggcata acttgtatcc atgcgcttca tattcgcccg
   139981 gagttcgctc ccagaaatat agccatccct gccccctcac gtcaatccca cgagcctctt
   140041 atccattctc attgaacgac ggcgggggag caaatccaac tagaaaaact cacattgggc
   140101 ttagggataa tcaggctcga actgatgact tccaccacgt caaggtgaca ctctaccgct
   140161 gagttatatc ccttccccgc cccatcgaga aatagaactg actaatccta agtcaaaggg
   140221 tcgagaaact caacgccact attcttgaac aacttggagc cgggccttct tttcgcacta
   140281 ttacggatat gaaaataatg gtcaaaatcg gattcaattg tcaactgccc ctatcggaaa
   140341 taggattgac taccgattcc gaaggaactg gagttacatc tcttttccat tcaagagttc
   140401 ttatgcgttt ccacgcccct ttgagacccc gaaaaatgga caaattcctt ttcttaggaa
   140461 cacatacaag attcgtcact acaaaaagga taatggtaac cctaccatta actacttcat
   140521 ttatgaattt catagtaata gaaatacatg tcctaccgag acagaatttg gaacttgcta
   140581 tcctcttgcc tagcaggcaa agatttacct ccgtggaaag gatgattcat tcggatcgac
   140641 atgagagtcc aactacattg ccagaatcca tgttgtatat ttgaaagagg ttgacctcct
   140701 tgcttctctc atggtacact cctcttcccg ccgagcccct tttctcctcg gtccacagag
   140761 acaaaatgta ggactggtgc caacaattca tcagactcac taagtcggga tcactaacta
   140821 atactaatct aatataatag tctaatatat ctaatataat agaaaatact aatataatag
   140881 aaaagaactg tcttttctgt atactttccc cggttccgtt gctaccgcgg gctttacgca
   140941 atcgatcgga ttagatagat atcccttcaa cataggtcat cgaaaggatc tcggagaccc
   141001 accaaagtac gaaagccagg atctttcaga aaacggattc ctattcaaag agtgcataac
   141061 cgcatggata agctcacact aacccgtcaa tttgggatcc aaattcgaga ttttccttgg
   141121 gaggtatcgg gaaggatttg gaatggaata atatcgattc atacagaaga aaaggttctc
   141181 tattgattca aacactgtac ctaacctatg ggatagggat cgaggaaggg gaaaaaccga
   141241 agatttcaca tggtactttt atcaatctga tttatttcgt acctttcgtt caatgagaaa
   141301 atgggtcaaa ttctacagga tcaaacctat gggacttaag gaatgatata aaaaaaagag
   141361 agggaaaata ttcatattaa ataaatatga agtagaagaa cccagattcc aaatgaacaa
   141421 attcaaactt gaaaaggatc ttccttattc ttgaagaatg aggggcaaag ggattgatca
   141481 agaaagatct tttgttcttc ttatatataa gatcgtgatt ggatccgcat atgtttggta
   141541 aagagaataa tcttatcctt tgagaataat caaaaatgga cagtgttcaa ttggaacatg
   141601 aaaacgtgac gaaattggtc ctagttactc ttcggggcgg agtggaagaa gggggggatt
   141661 ctcgaacgcg gaaaggatcc aatgaattcg aaagaattga acgaggagcc gtatgaggtg
   141721 aaaatctcat gtacggttct gtagagtggc agtaagggtg acttatctgt caacttttcc
   141781 actatcaccc caaaaaaacc aaactctgcc ttacgtaaag ttgccagagt acgattaacc
   141841 tctggatttg aaatcactgc ttatataccc ggtattggcc ataatttaca agaacattct
   141901 gtagtcttag taagaggggg aagggttaag gatttacccg gtgtgagata tcacattgtt
   141961 cgaggaaccc tagatgctgt cggagtaaag gatcgtcaac aagggcgttc tagtgcgttg
   142021 tagattctta tccaagactt gtatcatttg atgatgccat gtgaatcgct agaaacatgt
   142081 gaagtgtatg gctaacccaa taacgaaagt ttcgtaaggg gactggagca ggctaccatg
   142141 agacaaaaga tcttctttct aaagagattc gattcggaac tcttatatgt ccaaggttca
   142201 atattgaaat aatttcagag gttttccctg actttgtccg tgtcaacaaa caattcgaaa
   142261 tacctcgact tttttagaac aggtccgagt caaatagcaa tgattcgaag cacttctttt
   142321 tacactattt cggaaaccca aggactcaat cgtatggata tgtaaaatac aggatttcca
   142381 atcctagcag gaaagggagg gaaacggata ctcaatttaa agtgagtaaa cagaattcca
   142441 tactcgatct catagataca tatagaattc tgcggaaagc cgtattcgat gaaagtcgta
   142501 tgtacggctt ggagggagat ctttcatatc tttcgagatc caccctacaa tatggggtaa
   142561 aaaagccaaa ataagtgatt ttagccctta taaaaagaaa actgattctt gaaccccttt
   142621 cacgctcatg tcacgtcgag gtactgcaga aaaaaaaaca gcaaaatccg atccaattta
   142681 tcgtaatcga ttagttaaca tgttggttaa ccgtattctg aaacacggaa aaaaatcatt
   142741 ggcttatcaa attatctatc gagccgtgaa aaagattcaa caaaagacag aaacaaatcc
   142801 actatccgtt ttacgtcaag caatacgtgg agtaactccc gatataacag taaaagcaag
   142861 acgtgtaggt ggatcgactc atcaagttcc cattgaaata ggatccacac aaggaaaagc
   142921 acttgccatt cgttggttat tagcggcatc ccgaaaacgt ccgggtcgaa atatggcttt
   142981 caaattaagt tccgaattag tggatgctgc caaagggagt ggcgatgcca tacgcaaaaa
   143041 ggaagagact catagaatgg cagaggcaaa tagagctttt gcacattttc gttaatccat
   143101 ggatctatac atctcgatcg gaaaagaatc aagagaaaaa gaaagaatcg gaattgatcg
   143161 atagatttct cgaaacaaac gaaaaggaaa ggaaagatga aacataaatc atggatcaac
   143221 taagccctct cggggacttt cttaaagagg aacctcatgt aaataccatg gaataaggtt
   143281 tgatcctatt catggagatt ccgtaactat aactattcca aaaatggaaa gttcgacaca
   143341 attgggattt ttttttggaa attggaagca gttactaatt catgatctgg catgtacaga
   143401 atgaaaactt cattctcgat tctacgagaa tttttatgaa agcctttcat ttgcttctct
   143461 tcgatggaag tttgattttc ccagaatgta tcctaatttt tggcctaatt cttcttctga
   143521 tgatcgattc aacctctgat caaaaagata taccttggtt atatttcatc tcttcaacaa
   143581 gtttagtaat gagcataacg gccctattgt tccgatggag agaagaacct atgattagct
   143641 tttcgggaaa tttccaaacg aacaatttca acgaaatctt tcaatttctt attttactat
   143701 gttcaactct atgtattcct ctatccgtag agtacattga atgtacagaa atggctataa
   143761 cagagtttct cttattcgta ttaacagcta ctctaggggg aatgttttta tgcggtgcta
   143821 acgatttaat aactatcttt gtagccccag aatgtttcag tttatgctcc tacctattat
   143881 ctggatatac caagaaagat gtacggtcta atgaggctac tatgaaatat ttactcatgg
   143941 gtggggcaag ctcttctatt ctggttcatg gtttctcttg gctatatggt tcatccgggg
   144001 gagagattga gcttcaagaa atagtaaacg gtcttatcaa tacacaaatg tataactccc
   144061 caggaatttc aattgcgctc atattcatta ccgtaggaat tgggttcaag ctttccccag
   144121 ccccttctca tcaatggact cctgacgtat acgaaggagt gcggttcgtt cgagaaattc
   144181 ctacctctct atctatctct gagatgtttg gatttttcaa aactccatgg acatgcagaa
   144241 gagaaatgct atccccactc ggaccaagac agaactttta cttgttcaaa taacaattaa
   144301 ggtgaagcag ggtcaggaac gacgaatctc tttatgataa acagatccat tttgcaagtt
   144361 cgttattacg ggtagttcct acaaaggatc ggactaatga cgtatacaat acttgaattc
   144421 tcgatgtaga tgctacatag ttggttctca tccttcagag actacgagtg taataagagc
   144481 atccgtcgac aaaaggatca ccctaagatg atcatctcgt ggctattgag aacgaattaa
   144541 atcagatggt tctatttctc aatctttctg acttgctcct acgaaaccaa ggtcgaaaag
   144601 attgaaaaaa tcagtcattc acaaccactg atgaaggatt cctcgaaaag ttaaggatta
   144661 gtaatccttt ttagaaatcg aatggattcg gtcttataca tacgcgagga aggtaatcaa
   144721 aaaagaaaga aaatgggttc ttctttcttt tatcacttag gagccgtgtg agatgaaagt
   144781 ctcatgcacg gttttgaatg agagaaagaa gtgaggaatc ctcttttcga ctctgactct
   144841 cccactccag tcgttgcttt tctttctgtt acttcgaaag tagctgcttc agcttcagcc
   144901 actcgaattt tcgatattcc tttttatttc tcatcaaacg aatggcatct tcttctggaa
   144961 atcctagcta ttcttagcat gatattggga aatctcattg ctattactca aacaagcatg
   145021 aaacgtatgc ttgcatattc gtccataggc caaatcggat atgtaattat tggaataatt
   145081 gttggagact caaatgatgg atatgcaagc atgataactt atatgctgtt ctatatctcc
   145141 atgaatctag gaacttttgc ttgcattgta ttatttggtc tacgtaccgg aactgataac
   145201 attcgagatt atgcaggatt atacacaaaa gatccttttt tggctctctc tttagcccta
   145261 tgtctcttat ccctaggagg tcttcctcca ctagcaggtt ttttcggaaa actctattta
   145321 ttctggtgtg gatggcaggc aggcctatat ttcttggttt taataggact ccttacaagc
   145381 gttgtttcta tctactatta tctaaaaata ataaagttat taatgactgg acgaaaccaa
   145441 gaaataaccc ctcacgtgcg aaattataga agatcccctt taagatcaaa caattccatc
   145501 gaattgagta tgattgtatg tgtgatagca tctactatac caggaatatc aatgaaccca
   145561 attattgcaa ttgctcagga tagccttttt tagcttctag ggtctatttc ttagttcaag
   145621 atccctctta ctaactggaa tcaaagaatt agtagatctg ttccgcccaa aatgggaatg
   145681 ggctagggtt atgaacttat aatctgatga tcgagtcgat tccatgatta taagttcatt
   145741 ccataccgga ccaggccgga atagggttat atacattctc attatgagaa ggggtcattc
   145801 gggcctatct aaatagatac tatgtttaca tatggattcc tacatcatta cattccattt
   145861 aggattagga atacgcgtaa tcggacctgc tttttacata tctctattgg gaccctattc
   145921 acctctttga gtgaatcgag aaataggttt gattgtccat ctttttgata tatatcaggc
   145981 attgcattct ccggataatt caaatcgaag caattggatg tccaactcgg gcctatatga
   146041 catgaccgat caatagatcc acctttgtca tatattccat acatcacact agatagatat
   146101 catattcatg gaatacgatt cactttcaag atgccttggt ggtgaaatgg tagacacgcg
   146161 agactcaaaa tctcgtgcta aatagcgtgg aggttcgagt cctcttcaag gcataatatt
   146221 gagaatgctc attgaatgag cattctcaat aagagagctc ggatcgaatc ggtatatcaa
   146281 taccgattcg atccgagctc ttggaattgg aataaattcg gcagcggatc gcgaaatctt
   146341 ggtgatcttc tctatctaat gaatggggag tccgctttaa aatcgtccgc cctgcaccca
   146401 ccccccgagt atatgcttca acaggaatca cacaagggta gattagaaac ctctggtaaa
   146461 atgcccgccc gtaacccagc agataaagta cattacatag tccagggatt ggcgacttac
   146521 ccattcagtg actttggcac tggacgttcc caaaatgggg actatcgggt aaattcaata
   146581 taatagacgc ctgttggcat tccagccttc cttctccttt cagggcctat ccgaaagaga
   146641 atccagtact tcttggtcgt gaatatctga actggttgtt tgctgttcaa gaattcttgt
   146701 ttaggcagtt cataccatcc atacatagtg ttttgatcta agatttcaat tcttccgtgt
   146761 ttcagcagta acatattctt ccatggagct aaggtccaaa atatggaaga aacaagcgtt
   146821 tccacgactc taccacccag tcaattctgt tccacttaat ccctctttca tggccacata
   146881 tctttccggc taaggaatgg gaaatctttc tcctgttaca tgaatccaat tttcatttca
   146941 tccgggaaaa gccatctttt tctcaacaat gtctttgtca tttgatccaa tagcgttccg
   147001 ttagatagga acagatttga taaatactga taactctcgg atagagtatt agaacggaaa
   147061 gatccattag ataatgaact gttggttcta agccatctct gacgattaat caacaattcg
   147121 aagtgctttt cttgcgtatt cttgataaac cagcgtttat atatagatgt aggagggtct
   147181 gtttgggaag taagaagccc ctttgacatc tcttcatctg caaataattc tcgatgtgaa
   147241 aacacagagc cagggggctg atctttgaat aggaaaaaga gtggatctgc agggtcccaa
   147301 atgaattggc ttattcgaaa aaggccttgt tctttggaag atctatctcg tgtctggtac
   147361 tgcatggttc cactctgcaa gaactccgaa tcattctctt gaagctcatc ctcttcatca
   147421 taaatgatcc gcttgccccg aaatgacctg gaccaatagg gaaatcccaa ttcattgggc
   147481 ctttcgatac aatcaaatag aaagccccaa gggcgccata ttctaggagc ccaaactatg
   147541 tgattgaata aatcctcctg cgggtcaagg gctccttctc cctccccttc ttcaaactcc
   147601 gattcatatt tttcatagag aaatctctga tcaaggatag aacaagagcc gttttgcatc
   147661 atatctaagg gattcctcgg ttcgggccga agaagcaatg tcactcgatc attatcaaac
   147721 tgactgcaat ctttttctgt ccgtgaagat cccaccagag cgccttctac ttctaatagg
   147781 ccatgaacta gatcagaatc attctcaacg agtccataag aagtgatccc atttttttca
   147841 tcgggtccgg ataaagacca aagatcttga gcgaccgatc cggcagaaca actcaaaaga
   147901 taaagaagta tcgttaatct cttcatgctc gttccaagct cgaagtacca tttgtacaaa
   147961 taagaatccc cttcgttaca tgatttcttc ttcatataga tagatatagg atctatgggg
   148021 caattactta gaagtacatt ttgtgctaca gcccttccta tctgatagaa aaggatccca
   148081 tgatcctgaa ccgatcttac ctgggatcgc aaatcccaag tttgtctatg aagagcggat
   148141 ctaattgtat tagtgtctat aattgatttc ttctgtgtaa tactaatcga taggacctca
   148201 ttggtaagtg ctacaagatc tcgtgcattg gaacccatgg ttatggaccc gaatccgtta
   148261 gtatggaaca ttttcttttc caagtgaaat cccctagtat atgaaagagt gaaaaagtgc
   148321 tttcgttgtt gtggaagaag aagccttcgt atcttaatgc acgtatttaa tttattcgga
   148381 gctattagag cgggatccac tttttgggga atatgagtcg aagcaataac aagaatattt
   148441 ctagtagaac atctttcaca atccctggag agatggttca ctaatagacc gagggctaag
   148501 tcattcgact cattcacatc cagatcatga atgtttggaa tccatattat gcaaggagac
   148561 attgcttttg ctaattcgaa ttgaagggtg atataaaatc ggtctatttc cggcatcata
   148621 tccatagtta gcccattcat cctagttagc agttccagct ccgtatcaag gtcacgatcg
   148681 atatcgtcac tagcatcaag attgtcacta tcatcaatat cgtcactatc atcaatatcg
   148741 atctcatcaa gaagaaaacc tttaggcttg ttatccagga acttgttcag aaataccgta
   148801 atgaaaggaa cataggagtt tgtcgctagg tatttgacca aataggatcg tccagttcct
   148861 atagaaccta tcactaaaat acccctagag ggggataagg ctaagcggag cgaaaagggt
   148921 tttccatgag atgggaaatg aaaactattt tccccacacg aagtttgtga ataagtgatt
   148981 gtctgataat gagcaaggaa tatccgtctt tctgctaaac aggatggatt gaactcataa
   149041 ttcattagat gctttttatg aatgtcaact aagtatcgta agtaaattgc tcccggttgt
   149101 tcaatcattt gataaccaga gtcattcttt gataaacgat cactatgagt cagactcaat
   149161 agaatttgat caatcctatt ttctgtcgtt aaggtggaga actgaaccaa gaattctctt
   149221 tcttcatcat caatcgaatc actgttcgcg acccaggatt ctattttatc atcaatccaa
   149281 tccccgttca cgttttttct ttttcttatc aatgaataga tctctttact tgtatgactt
   149341 agatgtctcg tatttctcga aaaagtgatt cgattgatgg gatttggtat gagatcgatg
   149401 agattgatat tccaatcttt cttcttagaa cgtattgatt tgaccccata agcgggacca
   149461 agcatgttgc cgccagaagc agaaccccgt atttcttcta gagaatctcc taattgttcc
   149521 agagcaacta gaaagagatt ctttaaccag aaagaattcg gttcagatgt aggataccta
   149581 tccagaagtt ttcgcaactc aatcatagat gatggaatca tcaaagattt gaccttttcg
   149641 aactctgtct gtaactcact agaggcccgg gaaacaaaga gaagatgtgt acgaacgaga
   149701 tatccagcaa caagaagaag gaaaaggatt gaatagagga actcccgagc atttggcgat
   149761 ctcagatgtg tcgatatcaa tggtgactca ttatttcgat gaatcatttc ttcggacaga
   149821 agaagattat gtaaacactt actcgagatc tcacttatca gattccattg tggaagacac
   149881 aattttttct gaagaattcg ccatgatata cctgatccat gcataatatc atgaaaaatg
   149941 ggtacaaatt tttgactgct acttagtatt ggcaataggt ctgaaaaagt atctaaaaat
   150001 atcaaattta gatatttgta ccctgtcgaa gtaaggaacc atggcatata tgtttggaat
   150061 agattccatt ttgagagagt tgaaaaagca ctatctcgtt gaaaggttct atacatctgc
   150121 cctttctcaa cgcatttctt tagacaaaga ctccgttttt tcctcttttc ggatgataaa
   150181 tctttctcag aacatggagt gtgaatcaaa cccatgtttg aattgaaatt gagatactga
   150241 tgcaagttct tcccttctga atcagataga ttcatatctg aaagaggttg acaataagtt
   150301 ctttcaaaat tgactatttg cccctctgtt agaggtgttc cagaaatgtc tgcgatcgag
   150361 taaatagctc tacgaacgaa tggatcggat cgacttggaa aatggaaaga tttgtacaag
   150421 ttatacgttt cgtcaccact ttgtggaaaa tcgttaggta tgaatatgtt agatacctgt
   150481 gactcgattg gtgaaatagt atctctcccc caaaaagcat gttttttttt accgacgcac
   150541 aaagaaaata ttttgttgcg aatgaacaag atattgagga attgtccata cgtaaaatca
   150601 gaattattga tacgggcctt ttccacagaa aaggggaatc ttgtgttcca atagaagcag
   150661 aagtgatgtg gattattcaa gaatcgaagt tgatttgctt tataaaaaga agatatcaat
   150721 gaacttctat gaaatggttt cacgggattc agccaattgt cttgatcgtg gaatatcatt
   150781 gagaaatagg aatccgggtt atcaaaggat ttcctgcgat tatttctagt atggaatgag
   150841 tcaatcatcc actttggtat cttattgaac aaaaatggtg atattgttcc tccattgatc
   150901 aagaatttcg atttttggga agtatcatga tcgtccaata agaagggttt caattttttc
   150961 aaatgaacaa tttgaagacc tattgattct aacaactgat tgcagagttg atcattcgga
   151021 cctttcaatt catagatgta gatctcggac ctatgaatgg ggatatttcc gaaactcaca
   151081 cagaaaaaag gaagtgagtt agacaaaaag aaaagcaact tggacaaaaa aagaagtgac
   151141 ttggacaaaa agaaacgaag tggcttagac aaatcttttt tgtcgataac ctcagaccaa
   151201 tcaatcgaat attgattaat acgtaatcga tcgaacacta cttgaaaacg gctcttctgc
   151261 tccgaaacgg actgttccaa atgttcctgg aaattcttgc tcccattgga ccatttgtat
   151321 ctatatgcat caggatcccg attcatggat ctctcggttc gagaaatcaa aataagaggc
   151381 tcgaaccatt tcttctgact ctttttcaaa ttcgataaat attggttgat catatatttc
   151441 attatagttc tatgattcag agtatccttt cctatttgat ccctttgaat tccatattcg
   151501 aagttgcgat cggatctatt cattaaaaag aatcgattca atacatttct tatgtaccca
   151561 taggtactat attggatttg aatcagattt cggatcaatc tatattgagt gactgcctcc
   151621 attatgttgt tgctagcaaa taccactatt tttggttttg gatcttccaa atcattcccg
   151681 caggagatcc ggacccattt ttttctgatc cttcgagaaa aagattcatt ctcttcataa
   151741 aaaataggag gtagaaccaa taaagatttc tttttcgatt catccctggc ctcattcaag
   151801 aattgttttt gatccaatcc gcaggaatca atagaaaagg caaatccctt atgatacacc
   151861 agatccggct cggttattga tagagtgaat agatctgcca tttcttgaaa tctctcttct
   151921 gattcaaaat cgtagtgtaa cgtgtatcct cccctgttcc ggtcatggaa tagatgaaat
   151981 aaatcaaaaa atggattttt gttcaagaat gaaatcttat tggaactgtc catatccggt
   152041 tcatccttcg gaaccatatc acatcccgga tctgatgaaa taggatgaat tgagacggta
   152101 ttttgtaaat acgtaattat cttgaatata ttaaccattt ctttattttc cgatcgcctg
   152161 gaagggacaa aagaaagatc ttgttgtttc ttcaacaatt tctgatccct agtggacctc
   152221 tcagtaggat tcgaacccag atgaagttct gaccatctat cagagaaaaa agaacgaacg
   152281 gatcttgtag gattcccaag aaattcttcg atttcttccg gaaacagatg attaatcatc
   152341 tgcttctcac gttccgtgaa tagccgggac attgaggaat atccagaaag gcatttcggg
   152401 aatcggcctg attctatctc ttttcgttcc gtttgaagaa aggaaggatc ccaaagaatc
   152461 gatctttctt ttcgttgttg aatctctctt tgattaatca atgtgtgata ttccgaatcc
   152521 tcattactaa tggaatccaa atgatctctg gattgatcag aagatccttt cagttggcta
   152581 gaatccgtta cttgaacgaa actagatctt gtggaatcat attgaatatt tgacgataca
   152641 ttctgtacct tgctaaaaaa ccgatccttg tttaccaacc acacattgtc taaccaaatc
   152701 caattctctc tcgatacgtt cctcaaaaaa tccgattcgg gcggattctt cccccaacta
   152761 acgaagagat cttggcggaa ttgccacata tgaaattgag cacagttttg caaagaaata
   152821 gcccacttgt ttctcgagaa gagatgggaa acatgctcaa tatcatttga ttgaatagtt
   152881 gacccagccc cttgttgttt gaagaaaccc tccacttcaa ttggtatttt ttcacgaaaa
   152941 gcagacatga gataagaaat ccagtgtttc actaagattt cgaatagcgg tcccgaattc
   153001 aagttgattc tatttcgact cttcctcaga gaaagacgat caaacaattc ccaatcatgg
   153061 tccttgcgga tcggatcatc catataatat acaaaaagaa actccagata tttgagatct
   153121 ttctctttga ataagatctc aattccagcg acggtttcat tagatatctt acaactagaa
   153181 tccctctttt ttccgatcca gttcctccac caacgcgaac cccagttaga ttcaggcatg
   153241 ctacactttt tagttattgg gagaacccaa gtactctctt tcggattcag gaaacaactc
   153301 tcagagatct tttttccttt gggaagatac aggagcgaaa caatcaacct attgatattg
   153361 gaagacccaa cggattcttc caatgtatca tttctgggtc caatggaatt cataggtata
   153421 ggaagaagcc ctatcaaata gagatttttt ctttcgacca tatttcgatt gttaatacga
   153481 tatataagga ccgctactac aaagagtatt acacccttga tcgtgaaata tcgattgctt
   153541 gttgaaccct gtgaattgcg tgaaagtagg atactccaaa ttcgggggtc aaagagtttt
   153601 agaaaacgtt cttggtggaa aaaaatgtga atgaaggatc ccactgaatt gaattgggtc
   153661 catgaatcta agaaatggtg agaattcttg atctctctca atatctctct caattcgaaa
   153721 atccaggatt tgaattgatg tcctctcatt gattcctcct aaattgcatt gatttctcct
   153781 aaagatttca tttcaattgg aatttggtta ttcaccatgt acgaggatcc ccgctaagca
   153841 tccatggctg aatggttaaa gcgcccaact cataattggc gaattcgtag gttcaattcc
   153901 tactggatgc acgccaatgg gaccctccaa taagtctatt ggaattggct ctgtatcaat
   153961 ggaatctcat catccataca taacgaattg atgtggtata ttcatatcat aatatatgaa
   154021 cagtaagaac tagcattctt attgagacta taactcatag ggaagaaaat cgatttatgg
   154081 atggaatcaa atatgcagta tttacagaca aaagtattcg gttattgggg aaaaatcaat
   154141 atacttctaa tgtcgaatca ggatcaacta ggacagaaat aaagcattgg gtcgaactct
   154201 tctttggtgt caaggtaata gctatgaata gtcatcgact tccgggaaag agtagaagaa
   154261 tgggacctat tatgggacat acaatgcatt acagacgtat gatcattacg cttcaaccgg
   154321 gttattctat tccacctctt agaaagaaaa gaacttaaaa aaaaatactt aatagcatgg
   154381 cgatacattt atacaaaact tctaccccga gcacacgcaa tggaaccgta gacagtcaag
   154441 tgaaatccaa tccacgaaat aatttgatct atggacagca tcattgtggt aaaggtcgta
   154501 atgccagagg aatcattacc gcaaggcata gagggggagg tcataagcgt ctataccgta
   154561 aaattgattt tcgacggaat gaaaaagaca tatatggtag aatcgtaacc atagaatacg
   154621 accctaatcg aaatgcatac atttgtctca tacactatgg ggatggtgag aagagatata
   154681 ttttacatcc cagaggggct ataattggag ataccattgt ttctggtaca gaagttccta
   154741 taaaaatggg aaatgcccta cctttgagtg cggtttgaac tattgattta cgtaattgga
   154801 aataaccaat taggtttacg acgaaaccta gaaatcgatc actgatccaa tttgagtacc
   154861 tctgcaggat agacctcaac agaaaactga agagtaacgg cagcaagtga ttgagttcag
   154921 tagttcctca tataaaatta ttgactctag agatatagta atatggagaa gacaaaattg
   154981 tttcaagcac cgacagaacc ggaagcgccc cttctttcaa agagaggagg acgggttatt
   155041 cacatttcat ttgatggtca gaggcgaatt gaaagttaag cagtgggaat tctaaagatt
   155101 ccccggggga aaaatagaga tgtctcctac gttacccata atatgtggaa gtatcgacgt
   155161 aatttcatag agtcattcgg tctgaatgct acatgaagaa cataagccag atgacggaac
   155221 gggaagaccc aggatgtaga agatcataac atgagtgatt cggcagattt ggattcatat
   155281 atatatccac ccatgtggta cttcattcta cgatatatat aagatccatc tgtatagata
   155341 tcatcatcta catccagaaa gccgtatgct ttggaagaag cttgtacagt ttgggaaggg
   155401 gttttgattg atcaaaagaa gaatctactt caaccgatat gcccttaggc acggccatac
   155461 ataacataga aatcacactt ggaaagggtg gacaattagc tagagcagcg ggtgctgtag
   155521 cgaaactgat tgcaaaagag gggaaatcgg ccacattaaa attaccttct ggggaggtcc
   155581 gtttgatatc caaaaactgc tcagcaacag tcggacaagt ggggaatgtt ggggtgaacc
   155641 agaaaagttt gggtagagcc ggatctaagc gttggctagg taagcgtcct gtagtaagag
   155701 gagtagttat gaaccctgta gaccatcccc atgggggtgg tgaagggaga gccccaattg
   155761 gtagaaaaaa acccacaacc ccttggggtt atcctgcact tggaagaaga agtagaaaaa
   155821 ggaataaata tagtgataat ttgattcttc gtcgccgtag taaataggag agaaaatcga
   155881 attaaattct tcgtttttac aaaaaaaaaa aaaaaaa
//
