# Supplementary material for: Plastid genomics of Nicotiana (Solanaceae): insights into molecular evolution, positive selection and the origin of the maternal genome of Aztec tobacco (Nicotiana rustica)
Source: PeerJ. 2020 Jul 23;8:e9552. doi: 10.7717/peerj.9552 (PMC7382938; doi:10.7717/peerj.9552)
Supplement: Supplemental Information 14 [file peerj-08-9552-s014.gb]

LOCUS       Nicotiana_paniculata      155689 bp    DNA     circular UNA 19-JAN-2020
DEFINITION  Nicotiana paniculata chloroplast genome.
ACCESSION   urn.local...1u-aexnqox
VERSION     urn.local...1u-aexnqox
KEYWORDS    .
SOURCE      Nicotiana paniculata
  ORGANISM  Nicotiana paniculata.
FEATURES             Location/Qualifiers
     misc_feature    1..86510
                     /note="Geneious type: LSC"
                     /standard_name="LSC"
     tRNA            complement(6..80)
                     /note="Geneious type: trna"
                     /gene="trnH"
                     /locus_tag="NisyCt001"
                     /product="tRNA-His"
                     /db_xref="GeneID:3735183"
                     /standard_name="trnH tRNA"
     gene            complement(6..80)
                     /gene="trnH"
                     /locus_tag="NisyCt001"
                     /db_xref="GeneID:3735183"
                     /standard_name="trnH gene"
     CDS             complement(512..1573)
                     /gene="psbA"
                     /locus_tag="NisyCp002"
                     /codon_start=1
                     /transl_table=11
                     /product="photosystem II protein D1"
                     /protein_id="YP_358651.1"
                     /db_xref="GI:78102510"
                     /db_xref="GeneID:3735101"
                     /standard_name="psbA CDS"
     gene            complement(512..1573)
                     /gene="psbA"
                     /locus_tag="NisyCp002"
                     /db_xref="GeneID:3735101"
                     /standard_name="psbA gene"
     tRNA            join(complement(4344..4380),complement(1788..1822))
                     /gene="trnK"
                     /locus_tag="NisyCt002"
                     /product="tRNA-Lys"
                     /db_xref="GeneID:3735136"
                     /standard_name="trnK tRNA"
     exon            complement(1788..1822)
                     /gene="trnK"
                     /standard_name="trnK exon"
     gene            complement(1788..4380)
                     /gene="trnK"
                     /locus_tag="NisyCt002"
                     /db_xref="GeneID:3735136"
                     /standard_name="trnK gene"
     intron          complement(1823..4343)
                     /gene="trnK"
                     /locus_tag="CK881_pgt002"
                     /standard_name="trnK intron"
     CDS             complement(2107..3636)
                     /gene="matK"
                     /locus_tag="NisyCp004"
                     /codon_start=1
                     /transl_table=11
                     /product="maturase K"
                     /protein_id="YP_358652.1"
                     /db_xref="GI:78102511"
                     /db_xref="GeneID:3735057"
                     /standard_name="matK CDS"
     gene            complement(2107..3636)
                     /gene="matK"
                     /locus_tag="NisyCp004"
                     /db_xref="GeneID:3735057"
                     /standard_name="matK gene"
     exon            complement(4344..4380)
                     /gene="trnK"
                     /locus_tag="CK881_pgt002"
                     /standard_name="trnK exon"
     exon            complement(5049..5266)
                     /gene="rps16"
                     /standard_name="rps16 exon"
     CDS             join(complement(6126..6165),complement(5049..5266))
                     /gene="rps16"
                     /locus_tag="NisyCp005"
                     /codon_start=1
                     /transl_table=11
                     /product="ribosomal protein S16"
                     /protein_id="YP_358653.1"
                     /db_xref="GI:78102512"
                     /db_xref="GeneID:3735192"
                     /standard_name="rps16 CDS"
     gene            complement(5049..6165)
                     /gene="rps16"
                     /locus_tag="NisyCp005"
                     /db_xref="GeneID:3735192"
                     /standard_name="rps16 gene"
     intron          complement(5267..6125)
                     /gene="rps16"
                     /standard_name="rps16 intron"
     exon            complement(6126..6165)
                     /gene="rps16"
                     /standard_name="rps16 exon"
     tRNA            complement(7335..7406)
                     /note="Geneious type: trna"
                     /gene="trnQ"
                     /locus_tag="NisyCt003"
                     /product="tRNA-Gln"
                     /db_xref="GeneID:3735146"
                     /standard_name="trnQ tRNA"
     gene            complement(7335..7406)
                     /gene="trnQ"
                     /locus_tag="NisyCt003"
                     /db_xref="GeneID:3735146"
                     /standard_name="trnQ gene"
     CDS             7754..7939
                     /gene="psbK"
                     /locus_tag="NisyCp006"
                     /note="PSII K protein; ORF98"
                     /codon_start=1
                     /transl_table=11
                     /product="photosystem II protein K"
                     /protein_id="YP_358654.1"
                     /db_xref="GI:78102513"
                     /db_xref="GeneID:3735110"
                     /standard_name="psbK CDS"
     gene            7754..7939
                     /gene="psbK"
                     /locus_tag="NisyCp006"
                     /db_xref="GeneID:3735110"
                     /standard_name="psbK gene"
     CDS             8317..8427
                     /gene="psbI"
                     /locus_tag="NisyCp007"
                     /codon_start=1
                     /transl_table=11
                     /product="photosystem II protein I"
                     /protein_id="YP_358655.1"
                     /db_xref="GI:78102514"
                     /db_xref="GeneID:3735108"
                     /standard_name="psbI CDS"
     gene            8317..8427
                     /gene="psbI"
                     /locus_tag="NisyCp007"
                     /db_xref="GeneID:3735108"
                     /standard_name="psbI gene"
     tRNA            complement(8549..8636)
                     /note="Geneious type: trna"
                     /gene="trnS"
                     /locus_tag="NisyCt004"
                     /product="tRNA-Ser"
                     /db_xref="GeneID:3735151"
                     /standard_name="trnS tRNA"
     gene            complement(8549..8636)
                     /gene="trnS"
                     /locus_tag="NisyCt004"
                     /db_xref="GeneID:3735151"
                     /standard_name="trnS gene"
     tRNA            join(9424..9446,10138..10185)
                     /gene="trnG"
                     /locus_tag="NisyCt005"
                     /product="tRNA-Gly"
                     /db_xref="GeneID:3735181"
                     /standard_name="trnG tRNA"
     exon            9424..9446
                     /gene="trnG"
                     /locus_tag="CK881_pgt005"
                     /standard_name="trnG exon"
     gene            9424..10185
                     /gene="trnG"
                     /locus_tag="NisyCt005"
                     /db_xref="GeneID:3735181"
                     /standard_name="trnG gene"
     intron          9447..10137
                     /gene="trnG"
                     /standard_name="trnG intron"
     exon            10138..10185
                     /gene="trnG"
                     /standard_name="trnG exon"
     tRNA            10355..10426
                     /note="Geneious type: trna"
                     /gene="trnR"
                     /locus_tag="NisyCt006"
                     /product="tRNA-Arg"
                     /db_xref="GeneID:3735147"
                     /standard_name="trnR tRNA"
     gene            10355..10426
                     /gene="trnR"
                     /locus_tag="NisyCt006"
                     /db_xref="GeneID:3735147"
                     /standard_name="trnR gene"
     CDS             complement(10550..12073)
                     /gene="atpA"
                     /locus_tag="NisyCp010"
                     /note="ATP synthase CF1 alpha chain; ATPase alpha subunit"
                     /codon_start=1
                     /transl_table=11
                     /product="ATP synthase CF1 alpha subunit"
                     /protein_id="YP_358657.1"
                     /db_xref="GI:78102516"
                     /db_xref="GeneID:3735049"
                     /standard_name="atpA CDS"
     gene            complement(10550..12073)
                     /gene="atpA"
                     /locus_tag="NisyCp010"
                     /db_xref="GeneID:3735049"
                     /standard_name="atpA gene"
     exon            complement(12128..12537)
                     /gene="atpF"
                     /standard_name="atpF exon"
     CDS             join(complement(13231..13375),complement(12128..12537))
                     /gene="atpF"
                     /locus_tag="NisyCp011"
                     /note="ATPase subunit I"
                     /codon_start=1
                     /transl_table=11
                     /product="ATP synthase CF0 B subunit"
                     /protein_id="YP_358658.1"
                     /db_xref="GI:78102517"
                     /db_xref="GeneID:3735052"
                     /standard_name="atpF CDS"
     gene            complement(12128..13375)
                     /gene="atpF"
                     /locus_tag="NisyCp011"
                     /db_xref="GeneID:3735052"
                     /standard_name="atpF gene"
     intron          complement(12538..13230)
                     /gene="atpF"
                     /standard_name="atpF intron"
     exon            complement(13231..13375)
                     /gene="atpF"
                     /standard_name="atpF exon"
     CDS             complement(13777..14022)
                     /gene="atpH"
                     /locus_tag="NisyCp012"
                     /note="ATPase III subunit; ATP synthase CF0 C chain"
                     /codon_start=1
                     /transl_table=11
                     /product="ATP synthase CF0 C subunit"
                     /protein_id="YP_358659.1"
                     /db_xref="GI:78102518"
                     /db_xref="GeneID:3735053"
                     /standard_name="atpH CDS"
     gene            complement(13777..14022)
                     /gene="atpH"
                     /locus_tag="NisyCp012"
                     /db_xref="GeneID:3735053"
                     /standard_name="atpH gene"
     CDS             complement(15182..15925)
                     /gene="atpI"
                     /locus_tag="NisyCp013"
                     /note="ATPase IV subunit; ATP synthase CF0 A chain"
                     /codon_start=1
                     /transl_table=11
                     /product="ATP synthase CF0 A subunit"
                     /protein_id="YP_358660.1"
                     /db_xref="GI:78102519"
                     /db_xref="GeneID:3735054"
                     /standard_name="atpI CDS"
     gene            complement(15182..15925)
                     /gene="atpI"
                     /locus_tag="NisyCp013"
                     /db_xref="GeneID:3735054"
                     /standard_name="atpI gene"
     CDS             complement(16152..16862)
                     /gene="rps2"
                     /locus_tag="NisyCp014"
                     /note="30S ribosomal protein S2"
                     /codon_start=1
                     /transl_table=11
                     /product="ribosomal protein S2"
                     /protein_id="YP_358661.1"
                     /db_xref="GI:78102520"
                     /db_xref="GeneID:3735195"
                     /standard_name="rps2 CDS"
     gene            complement(16152..16862)
                     /gene="rps2"
                     /locus_tag="NisyCp014"
                     /db_xref="GeneID:3735195"
                     /standard_name="rps2 gene"
     CDS             complement(17094..21260)
                     /gene="rpoC2"
                     /locus_tag="NisyCp015"
                     /note="RNA polymerase beta'' chain; one of four subunits
                     of the minimal PEP RNA polymerase catalytic core"
                     /codon_start=1
                     /transl_table=11
                     /product="RNA polymerase beta'' subunit"
                     /protein_id="YP_358662.2"
                     /db_xref="GI:126165910"
                     /db_xref="GeneID:3735092"
                     /standard_name="rpoC2 CDS"
     gene            complement(17094..21260)
                     /gene="rpoC2"
                     /locus_tag="NisyCp015"
                     /db_xref="GeneID:3735092"
                     /standard_name="rpoC2 gene"
     exon            complement(21419..23032)
                     /gene="rpoC1"
                     /standard_name="rpoC1 exon"
     CDS             join(complement(23770..24222),complement(21419..23032))
                     /gene="rpoC1"
                     /locus_tag="NisyCp016"
                     /note="RNA polymerase beta' chain"
                     /codon_start=1
                     /transl_table=11
                     /product="RNA polymerase beta' subunit"
                     /protein_id="YP_358663.1"
                     /db_xref="GI:78102522"
                     /db_xref="GeneID:3735091"
                     /standard_name="rpoC1 CDS"
     gene            complement(21419..24222)
                     /gene="rpoC1"
                     /locus_tag="NisyCp016"
                     /db_xref="GeneID:3735091"
                     /standard_name="rpoC1 gene"
     intron          complement(23033..23769)
                     /gene="rpoC1"
                     /standard_name="rpoC1 intron"
     exon            complement(23770..24222)
                     /gene="rpoC1"
                     /locus_tag="CK881_pgp078"
                     /standard_name="rpoC1 exon"
     CDS             complement(24228..27440)
                     /gene="rpoB"
                     /locus_tag="NisyCp017"
                     /note="RNA polymerase beta chain; one of four subunits of
                     the minimal PEP RNA polymerase catalytic core"
                     /codon_start=1
                     /transl_table=11
                     /product="RNA polymerase beta subunit"
                     /protein_id="YP_358664.1"
                     /db_xref="GI:78102523"
                     /db_xref="GeneID:3735090"
                     /standard_name="rpoB CDS"
     gene            complement(24228..27440)
                     /gene="rpoB"
                     /locus_tag="NisyCp017"
                     /db_xref="GeneID:3735090"
                     /standard_name="rpoB gene"
     tRNA            28734..28805
                     /note="Geneious type: trna"
                     /gene="trnC"
                     /locus_tag="NisyCt007"
                     /product="tRNA-Cys"
                     /db_xref="GeneID:3735175"
                     /standard_name="trnC tRNA"
     gene            28734..28805
                     /gene="trnC"
                     /locus_tag="NisyCt007"
                     /db_xref="GeneID:3735175"
                     /standard_name="trnC gene"
     CDS             29477..29566
                     /gene="petN"
                     /locus_tag="NisyCp019"
                     /gene_synonym="ycf6"
                     /note="cytochrome b6/f complex subunit N"
                     /codon_start=1
                     /transl_table=11
                     /product="cytochrome b6/f complex subunit VIII"
                     /protein_id="YP_358666.1"
                     /db_xref="GI:78102525"
                     /db_xref="GeneID:3735075"
                     /standard_name="petN CDS"
     gene            29477..29566
                     /gene="petN"
                     /locus_tag="NisyCp019"
                     /gene_synonym="ycf6"
                     /db_xref="GeneID:3735075"
                     /standard_name="petN gene"
     CDS             complement(30688..30792)
                     /gene="psbM"
                     /locus_tag="NisyCp020"
                     /codon_start=1
                     /transl_table=11
                     /product="photosystem II protein M"
                     /protein_id="YP_358667.1"
                     /db_xref="GI:78102526"
                     /db_xref="GeneID:3735112"
                     /standard_name="psbM CDS"
     gene            complement(30688..30792)
                     /gene="psbM"
                     /locus_tag="NisyCp020"
                     /db_xref="GeneID:3735112"
                     /standard_name="psbM gene"
     tRNA            complement(31862..31935)
                     /note="Geneious type: trna"
                     /gene="trnD"
                     /locus_tag="NisyCt008"
                     /product="tRNA-Asp"
                     /db_xref="GeneID:3735176"
                     /standard_name="trnD tRNA"
     gene            complement(31862..31935)
                     /gene="trnD"
                     /locus_tag="NisyCt008"
                     /db_xref="GeneID:3735176"
                     /standard_name="trnD gene"
     tRNA            complement(32044..32127)
                     /note="Geneious type: trna"
                     /gene="trnY"
                     /locus_tag="NisyCt009"
                     /product="tRNA-Tyr"
                     /db_xref="GeneID:3735121"
                     /standard_name="trnY tRNA"
     gene            complement(32044..32127)
                     /gene="trnY"
                     /locus_tag="NisyCt009"
                     /db_xref="GeneID:3735121"
                     /standard_name="trnY gene"
     tRNA            complement(32187..32259)
                     /note="Geneious type: trna"
                     /gene="trnE"
                     /locus_tag="NisyCt010"
                     /product="tRNA-Glu"
                     /db_xref="GeneID:3735177"
                     /standard_name="trnE tRNA"
     gene            complement(32187..32259)
                     /gene="trnE"
                     /locus_tag="NisyCt010"
                     /db_xref="GeneID:3735177"
                     /standard_name="trnE gene"
     tRNA            33100..33171
                     /note="Geneious type: trna"
                     /gene="trnT"
                     /locus_tag="NisyCt011"
                     /product="tRNA-Thr"
                     /db_xref="GeneID:3735153"
                     /standard_name="trnT tRNA"
     gene            33100..33171
                     /gene="trnT"
                     /locus_tag="NisyCt011"
                     /db_xref="GeneID:3735153"
                     /standard_name="trnT gene"
     CDS             34369..35430
                     /gene="psbD"
                     /locus_tag="NisyCp021"
                     /codon_start=1
                     /transl_table=11
                     /product="photosystem II protein D2"
                     /protein_id="YP_358668.1"
                     /db_xref="GI:78102527"
                     /db_xref="GeneID:3735104"
                     /standard_name="psbD CDS"
     gene            34369..35430
                     /gene="psbD"
                     /locus_tag="NisyCp021"
                     /db_xref="GeneID:3735104"
                     /standard_name="psbD gene"
     CDS             35414..36799
                     /gene="psbC"
                     /locus_tag="NisyCp022"
                     /note="PSII 43 kDa protein; CP43"
                     /codon_start=1
                     /transl_table=11
                     /product="photosystem II 44 kDa protein"
                     /protein_id="YP_358669.1"
                     /db_xref="GI:78102528"
                     /db_xref="GeneID:3735103"
                     /standard_name="psbC CDS"
     gene            35414..36799
                     /gene="psbC"
                     /locus_tag="NisyCp022"
                     /db_xref="GeneID:3735103"
                     /standard_name="psbC gene"
     tRNA            complement(37038..37129)
                     /note="Geneious type: trna"
                     /gene="trnS"
                     /locus_tag="NisyCt012"
                     /product="tRNA-Ser"
                     /db_xref="GeneID:3735152"
                     /standard_name="trnS tRNA"
     gene            complement(37038..37129)
                     /gene="trnS"
                     /locus_tag="NisyCt012"
                     /db_xref="GeneID:3735152"
                     /standard_name="trnS gene"
     CDS             37488..37676
                     /gene="psbZ"
                     /codon_start=1
                     /transl_table=11
                     /product="photosystem II protein Z"
                     /standard_name="psbZ CDS"
     gene            37488..37676
                     /gene="psbZ"
                     /standard_name="psbZ gene"
     tRNA            37952..38022
                     /note="Geneious type: trna"
                     /gene="trnG"
                     /locus_tag="NisyCt013"
                     /product="tRNA-Gly"
                     /db_xref="GeneID:3735182"
                     /standard_name="trnG tRNA"
     gene            37952..38022
                     /gene="trnG"
                     /locus_tag="NisyCt013"
                     /db_xref="GeneID:3735182"
                     /standard_name="trnG gene"
     tRNA            complement(38239..38312)
                     /note="Geneious type: trna"
                     /gene="trnfM"
                     /locus_tag="NisyCt014"
                     /product="tRNA-Met"
                     /note="fMet"
                     /db_xref="GeneID:3735179"
                     /standard_name="trnfM tRNA"
     gene            complement(38239..38312)
                     /gene="trnfM"
                     /locus_tag="NisyCt014"
                     /db_xref="GeneID:3735179"
                     /standard_name="trnfM gene"
     CDS             complement(38462..38764)
                     /gene="rps14"
                     /locus_tag="NisyCp025"
                     /note="30S ribosomal protein S14"
                     /codon_start=1
                     /transl_table=11
                     /product="ribosomal protein S14"
                     /protein_id="YP_358672.1"
                     /db_xref="GI:78102531"
                     /db_xref="GeneID:3735095"
                     /standard_name="rps14 CDS"
     gene            complement(38462..38764)
                     /gene="rps14"
                     /locus_tag="NisyCp025"
                     /db_xref="GeneID:3735095"
                     /standard_name="rps14 gene"
     CDS             complement(38886..41090)
                     /gene="psaB"
                     /locus_tag="NisyCp026"
                     /note="PSI P700 apoprotein A2; PsaB"
                     /codon_start=1
                     /transl_table=11
                     /product="photosystem I P700 chlorophyll a apoprotein A2"
                     /protein_id="YP_358673.1"
                     /db_xref="GI:78102532"
                     /db_xref="GeneID:3735097"
                     /standard_name="psaB CDS"
     gene            complement(38886..41090)
                     /gene="psaB"
                     /locus_tag="NisyCp026"
                     /db_xref="GeneID:3735097"
                     /standard_name="psaB gene"
     CDS             complement(41116..43368)
                     /gene="psaA"
                     /locus_tag="NisyCp027"
                     /note="PSI P700 apoprotein A1; PsaA"
                     /codon_start=1
                     /transl_table=11
                     /product="photosystem I P700 chlorophyll a apoprotein A1"
                     /protein_id="YP_358674.1"
                     /db_xref="GI:78102533"
                     /db_xref="GeneID:3735096"
                     /standard_name="psaA CDS"
     gene            complement(41116..43368)
                     /gene="psaA"
                     /locus_tag="NisyCp027"
                     /db_xref="GeneID:3735096"
                     /standard_name="psaA gene"
     exon            complement(44121..44273)
                     /gene="ycf3"
                     /standard_name="ycf3 exon"
     CDS             join(complement(46021..46144),complement(45052..45281),
                     complement(44121..44273))
                     /gene="ycf3"
                     /locus_tag="NisyCp028"
                     /note="intron conteining ORF168"
                     /codon_start=1
                     /transl_table=11
                     /product="photosystem I assembly protein Ycf3"
                     /protein_id="YP_358675.1"
                     /db_xref="GI:78102534"
                     /db_xref="GeneID:3735128"
                     /standard_name="ycf3 CDS"
     gene            complement(44121..46144)
                     /gene="ycf3"
                     /locus_tag="NisyCp028"
                     /db_xref="GeneID:3735128"
                     /standard_name="ycf3 gene"
     intron          complement(44274..45051)
                     /gene="ycf3"
                     /standard_name="ycf3 intron"
     exon            complement(45052..45281)
                     /gene="ycf3"
                     /standard_name="ycf3 exon"
     intron          complement(45282..46020)
                     /gene="ycf3"
                     /standard_name="ycf3 intron"
     exon            complement(46021..46144)
                     /gene="ycf3"
                     /standard_name="ycf3 exon"
     tRNA            46992..47078
                     /note="Geneious type: trna"
                     /gene="trnS"
                     /locus_tag="NisyCt015"
                     /product="tRNA-Ser"
                     /db_xref="GeneID:3735150"
                     /standard_name="trnS tRNA"
     gene            46992..47078
                     /gene="trnS"
                     /locus_tag="NisyCt015"
                     /db_xref="GeneID:3735150"
                     /standard_name="trnS gene"
     CDS             complement(47409..48014)
                     /gene="rps4"
                     /locus_tag="NisyCp030"
                     /codon_start=1
                     /transl_table=11
                     /product="ribosomal protein S4"
                     /protein_id="YP_358677.1"
                     /db_xref="GI:78102536"
                     /db_xref="GeneID:3735197"
                     /standard_name="rps4 CDS"
     gene            complement(47409..48014)
                     /gene="rps4"
                     /locus_tag="NisyCp030"
                     /db_xref="GeneID:3735197"
                     /standard_name="rps4 gene"
     tRNA            complement(48402..48474)
                     /note="Geneious type: trna"
                     /gene="trnT"
                     /locus_tag="NisyCt016"
                     /product="tRNA-Thr"
                     /db_xref="GeneID:3735154"
                     /standard_name="trnT tRNA"
     gene            complement(48402..48474)
                     /gene="trnT"
                     /locus_tag="NisyCt016"
                     /db_xref="GeneID:3735154"
                     /standard_name="trnT gene"
     tRNA            join(49185..49219,49718..49767)
                     /gene="trnL"
                     /locus_tag="NisyCt017"
                     /product="tRNA-Leu"
                     /db_xref="GeneID:3735138"
                     /standard_name="trnL tRNA"
     exon            49185..49219
                     /gene="trnL-UAA"
                     /standard_name="trnL-UAA exon"
     gene            49185..49767
                     /gene="trnL-UAA"
                     /standard_name="trnL-UAA gene"
     intron          49220..49717
                     /gene="trnL-UAA"
                     /standard_name="trnL-UAA intron"
     exon            49718..49766
                     /gene="trnL-UAA"
                     /standard_name="trnL-UAA exon"
     tRNA            50124..50196
                     /note="Geneious type: trna"
                     /gene="trnF"
                     /locus_tag="NisyCt018"
                     /product="tRNA-Phe"
                     /db_xref="GeneID:3735178"
                     /standard_name="trnF tRNA"
     gene            50124..50196
                     /gene="trnF"
                     /locus_tag="NisyCt018"
                     /db_xref="GeneID:3735178"
                     /standard_name="trnF gene"
     CDS             complement(50873..51349)
                     /gene="ndhJ"
                     /locus_tag="NisyCp033"
                     /note="NADH dehydrogenase 30 kDa subunit"
                     /codon_start=1
                     /transl_table=11
                     /product="NADH dehydrogenase subunit J"
                     /protein_id="YP_358679.1"
                     /db_xref="GI:78102538"
                     /db_xref="GeneID:3735068"
                     /standard_name="ndhJ CDS"
     gene            complement(50873..51349)
                     /gene="ndhJ"
                     /locus_tag="NisyCp033"
                     /db_xref="GeneID:3735068"
                     /standard_name="ndhJ gene"
     CDS             complement(51455..52198)
                     /gene="ndhK"
                     /locus_tag="NisyCp034"
                     /note="NADH dehydrogenase 27 kDa subunit"
                     /codon_start=1
                     /transl_table=11
                     /product="NADH dehydrogenase subunit K"
                     /protein_id="YP_358680.2"
                     /db_xref="GI:126165911"
                     /db_xref="GeneID:3735069"
                     /standard_name="ndhK CDS"
     gene            complement(51455..52198)
                     /gene="ndhK"
                     /locus_tag="NisyCp034"
                     /db_xref="GeneID:3735069"
                     /standard_name="ndhK gene"
     CDS             complement(52189..52551)
                     /gene="ndhC"
                     /locus_tag="NisyCp035"
                     /gene_synonym="ndh3"
                     /codon_start=1
                     /transl_table=11
                     /product="NADH dehydrogenase subunit 3"
                     /protein_id="YP_358681.1"
                     /db_xref="GI:78102540"
                     /db_xref="GeneID:3735061"
                     /standard_name="ndhC CDS"
     gene            complement(52189..52551)
                     /gene="ndhC"
                     /locus_tag="NisyCp035"
                     /gene_synonym="ndh3"
                     /db_xref="GeneID:3735061"
                     /standard_name="ndhC gene"
     tRNA            join(complement(54220..54264),complement(53614..53648))
                     /gene="trnV"
                     /locus_tag="NisyCt019"
                     /product="tRNA-Val"
                     /db_xref="GeneID:3735118"
                     /standard_name="trnV tRNA"
     exon            complement(53614..53648)
                     /gene="trnV-UAC"
                     /standard_name="trnV-UAC exon"
     gene            complement(53614..54264)
                     /gene="trnV-UAC"
                     /standard_name="trnV-UAC gene"
     intron          complement(53649..54219)
                     /gene="trnV-UAC"
                     /standard_name="trnV-UAC intron"
     exon            complement(54220..54264)
                     /gene="trnV-UAC"
                     /standard_name="trnV-UAC exon"
     tRNA            54448..54520
                     /note="Geneious type: trna"
                     /gene="trnM"
                     /locus_tag="NisyCt020"
                     /product="tRNA-Met"
                     /db_xref="GeneID:3735142"
                     /standard_name="trnM tRNA"
     gene            54448..54520
                     /gene="trnM"
                     /locus_tag="NisyCt020"
                     /db_xref="GeneID:3735142"
                     /standard_name="trnM gene"
     CDS             complement(54742..55143)
                     /gene="atpE"
                     /locus_tag="NisyCp037"
                     /note="ATP synthase epsilon chain"
                     /codon_start=1
                     /transl_table=11
                     /product="ATP synthase CF1 epsilon subunit"
                     /protein_id="YP_358682.1"
                     /db_xref="GI:78102541"
                     /db_xref="GeneID:3735051"
                     /standard_name="atpE CDS"
     gene            complement(54742..55143)
                     /gene="atpE"
                     /locus_tag="NisyCp037"
                     /db_xref="GeneID:3735051"
                     /standard_name="atpE gene"
     CDS             complement(55140..56636)
                     /gene="atpB"
                     /locus_tag="NisyCp038"
                     /note="ATPase beta chain"
                     /codon_start=1
                     /transl_table=11
                     /product="ATP synthase CF1 beta subunit"
                     /protein_id="YP_358683.1"
                     /db_xref="GI:78102542"
                     /db_xref="GeneID:3735050"
                     /standard_name="atpB CDS"
     gene            complement(55140..56636)
                     /gene="atpB"
                     /locus_tag="NisyCp038"
                     /db_xref="GeneID:3735050"
                     /standard_name="atpB gene"
     CDS             57452..58885
                     /gene="rbcL"
                     /locus_tag="NisyCp039"
                     /note="RuBisCO large subunit"
                     /codon_start=1
                     /transl_table=11
                     /product="ribulose-1,5-bisphosphate carboxylase/oxygenase
                     large subunit"
                     /protein_id="YP_358684.1"
                     /db_xref="GI:78102543"
                     /db_xref="GeneID:3735077"
                     /standard_name="rbcL CDS"
     gene            57452..58885
                     /gene="rbcL"
                     /locus_tag="NisyCp039"
                     /db_xref="GeneID:3735077"
                     /standard_name="rbcL gene"
     CDS             59654..61192
                     /gene="accD"
                     /locus_tag="NisyCp040"
                     /codon_start=1
                     /transl_table=11
                     /product="acetyl-CoA carboxylase beta subunit"
                     /protein_id="YP_358685.1"
                     /db_xref="GI:78102544"
                     /db_xref="GeneID:3735048"
                     /standard_name="accD CDS"
     gene            59654..61192
                     /gene="accD"
                     /locus_tag="NisyCp040"
                     /db_xref="GeneID:3735048"
                     /standard_name="accD gene"
     CDS             61938..62048
                     /gene="psaI"
                     /locus_tag="NisyCp042"
                     /codon_start=1
                     /transl_table=11
                     /product="photosystem I subunit VIII"
                     /protein_id="YP_358687.1"
                     /db_xref="GI:78102546"
                     /db_xref="GeneID:3735099"
                     /standard_name="psaI CDS"
     gene            61938..62048
                     /gene="psaI"
                     /locus_tag="NisyCp042"
                     /db_xref="GeneID:3735099"
                     /standard_name="psaI gene"
     CDS             62494..63048
                     /gene="ycf4"
                     /locus_tag="NisyCp043"
                     /note="ORF184"
                     /codon_start=1
                     /transl_table=11
                     /product="photosystem I assembly protein Ycf4"
                     /protein_id="YP_358688.1"
                     /db_xref="GI:78102547"
                     /db_xref="GeneID:3735129"
                     /standard_name="ycf4 CDS"
     gene            62494..63048
                     /gene="ycf4"
                     /locus_tag="NisyCp043"
                     /db_xref="GeneID:3735129"
                     /standard_name="ycf4 gene"
     CDS             63271..63960
                     /gene="cemA"
                     /locus_tag="NisyCp044"
                     /gene_synonym="ycf10"
                     /note="heme-binding protein; ORF229"
                     /codon_start=1
                     /transl_table=11
                     /product="envelope membrane protein"
                     /protein_id="YP_358689.1"
                     /db_xref="GI:78102548"
                     /db_xref="GeneID:3735123"
                     /standard_name="cemA CDS"
     gene            63271..63960
                     /gene="cemA"
                     /locus_tag="NisyCp044"
                     /gene_synonym="ycf10"
                     /db_xref="GeneID:3735123"
                     /standard_name="cemA gene"
     CDS             64191..65153
                     /gene="petA"
                     /locus_tag="NisyCp045"
                     /note="apocytochrome f precursor; component of cytochrome
                     b6/f complex"
                     /codon_start=1
                     /transl_table=11
                     /product="cytochrome f"
                     /protein_id="YP_358690.1"
                     /db_xref="GI:78102549"
                     /db_xref="GeneID:3735070"
                     /standard_name="petA CDS"
     gene            64191..65153
                     /gene="petA"
                     /locus_tag="NisyCp045"
                     /db_xref="GeneID:3735070"
                     /standard_name="petA gene"
     CDS             complement(66211..66333)
                     /gene="psbJ"
                     /locus_tag="NisyCp047"
                     /note="photosystem II reaction center subunit X"
                     /codon_start=1
                     /transl_table=11
                     /product="photosystem II protein J"
                     /protein_id="YP_358692.1"
                     /db_xref="GI:78102551"
                     /db_xref="GeneID:3735109"
                     /standard_name="psbJ CDS"
     gene            complement(66211..66333)
                     /gene="psbJ"
                     /locus_tag="NisyCp047"
                     /db_xref="GeneID:3735109"
                     /standard_name="psbJ gene"
     CDS             complement(66458..>66574)
                     /gene="psbL"
                     /locus_tag="NisyCp048"
                     /exception="RNA editing"
                     /note="PSII reaction center subunit XII"
                     /codon_start=1
                     /transl_table=11
                     /product="photosystem II protein L"
                     /protein_id="YP_358693.1"
                     /db_xref="GI:78102552"
                     /db_xref="GeneID:3735111"
                     /standard_name="psbL CDS"
     gene            complement(66458..>66574)
                     /gene="psbL"
                     /locus_tag="NisyCp048"
                     /db_xref="GeneID:3735111"
                     /standard_name="psbL gene"
     CDS             complement(66597..66716)
                     /gene="psbF"
                     /locus_tag="NisyCp049"
                     /note="photosystem II reaction center subunit VI"
                     /codon_start=1
                     /transl_table=11
                     /product="photosystem II protein VI"
                     /protein_id="YP_358694.1"
                     /db_xref="GI:78102553"
                     /db_xref="GeneID:3735106"
                     /standard_name="psbF CDS"
     gene            complement(66597..66716)
                     /gene="psbF"
                     /locus_tag="NisyCp049"
                     /db_xref="GeneID:3735106"
                     /standard_name="psbF gene"
     CDS             complement(66726..66977)
                     /gene="psbE"
                     /locus_tag="NisyCp050"
                     /note="cytochrome b559 alpha subunit"
                     /codon_start=1
                     /transl_table=11
                     /product="photosystem II protein V"
                     /protein_id="YP_358695.1"
                     /db_xref="GI:78102554"
                     /db_xref="GeneID:3735105"
                     /standard_name="psbE CDS"
     gene            complement(66726..66977)
                     /gene="psbE"
                     /locus_tag="NisyCp050"
                     /db_xref="GeneID:3735105"
                     /standard_name="psbE gene"
     CDS             68142..68237
                     /gene="petL"
                     /locus_tag="NisyCp052"
                     /note="cytochrome b6/f complex 6"
                     /codon_start=1
                     /transl_table=11
                     /product="cytochrome b6/f complex subunit VI"
                     /protein_id="YP_358697.1"
                     /db_xref="GI:78102556"
                     /db_xref="GeneID:3735074"
                     /standard_name="petL CDS"
     gene            68142..68237
                     /gene="petL"
                     /locus_tag="NisyCp052"
                     /db_xref="GeneID:3735074"
                     /standard_name="petL gene"
     CDS             68421..68534
                     /gene="petG"
                     /locus_tag="NisyCp053"
                     /note="cytochrome B6-F complex subunit 5; required for
                     theeither the stability or assembly of the cytochrome
                     b6/fcomplex"
                     /codon_start=1
                     /transl_table=11
                     /product="cytochrome b6/f complex subunit V"
                     /protein_id="YP_358698.1"
                     /db_xref="GI:78102557"
                     /db_xref="GeneID:3735073"
                     /standard_name="petG CDS"
     gene            68421..68534
                     /gene="petG"
                     /locus_tag="NisyCp053"
                     /db_xref="GeneID:3735073"
                     /standard_name="petG gene"
     tRNA            complement(68666..68739)
                     /note="Geneious type: trna"
                     /gene="trnW"
                     /locus_tag="NisyCt021"
                     /product="tRNA-Trp"
                     /db_xref="GeneID:3735120"
                     /standard_name="trnW tRNA"
     gene            complement(68666..68739)
                     /gene="trnW"
                     /locus_tag="NisyCt021"
                     /db_xref="GeneID:3735120"
                     /standard_name="trnW gene"
     tRNA            complement(68904..68977)
                     /note="Geneious type: trna"
                     /gene="trnP"
                     /locus_tag="NisyCt022"
                     /product="tRNA-Pro"
                     /db_xref="GeneID:3735145"
                     /standard_name="trnP tRNA"
     gene            complement(68904..68977)
                     /gene="trnP"
                     /locus_tag="NisyCt022"
                     /db_xref="GeneID:3735145"
                     /standard_name="trnP gene"
     CDS             69413..69547
                     /gene="psaJ"
                     /locus_tag="NisyCp054"
                     /note="photosystem I protein J"
                     /codon_start=1
                     /transl_table=11
                     /product="photosystem I subunit IX"
                     /protein_id="YP_358699.1"
                     /db_xref="GI:78102558"
                     /db_xref="GeneID:3735100"
                     /standard_name="psaJ CDS"
     gene            69413..69547
                     /gene="psaJ"
                     /locus_tag="NisyCp054"
                     /db_xref="GeneID:3735100"
                     /standard_name="psaJ gene"
     CDS             69979..70179
                     /gene="rpl33"
                     /locus_tag="NisyCp055"
                     /note="50S ribosomal protein L33"
                     /codon_start=1
                     /transl_table=11
                     /product="ribosomal protein L33"
                     /protein_id="YP_358700.1"
                     /db_xref="GI:78102559"
                     /db_xref="GeneID:3735087"
                     /standard_name="rpl33 CDS"
     gene            69979..70179
                     /gene="rpl33"
                     /locus_tag="NisyCp055"
                     /db_xref="GeneID:3735087"
                     /standard_name="rpl33 gene"
     CDS             70366..70671
                     /gene="rps18"
                     /locus_tag="NisyCp056"
                     /note="30S ribosomal protein S18"
                     /codon_start=1
                     /transl_table=11
                     /product="ribosomal protein S18"
                     /protein_id="YP_358701.1"
                     /db_xref="GI:78102560"
                     /db_xref="GeneID:3735193"
                     /standard_name="rps18 CDS"
     gene            70366..70671
                     /gene="rps18"
                     /locus_tag="NisyCp056"
                     /db_xref="GeneID:3735193"
                     /standard_name="rps18 gene"
     CDS             complement(70890..71276)
                     /gene="rpl20"
                     /locus_tag="NisyCp057"
                     /note="50S ribosomal protein L20"
                     /codon_start=1
                     /transl_table=11
                     /product="ribosomal protein L20"
                     /protein_id="YP_358702.1"
                     /db_xref="GI:78102561"
                     /db_xref="GeneID:3735082"
                     /standard_name="rpl20 CDS"
     gene            complement(70890..71276)
                     /gene="rpl20"
                     /locus_tag="NisyCp057"
                     /db_xref="GeneID:3735082"
                     /standard_name="rpl20 gene"
     CDS             join(complement(72096..72209),141514..141745,
                     142282..142307)
                     /gene="rps12"
                     /locus_tag="NisyCp058"
                     /trans_splicing
                     /note="trans splicing 5'-rps12 and 3'-rps12 in IRA"
                     /codon_start=1
                     /transl_table=11
                     /product="ribosomal protein S12"
                     /protein_id="YP_358650.1"
                     /db_xref="GI:78102562"
                     /db_xref="GeneID:3735094"
                     /standard_name="rps12 CDS"
     CDS             join(complement(72096..72209),complement(100455..100686),
                     complement(99893..99918))
                     /gene="rps12"
                     /locus_tag="NisyCp001"
                     /trans_splicing
                     /note="trans splicing 5'-rps12 and 3'-rps12 in IRB"
                     /codon_start=1
                     /transl_table=11
                     /product="ribosomal protein S12"
                     /protein_id="YP_358649.1"
                     /db_xref="GeneID:3735160"
                     /standard_name="rps12 CDS"
     gene            join(complement(72096..72209),141514..142307)
                     /gene="rps12"
                     /locus_tag="NisyCp058"
                     /trans_splicing
                     /db_xref="GeneID:3735094"
                     /standard_name="rps12 gene"
     gene            join(complement(72096..72209),complement(99893..100686))
                     /gene="rps12"
                     /locus_tag="NisyCp001"
                     /trans_splicing
                     /db_xref="GeneID:3735160"
     exon            complement(72348..72575)
                     /gene="clpP"
                     /standard_name="clpP exon"
     CDS             join(complement(74257..74327),complement(73188..73479),
                     complement(72348..72575))
                     /gene="clpP"
                     /locus_tag="NisyCp059"
                     /codon_start=1
                     /transl_table=11
                     /product="ATP-dependent Clp protease proteolytic subunit"
                     /protein_id="YP_358703.1"
                     /db_xref="GI:78102563"
                     /db_xref="GeneID:3735056"
                     /standard_name="clpP CDS"
     gene            complement(72348..74327)
                     /gene="clpP"
                     /locus_tag="NisyCp059"
                     /db_xref="GeneID:3735056"
                     /standard_name="clpP gene"
     intron          complement(72576..73187)
                     /gene="clpP"
                     /standard_name="clpP intron"
     exon            complement(73188..73479)
                     /gene="clpP"
                     /standard_name="clpP exon"
     intron          complement(73480..74256)
                     /gene="clpP"
                     /standard_name="clpP intron"
     exon            complement(74257..74327)
                     /gene="clpP"
                     /standard_name="clpP exon"
     CDS             74774..76300
                     /gene="psbB"
                     /locus_tag="NisyCp060"
                     /note="photosystem II P680 chlorophyll A apoprotein; PSII
                     47 kDa protein"
                     /codon_start=1
                     /transl_table=11
                     /product="photosystem II 47 kDa protein"
                     /protein_id="YP_358704.1"
                     /db_xref="GI:78102564"
                     /db_xref="GeneID:3735102"
                     /standard_name="psbB CDS"
     gene            74774..76300
                     /gene="psbB"
                     /locus_tag="NisyCp060"
                     /db_xref="GeneID:3735102"
                     /standard_name="psbB gene"
     CDS             76500..76604
                     /gene="psbT"
                     /locus_tag="NisyCp061"
                     /codon_start=1
                     /transl_table=11
                     /product="photosystem II protein T"
                     /protein_id="YP_358705.1"
                     /db_xref="GI:78102565"
                     /db_xref="GeneID:3735114"
                     /standard_name="psbT CDS"
     gene            76500..76604
                     /gene="psbT"
                     /locus_tag="NisyCp061"
                     /db_xref="GeneID:3735114"
                     /standard_name="psbT gene"
     CDS             complement(76678..76809)
                     /gene="psbN"
                     /locus_tag="NisyCp062"
                     /note="photosystem II reaction center N protein"
                     /codon_start=1
                     /transl_table=11
                     /product="photosystem II protein N"
                     /protein_id="YP_358706.1"
                     /db_xref="GI:78102566"
                     /db_xref="GeneID:3735113"
                     /standard_name="psbN CDS"
     gene            complement(76678..76809)
                     /gene="psbN"
                     /locus_tag="NisyCp062"
                     /db_xref="GeneID:3735113"
                     /standard_name="psbN gene"
     CDS             76921..77142
                     /gene="psbH"
                     /locus_tag="NisyCp063"
                     /note="photosystem II reaction center protein H;
                     photosystem II phosphoprotein"
                     /codon_start=1
                     /transl_table=11
                     /product="photosystem II protein H"
                     /protein_id="YP_358707.1"
                     /db_xref="GI:78102567"
                     /db_xref="GeneID:3735107"
                     /standard_name="psbH CDS"
     gene            76921..77142
                     /gene="psbH"
                     /locus_tag="NisyCp063"
                     /db_xref="GeneID:3735107"
                     /standard_name="psbH gene"
     exon            77272..77277
                     /gene="petB"
                     /standard_name="petB exon"
     CDS             join(77272..77277,78031..78672)
                     /gene="petB"
                     /locus_tag="NisyCp064"
                     /codon_start=1
                     /transl_table=11
                     /product="cytochrome b6"
                     /protein_id="YP_358708.1"
                     /db_xref="GI:78102568"
                     /db_xref="GeneID:3735071"
                     /standard_name="petB CDS"
     gene            77272..78672
                     /gene="petB"
                     /locus_tag="NisyCp064"
                     /db_xref="GeneID:3735071"
                     /standard_name="petB gene"
     intron          77278..78030
                     /gene="petB"
                     /locus_tag="CK881_pgp038"
                     /standard_name="petB intron"
     exon            78031..78672
                     /gene="petB"
                     /standard_name="petB exon"
     exon            78863..78870
                     /gene="petD"
                     /standard_name="petD exon"
     CDS             join(78863..78870,79613..80087)
                     /gene="petD"
                     /locus_tag="NisyCp065"
                     /note="cytochrome b6/f complex subunit 4"
                     /codon_start=1
                     /transl_table=11
                     /product="cytochrome b6/f complex subunit IV"
                     /protein_id="YP_358709.1"
                     /db_xref="GI:78102569"
                     /db_xref="GeneID:3735072"
                     /standard_name="petD CDS"
     gene            78863..80087
                     /gene="petD"
                     /locus_tag="NisyCp065"
                     /db_xref="GeneID:3735072"
                     /standard_name="petD gene"
     intron          78871..79612
                     /gene="petD"
                     /standard_name="petD intron"
     exon            79613..80087
                     /gene="petD"
                     /standard_name="petD exon"
     CDS             complement(80267..81280)
                     /gene="rpoA"
                     /locus_tag="NisyCp066"
                     /note="RNA polymerase alpha chain"
                     /codon_start=1
                     /transl_table=11
                     /product="RNA polymerase alpha subunit"
                     /protein_id="YP_358710.1"
                     /db_xref="GI:78102570"
                     /db_xref="GeneID:3735089"
                     /standard_name="rpoA CDS"
     gene            complement(80267..81280)
                     /gene="rpoA"
                     /locus_tag="NisyCp066"
                     /db_xref="GeneID:3735089"
                     /standard_name="rpoA gene"
     CDS             complement(81346..81762)
                     /gene="rps11"
                     /locus_tag="NisyCp067"
                     /note="30S ribosomal protein S11"
                     /codon_start=1
                     /transl_table=11
                     /product="ribosomal protein S11"
                     /protein_id="YP_358711.1"
                     /db_xref="GI:78102571"
                     /db_xref="GeneID:3735093"
                     /standard_name="rps11 CDS"
     gene            complement(81346..81762)
                     /gene="rps11"
                     /locus_tag="NisyCp067"
                     /db_xref="GeneID:3735093"
                     /standard_name="rps11 gene"
     CDS             complement(81864..81977)
                     /gene="rpl36"
                     /locus_tag="NisyCp068"
                     /gene_synonym="secX"
                     /note="50S ribosomal protein L36"
                     /codon_start=1
                     /transl_table=11
                     /product="ribosomal protein L36"
                     /protein_id="YP_358712.1"
                     /db_xref="GI:78102572"
                     /db_xref="GeneID:3735088"
                     /standard_name="rpl36 CDS"
     gene            complement(81864..81977)
                     /gene="rpl36"
                     /locus_tag="NisyCp068"
                     /gene_synonym="secX"
                     /db_xref="GeneID:3735088"
                     /standard_name="rpl36 gene"
     gene            complement(82089..82232)
                     /gene="infA"
                     /pseudo
                     /Note="Partial sequence; internal stop codons"
                     /standard_name="infA gene"
     CDS             complement(82414..82818)
                     /gene="rps8"
                     /locus_tag="NisyCp070"
                     /note="30S ribosomal protein S8"
                     /codon_start=1
                     /transl_table=11
                     /product="ribosomal protein S8"
                     /protein_id="YP_358713.1"
                     /db_xref="GI:78102573"
                     /db_xref="GeneID:3735200"
                     /standard_name="rps8 CDS"
     gene            complement(82414..82818)
                     /gene="rps8"
                     /locus_tag="NisyCp070"
                     /db_xref="GeneID:3735200"
                     /standard_name="rps8 gene"
     CDS             complement(82995..83363)
                     /gene="rpl14"
                     /locus_tag="NisyCp071"
                     /note="50S ribosomal protein L14"
                     /codon_start=1
                     /transl_table=11
                     /product="ribosomal protein L14"
                     /protein_id="YP_358714.1"
                     /db_xref="GI:78102574"
                     /db_xref="GeneID:3735078"
                     /standard_name="rpl14 CDS"
     gene            complement(82995..83363)
                     /gene="rpl14"
                     /locus_tag="NisyCp071"
                     /db_xref="GeneID:3735078"
                     /standard_name="rpl14 gene"
     exon            complement(83495..83890)
                     /gene="rpl16"
                     /standard_name="rpl16 exon"
     CDS             join(complement(84913..84921),complement(83495..83890))
                     /gene="rpl16"
                     /locus_tag="NisyCp072"
                     /codon_start=1
                     /transl_table=11
                     /product="ribosomal protein L16"
                     /protein_id="YP_358715.1"
                     /db_xref="GI:78102575"
                     /db_xref="GeneID:3735079"
                     /standard_name="rpl16 CDS"
     gene            complement(83495..84921)
                     /gene="rpl16"
                     /locus_tag="NisyCp072"
                     /db_xref="GeneID:3735079"
                     /standard_name="rpl16 gene"
     intron          complement(83891..84912)
                     /gene="rpl16"
                     /standard_name="rpl16 intron"
     exon            complement(84913..84921)
                     /gene="rpl16"
                     /standard_name="rpl16 exon"
     CDS             complement(85068..85724)
                     /gene="rps3"
                     /locus_tag="NisyCp073"
                     /note="30S ribosomal protein S3"
                     /codon_start=1
                     /transl_table=11
                     /product="ribosomal protein S3"
                     /protein_id="YP_358717.1"
                     /db_xref="GI:78102577"
                     /db_xref="GeneID:3735196"
                     /standard_name="rps3 CDS"
     gene            complement(85068..85724)
                     /gene="rps3"
                     /locus_tag="NisyCp073"
                     /db_xref="GeneID:3735196"
                     /standard_name="rps3 gene"
     CDS             complement(85709..86176)
                     /gene="rpl22"
                     /locus_tag="NisyCp074"
                     /codon_start=1
                     /transl_table=11
                     /product="ribosomal protein L22"
                     /protein_id="YP_358718.1"
                     /db_xref="GI:78102578"
                     /db_xref="GeneID:3735083"
                     /standard_name="rpl22 CDS"
     gene            complement(85709..86176)
                     /gene="rpl22"
                     /locus_tag="NisyCp074"
                     /db_xref="GeneID:3735083"
                     /standard_name="rpl22 gene"
     CDS             complement(86229..86507)
                     /gene="rps19"
                     /locus_tag="NisyCp075"
                     /note="30S ribosomal protein S19"
                     /codon_start=1
                     /transl_table=11
                     /product="ribosomal protein S19"
                     /protein_id="YP_358719.1"
                     /db_xref="GI:78102579"
                     /db_xref="GeneID:3735194"
                     /standard_name="rps19 CDS"
     gene            complement(86229..86507)
                     /gene="rps19"
                     /locus_tag="NisyCp075"
                     /db_xref="GeneID:3735194"
                     /standard_name="rps19 gene"
     misc_feature    86511..111879
                     /note="Geneious type: IR"
                     /note="IRA,inverted repeat A"
                     /standard_name="IRB"
     exon            complement(86570..87003)
                     /gene="rpl2"
                     /standard_name="rpl2 exon"
     CDS             join(complement(87670..88060),complement(86570..87003))
                     /gene="rpl2"
                     /locus_tag="NisyCp076"
                     /note="50S ribosomal protein L2"
                     /codon_start=1
                     /transl_table=11
                     /product="ribosomal protein L2"
                     /protein_id="YP_358720.1"
                     /db_xref="GI:78102580"
                     /db_xref="GeneID:3735081"
                     /standard_name="rpl2 CDS"
     gene            complement(86570..88060)
                     /gene="rpl2"
                     /locus_tag="NisyCp076"
                     /db_xref="GeneID:3735081"
                     /standard_name="rpl2 gene"
     intron          complement(87004..87669)
                     /gene="rpl2"
                     /standard_name="rpl2 intron"
     exon            complement(87670..88060)
                     /gene="rpl2"
                     /standard_name="rpl2 exon"
     CDS             complement(88079..88360)
                     /gene="rpl23"
                     /locus_tag="NisyCp077"
                     /note="50S ribosomal protein L23"
                     /codon_start=1
                     /transl_table=11
                     /product="ribosomal protein L23"
                     /protein_id="YP_358721.1"
                     /db_xref="GI:78102581"
                     /db_xref="GeneID:3735085"
                     /standard_name="rpl23 CDS"
     gene            complement(88079..88360)
                     /gene="rpl23"
                     /locus_tag="NisyCp077"
                     /db_xref="GeneID:3735085"
                     /standard_name="rpl23 gene"
     tRNA            complement(88526..88599)
                     /note="Geneious type: trna"
                     /gene="trnI"
                     /locus_tag="NisyCt023; NisyCt037"
                     /product="tRNA-Ile"
                     /note="CAU"
                     /db_xref="GeneID:3735186; GeneID:3735188"
                     /standard_name="trnI tRNA"
     gene            complement(88526..88599)
                     /gene="trnI"
                     /locus_tag="NisyCt023"
                     /db_xref="GeneID:3735188"
                     /standard_name="trnI gene"
     CDS             88712..95557
                     /gene="ycf2"
                     /locus_tag="NisyCp078"
                     /note="hypothetical protein RF2"
                     /codon_start=1
                     /transl_table=11
                     /product="Ycf2"
                     /protein_id="YP_358722.1"
                     /db_xref="GI:78102582"
                     /db_xref="GeneID:3735126"
                     /standard_name="ycf2 CDS"
     gene            88712..95557
                     /gene="ycf2"
                     /locus_tag="NisyCp078"
                     /db_xref="GeneID:3735126"
                     /standard_name="ycf2 gene"
     gene            95648..95911
                     /gene="ycf15"
                     /pseudo
                     /Note="Internal stop codons"
                     /standard_name="ycf15 gene"
     tRNA            complement(96260..96340)
                     /note="Geneious type: trna"
                     /gene="trnL"
                     /locus_tag="NisyCt024; NisyCt036"
                     /product="tRNA-Leu"
                     /db_xref="GeneID:3735140; GeneID:3735141"
                     /standard_name="trnL tRNA"
     gene            complement(96260..96340)
                     /gene="trnL"
                     /locus_tag="NisyCt024"
                     /db_xref="GeneID:3735141"
                     /standard_name="trnL gene"
     exon            complement(96880..97635)
                     /gene="ndhB"
                     /standard_name="ndhB exon"
     CDS             join(complement(98315..99091),complement(96880..97635))
                     /gene="ndhB"
                     /locus_tag="NisyCp083"
                     /gene_synonym="ndh2"
                     /codon_start=1
                     /transl_table=11
                     /product="NADH dehydrogenase subunit 2"
                     /protein_id="YP_358727.1"
                     /db_xref="GI:78102587"
                     /db_xref="GeneID:3735060"
                     /standard_name="ndhB CDS"
     gene            complement(96880..99091)
                     /gene="ndhB"
                     /locus_tag="NisyCp083"
                     /gene_synonym="ndh2"
                     /db_xref="GeneID:3735060"
                     /standard_name="ndhB gene"
     intron          complement(97636..98314)
                     /gene="ndhB"
                     /standard_name="ndhB intron"
     exon            complement(98315..99091)
                     /gene="ndhB"
                     /standard_name="ndhB exon"
     CDS             complement(99372..99839)
                     /gene="rps7"
                     /locus_tag="NisyCp084"
                     /note="30S ribosomal protein S7"
                     /codon_start=1
                     /transl_table=11
                     /product="ribosomal protein S7"
                     /protein_id="YP_358728.1"
                     /db_xref="GI:78102588"
                     /db_xref="GeneID:3735199"
                     /standard_name="rps7 CDS"
     gene            complement(99372..99839)
                     /gene="rps7"
                     /locus_tag="NisyCp084"
                     /db_xref="GeneID:3735199"
                     /standard_name="rps7 gene"
     exon            complement(99893..99918)
                     /gene="rps12"
                     /standard_name="rps12 exon"
     intron          complement(99919..100454)
                     /gene="rps12"
                     /locus_tag="CK881_pgp045"
                     /standard_name="rps12 intron"
     exon            complement(100455..100683)
                     /gene="rps12"
                     /standard_name="rps12 exon"
     tRNA            102294..102365
                     /note="Geneious type: trna"
                     /gene="trnV"
                     /locus_tag="NisyCt025; NisyCt035"
                     /product="tRNA-Val"
                     /db_xref="GeneID:3735116; GeneID:3735119"
                     /standard_name="trnV tRNA"
     gene            102294..102365
                     /gene="trnV"
                     /locus_tag="NisyCt025"
                     /db_xref="GeneID:3735116"
                     /standard_name="trnV gene"
     rRNA            102593..104084
                     /note="Geneious type: rrna"
                     /gene="rrn16"
                     /locus_tag="NisyCr001; NisyCr008"
                     /product="16S ribosomal RNA"
                     /db_xref="GeneID:3735201; GeneID:3735202"
                     /standard_name="rrn16 rRNA"
     gene            102593..104084
                     /gene="rrn16"
                     /locus_tag="NisyCr001"
                     /db_xref="GeneID:3735201"
                     /standard_name="rrn16 gene"
     tRNA            join(104386..104422,105139..105173)
                     /gene="trnI"
                     /locus_tag="NisyCt026; NisyCt034"
                     /product="tRNA-Ile"
                     /db_xref="GeneID:3735185; GeneID:3735189"
                     /standard_name="trnI tRNA"
     exon            104386..104422
                     /gene="trnI-GAU"
                     /standard_name="trnI-GAU exon"
     gene            104386..105173
                     /gene="trnI"
                     /locus_tag="NisyCt026"
                     /db_xref="GeneID:3735185"
                     /standard_name="trnI gene"
     intron          104423..105138
                     /gene="trnI-GAU"
                     /standard_name="trnI-GAU intron"
     exon            105139..105173
                     /gene="trnI-GAU"
                     /standard_name="trnI-GAU exon"
     tRNA            join(105238..105275,105985..106019)
                     /gene="trnA"
                     /locus_tag="NisyCt027; NisyCt033"
                     /product="tRNA-Ala"
                     /db_xref="GeneID:3735172; GeneID:3735174"
                     /standard_name="trnA"
     exon            105238..105275
                     /gene="trnA-UGC"
                     /standard_name="trnA-UGC exon"
     gene            105238..106019
                     /gene="trnA"
                     /locus_tag="NisyCt027"
                     /db_xref="GeneID:3735172"
                     /standard_name="trnA gene"
     intron          105276..105984
                     /gene="trnA-UGC"
                     /standard_name="trnA-UGC intron"
     exon            105985..106019
                     /gene="trnA-UGC"
                     /standard_name="trnA-UGC exon"
     rRNA            106173..108982
                     /note="Geneious type: rrna"
                     /gene="rrn23"
                     /locus_tag="NisyCr002; NisyCr007"
                     /product="23S ribosomal RNA"
                     /db_xref="GeneID:3735203; GeneID:3735204"
                     /standard_name="rrn23 rRNA"
     gene            106173..108982
                     /gene="rrn23"
                     /locus_tag="NisyCr002"
                     /db_xref="GeneID:3735203"
                     /standard_name="rrn23 gene"
     rRNA            109084..109186
                     /note="Geneious type: rrna"
                     /gene="rrn4.5"
                     /locus_tag="NisyCr003; NisyCr006"
                     /product="4.5S ribosomal RNA"
                     /db_xref="GeneID:3735205; GeneID:3735206"
                     /standard_name="rrn4.5 rRNA"
     gene            109084..109186
                     /gene="rrn4.5"
                     /locus_tag="NisyCr003"
                     /db_xref="GeneID:3735205"
                     /standard_name="rrn4.5 gene"
     rRNA            109443..109563
                     /note="Geneious type: rrna"
                     /gene="rrn5"
                     /locus_tag="NisyCr004; NisyCr005"
                     /product="5S ribosomal RNA"
                     /db_xref="GeneID:3735207; GeneID:3735208"
                     /standard_name="rrn5 rRNA"
     gene            109443..109563
                     /gene="rrn5"
                     /locus_tag="NisyCr004"
                     /db_xref="GeneID:3735207"
                     /standard_name="rrn5 gene"
     tRNA            109823..109896
                     /note="Geneious type: trna"
                     /gene="trnR"
                     /locus_tag="NisyCt028; NisyCt032"
                     /product="tRNA-Arg"
                     /db_xref="GeneID:3735148; GeneID:3735149"
                     /standard_name="trnR tRNA"
     gene            109823..109896
                     /gene="trnR"
                     /locus_tag="NisyCt028"
                     /db_xref="GeneID:3735148"
                     /standard_name="trnR gene"
     tRNA            complement(110485..110556)
                     /note="Geneious type: trna"
                     /gene="trnN"
                     /locus_tag="NisyCt029; NisyCt031"
                     /product="tRNA-Asn"
                     /db_xref="GeneID:3735143; GeneID:3735144"
                     /standard_name="trnN tRNA"
     gene            complement(110485..110556)
                     /gene="trnN"
                     /locus_tag="NisyCt029"
                     /db_xref="GeneID:3735144"
                     /standard_name="trnN gene"
     CDS             110885..111952
                     /standard_name="ycf1"
     gene            110885..111952
                     /locus_tag="NisyCp090"
                     /db_xref="GeneID:3735164"
                     /pseudo
                     /standard_name="ycf1 gene"
     misc_feature    111880..130320
                     /note="Geneious type: SSC"
                     /standard_name="SSC"
     CDS             complement(111928..114150)
                     /gene="ndhF"
                     /locus_tag="NisyCp091"
                     /gene_synonym="ndh5"
                     /codon_start=1
                     /transl_table=11
                     /product="NADH dehydrogenase subunit 5"
                     /protein_id="YP_358734.1"
                     /db_xref="GI:78102595"
                     /db_xref="GeneID:3735064"
                     /standard_name="ndhF CDS"
     gene            complement(111928..114150)
                     /gene="ndhF"
                     /locus_tag="NisyCp091"
                     /gene_synonym="ndh5"
                     /db_xref="GeneID:3735064"
                     /standard_name="ndhF gene"
     CDS             114920..115060
                     /gene="rpl32"
                     /locus_tag="NisyCp092"
                     /codon_start=1
                     /transl_table=11
                     /product="ribosomal protein L32"
                     /protein_id="YP_358735.1"
                     /db_xref="GI:78102596"
                     /db_xref="GeneID:3735086"
                     /standard_name="rpl32 CDS"
     gene            114920..115060
                     /gene="rpl32"
                     /locus_tag="NisyCp092"
                     /db_xref="GeneID:3735086"
                     /standard_name="rpl32 gene"
     tRNA            115889..115968
                     /note="Geneious type: trna"
                     /gene="trnL"
                     /locus_tag="NisyCt030"
                     /product="tRNA-Leu"
                     /db_xref="GeneID:3735139"
                     /standard_name="trnL tRNA"
     gene            115889..115968
                     /gene="trnL"
                     /locus_tag="NisyCt030"
                     /db_xref="GeneID:3735139"
                     /standard_name="trnL gene"
     CDS             116067..117008
                     /gene="ccsA"
                     /locus_tag="NisyCp093"
                     /gene_synonym="ycf5"
                     /note="ycf5,ORF313"
                     /codon_start=1
                     /transl_table=11
                     /product="cytochrome c biogenesis protein"
                     /protein_id="YP_358736.1"
                     /db_xref="GI:78102597"
                     /db_xref="GeneID:3735055"
                     /translation="MIFSTLEHILTHISFSIVSIVITIHLITFLVDEIVKLYDSSEKG
                     IIVTFFCITGLLVTRWISSGHFPLSDLYESLIFLSWSFSLIHIIPYFKKNVLILSKIT
                     GPSAIFTQGFATSGILTEIHQSVILVPALQSEWLIMHVSMMILGYAALLCGSLLSVAL
                     LVITFRKNRQLFYKSNGFLNESFFLGENVLQNTSFFSAKNYYRSQLIQQLDYWSYRVI
                     SLGFTFLTIGILSGAVWANEAWGSYWNWDPKETWAFITWIVFAIYLHTRTNRNLRGAN
                     SAIVASIGFLIIWICYFGVNLLGIGLHSYGSFPSTFN"
                     /standard_name="ccsA CDS"
     gene            116067..117008
                     /gene="ccsA"
                     /locus_tag="NisyCp093"
                     /gene_synonym="ycf5"
                     /db_xref="GeneID:3735055"
                     /standard_name="ccsA gene"
     CDS             complement(117245..>118747)
                     /gene="ndhD"
                     /locus_tag="NisyCp094"
                     /gene_synonym="ndh4"
                     /exception="RNA editing"
                     /codon_start=1
                     /transl_table=11
                     /product="NADH dehydrogenase subunit 4"
                     /protein_id="YP_358737.1"
                     /db_xref="GI:78102598"
                     /db_xref="GeneID:3735062"
                     /standard_name="ndhD CDS"
     gene            complement(117245..>118747)
                     /gene="ndhD"
                     /locus_tag="NisyCp094"
                     /gene_synonym="ndh4"
                     /db_xref="GeneID:3735062"
                     /standard_name="ndhD gene"
     CDS             complement(118866..119111)
                     /gene="psaC"
                     /locus_tag="NisyCp095"
                     /note="photosystem I iron-sulfur center; 9 kDa protein"
                     /codon_start=1
                     /transl_table=11
                     /product="photosystem I subunit VII"
                     /protein_id="YP_358738.1"
                     /db_xref="GI:78102599"
                     /db_xref="GeneID:3735098"
                     /standard_name="psaC CDS"
     gene            complement(118866..119111)
                     /gene="psaC"
                     /locus_tag="NisyCp095"
                     /db_xref="GeneID:3735098"
                     /standard_name="psaC gene"
     CDS             complement(119372..119677)
                     /gene="ndhE"
                     /locus_tag="NisyCp096"
                     /gene_synonym="ndh4L"
                     /codon_start=1
                     /transl_table=11
                     /product="NADH dehydrogenase subunit 4L"
                     /protein_id="YP_358739.1"
                     /db_xref="GI:78102600"
                     /db_xref="GeneID:3735063"
                     /standard_name="ndhE CDS"
     gene            complement(119372..119677)
                     /gene="ndhE"
                     /locus_tag="NisyCp096"
                     /gene_synonym="ndh4L"
                     /db_xref="GeneID:3735063"
                     /standard_name="ndhE gene"
     CDS             complement(119901..120431)
                     /gene="ndhG"
                     /locus_tag="NisyCp097"
                     /codon_start=1
                     /transl_table=11
                     /product="NADH dehydrogenase subunit 6"
                     /protein_id="YP_358740.1"
                     /db_xref="GI:78102601"
                     /db_xref="GeneID:3735065"
                     /standard_name="ndhG CDS"
     gene            complement(119901..120431)
                     /gene="ndhG"
                     /locus_tag="NisyCp097"
                     /db_xref="GeneID:3735065"
                     /standard_name="ndhG gene"
     CDS             complement(120828..121331)
                     /gene="ndhI"
                     /locus_tag="NisyCp098"
                     /gene_synonym="frxB"
                     /note="NADH dehydrogenase 18 kDa subunit"
                     /codon_start=1
                     /transl_table=11
                     /product="NADH dehydrogenase subunit I"
                     /protein_id="YP_358741.1"
                     /db_xref="GI:78102602"
                     /db_xref="GeneID:3735067"
                     /standard_name="ndhI CDS"
     gene            complement(120828..121331)
                     /gene="ndhI"
                     /locus_tag="NisyCp098"
                     /gene_synonym="frxB"
                     /db_xref="GeneID:3735067"
                     /standard_name="ndhI gene"
     exon            complement(121416..121954)
                     /gene="ndhA"
                     /standard_name="ndhA exon"
     CDS             join(complement(123098..123650),
                     complement(121416..121954))
                     /gene="ndhA"
                     /locus_tag="NisyCp099"
                     /gene_synonym="ndh1"
                     /codon_start=1
                     /transl_table=11
                     /product="NADH dehydrogenase subunit 1"
                     /protein_id="YP_358742.1"
                     /db_xref="GI:78102603"
                     /db_xref="GeneID:3735058"
                     /standard_name="ndhA CDS"
     gene            complement(121416..123650)
                     /gene="ndhA"
                     /locus_tag="NisyCp099"
                     /gene_synonym="ndh1"
                     /db_xref="GeneID:3735058"
                     /standard_name="ndhA gene"
     intron          complement(121955..123097)
                     /gene="ndhA"
                     /standard_name="ndhA intron"
     exon            complement(123098..123650)
                     /gene="ndhA"
                     /standard_name="ndhA exon"
     CDS             complement(123652..124833)
                     /gene="ndhH"
                     /locus_tag="NisyCp100"
                     /note="NADH dehydrogenase 49 kDa subunit"
                     /codon_start=1
                     /transl_table=11
                     /product="NADH dehydrogenase subunit 7"
                     /protein_id="YP_358743.1"
                     /db_xref="GI:78102604"
                     /db_xref="GeneID:3735066"
                     /standard_name="ndhH CDS"
     gene            complement(123652..124833)
                     /gene="ndhH"
                     /locus_tag="NisyCp100"
                     /db_xref="GeneID:3735066"
                     /standard_name="ndhH gene"
     CDS             complement(124945..125208)
                     /gene="rps15"
                     /locus_tag="NisyCp101"
                     /codon_start=1
                     /transl_table=11
                     /product="ribosomal protein S15"
                     /protein_id="YP_358744.1"
                     /db_xref="GI:78102605"
                     /db_xref="GeneID:3735191"
                     /standard_name="rps15 CDS"
     gene            complement(124945..125208)
                     /gene="rps15"
                     /locus_tag="NisyCp101"
                     /db_xref="GeneID:3735191"
                     /standard_name="rps15 gene"
     CDS             complement(125610..131315)
                     /standard_name="ycf1"
     gene            complement(125610..131315)
                     /locus_tag="NisyCp090"
                     /db_xref="GeneID:3735164"
                     /pseudo
                     /standard_name="ycf1 gene"
     misc_feature    complement(130321..155689)
                     /note="Geneious type: IR"
                     /note="IRA,inverted repeat A"
                     /standard_name="IRA"
     tRNA            131644..131715
                     /note="Geneious type: trna"
                     /gene="trnN"
                     /locus_tag="NisyCt029; NisyCt031"
                     /product="tRNA-Asn"
                     /db_xref="GeneID:3735143; GeneID:3735144"
                     /standard_name="trnN tRNA"
     gene            131644..131715
                     /gene="trnN"
                     /locus_tag="NisyCt029"
                     /db_xref="GeneID:3735144"
                     /standard_name="trnN gene"
     tRNA            complement(132304..132377)
                     /note="Geneious type: trna"
                     /gene="trnR"
                     /locus_tag="NisyCt028; NisyCt032"
                     /product="tRNA-Arg"
                     /db_xref="GeneID:3735148; GeneID:3735149"
                     /standard_name="trnR tRNA"
     gene            complement(132304..132377)
                     /gene="trnR"
                     /locus_tag="NisyCt028"
                     /db_xref="GeneID:3735148"
                     /standard_name="trnR gene"
     rRNA            complement(132637..132757)
                     /note="Geneious type: rrna"
                     /gene="rrn5"
                     /locus_tag="NisyCr004; NisyCr005"
                     /product="5S ribosomal RNA"
                     /db_xref="GeneID:3735207; GeneID:3735208"
                     /standard_name="rrn5 rRNA"
     gene            complement(132637..132757)
                     /gene="rrn5"
                     /locus_tag="NisyCr004"
                     /db_xref="GeneID:3735207"
                     /standard_name="rrn5 gene"
     rRNA            complement(133014..133116)
                     /note="Geneious type: rrna"
                     /gene="rrn4.5"
                     /locus_tag="NisyCr003; NisyCr006"
                     /product="4.5S ribosomal RNA"
                     /db_xref="GeneID:3735205; GeneID:3735206"
                     /standard_name="rrn4.5 rRNA"
     gene            complement(133014..133116)
                     /gene="rrn4.5"
                     /locus_tag="NisyCr003"
                     /db_xref="GeneID:3735205"
                     /standard_name="rrn4.5 gene"
     rRNA            complement(133218..136027)
                     /note="Geneious type: rrna"
                     /gene="rrn23"
                     /locus_tag="NisyCr002; NisyCr007"
                     /product="23S ribosomal RNA"
                     /db_xref="GeneID:3735203; GeneID:3735204"
                     /standard_name="rrn23 rRNA"
     gene            complement(133218..136027)
                     /gene="rrn23"
                     /locus_tag="NisyCr002"
                     /db_xref="GeneID:3735203"
                     /standard_name="rrn23 gene"
     tRNA            join(complement(136925..136962),
                     complement(136181..136215))
                     /gene="trnA"
                     /locus_tag="NisyCt027; NisyCt033"
                     /product="tRNA-Ala"
                     /db_xref="GeneID:3735172; GeneID:3735174"
                     /standard_name="trnA"
     exon            complement(136181..136215)
                     /gene="trnA-UGC"
                     /standard_name="trnA-UGC exon"
     gene            complement(136181..136962)
                     /gene="trnA"
                     /locus_tag="NisyCt027"
                     /db_xref="GeneID:3735172"
                     /standard_name="trnA gene"
     intron          complement(136216..136924)
                     /gene="trnA-UGC"
                     /standard_name="trnA-UGC intron"
     exon            complement(136925..136962)
                     /gene="trnA-UGC"
                     /standard_name="trnA-UGC exon"
     tRNA            join(complement(137778..137814),
                     complement(137027..137061))
                     /gene="trnI"
                     /locus_tag="NisyCt026; NisyCt034"
                     /product="tRNA-Ile"
                     /db_xref="GeneID:3735185; GeneID:3735189"
                     /standard_name="trnI tRNA"
     exon            complement(137027..137061)
                     /gene="trnI-GAU"
                     /standard_name="trnI-GAU exon"
     gene            complement(137027..137814)
                     /gene="trnI"
                     /locus_tag="NisyCt026"
                     /db_xref="GeneID:3735185"
                     /standard_name="trnI gene"
     intron          complement(137062..137777)
                     /gene="trnI-GAU"
                     /standard_name="trnI-GAU intron"
     exon            complement(137778..137814)
                     /gene="trnI-GAU"
                     /standard_name="trnI-GAU exon"
     rRNA            complement(138116..139607)
                     /note="Geneious type: rrna"
                     /gene="rrn16"
                     /locus_tag="NisyCr001; NisyCr008"
                     /product="16S ribosomal RNA"
                     /db_xref="GeneID:3735201; GeneID:3735202"
                     /standard_name="rrn16 rRNA"
     gene            complement(138116..139607)
                     /gene="rrn16"
                     /locus_tag="NisyCr001"
                     /db_xref="GeneID:3735201"
                     /standard_name="rrn16 gene"
     tRNA            complement(139835..139906)
                     /note="Geneious type: trna"
                     /gene="trnV"
                     /locus_tag="NisyCt025; NisyCt035"
                     /product="tRNA-Val"
                     /db_xref="GeneID:3735116; GeneID:3735119"
                     /standard_name="trnV tRNA"
     gene            complement(139835..139906)
                     /gene="trnV"
                     /locus_tag="NisyCt025"
                     /db_xref="GeneID:3735116"
                     /standard_name="trnV gene"
     exon            141517..141745
                     /gene="rps12"
                     /standard_name="rps12 exon"
     intron          141746..142281
                     /gene="rps12"
                     /locus_tag="CK881_pgp045"
                     /standard_name="rps12 intron"
     exon            142282..142307
                     /gene="rps12"
                     /standard_name="rps12 exon"
     CDS             142361..142828
                     /gene="rps7"
                     /locus_tag="NisyCp084"
                     /note="30S ribosomal protein S7"
                     /codon_start=1
                     /transl_table=11
                     /product="ribosomal protein S7"
                     /protein_id="YP_358728.1"
                     /db_xref="GI:78102588"
                     /db_xref="GeneID:3735199"
                     /standard_name="rps7 CDS"
     gene            142361..142828
                     /gene="rps7"
                     /locus_tag="NisyCp084"
                     /db_xref="GeneID:3735199"
                     /standard_name="rps7 gene"
     exon            143109..143885
                     /gene="ndhB"
                     /standard_name="ndhB exon"
     CDS             join(143109..143885,144565..145320)
                     /gene="ndhB"
                     /locus_tag="NisyCp083"
                     /gene_synonym="ndh2"
                     /codon_start=1
                     /transl_table=11
                     /product="NADH dehydrogenase subunit 2"
                     /protein_id="YP_358727.1"
                     /db_xref="GI:78102587"
                     /db_xref="GeneID:3735060"
                     /standard_name="ndhB CDS"
     gene            143109..145320
                     /gene="ndhB"
                     /locus_tag="NisyCp083"
                     /gene_synonym="ndh2"
                     /db_xref="GeneID:3735060"
                     /standard_name="ndhB gene"
     intron          143886..144564
                     /gene="ndhB"
                     /standard_name="ndhB intron"
     exon            144565..145320
                     /gene="ndhB"
                     /standard_name="ndhB exon"
     tRNA            145860..145940
                     /note="Geneious type: trna"
                     /gene="trnL"
                     /locus_tag="NisyCt024; NisyCt036"
                     /product="tRNA-Leu"
                     /db_xref="GeneID:3735140; GeneID:3735141"
                     /standard_name="trnL tRNA"
     gene            145860..145940
                     /gene="trnL"
                     /locus_tag="NisyCt024"
                     /db_xref="GeneID:3735141"
                     /standard_name="trnL gene"
     gene            complement(146289..146552)
                     /gene="ycf15"
                     /pseudo
                     /Note="Internal stop codons"
                     /standard_name="ycf15 gene"
     CDS             complement(146643..153488)
                     /gene="ycf2"
                     /locus_tag="NisyCp078"
                     /note="hypothetical protein RF2"
                     /codon_start=1
                     /transl_table=11
                     /product="Ycf2"
                     /protein_id="YP_358722.1"
                     /db_xref="GI:78102582"
                     /db_xref="GeneID:3735126"
                     /standard_name="ycf2 CDS"
     gene            complement(146643..153488)
                     /gene="ycf2"
                     /locus_tag="NisyCp078"
                     /db_xref="GeneID:3735126"
                     /standard_name="ycf2 gene"
     tRNA            153601..153674
                     /note="Geneious type: trna"
                     /gene="trnI"
                     /locus_tag="NisyCt023; NisyCt037"
                     /product="tRNA-Ile"
                     /note="CAU"
                     /db_xref="GeneID:3735186; GeneID:3735188"
                     /standard_name="trnI tRNA"
     gene            153601..153674
                     /gene="trnI"
                     /locus_tag="NisyCt023"
                     /db_xref="GeneID:3735188"
                     /standard_name="trnI gene"
     CDS             153840..154121
                     /gene="rpl23"
                     /locus_tag="NisyCp077"
                     /note="50S ribosomal protein L23"
                     /codon_start=1
                     /transl_table=11
                     /product="ribosomal protein L23"
                     /protein_id="YP_358721.1"
                     /db_xref="GI:78102581"
                     /db_xref="GeneID:3735085"
                     /standard_name="rpl23 CDS"
     gene            153840..154121
                     /gene="rpl23"
                     /locus_tag="NisyCp077"
                     /db_xref="GeneID:3735085"
                     /standard_name="rpl23 gene"
     exon            154140..154530
                     /gene="rpl2"
                     /standard_name="rpl2 exon"
     CDS             join(154140..154530,155197..155630)
                     /gene="rpl2"
                     /locus_tag="NisyCp076"
                     /note="50S ribosomal protein L2"
                     /codon_start=1
                     /transl_table=11
                     /product="ribosomal protein L2"
                     /protein_id="YP_358720.1"
                     /db_xref="GI:78102580"
                     /db_xref="GeneID:3735081"
                     /standard_name="rpl2 CDS"
     gene            154140..155630
                     /gene="rpl2"
                     /locus_tag="NisyCp076"
                     /db_xref="GeneID:3735081"
                     /standard_name="rpl2 gene"
     intron          154531..155196
                     /gene="rpl2"
                     /standard_name="rpl2 intron"
     exon            155197..155630
                     /gene="rpl2"
                     /standard_name="rpl2 exon"
ORIGIN      
        1 ttatgggcga acgacgggaa ttgaacccgc gcatggtgga ttcacaatcc actgccttga
       61 tccacttggc tacatccgcc ccctcgccta cttacattcc gtttttacat tatttaaatt
      121 agaaaacaaa agattcaagt tcgaatattt atcttctttc ttatttcaat gatattatta
      181 ttgcaaagat aagaatatga agtcaaaatt agattttttt ttgaaataaa aatcaaaaag
      241 atatagtaac attagcaaga agagaaacaa gtcatatttc tacaatttta aataaataca
      301 aaatcaaaat agaatactca atcatgaata aatgcaagca aataacctct ccttcttttt
      361 ctctaatgta aacaaaaaag tctatgtaag taaaatacta gtaaataaat aaaaagaaaa
      421 aaagaaagga gcaatagcac cctcttgcta gaacaagaaa atgattattg ctcctttctt
      481 ttcaaaacct cctatagact agactgggat cttatccatt tgtagatgga gcttcgatag
      541 cagctaggtc tagagggaag ttgtgagcat tacgttcatg cataacttcc ataccaaggt
      601 tagcacggtt aatgatatca gcccaagtat taattacacg accttgactg tcaactacag
      661 attggttgaa attgaaacca tttaggttga aagccatagt gctgatacct aaagcggtaa
      721 accaaatacc tactacaggc caagcagcta ggaagaagtg taacgaacga gagttgttga
      781 aactagcata ttggaagatc aatcggccaa aataaccatg agcggctacg atgttataag
      841 tttcttcctc ttgaccgaat ctgtaacctt cattagcaga ttcattttct gtggtttccc
      901 tgatcaaact agaagttacc aaggaaccat gcatagcact gaatagggag ccgccgaata
      961 caccagctac gcctaacatg tgaaatgggt gcataaggat gttgtgctca gcctggaata
     1021 caatcatgaa attgaaagta ccagagattc ctagaggcat accatcagaa aaacttcctt
     1081 gaccgattgg gtagatcaag aaaactgcgg tagcagctgc aacaggagct gaatatgcaa
     1141 cagcaatcca aggtcgcata cccagacgga aactaagctc ccactcacga cccatgtaac
     1201 aagctacgcc aagtaagaag tgtagaacaa ttagttcata aggaccaccg ttgtataacc
     1261 attcatcaac ggatgccgct tcccagattg ggtaaaaatg taaacctata gctgcagaag
     1321 taggaataat ggcaccggaa ataatattgt ttccgtaaag tagagaccct gaaacaggtt
     1381 cacgaatacc atcaatgtct actggaggag cagcaatgaa ggcaataata aatacagaag
     1441 ttgccgtcaa taaggtaggg atcatcaaaa caccaaacca tccaatgtaa agacggtttt
     1501 cagtgctggt tatccagtta cagaagcgac cccataggct ttcgctttcg cgtctctcta
     1561 aaattgcagt catggtaaaa tcttggttta tttaatcatc agggactccc aagcacacga
     1621 gttttctaca aataaaaata gaaaatggaa gacttgttat tcaacagtat aacatgactt
     1681 atatactcgt gtcaaccaag gtgtatgtag atctattcaa atttttaatg aagttgattg
     1741 gaaaaatacg gacttctcta cagagaatta gaatttcgat atgctagtgg gttgcccggg
     1801 attcgaaccc ggaactagtc ggatggagta gataagttcc ttgttaaata aaataaatgt
     1861 taatcttaaa ttaaataaac aagtaaagac ccctccccaa gccgtgcttg catttttcat
     1921 tgcacacggc tttccctatg tatacatcag ttcctttctg ataaaaatta gaaagacttt
     1981 aaaaagttga atactcagtt gatttacccc ttaattacta ttacaatcaa catttcagaa
     2041 tagtgaaatt tttttatctc ttcatcattt ataaacaaat ttccatttag aaaatctaag
     2101 aatgaatcat tgataattcg ccagatcatt gatacaaaaa atatccaaat accaaatccg
     2161 acttctatat actccccaca aactagaaga agctcgtggg aaggtcaaag aaagaacttg
     2221 ttcttccgac gttaagaatt cttccaataa ttccgagccc gatcttttca aaaaagtgcg
     2281 tacagtactt ttgtgtttcc gagctaaagt tctagcacaa gaaagtcgaa gtatatactt
     2341 tattcgatat aaagtctttt ttttggaaga tccgctataa taatgaaaaa gatttctgca
     2401 tatacgccca aatcggtcaa taatatcaga atctgataaa tcggaccaaa ccggtttact
     2461 aatgggatgc cctaatacgg tacaaaagtt tgctttagct aatgatccaa tcaaaggaat
     2521 aattggaaca agggtatcga acttcttaat tgcattattg attagaaatg aattttctaa
     2581 catttgacta cgtaacattg aaggatttag tcgcacactt gaaagatagc ccataaagtc
     2641 acgggaatga ttggataatt ggtttatatg gatccttcct gtgtgaaagc acagagaaaa
     2701 atgacattgc caaaaattga caaggtaaaa tttccattta ttcatcaaaa gaaacgtccc
     2761 ttttgaagcc agaattgatt tttcttgata cctaacataa tgcatgaaag gatccttgaa
     2821 taaccatagg gtaacctgca aatccttagt aaagacttct acaagacgtt ccatttttcc
     2881 atagaaattt attcgttcaa gaagggctcc aaaagatgtt gatcgtaaac gagaagattg
     2941 gttccgtaga aagacgaaag tggattcgca ttcatataca taagaattat ataagaagaa
     3001 gaaaaatctt tggttttttt ttgaaaagga gtaaccgggc ttctttgaag taataagact
     3061 attcaaattc caatattcat ggagaaagaa tcgtaataaa tgtaaagaag aggcatcttt
     3121 tacccaatag cgaagagttt gaaccaagat ttccagatga acggggtagg gtattagtat
     3181 atctaataca taatttagat gtgaaaaatt gtcctctaaa aaaggaaatg ttgaatgaat
     3241 tgatcgtaaa ttatgagatt taaaaatctt tttgccttcg aaagaagata aggaagatat
     3301 taatcgtaga gaaaacggaa tttccacaat aaacgcaaat ccctctgata tcatttgaga
     3361 atacaaactc ttgttgcacc ccaaaaattc atttttgtta gaatcattag tagaaataag
     3421 aaaattattc tgttgataca ttcgagtaat taaacgtttc acaattagta aactaaattt
     3481 attgttataa cctggatttt ccaacaaaac cgacctattt ctatttaaac catgatcatg
     3541 agcaagtgca taaatatact cctgaaagat aagtggatat aggaagttgt gttgttgcga
     3601 tctatctggc tgtaaatatc tttggatttc ttccatttta aattcgattt gaaccaaaga
     3661 tggaagattt tgagggttat caaatgatac atagtgcgat acagttaaaa caaagtatta
     3721 tagtaagaat agataccttg gatacaggta aacttctcaa cggattctct atcatctctt
     3781 tttttttcgt ttcgtttaat tggtctatgt tatagtgtta taggataata agatggttag
     3841 aaatccttta ttttttcaac ctaatcgctc ttttgacttc ggaaaaaact ttctttatca
     3901 atatactgtt tcttctacac acacatctcc ataatagaaa atggtaatag ttaggattca
     3961 ttaaaaaaat tgagaatcca ctcatgggac aagaaaccct tcccgcatca ggcactaata
     4021 aatttttaac gtctaattag atcgggaatc attcaaatta agaacaaaag ctcgttgctt
     4081 tttctttccc tataatttaa ttgaagccgc agccctatcc atttattcat tcgacccaac
     4141 tttattttgt tccgttccaa gaattctaac acgggtttat acccatctag gaacaatgaa
     4201 atattctcag aactttccgt tgatacgaca tgctattttt accattcatt ccctttcagg
     4261 atcagtcgtg gtcttccaaa ctttaccgag agtatggacg aatccctcac ttcatccata
     4321 tgtgtaaaag agactagccg cacttaaaag ccgagtactc taccgttgag ttagcaaccc
     4381 gaagaaaata tcgaagaaaa agaaataaag agattagaca agacaaccaa aaaccattga
     4441 aggaataaat ctaaaaaaat acattcacat tttcgaatta atttaaaaca taaaataaaa
     4501 ctaaatagat ccacttcatt taacccaatg aattatattt gttcgataca ctgttgtcaa
     4561 tataaatata agaaatttta attgacaaca ataaaaaata tttaaaaaaa ggacttgtaa
     4621 tggattggca ctacaaatct aatccaaata aaatagatac aaaaaaggat agatgggaga
     4681 ataaattaag tggaaaacaa aactacaatt tacttagatt tatttaatcc ataacggatt
     4741 caatcaagtt aagtgagaca agcaaacttg atttcgtttt tagttttagt agagttccaa
     4801 tgaaaaacgg aaaaccaccc aattgaagta aatgccctaa ttttttattt tgagtatcaa
     4861 taaaataaga ggttttgtcg ttatagaaca tggaattcaa tggaagcaat gataaaaaaa
     4921 tacaaataga aaaggaaagg gaggaaatac aaaaaaatag aagagaaaag tcatacaaag
     4981 ttatatacaa atgactaccc ccttttttgt atttccttaa tttatttcct taattgaatt
     5041 tcggttgatt aggattgatt aggacgaagt tccttaaaaa cctccgcctt ctttaaaata
     5101 tcctgaacag ttcctgtagg ttgagcccct ttttcaagga aatataaaat agcaggaaca
     5161 tttaaataag tttgattctt tatcggatca taaaaaccca ctttccgaag atcttttcct
     5221 tctcttcggg atcgaacatc aattgcaacg attcgataga cggctcattg ggatagatgt
     5281 agatgaacaa caccccccct agaaacgtat aggaagcttt ctcctcgtac ggctcgagaa
     5341 aaatgattga ttcgaggttt tgtctctgta tggaattcta tctaagaaat gacaactggg
     5401 cccataaaat gatcaaatca attaaagatg taagtctttt ttttcttctt tcttcctgaa
     5461 aatgaaaaag aaaccattcg tactctcata actcaagttg gataactttc aaacagttca
     5521 aaggaaaatc tttcggcaat ttcatttatt gagcggtctt tcctcctttt atgtttgtct
     5581 cgtttaaaat ggatttggat tcttcagtct gatccagtta ttaagacaat aaaaaaggtg
     5641 tttccttgtt ctgggatcct ttatctttgt tttattttaa atcattgggt ttagacatta
     5701 cttcggtgct ttttaatcct ttcaaaatgg cagcaacata ccccttttgc gatttctatg
     5761 aaagaatcct acagacgatg gattcccgcg tgaaacactt tggatcgaaa aagtttgatc
     5821 aattccaaga aattttcgaa ttggaaactt cctcaaattg gattctttcg atttccatac
     5881 tgcaaatata tttacgaagt tgttccaatt tttttattga ttggcattaa ccctagaccc
     5941 ttgccccgag aaataaatta atactttcta ctcgagctcc atcatggact atttacattc
     6001 caagacaaca aaaaggaggg gttctaatga aacagaacca atgatgtcga gccaagagca
     6061 ccttcattcc tacataaaat ggtggatgta caaatccaca acggatcctg tccttcaagt
     6121 cgcacgttgc tttctaccac atcgtttcaa acgaagtttt accataacat tcctctaaga
     6181 accggtatgg aattgattca attatggaat catgaatagt cattggttgg gctgatgtat
     6241 aaacaccata atctatactt tgttctatat ctatatacta tagatatagg ttactataga
     6301 gataggtgga taaatatttt tctttagtaa gaccccatcg ctaatattaa tttatctaac
     6361 atattaatta atatttaata tataaataat aataaataag acgaataaat gagttctttt
     6421 tgattctgca tcttcacgtg actcaatagg agagattgac ctatttcata cttcttcaaa
     6481 tagcaaagat tccgcttata aggttataag gaatgattaa aactatttat atttctaaat
     6541 ttagaaagtt cccttttcga catcattatt tgaagaaaat ttgatagtta aagatcactt
     6601 ttgatcatct taggaaggaa aaaagataaa tctttctttt ttaattgaat catcaacgat
     6661 ttcaatgatc taaaatagat aaatacacca aacaacaaat ccaatttttt tttatgagat
     6721 ggataaaaaa agattaatat aaggtaagat tttcattctt attctttact ttttttttca
     6781 tctgattgat aaaatccaaa gaatggggag ggtttcgtct ttcgaaagat acaaagatga
     6841 atgacgggta aagtagagca gggactgaag agaaagtaac gggatgagta taagagacag
     6901 ctcctatcta ccccattcta tgggactgat gcagcataaa tcaaaagaaa agaggggggt
     6961 gtcctagtct ttttgatttt tacgaaatgc gagctgtcta ggcacaaaac tcgcaaaatc
     7021 ctagtaccaa tctatttttt tttttaagaa ttaagagact tagtgaattt tattagtacc
     7081 aaaaaccccc tcttggcgaa aagtcaagaa atccacaaaa aagaaaattg aatctaatta
     7141 ggctaattta ggggatagag aatacgagat agggaatata gattctttcg catctcgatt
     7201 cagtttttga aaaaaaaaaa tgattcatcg aagaaaaaaa tcagaaacaa gaatcacatt
     7261 ccagctaaca tttcgatttt aaacagaaca ttgttaaaaa agcaatctat attctcatag
     7321 aatatatata tgttctggga cggaaggatt cgaacctccg aatagcggga ccaaaacccg
     7381 ttgccttacc acttggccac gccccattta gatttctatt cgatactaag aaagtctatt
     7441 gcttgttttg tttgtttgtc aactctagtc caaatatcta tagaatagat tagattggta
     7501 ctaggatttt gcgatgtttt tggtatgtgt agatatagaa ttcaacttaa tttattgatc
     7561 attacatata attcaattaa gatattgtat gaaaatatga ttttttcgat tctcctttga
     7621 gaaaaggagg atttttgatt gggtgggttc aaagaaaaag aagtattttt tgtttacctt
     7681 acttactttc cttttcctta tatcaataac tcaatcaaaa tgcaattatc tctccaagaa
     7741 caaaaagtct gttatgctta atacctttag tttgatcggt atctgtctta attcgaccct
     7801 tttttcgagt agttttttct tcggcaaatt gcccgaggcc tatgcttttt tgaatccaat
     7861 cgtagatatt atgccagtca tccctctgtt cttttttctc ttagcctttg tttggcaagc
     7921 tgctgtaagt tttcgatgag atccttaata atatcctaga aaattcatga tttattcgag
     7981 aaaaaattct aaaataaata aaatcagata agctttacca tttgaaacct cgattcaaac
     8041 attgaaattc ttggatagtc acgagaaatc cggcttaact tatttcctta ttttttgacg
     8101 ctttcctttc cagtgaaaga ccttattagg ctcctcacaa tacctaactg tgtatataaa
     8161 aaaattttgg ttaatgacaa actcttagta gaaaagaatt tatgaaaatt cttttagaga
     8221 aagagcttca ttgcttggtg tcaaactagg atatgcggta gaaaaatgga tgatctattc
     8281 tctttttttc aaaaaaatca tcttggagat tgtgtaatgc ttactctcaa actcttcgtt
     8341 tacacagtag tgatattttt tgtttctctc ttcatctttg gattcctatc taatgatccc
     8401 ggacgtaatc ctggacgtga agaataaaat aaaaagggtt tttccttgct tgattttcaa
     8461 attttcttat gatttggtct attccacaca tttaactaag aataagaaca aaggatttcg
     8521 aaatttgaaa aaaaaatcaa gtcatcaacg gaaagagagg gattcgaacc ctcggtacga
     8581 ttaactcgta caacggatta gcaatccgcc gctttagtcc actcagccat ctctcccaat
     8641 tgaaaaagat aattactaca tgagatagca cataagataa aggaaagaat ctttctttct
     8701 ctcttttctt ctttctatat tatatagata tgtacaactt ttatcatcaa tttcttttat
     8761 ttctttatct aaagtaacgg aagggctcag aagagccaag aatatcaaga aaaataaaga
     8821 agacctcttt tctttgtctt gattttgttc gaaaggaccc tcttattctc atggcctggt
     8881 ctggtcagta cccagccggg cctcttttgt tccaacgaat ttgaatttga aaaccaaaat
     8941 gcctgttata gttgtaatat ttcattttaa ttgaatagtt aatattcaag caacaagaaa
     9001 aaattcccat tttttgtaaa agtaaaataa aatatataaa atagaaaatt cgatcaaaat
     9061 aaaagtctca tttctctttc tgctttttta ttttatgttt accaccttgc tggactaaaa
     9121 aaaagaagct ttcgagtatt ccacaatgca tttttatgtt atgattttag tggttttgac
     9181 gagtcgtatc tctatcaaaa ctcctccagc aaaagaaaag atagaactta attctgtaat
     9241 ttagttattt aaatgaaccc tcgtttccga atctcatcaa attggaaccc ccccccccca
     9301 ggaagaaaaa agatcaacac tctaatttgg atgattctgt gacgaccctg tcttatccta
     9361 tcttgattac cacaattccc ctgttcgaca aaagttgcat ttgtatacaa taattggatt
     9421 gtagcgggta tagtttagtg gtaaaagtgt gattcgttct attatccctt aaatagttaa
     9481 agggtccttc ggtttgattc gtattccgat caaaaacttt atttcttaaa aggatttaat
     9541 ccttttcctc tcaatgacag attcgagaac aaatacacat tctcgtgatt tgtatccaag
     9601 ggtcatttag acattgaaaa attggattat gaaattgcga aacataattt tggaattgga
     9661 tcaatacttc caattttata agtatgaata aaggatccat ggatgaagat agaaagttga
     9721 tttctaatcg taactaaatc ctcaatttct tatttgtaaa gaagaaattg aagcaaaata
     9781 gctattaaac gatgactttg gtttactaga gacatcaaca tattgtttta gctcggtgga
     9841 aacaaaatcc ttttcctcag gatcctatta aatagaaata gagaacgaaa taactagaaa
     9901 ggttgtgaga atccccctct tctagaagga tcatctataa agctattcgt tttatctgta
     9961 ttcagaccaa aagctgacat agatgttatg ggtagaattc tttttttttt cgaattttgt
    10021 tcacatctta gatctataaa ttgactcatc tccataaagg agccgaatga aaccaaagtt
    10081 tcatgttcgg ttttgaatta gagacgttaa aaataatgaa tcgacgtcga ctataacccc
    10141 tagccttcca agctaacgat gcgggttcga ttcccgctac ccgctctata tctatttatt
    10201 ctaaatattt taacctattc attaaatcaa atttagttta ttagtattag tacatcattg
    10261 aatatacaat tccaaaaatt ctttcacatc cgattctttc tgtttttttt ttcaaacaaa
    10321 aagttaaaat acgaaaaaaa aatcagaatg aaaagcgtcc attgtctaat ggataggaca
    10381 gaggtcttct aaacctttgg tataggttca aatcctattg gacgcaattt atttccatat
    10441 atattttttt ttagatttcg atagcaagaa agactgtttg aatatttgaa tccaagacgc
    10501 ttgattcctt ttttttatta agattaagac aaaagtgatc aatatttctt tatgcttgtt
    10561 cctgaagtat aaaacggtcc atttgttcct gaatagcttc tttcaaaagg acttctgctt
    10621 ccttggtaaa tgtcttggta gaagatatga tttcttggaa ctgaggttta ttagttttta
    10681 agtaagtacg tagctcaaca agaaatttcc ttacctgtcc aacttctaat gaatcaagat
    10741 agccatttgt tccggtataa atagtcatta tctgctcttc tacggtgaga ggagctgatt
    10801 gggattgttt aagcaattca cgtaatcgtt gacctcttgc caattgattc tgagtagctt
    10861 tatcgagatc agaagcaaat tgtgcaaagg cttctaattc tgcgaattgt gctagttcta
    10921 attttaattt accagctact tgtttcatgg cttttatttg agctgcggac cccactctgg
    10981 aaacggagat acccacatta atagcgggtc tgattccaga attgaatagg tcggcggata
    11041 agaagatttg tccatcagta atggaaatta cattagtagg aatataagcc gaaacatctc
    11101 ccgattgggt ttcaactatt ggtaaggcgg tcatacttcc ttcacctaaa ctcgaactta
    11161 atttagcggc tctttccaaa aggcgtgaat gcaaataaaa aacatctcct ggataagctt
    11221 cacgaccggg cggtcttcgt aatagaagag acatttggcg ataagcttgc gcttgcttgg
    11281 agggatcatc ataaatgatt aaagtgtgtc gttcacgata cataaaatat tcagccaaag
    11341 ctgctcctgt ataaggagca aggtattgta atgtagcagg ggaatccgcc gtttcggcta
    11401 ccacaatagt gtattccatc gctccccttt cctgtaaagt agttacgacc tgggccacag
    11461 aagatgcttt ttgcccaata gctacataaa cacatattac attttgacct tgttgattga
    11521 ggatcgtatc tgtggctact gctgttttac cggtctgtct gtccccaata attaattctc
    11581 gctgaccacg tcctataggg atcatcgaat caatagcaat aagcccggtt tgaagaggct
    11641 catatacgga acggcgcgaa ataatacccg gggcggcaga ttcaattaat cgaaattcag
    11701 aagctgaaat ttcacctcta ccatcaatag gtttagccag ggcatttata acacgaccca
    11761 aataagcctc actcacgggt atctgagcaa ttcttcccgt tgcttttaca gaacttcctt
    11821 cttgtatcaa caaaccatcg cccattaata caacaccaac attatttgat tccaaattca
    11881 gagcaatgcc tattgtaccc tcttcaaatt cgactaattc acccgccatt acttcatcaa
    11941 gaccgtgaat acgagcaatg ccgtcgccta cttgaagtac ggtaccggta tttacaatct
    12001 ttacttctct attatattgt tcaatacgtt cacggataat attactaatt tcgtcagctc
    12061 gaatggttac catgattctt tctttattat tttttgaaag aaaaaaataa tacctacagt
    12121 agaaagacta atcagttatt tctttcattg ttcccaacat gccaatattg gcactaatgg
    12181 tacgtaaatg taactcgttg ttcaaacaac tattcagagt tcctagagct cctcgtaagg
    12241 cttgttggaa aacccgttgt cggacttgat taatcgccct ttgctgttca aactgaatcg
    12301 tttcgttttt gtaattttct aattgttcca aagtcttata agttgaatta atcaaattca
    12361 atttttctcg ttctatttcg gagtatccat tcactcgaaa ctgctcggct tcgctttcta
    12421 ctttccgtaa gcgagaacgg gctttttcga gttgttcaat agcccctcca cgcagttctt
    12481 ctgaatttcg aatagtattc aagatcctct gttttcgatt atctaataaa tcacttaatg
    12541 aaagtagatt atttttccat tcctttccaa aattccataa tcccttcccg aaccaaacat
    12601 gaatctttcg attcatttgg ctctcacgct caattactta aggtaaattc tcatatcttt
    12661 ttttatgaat gtaatgagcc tatcttctct tctttgttca tattccaaaa agatatcgaa
    12721 actaatgtaa gaccaaaata ttcggaggac tcttctgaca aaattaaaaa tatgtaattg
    12781 tcagcaaagt tgtttctttt tttttttcaa atccaaaaag ctcttcttac ttagaatagg
    12841 tcgtcgattc agcattagat aaagggggta aaatccccgt ttttacaatt tacaataagc
    12901 ggttcaaatc attttatcaa tatgagtatc ctatatcgat aaaatattta ttttgaaacc
    12961 acctctatat taatatagtg gtagaaagag taccatgctg cgtctagact tcaaacagtt
    13021 tgttttaacc atgttaatag ttccacatta ttggttaata gagaatcaaa atcgatttac
    13081 caatgaatcg cgaaatgcta tggttcttac atataatttc tgaatttatt cagaagtaat
    13141 tcgcgagatc atgcacctct ctttcctagt tataacggaa aagggtacag ctgggtggtc
    13201 cagcctattc ttgaaataaa caactcgcac acactccctt tccaaaaaaa atcaatacac
    13261 caagcactac acttagattt attggatttg ttgctaaaat atcggtatta aacccgaaac
    13321 tcccggcaga tggccagtgg cccaaagaaa cgaaagaatc ggttacgttt ttcatatgat
    13381 ctcctcttat agatagacta aaaaatcgaa cagagttctt tttgtagcat ttcgcccctc
    13441 tttttattta ttcttttatt ttttctgaaa ttgagtcaaa aaataaaaaa tattcgagtt
    13501 agttataaat tatgaactaa tgaactagcc cttttattgg ttattggaac actaacactt
    13561 actaaaaaga gtttcccttg gtctatgaac gggaaggatg aaagcgagtc agtatgctaa
    13621 ttcctcatcc gcaaatcagc ccttcccgta ggttcttttc tcaaagaata aagaattgga
    13681 ggagggaaat cttgatagaa tttgaaaaag caaacgacaa gtcgaaggca ataaaatatg
    13741 aaaaatgtat ttatttttca tatttctaag ctaagattaa acaaaaggat tcgcaaataa
    13801 aagtgctaat gctacaacca gtccataaat tgttaaagct tccataaaag ctagactaag
    13861 caatagcgta cctcgtattt ttccctctgc ctcaggctgt ctcgcgatac cctctacagc
    13921 ttgacccgca gcagtccctt gaccaactcc aggtccaata gaagcaagcc ctacggccaa
    13981 tccagcagca ataacggaag cggcagaaat cagtggattc atgataagtt cctcgtacca
    14041 aaaaaaagaa atggttaatg atacaatcaa ccaatgagtt atgacttaat tattccctcg
    14101 ctaggactca tccagtcgaa gtaactaaga acttcggatt gaagtaataa gattattgaa
    14161 tcatcagaac tacttcgata tatctttttt actttttagc cacagagtct ttgtgaatcc
    14221 atacgacttt cgttcttcca tttcttggtt cgaactgtta gttgaattat ttcttgattt
    14281 catccgttta ttcattcaat tcacagtcac aaagggccgg aaggacttct agtctattag
    14341 aatcccctag agtagtaaaa tatatcttta gttcatttca tatataacta gcactagtca
    14401 atatctaata tcacatatac atgtctttct tccataacgt aaaccaagca ttcatcttag
    14461 attcaatcct attcgagaat caagcgtcga aacatctata agggttggct tatagttatt
    14521 caattacaga tacctccctc tcctaaccga ccctttctaa aatactcaaa aaaatccctt
    14581 ttttgtaaat tcttttgaac cttacctttt cttattattc cacctagata aatctaaatg
    14641 gacaaattga ttaggccgaa taattccata tgtatagaaa tatcattgtt tgattgatct
    14701 aagttcatgc aatttattaa taaaaatgaa taatttattt attaattatt aatattttgg
    14761 tcaatcgttg aataaaatca actgaaagag aaatcatttc gccctttttt tttaagttaa
    14821 ttttattaca cgtcgtaaac ctatacaaca agaattataa ttattgacaa aaattcttat
    14881 attcaaattg ttttaacaat gaattaataa tgagatgcac taagcaatct aaagtgaata
    14941 ttcattgaga cgaagtatga tattaagtga aggaaagggg aattttagga aaaagatctt
    15001 ttttttagat ctttttcccc ttactcttta atatcatggt aatttttttg ctatcactct
    15061 agatcgtata taaaatagtt gtatatttag attcccctat tctattccct aagttaagta
    15121 attctcttga gccacccacc atatttatac attgctttgg gctaagctaa ataagactat
    15181 ttcaatgatg gccctccatg gattcaccta tataagccgc ggctaaagtt gcaaaaataa
    15241 gagcttgaat accacttgta aataatccaa ggagcatgac aggtatagga actactaaag
    15301 gtactaaaga aacaagaaca acaactacta attcatcagc taagatattc ccgaaaagtc
    15361 gaaaactaag tgataaaggt tttgtgaaat cttctaagat gttaatgggt aaaaggattg
    15421 gggttggttg aatatatttt ccgaaataac ctaatccttt ttttgtaaga cccgcataga
    15481 aatatgccac tgatgtgagt aaagccaaag caacagtagt atttatatca ttcgtgggtg
    15541 cggctaactc cccatgaggt aattgtatta ttttccaagg taaaagagct cctgaccaat
    15601 tagaaacaaa aataaataaa aacatagtgc caataaaagg aacccagggc ccatattctt
    15661 cgccaatttg agttttactc acatctcgaa taaattcaag aacatattcg aagaaattct
    15721 gacccccggt cggaatggtt tgcgggttcc gaacagctat agtggctgaa cctaataaga
    15781 tagcaattac aacccaagaa gtaataagta cttggccatg tacttggaaa ccccctattt
    15841 gccaatagaa atgttggcct acttccacac cggatatatc gtataacccc tttagagtat
    15901 tgatggaaca tgatagaaca ttcatattgc cttgccctct gaaaaaattg aactttaaac
    15961 aaaatttttt gattcaacca tctctttgtc tacttgaatc ggatattttg aataccaact
    16021 aagatttaga atactaataa atcacataat atccccagct atttttatct cttttttgaa
    16081 attcagaaat agtaagcgat tccataaggg atttctgaag taagttattt atcttattat
    16141 gttattatta atcaaggatt tcttatatag ctagaacgac cctcacaaat tgcgaatact
    16201 aatttgttaa gaattaatcg gattgaggat atggcgtcat cattcgctgg aattgaaata
    16261 tctgcgagat cggggtcaca atttgtatcg gttaaacaaa ttgttggaat tcctaaagta
    16321 atacactctc gcagggccgt atattcttcg tgctgatcaa cgatgattac aatatcgggt
    16381 acccctgtca tatatttaat cccgcccaga tatgtttgca agcgagataa ttgtcttttc
    16441 aacatagctg catctctttt cgggagacgg ttgagtctcc ctgttttttg ttccattctc
    16501 aagtccctga acttatgaag tcttgtttcg gtagtggacc aatttgttaa cataccgcca
    16561 agccattttt tattaacata atgacaccgg gcccttattg cagcccactc tactgaatca
    16621 gctgctttgt ttttggtacc aacaattaag aattgttttc ccctacttgc tgcgtcaaaa
    16681 actaaatcac aagcttctga taaaaaacga gcagttctag taagatttgt aatatgaata
    16741 cccttacgct ttgcagagat ataaggcgcc attttaggat tccatttcct agtaccatga
    16801 ccaaaatgaa ctcctgcctc catcatctct tccaaattta tgttccaata tcttcgtgtc
    16861 atttctcccc acaccccccc cccccccttt tttttattct ttttcaaaaa aaaaaaaaga
    16921 gacgaggaac cctgaactga aataaataat tgttccgatg gaaccttctc ttctaccgta
    16981 gattggacgt agatacacga cccaaaccat tattcttttc tattcattat tctttttatt
    17041 accaaagcaa ataaccatac caaatgcaga tagcgaaaga gatgaatccg ttgttaggaa
    17101 tcattaaatc ctataaacga ttgttcgggt atatcgtgga aattttttga aagacaagaa
    17161 tcaaataatt ttctgtggtg gaacaaaata tctctcatct ccccctcgaa tagattcttt
    17221 ttttttgttt ccaaaggaat gttgttatgt tgttttgaag ggtgcactaa tcccttgaat
    17281 ccggtaccaa cgggtatcac cccccccaaa acaacgtttt ctttcaggcc tttcaaccaa
    17341 tcgatacgac cccggagagc cgcttttgct aaaactcgag cagtttcttg aaaactcgct
    17401 tcagatatga aactttgagt attgagagat gctcttgtta ttcccaataa gacgactcgg
    17461 taacagatcg cttcttccaa agcgcgcccc attcgttctg ctcgcaacaa tccaataagt
    17521 tctccgggtg aaaaaacatt agacattcca tcttctgaaa ccaacacttt tgatgttatt
    17581 tgacgtacaa taatttctat atgcctatta tgaatctgca ccccctggga gcgataaacc
    17641 tgttggattt tattaaccaa agagattcgg ctttgcgcta tagttagctc agcaccaatc
    17701 aagaatcccc aaggaattcc aagaattctt gttatacatt tgttccaacc ctcaatcctc
    17761 ttttctagat tcatggatat tgaatcaatc gaacgcactt ctaacacctg ctctactttt
    17821 ggaagacctt gtgttatatc accagatctc gatttttcat atataaatgt aactaacgta
    17881 tctccttcgt aaagggtttc cccataatgg ccatgaacag ttgctccggg ggtggccaaa
    17941 taaggcttag ctgatcgtat cactatcgag tcaacttgaa caagtataac ttgacccgat
    18001 ttgaggggcg gtccgttttt ggctatacat acattttcac aaataaactg tccaagacta
    18061 attattttag atgtctcttc acaataattg tgatggagaa aataccaatt caaattgaat
    18121 ggatttaaaa taatgttacg acatggatcg ggattaaaaa tttttccatt ttcatccatt
    18181 aaataatatt taaatttaat cacttgaaaa gtctgtttta aattgtcaag ttgcaaatag
    18241 ttagttacta agatctgatt atgagttatt aaatggtaag atgaataaaa attctcaatt
    18301 ggaagggatg ttcctaaagg gcccaatgaa ttcctaattg gaattagggg atctttttta
    18361 attgattctt ttatcacact gtgatatttt acatccttga atggccccat tcgagaacaa
    18421 ttggctgctg acaaaattat caacgactga cattccttat ttctatttaa caacgtatga
    18481 atagttcctt gaggttggtt aagagattgt tgaatttttg ccttggaata ggaataaatg
    18541 gaagaaaagg ggttgatatt ggtacaatct gatccattat cagagagcaa tcctgacccc
    18601 gacggatcat tcctttttcc gatatacgaa ataggggatt tcactaagtt gattcttagg
    18661 aaatgtcgaa tcaaaccatt tgtccttatt tcaacaaaag aagcacgggc ttcttcgcaa
    18721 gaagaacttt ttttgtcttg gttccaattt aatactaaac aagtccgaac taattgaata
    18781 cttgtgtcag aaattcctcg aatcggtttg ccatttccat aaaggatata attgacaatt
    18841 cgaagttgca cattatccct ttcctgcaat ggatccggtg gaaaaagggt tgctaaattt
    18901 ataccgtccg ttatttcata tgtgacgaca ggtcgaacta aaacaaaaaa ctttttcttg
    18961 ctaggtgtaa tccgttggac atagatccaa tttttcactt ttttggattc cttggaattt
    19021 ctttttcctg ttcctggtgg tatcaaaacg ccggtatgtc gggatatctt atctgtctct
    19081 ccaggaaaat ggatatctcc agaaaagatt tttagttcaa ttcgtttttt ttttctctcc
    19141 acccggacca acccaccgac tcggcttctt agatttaagg tgatttgtgt atctacccca
    19201 acgatactat tgttccgtac cattatggaa gaagatccgg gcaagatatg cacctcttca
    19261 ggaatgaaaa aaaatcgatc tactttcatt tggtattttg gcctaaattc cttgactcct
    19321 cgatactcaa gcaaatcctc ttttttgatg actgaatgcg tttctacagt cccatattta
    19381 ataatgcccg aactctttct tctgtatcga ggatcatcga aataagcaag aatactattt
    19441 cgacggaaaa taccatttac ggggatttca atcgagatac ctgaacaggg cattagttca
    19501 ttctcgagtt cttgaatcga gtgtagtgga atgatgaatt tatttcttcg cctttttgac
    19561 aataaatcag aattctcgtg gagaataggc gaatatacga gattatactg accagcacat
    19621 atgattcgat taaggtctga ataatcagaa atcctatctt cttttttacc agaaaaatcc
    19681 gaactaaata atttctgcct cgcctgatcg ttggttactg agaggttaga agtatatctt
    19741 cgcttgccag aaagagaatg cgcattcatt tgatcctgat ccttgtggat cgaaaggtag
    19801 actagactgg acctgcacgg ccctcctaat aatatccata aatggcttgt ttttggtaat
    19861 agatgaacat taccgtatgt aaattcgggt gcatgataga catcggtact ccagtgcatt
    19921 tctccgtctg aatcagaata aatatgtttt cgaaccttct ctttaaaatt caaagtggat
    19981 attcctgcgc gaatctcagc aattacttgt tctgattcta catattgatc gttttgaact
    20041 aaaagcaaac ttttgggtgg aatattcaca ttatgtagaa tatcttcact ctcaatagtt
    20101 acatacaagt ctatagaaca tagaaaggcg ggatgcccat gacgtgtacg tgtcggatga
    20161 accaaatcct cattgaattt gatttttcca ttagatgggg ctcgcacatg ttctgcagta
    20221 ccccccgtga atactcctcc ggtatgaaaa gttcttaatg ttaattgagt acccggttct
    20281 ccaatcgatt gacctgcaat aatacctaca gcttccccca attcaaccag gtcgccatga
    20341 gtaggactcc ggccataaca taatcgacaa atccaagatg tactcctaca agtaaaggga
    20401 gttcgaatag agattggttg tgcccgaaag gttatgaatc gatttacaag tccaatgcca
    20461 atgtcttgat ttctagtggc aatacatcgc ggacccatgt atatatcatc tgctaataca
    20521 cgaccaatta atgtttggat aaaaatcctt tccggcatca tcccattccg aggactcaca
    20581 gaaatacccc gggcggtgcc acaatccgtt cgacgtacaa caatgtgttg aactacttca
    20641 acaagtctgc gagtgagata tccagcgtct gatgttcgta cagcagtatc cacaactcct
    20701 ttacgggctc cgtagcaaga aatgatgtat tctgttaaag agagtccttc gcgtaaattg
    20761 ctttgaatag gtaaatcaat catttgtcct tgaggatctg acattaatcc tctcatacct
    20821 actaattgat gtacctgaga tgcatttcct ctagctcccg agaaagacat tatatgaact
    20881 ggattaaaag ggtcagtcat cctaaaatta ggattcattt cttgtcgcaa atattcactt
    20941 gtagcatacc atatttcaat ggattgacgt aatttttcta ccgcgtgtac attcccataa
    21001 tgatggtgtt tttccaaaat caaactttgt tgttcagcat cttgaactag ccatccctta
    21061 gaaggtattg ttaaaagatc atcaattcct aatgaaatgg atgtagcagt agcttgttgg
    21121 aaccccagag tttttacttg atccaggata tgtgatgtat atgccattcc gaagtgatct
    21181 attaatctac taataagtcg tttcatggca gttccgtcta tcgctttatt gtgaaagacc
    21241 agattggccc gttctgccat aagtacctcc atattccgct gagtagaatt cgacaatggg
    21301 tttgagtcgg tgattgtaaa acttcctttt atcgatcttg attcgcgtat aaattccgga
    21361 actatggacc tagctgaacc ggagagcccc gaagtcccac gggtatcata gaattacgtt
    21421 aggtaccata tgaataggcc cgagaaaacc cctgtatagc ttcttcgatt tctcgataaa
    21481 gagcaatatg accaacagtg gttcgaatgt atataaaaag gatttgtttt tttagacttc
    21541 ttactattag atagtgtcca taaatctcat aaaaagtacc taaagattca tagtgaactt
    21601 cgatgggagt ttctcttgaa gcaataacgc gttgatctag tcgccaccgg agccacaaag
    21661 gactatctaa attgattcgt ttctgccgat aagccccaat tgcatcatag gaattagaaa
    21721 aaaaccgttc tttcgtatac ttatagtgac tattgtcact tcttttttga ttttgatagt
    21781 ttctgcgatt ccatggatta tatctattta cacaaatacc tcgatgattt ccgctcgtta
    21841 atacatagag tccaataagc atatcttgcg ttggtacgga aatgggatcc ccaatagccg
    21901 gagacaaaag attcatatga gaaaacataa gtaaacgggc ctctacttga gcctccaagg
    21961 ataaaggtac atgaacagcc atttgatctc catcaaaatc agcattgaat cccttgcaaa
    22021 ctaatggatg taaacaaata gcgcgcccct ccactaaaac gggctggaat gcctgtatgc
    22081 ctaatctatg cagagtgggt gctctattca gcaatacagg atgtccctgc ataacttctt
    22141 gaaggatttc ccaaacaatc ggctcttttt ctcgaatttt actcttagca actcctatgt
    22201 tcgaagcaag ctgttgtcta attagaccac gaattacaaa tgtctggaaa agttctattg
    22261 ctatttcacg aggcaatcca catcgatgta atgaaagtga aggacccacg acaatgacag
    22321 aacgtcctga ataatcgact cgtttgccaa gcagagtctc acgaaatctt ccctctttgc
    22381 cttcaattac atcagaaaat gacttgtaaa ctttattatg accgtccctc attggttgtc
    22441 cccggattcc attatcaaga agtgtatcca cggcttcttg tactaatttc tcctgacaca
    22501 ttactaattc tcctggcgta gatctacttg ttgttaatag atcggtaagg gtattgttcc
    22561 gatagataac tcttctatag agttcattaa tatctgagct cattagttta cccccatcta
    22621 tctgaatgat cggtctcaac tcaggaggaa gaactggtaa tagacacaaa accatccatt
    22681 ctggctctat atttgttcga ataaaatgct tagccaattc cacgcgtcta accaaaaagt
    22741 cctttcttct tccaactttt cgatcttccc attcattccc tgtgtgccct tcttccccca
    22801 attcttccca ttctaccaac gaattctcta taataattcg taaatctaga tcggctaatt
    22861 gttctcggat agcacctgcg ccagtagaga tttctcgatt gcgaaatgta tcgaaaccct
    22921 gggtagtaaa aaaaagtggg atgctgtatt tccaagattg gatttcatat tcgaataaac
    22981 ctcgtaatcg taagaaagtg ggctttttag ttatgggcct agcaaaagaa aaattgggat
    23041 aggattctat aggatctccc ccccttcaaa atcggacgtg aaagtttcct ttcatccggc
    23101 tcaagtaggt acaccaaata aggaaaggag ttctcgtttt caaactctag aaaatcccaa
    23161 aataaaaagg tctactcctt actcaagttc ccagtgaaga cgaaacaaga tttcagtgat
    23221 tccgtcttct attaattctt tattcaaatt caattccaac aaataaaata gaaaattctt
    23281 gagtagtcta cttccctttg aatgataaat cccttaactc ttaataatta aaggaatacc
    23341 ttggaaccca taagggattt acttgtctat atattgttcc attcgatctt ttaggtcccg
    23401 acttcacctc gatggttagg ccaccacgcc cttaaagtct atacgcgata gatagactcc
    23461 tagaaccatg acatatttgc ttacttgaac ataatttctt tccacgaaaa gaaaggaaat
    23521 ggttcattcc acaaaataaa aagctttttt tacgaggtac aaatagaaat tcctctttat
    23581 ttgatttgtt acgaaatcga ccatagatca attccctttt tatttgggag tattgactac
    23641 accccaattc tgagcttcat gttactcttt acaagtgaca tgtcaggtcc agggcatccc
    23701 aattggattg actgggatga cagtttctcc ttccgagtct gtaaaatcag aatttcgatc
    23761 aaatcacaca tcgcagtata ctaggccttc taattcttta agaggtttat ctaaaagatt
    23821 cgcaatataa ctaggaagac gttttaaata ccacacatgg gttactgggc atgcgagttt
    23881 gatatagccc atttgatacc ttcgtatccg agaatcaaca aattcgaccc cgcattgttc
    23941 acaaaatttc gggtcttctt tttcatctcc gattactcga taatttccac aagcacaaat
    24001 tccgcttttt ataggaccaa aaattctttc acaaaataat ccatcttttt ccggtttgtt
    24061 agttttgtaa tgaaaagtat agggttttgt tacctctcca actatctctc cattaggcag
    24121 gattttagtg gcccaagcac ttatttgttg aggagaaact gatccaattc ggagctgttg
    24181 atgtttatat cgatcgatca tagaagaaaa attattattc attccgatta agcttccttc
    24241 ctattaatct ggaagttctt ctcagataca aggaaatgat tcagttccag agctaaagat
    24301 cgtagttctc gaacgagcaa tcgaaaagat tctggagcat cttcgggatt aggtattgtt
    24361 cccccaatga tcgtagtacc aagtacttcc tggcgagctc taatatgatc cgatttataa
    24421 gtaagcatct cttgtaaaat atgagcaacc ccaaaccctt ctagagccca aacctccatt
    24481 tctcctaccc gctgtccccc ctgtttggct cttcctctaa ggggttgttg tgtaacaagc
    24541 gcataatgtc cactggaacg cccatggatt ttatcatcaa cttgatgaat taatttcaag
    24601 atataaggct ttcctattat aacgggttgt tcaaaaggat tccccgtcct tccatcaaat
    24661 attctgcttt ttcctggata ttcgggttca aatacccatg gattcgctgt ttgcttactg
    24721 gcttcatata attcagaaaa cacaagtttt ctagaagctt cttgttcata tctctcatca
    24781 aaaggtgcta ttcgataatg tctgtctagc agactccctg ctaaccctag tgaacattca
    24841 aatatctgtc ctacattcat tcgtgaaggt actcctaatg ggttaaagac catatcaacg
    24901 gatcttccat cttgtaaata aggcatatct tgtctaggca aaattttgga aatgatacct
    24961 ttatttccgt gtcttccagc tactttatcg cctactttga tttcacgttt ctgtaaaata
    25021 tatacacgaa tcgtttcggg attataacta gaaccacccc ttttctggat ccacctcaca
    25081 tcaataaccc gacccctgcc acctataggt agttttagac aagtttcttt tgaagtagat
    25141 acctgaatac caagtatagc tcgtaacaat ctatcttccg gggcatacga cgattctttc
    25201 acgacctggg gtgttaattt acctactaaa atatcacccg tctctaccca agatcccagc
    25261 atcacaattc catttttatc taaattgcgg agtaaatggg cttctaaatg cggtatttca
    25321 ttagttactt tttcagggcc ttggcttgtc acatgagtct gaatttcata tttccgtatg
    25381 tgaaaagaag tataaatatc ttcatatacc aaacgctcgc taataagtac tgcatcttca
    25441 gaattgtaac cctcccacgg catataagct actaatacgt ttttccccaa agcaagttcg
    25501 ccaccaaccg tagcagcacc atccgctaaa atttgtccct ttttaatgca tttaccccga
    25561 ggaacctgga gtttttgatg catacaagta tttttattgg aacgttgata tataactaat
    25621 ggaatgctta gaatatctcc attacctgct aaaagaatct tgtcagtatt ggtataaacg
    25681 acccttccct cgcgctcggc tatagcaaga gcccccgaat ctagagctgc ttgtcgttcc
    25741 aacccagttc caacaatgca tttctcggag cgagaaagag gaactgcttg acgttgcata
    25801 ttagaactca ttaaagctcg attcgcatca ttatgttcga taaaaggaat gagggaagct
    25861 ccaatagaaa aatattgaaa aggaaaaata cttcgaagat gaacctgttc ccatgcaata
    25921 gtcaagaatt cttgacggta tcgagctgga acaacctgtt cttcctgaat atcccgattt
    25981 aaggctaaag aatttcctgc cgctaccata tagtattcat ctctacctgg tgataaataa
    26041 agcatccgta ccccggttga cctctcagaa atttcataaa aagggctttc tagagatccc
    26101 caatgaccaa tcctcgcatg aattgctaag gatccaataa gtccaacatt gattccttca
    26161 gatgtgtcaa ttgggcaaat acgcccatag tgactaggat ggatatctcg tatccgaaaa
    26221 ctagcagtgc gccctgtcag tcctccaggg cccaaataac ttaattttct cccatgaact
    26281 atttgtgtca atggattagt tcgatccaaa acttgagata atgggtgtaa accgaaaaag
    26341 gattcataag tagttgttaa tggagttgag gttaccaaat tctgaggtgt cggtatcaat
    26401 ttatgccgaa ttgctccaca tatagtcccc cgaaccacat tttctaaacg aaccagagcc
    26461 aatccgaatt gatcttgtaa aagatctgct acagaacgaa tacgtttatt tttcaaatga
    26521 ttcatatcgt caagtgcacc cattccaaat ttcagcccaa tcaaatgatc ggcggctgcc
    26581 aatatatctc gtggtaacaa aaatgtattg ttctggggta tatcaaggtt cagtcttcgg
    26641 ttcatatttc gtcgaccaat ccttcctaat tcacatcttt gttgaaagaa tttcttttgt
    26701 aattccttac ataaggattc agaaaatacc ggatcgccac ctacacaagc aaattgttga
    26761 taaaactcca aaatggcatt ttcttttgac ccaatttttt ttctctcctt atcactcaga
    26821 aaagacaaaa aaatttcagg atagcaaaca ttctctagaa tttctcttag attcaaaccc
    26881 atagctgatg atagaactag aatagatatt ttttgtttcc tacttacacg agcccatatc
    26941 cttgcttttc tatcaatttc taattctgat cttcctcccc aatctgatat tatggtgccg
    27001 gtatagaccg aaattccgtt atggtccaat tctgatcggt aataaatacc gggactttgc
    27061 aatatttgat tgatcacaat tctatatatt ccattgacta tagaagttcc cagggaattc
    27121 attagaggaa tgtttccgat aaaaattgtt tgttcttgca tatccctact gtttttccaa
    27181 attaatcccg cggatacata taattcagaa gaatatgtga gtgattcata cacagcatct
    27241 ccttccttta tcaagggttc gaccaattga tatgtttcca caaataattg aaattcaatt
    27301 tcttgatctg tatcttcaat ttttggaaac ttataaagtt cttccgtcaa accttgatca
    27361 atgaacctac aaaatccttc aaattgtatc tgattaaatc caggtattgt agatattccc
    27421 tcatttccat ccccgagcat tttgaatttc ctatttatca aaaaatacca ctattggttc
    27481 attcttcatc taattagata gattagataa atgatctagc aatgatggca tttctatttt
    27541 gtttaccgaa tcacatgaaa ttttacccaa ctccatatct ggaatgtatg aaatacgtat
    27601 gaacggagga agaaagagaa ttttctactt aaattgaatt ggaatttatt ggaattttca
    27661 acagatacaa atggaaagaa attgataaaa catccctaga aacagacttc tgctacttag
    27721 acttattaat taagttatag gattttgtat agaatatcaa aacaaaaatg attccatttc
    27781 taccattatt atgataatac atattccaac ctgcttgaat accagaaaaa taaatggatt
    27841 cgacatttga tcttttcgct gagataaagg cataaaaata agaaagaata tatagaatta
    27901 gaatcggttt tttagcattt aacccccttt tatgttatgg atttcgttgt tcaaaaaatg
    27961 atttgtagag aagagagaga ttttttttac ggatttttga gtagaatatg attgtgaagt
    28021 gtataagaaa agagggtttg tatggcttaa ccacgtgtgg agatatctat aatatccgtc
    28081 tttcttctct tttattgttt tattgtcgtt ctctgttcta ttcggggcaa cacgggttgt
    28141 gctctatgaa aacagaattt ccattttcta ttcaattcaa aattcaaatt gaagtatgat
    28201 acttttctga tatctgataa ttctctatcg ggaacatata taaataatat atatccgtct
    28261 aacaatttct cttggggggt ttacatatac tcataattgt tgttataatt aaaattgaga
    28321 aggatttttt gattgaaaaa atccatactg attagttata tatcaagttg tattttctta
    28381 tgtcattagg aaaacaaaat ttggagattc aaatccaaga atcattcatg cattctaagt
    28441 caatagttaa tggttccgat tttcagaaat ttgaattttg gattttgcga cttaaaatcc
    28501 acatttgatt tttcaataga aaagtaagag aaagctttga acattatgaa tttggagata
    28561 gactcaatca aaattgaaag gatgaatcaa acccaatcaa aagggaagaa ggattaggat
    28621 ttctttgact tttaggaaaa attaaggaaa acagaactca aggtgcaagt acaataaaaa
    28681 agcagttcag tgatccggga aagttttcat ctattttgta tttgtagcat tttggcgaca
    28741 tggccgagtg gtaaggcaga ggactgcaaa tccttttttc cccagttcaa atccgggtgt
    28801 cgcctgatca acaaaaaact cgaaatctct tcttttcttc tgttctgttg atataacccg
    28861 ccgaatgatt ccccagcaga agcagagaaa gcagactgtt gatacttgtt tgattctaaa
    28921 catctggtct gaggggtttt tctaaaaaat tgtaaatatc cttgcattgc atatttaggc
    28981 ttcaaggaaa tattcgaatg ctagaggggc tatcaagact tcgcaattac cttctactac
    29041 aaatcaaaat tttctattat taatgcattg tataatgact ggaccttgaa ttagattgga
    29101 gagcccgata ggaaatctaa atagttgtgg aagggggcgg aagatacttt attatatacg
    29161 aggaactcac aaaaatctct gagtgctcaa gcatccaatc aattgaaatg agggtcaaca
    29221 aaaaaagaat aggacctatt attcctacat gttccattag taacattccc ttgagatgtt
    29281 actgcagatt ttacttgtgt ttaatctttc ccgattagaa atcatatagg aatttcttat
    29341 aaaatgagcg aatttattgg attggtttat taatagtctt cgttcttttt gactctgcgc
    29401 cattgattcc actattatta gtgaggaata atggaacaat tcctttatat ttatagagat
    29461 aggggacata attcatatgg atatagtaag tcttgcttgg gctgctttaa tggtagtctt
    29521 tactttttcc ctttcactcg tagtgtgggg aagaagtgga ctctaggggt cctactaatt
    29581 gagttaagga agcaaactgt atcaatatca attgctttct agatcgttct gcaacacgtt
    29641 ttgaacaaaa tcaaaatatc ttcattttga aattccattg gactcgactg gagtaatgta
    29701 ttataggaat catcctcttt caatcaaaga gctatttcaa cgattcccat gtttgtagtt
    29761 cgaaaggaag aggatcccag gaaatttatt cgaacctaat tcttccgaaa ttttctattc
    29821 caatcaacgg cctcttacca ggtgatactg aggagggccg gacccttttt ttatttgttt
    29881 ctctctttac tgttcaaaga agaggtggtt ttgttaagtg tatacgcact ttgtatgaga
    29941 aagaaaggat ataaacatag tggttgtcta acgagatact atgcagaata agatcttcag
    30001 gtgagtcaca tattgcgcat ttaccgcttt cgaatttttg aaattggatt tatgctttat
    30061 cgacttattt catatcatgg ttcaggcgtt aaaaatcggt gaggtttact cttccttttt
    30121 gatgcccgtg gaactactgt caatggttta ctcaattact tcttgggaat gttaaaaaaa
    30181 agattactac gtgatttttt gaatctgcct atatctagcg cttttccttc attgatttga
    30241 ttctttcaat agataccgag attcagattg gaaatcaaaa atctagtaat tcaaactata
    30301 agacataaga gtaattcaga ttgatcagaa caaatagata tagcaaataa atggaattgg
    30361 atgctatgtc aatcccatat atggaattga tattcacata tatcaagata atattgtaga
    30421 ttgatctata gatccatatc aaaagatcca tatcaaatgc agcctctatc tttattttat
    30481 tccagggggc tacaatctaa ctaataaata gtatggtaga aagaaataga tgaatctttc
    30541 tttctaccat actatctatc tattagaata ctgccgattc tagtccactc atttcattta
    30601 agacatgaaa ttagaatctt tttcatttta tttcgtcaat tttggctaag aactcagaag
    30661 tcaagtttca ttcaaattag ttaataatta atcgttttga ctgactgttt ttacgtaaat
    30721 gataagtaga aaagcggtag gaactagaat aaatagtgca gtagcaataa atgcaagaat
    30781 atttacttcc ataatctcat cggtttttta cttcgcaata actcgggatt taatcccata
    30841 gagatgataa atctttggcc tgtaaattca atgaatgaat attacctctc gatgatcttg
    30901 aatcggatca atatcatgaa taacaatatc tgaactatca aatcaattcg tcgtcgagaa
    30961 ttgaatagta taacatagga agttctttta tccataccgc cccaaacttg gattcctgac
    31021 ccaatccaaa attcctttat ttatttatca ttatcatttt ttctcatctg ttcttttttt
    31081 ctctctaatc tatctagttc cttcttgtac aatcatctga tgaagtctca tcaaatagct
    31141 cttccacttc cagtggtcac atagttacaa acccaaacaa acaataaaag ctaaatggaa
    31201 aaagaaagga gtttagaact aaactatttt tgacttggaa gacaaagaag tgtgataaag
    31261 atgagaccgt ataaaatgaa tattcatcaa atttactatt ttccgatttg ttctttcgtc
    31321 gacggggcct taaaacaaaa tgaaaaatcg gaaaaatgat tcattcccct ttctaagagg
    31381 agtaggatct ttggttgatc tgccctttcc cctcctttct tcgtagatta ttagccccgg
    31441 gacacctata tcaaaagctc agtgtgcaat ttgcatgaaa tccatttttc aacttcaaac
    31501 tagtaagtga ggttccataa atccgtagcc agaaaaataa attgtttttt ctggaaagta
    31561 ttttcttata ttaaattttg tattggacaa gaaaggaatt ccccttgtgt atgcgcccct
    31621 caaaaaggta tagtactcga ttccattaca tgcatcgggg gcaatcgaaa aggccagcat
    31681 ttcttggaat actgactata atgctatcaa taattgtagt aatccaaccg catatgtctt
    31741 tctcctacca aaaggaaaga aaaaagaaat aaggatttcc cctttgcttt gacaatgaaa
    31801 ttctgccccc ggtccccttc ataaaaaggg agagatttat tgatatattt attggatcca
    31861 tcgggactga cggggctcga acccgcagct tccgccttga cagggcggtg ctctgaccaa
    31921 ttgaactaca atcccaggga aatacgggat ctagcagaaa atttgattct tttttatctc
    31981 cggatcgggt atttctgaag tacaaagggg gttatatcat ctcatggcgg attggcgaat
    32041 tattgggccg agctggattt gaaccagcgt agacatattg ccaacgaatt tacagtccgt
    32101 ccccattaac cgctcgggca tcgacccagg aagaatcaat tttagactta ttggtaatcc
    32161 atgatcaact tcctttcgta gtaccctacc cccaggggaa ttcgaatccc cgctgcctcc
    32221 ttgaaagaga gatgtcctaa accactagac gatgggggcc tgcttgacca accgccatca
    32281 tactatgatc atagtatgat cagttttttg aaattgtcaa tataatcgaa tgattctatc
    32341 cgagggatct ttcccccttt cagaattgca tagaattttt ttttattcgt cattgatgaa
    32401 ttattcatta gaatcgccat tagaaatcta gtagtagtat ttttttattt tggaattatt
    32461 tcaattgaat ttatttcgat tattttagtt tagattattt agtatttctt tttttattta
    32521 taaataaaaa aaagtaataa atacaaaaaa tagaaataat aaggaagagt aggatttttg
    32581 cagggaatga ttggtccgtc agaaaaggaa aaaggtgtga aatttgattt ctttcacttt
    32641 catttgattc attgttaaga cgagatatcc ttatctccct cccaccaaga caggaaatta
    32701 acaaacgaga aatctagtaa gcgggatcaa gaagaaaatt cttttttctc caagaattta
    32761 gttcaggaga caagtagaat ctcttcattc catgattcga tgaaatatct tgaattttat
    32821 gttgaattgc taggtgtatg tacatgtatc aatcaagtga attttgttct ggtgggatca
    32881 attcaataaa agaaaaaaag caattcgagt cggtcttgaa acaattcatt gcattttctc
    32941 ctagacttcc taggtaaatc cattttatta ttcaacaatg agccactaga cactatgtat
    33001 ctactgcatg tacttatgca tatatactta tatttataat atatgtacat atagatattt
    33061 tatccacata gtgaataatt ccggaattaa atcaaaaagg cccttttaac tcagtggtag
    33121 agtaacgcca tggtaaggcg taagtcatcg gttcaaatcc gataaggggc tttgtaaaac
    33181 tctaatctag tattcatatt tgaggggaga attgtatttt tatttgtaat aaaaaaagta
    33241 gctaactgga taatacatta tcattatact taattattat acttagttat aaagttgaac
    33301 atttgtttag tcaatttgca ttattatgaa tttctgaata atgaaaagtc acttcttgaa
    33361 tcaccgaata ttcctatttt ccattatacc aaccagaaag gttagaaatc aacaaaagaa
    33421 aaagtaagtg gacctgacct attgaatcat gactatatcc gctattctga tattaaaatt
    33481 cgatagagat gaaattggag cagttgattt ttttttattt catttttttg ttttggactc
    33541 cacaagaatt tgtcgatatt tccgattaaa tcttcttgtt actagatttt ctataggaaa
    33601 aattatagga ataaattgtt attcctttcc tctacagaga aacctttctt ccaagtcaca
    33661 ccataagagc catttattat ctttctttga ttccagatca aagattaatt tcatcattaa
    33721 tttctatcta gattatatat ctatattata ttaagtggat ttcgatgtat atctatcaga
    33781 tcgtggcttc atgtaccaaa tatttcaata tcgttgcatc cggtattttt gttttgttcc
    33841 aacagtgtga tgaagaatag atccgagaaa gagactttca tttccagtct cttatttatt
    33901 tattttattt ttattgaatt ttctaaaagg aaaatctaaa aggaaaaata gtagattatc
    33961 tctttttcta acagataaaa gaatctaaaa ataaatattc gatcgaactg tcttttttcc
    34021 ttcgatccgt ggaaagatat actctggggt tttagattta tttatatgaa gtatgaagga
    34081 aagggatcgc ttggtccttg aagagttctt tcaaaacaaa ggattgattg aattgtctta
    34141 ttaggacaat tcatggttca tatgcttagt cagaaggaat aatccaatgg agttcatgga
    34201 tttacctagg tcagtttatg ggctaatcaa taaaggattt ttatcttcga aacccattgg
    34261 aaagggcagt gcaagagaaa tcatacaaaa atgatcgaat cttcggacgc cccgaaaaag
    34321 atatgaggtg ctcggaaatg gtcgaagtag ttgaatagga ggatcactat gactatagcc
    34381 cttggtaagt ttaccaaaga cgaaaatgat ttatttgata ttatggatga ctggttacgg
    34441 agggaccgtt tcgtttttgt aggctggtcc ggtctattgc tctttccttg tgcctatttc
    34501 gctgtagggg gttggttcac aggtacaacc tttgtaactt catggtatac ccatggattg
    34561 gccagttctt atttggaagg ctgcaatttc ttaactgccg cggtttctac tcctgctaat
    34621 agtttagcac attcgttgtt gttactatgg ggtcctgaag cacaaggaga ttttactcgt
    34681 tggtgtcaat tggggggtct gtggactttt gttgctctcc atggagcttt tggcctaata
    34741 ggtttcatgt tacgtcaatt cgagcttgct cgatctgttc aattgagacc ttataatgca
    34801 atcgcattct ctggtccaat tgctgttttt gtttctgtat ttctgattta tccactgggt
    34861 cagtctggtt ggttctttgc acctagtttt ggtgtagcag ctatatttcg attcatcctc
    34921 ttttttcaag ggtttcataa ttggaccttg aacccgtttc atatgatggg agtcgccggt
    34981 gtattgggcg ctgctttgct atgcgccatt catggtgcta ccgtagaaaa tactttattt
    35041 gaagatggtg atggtgcaaa tacattccgt gcttttaacc caactcaagc cgaagaaact
    35101 tattcaatgg tcaccgctaa ccgcttttgg tcccaaatct ttggggttgc tttttccaat
    35161 aaacgttggt tacatttctt tatgttattt gtaccagtaa ccggtttatg gatgagtgct
    35221 cttggagtag tcggtctagc cctgaaccta cgtgcctatg acttcgtttc tcaggaaatt
    35281 cgcgcagcgg aagatcctga atttgagact ttctacacca aaaatattct cttaaacgaa
    35341 ggtattcgcg cttggatggc ggctcaagat cagcctcatg aaaaccttat attccctgag
    35401 gaggttctac cacgtggaaa cgctctttaa tggaacttta gccttagctg gtcgtgacca
    35461 agaaaccact ggtttcgctt ggtgggccgg gaatgcccga cttatcaatt tatccggtaa
    35521 actactaggg gctcatgtag cccatgctgg attaatcgta ttctgggccg gagcaatgaa
    35581 cctatttgaa gtggcccatt tcgtaccaga gaagcctatg tatgaacaag gattaatttt
    35641 acttccccac ctagctactc taggttgggg ggtaggccct gggggagaag ttatagacac
    35701 ctttccatac tttgtatctg gagtacttca tttaatttct tctgcagtat tgggctttgg
    35761 cggcatttat catgcacttc tgggacctga gacacttgaa gaatcttttc ccttctttgg
    35821 ttatgtctgg aaagatcgaa ataaaatgac cacaatttta ggtattcact taatcttgtt
    35881 aggtctaggt gcttttcttc tagtattcaa agctctttat tttgggggcg tgtatgatac
    35941 ctgggctccg ggagggggag atgtaagaaa aattaccaac ttgaccctta gcccgagtat
    36001 catatttggt tatttattaa aatccccttt tggaggggaa ggatggattg ttagtgtgga
    36061 cgatttagaa gatataatcg gaggacatgt atggttaggt tccatttgta tacttggtgg
    36121 aatctggcat atcttaacca aacccttcgc atgggctcga cgcgcacttg tatggtctgg
    36181 agaggcttac ttatcttata gtctaggggc tttatcagtc tttggtttca ttgcttgttg
    36241 ttttgtctgg ttcaataata ccgcttatcc tagtgaattt tacggaccta ctggaccaga
    36301 agcttctcaa gctcaagcat ttacttttct agttagagac caacgtcttg gggctaacgt
    36361 gggatccgct caaggaccta ctggtttagg taaatatcta atgcgttccc cgaccggaga
    36421 agtcattttt ggaggagaaa ctatgcgttt ttgggatctg cgtgctccat ggttagagcc
    36481 tctaaggggt ccaaatgggt tagacttgag taggttgaaa aaagacatac aaccttggca
    36541 ggaacggcgt tccgcagaat atatgactca tgctccttta ggttctttaa attccgtggg
    36601 tggtgtagct accgagatca atgcagtcaa ttatgtctct cctagaagtt ggttagctac
    36661 ctctcatttt gttctaggat tcttcttctt cgtaggtcat ttgtggcacg cgggaagggc
    36721 tcgtgcagct gcagcaggat ttgaaaaagg aattgatcgt gactttgaac ctgttctttc
    36781 catgacccct cttaattgag atgagacagg agatccaatg cttgaatgaa gtaaaaatca
    36841 ctttgattca atcatacatc ttggaatcag cctaagtatt ccttttttct tttttttttt
    36901 tcaattcatt ttatctaatt tatatctaat ctatttttct ggcttggcta ggtgggatag
    36961 ccgagccatt cccttttctt tcggatagca ggttgggcaa aaccactaaa gaaaaaaatc
    37021 tattcaatta gcaaaaaagg agagagaggg attcgaaccc tcgatagttc tttgttaaaa
    37081 ctataccggt tttcaagacc ggggctatca accgctcagc catctctccg aaagactatt
    37141 tttattttat tcctccgaat agaacatggc cataggggtg gataccccca ctatctgtag
    37201 aaagatctca ggtgcgaatc caccggtcga tctatctatc cgtatataga tatacgatct
    37261 agcatgccca tttgtgaaat aaaaaataaa attccatttc cccccacccc actccatgta
    37321 cgaataaagt gcgaaagggg gagtagtaat aagtcatata gaatcaatgg attcatgata
    37381 aagtaaaatc cctcgatgac atattttatc acaattaata ttttttggct gatagaggga
    37441 tcaaatggta tatagttcat ttgttggtag cttggaggat taaaagcatg actcttgctt
    37501 tccaattggc tgtttttgca ttaattgcta cttcattgat cttattgatt agcgtacccg
    37561 ttgtatttgc ttctcctgat ggctggtcaa gtaacaaaaa tgttgtattt tctggtacat
    37621 ccttatggat tggattagtc tttctggtgg gtatccttaa ttctctcatc tcttgaacct
    37681 attcgtcgca gacccaaaac caaaatgacc cccctaattt ttctcggttg tgagacacat
    37741 taaattggaa tctaagtccc caaagaaaac gcaaatcaaa taaagaaaac aaaaaaatta
    37801 gaggggggtc aaacttcttg aataaaaaga atacaattaa aaaaataatt ggaatcgttc
    37861 cgaagagaat atgtgtcccg gcactgcaca aaaaagatcc ggttatatat catatatgtg
    37921 ggtacatatt gtgtatcaag aacaaaaaaa tgcggatatg gtcgaatggt aaaatttctc
    37981 tttgccaagg agaagatgcg ggttcgattc ccgctatccg cccaagatcc aagataaagt
    38041 aattttatta ctatttattt attattgaat ttcataaata gcattaaata tatccttaaa
    38101 ttaagggttt ggtatagttg gccgtgatag tgtagtgatt ctatccctcc cctacgtttt
    38161 ctttttcctt ccgcgaaaga cgggaattaa ttactagtta acagagtcaa ccctaaaata
    38221 gtttggcaaa acaagatgtt gcggagacag gatttgaacc cgtgacctca aggttatgag
    38281 ccttgcgagc taccaaactg ctctaccccg cgccgaagat aagaactgaa aactaataga
    38341 taaacaagga ttaaatgcgc ccctccaccc tatctgtaca aatagaatag cccatttata
    38401 cagaatggta aaggggcttc tatgatcatc gaccatagaa atagaaatga agcgttaatc
    38461 cttaccaact tgatcttgtt gctcctggca acaaacatgc atgaaccatt tcacgaagta
    38521 tgtgtccgga tagtccaaag tctcgatagt tagctctcgg ccttccggtc aaaaaacaac
    38581 gtcgatgaag gcgtgtaggt gcactattcc gtggtgggga ttgtaacttt ccataaattt
    38641 cccatttgtc actcaacgac ggaaccttgc ttatttcttt ctttgaggat cgacgaatca
    38701 aatgatattt ctgttccaat ttttgcctct tcttctccct ctgaatcaaa cttttccttg
    38761 ccataatggt tgaattccta ttagtatcca tgatacaagt cgaatcctag atgtagaaat
    38821 agaagaaggt ggacccctct ccgtcgaaag aaatgagatt atcgcggata cacacattaa
    38881 aaatattaac caaatttgcc cgacgtagag gcaatcaaga aagccgcata agtgaatata
    38941 taacctacag aaaagtgagc taatccaacc aatcttgctt gtacaatgga aagggccact
    39001 ggtttatctc tccagcgaat caaattggcc aaaggtgtgc gttcatgagc ccatgctaaa
    39061 gtttcaatca attcctgcca atatccacgc caagaaatta agaacataaa tccagtagcc
    39121 caaacaagat gtccaaataa gaacatccat gcccaaaccg ataaactatt cataccaaaa
    39181 ggattatatc cgttgataag ttgtgaagag tttaaccata aataatccct taaccaaccc
    39241 atcaaataag tggaagattc attaaactgt gaaacgttac cctgccataa tgtgatgtgc
    39301 ttccaatgcc aataaaaagt aacccatcca atagtattta acatccaaaa aactgccaaa
    39361 taaaacgcgt cccatgccga aatatcacaa gtaccgcctc gtcctgggcc atcgcacgga
    39421 aaactataac cgaaatcctt tttatccggc attaacttgg aaccacgtgc atctaaagca
    39481 ccttttacta agatcaatgt agttgtatgt aaaccaagag caatagcatg atgaaccaaa
    39541 aagtctccag gacctattgt taaaaataat gaattactat tttcattaac agcatttaac
    39601 caacccggca accagatgct tcgacccgca ttgaatgctg gaccactcgt tgaagataaa
    39661 agtacatcga acccatatga agttttacca tgagcagatt gtatccattg agcaaatata
    39721 ggttcaatca agatttgctt ctccggagtg ccaaaggcaa gcatgacatc attatgaaca
    39781 taaagtccca gggtatggaa tcccagaaag aggctggccc aacttaaatg agatatgata
    39841 gcttctttat gctctaacat tcttgccaat acattatctt cattttgctc cggattgtaa
    39901 tctctaatga aaaatatagc tccatgagca aaagctcctg tcatgatgaa tcctgcgata
    39961 tattggtggt gggtatataa tgcagcttga gtagtaaagt cttgtgctat gaatgcataa
    40021 gcaggtaaag agtacatgtg ttgagctacc aaagaagtaa taacccctaa agaagctaga
    40081 gcaaggccta attgaaaatg aagcgaatta ttgattgtgt cataaagacc cttatgtcca
    40141 cgccccaatc gtccccccgg gggaatatgt gcatctaaaa gatctttcat actgtgccca
    40201 atcccgaaat tggttctata catatgacca gcaacgagaa aaataaatgc aatagctaaa
    40261 tggtgatggg caatatcagt cagccataaa ctttgcgttt gtggatggaa tcccccgaga
    40321 agagttagaa tggcagttcc cgccccttgg gcggtaccaa ataaatgact acttgaatcg
    40381 gggttttgag cataaagatt ccattgacct gtaaaaagtg ggcctaaccc ttggggatgc
    40441 ggtaatacat ctaagaaatt attccaccga acgtactccc ctctggatgc aggaatagca
    40501 acatgaacta aatgccctgt ccaagccaag gaacttacgc caaagagtcc tgacaaatga
    40561 tgattcagac gagattcggc atttttgaac caggaaacgc tcggtttcca tttcggttgt
    40621 aggtgtaacc aacctgctat taaggatatg gcagaaagaa ataatagaaa aagagcgcca
    40681 gtataaagat cttcattagt gcgtaaaccg attgtatacc accactgata aacaccagaa
    40741 taagcgatat tcactgggcc aagagcaccc cctcgagtaa aagcttccac ggccggttga
    40801 ccaaaatgag gatcccaaat tgcatgagca ataggtctta catgtaaagg gtcctgtacc
    40861 cacgactcaa aatttccttg ccaagctaca tgaaacagat ttccggaagt ccacagaaaa
    40921 attattgcta attgaccgaa gtgagaagca aaaatattct gataaagacg ttcctcagta
    40981 atatcatcat gactctcgaa gtcatgtgcg gtagcaatac caaaccaaat acgacgagta
    41041 gtggggtcct gagctaagcc ttggctaaac cttggaaatc gtaatgccat aatgcttttc
    41101 aaatcctcct agccattatc ctactgcaat aattcttgct aagaagaatg cccatgttgt
    41161 ggcaattcca cccagaaggt aatgggttac tcctacagca cgtccttgta taatgctcaa
    41221 ggctctgggc tgagtagcag gagcaacttt taatttatta tgagcccaaa cgatggattc
    41281 aataagttct tgccaataac cacgtccact gaatagaaac attaaactaa aagcccagac
    41341 aaaatgagca cctaggaaaa aaaggccata tgcagataat gaagaaccat aagactgaat
    41401 tacctgggat gcctgtgccc ataagaaatc gcggagccac ccattaatag taatagaact
    41461 ttgcgcaaag tttcctcccg tgatatgagt tactacccct tgatcactta cactgcccca
    41521 aacatctgac tgcattttcc aactgaaatg gaatattact accgaaattg cattgtacat
    41581 ccagaatagt cctaagaaga catgatccca ggccgatact tgacatgtac cccctcttcc
    41641 aggtccatca caaggaaaac gaaaaccaag atttgcttta tccggtatca aacgggaact
    41701 gcgagcaaat agaacacctt tcaagagtat caataccgtc acatgaatcg taaatgcatg
    41761 aatgtgatgt accaagaaat ccgcggttcc taatggaata ggcaacaaag ccaccttgcc
    41821 acccactgcc actaaatcac caccccccca agttaaacta gtacttgctg ttgcaccagg
    41881 agccgttgca ccaggtgcta aagcatgggt gttttgtatc cattgagcaa aaactggttg
    41941 taattgtata gcggtatctg aaaacatatc ttgaggacgc cctaaagcgc tcatggtatc
    42001 attatgaata tacaaaccaa aactgtgaaa gcctagaaat atacatgccc agttgagatg
    42061 ggatatgatt gcatcacgat gtctaaggac acgatctaat agatcgttgt accgagtagt
    42121 tggatcataa tctcttacca taaaaatggc tgcatgcgcg gcagcaccaa ctatgagaaa
    42181 tccaccaatc cacatgtgat gtgtgaacaa tgacagttgt gtaccatagt cagtagctag
    42241 atacggataa gggggcatgg aatacatatg gtgagctaca acaatagtta aagagcctaa
    42301 catagctaag ttaagagata attgagcatg ccatgacgtt gttaggatct catataggcc
    42361 tttatggccc tgacctgtaa atggaccttt atgagcttct aaaatatctt ttagtccatg
    42421 accaataccc cagttggtcc tatacatgtg acccgctatc aggaaaagaa ttgcaatagc
    42481 taaatggtga tgggcaatat cagtcagcca cagaccccca gttactggat ctaatcctcc
    42541 acgaaaagta agaaagtccg catattttga ccaattcaag gtgaaaaatg gggttgctcc
    42601 ctcggcaaaa ctgggataaa gttgagccaa aagatctcga ttcaagataa attcatgagg
    42661 aagtggtatc tctttaggat ctactccagc gtttagaaat tggttaatcg gtaaagatac
    42721 atgtacttga tgccccgccc aagagagaga cccaagtcct agtagccctg ccaaatggtg
    42781 attcagcata gattctacat cttgaaacca agccaatttt ggcgccgctt tatgataatg
    42841 aaaccaacca gcaaaaagca ttaacgctgc aaagaccaat gccccaattg ctgtacaata
    42901 gagttgtaat tcactagtta ttccagatgc tcgccaaatc tgaaaaaaac cagaggttat
    42961 ttgtattcct cggaaacccc cgcctacgtc accatttaat atttcttggc ccactattgg
    43021 ccaaaccacc tgggcactag gcccaatgtg agttggatca cttagccacg cttcataatt
    43081 agaaaaacga gcaccgtgga aatacatgcc gctcagccaa agaaagatga tggagagttg
    43141 accgaaatgt gcactaaata cttttcgaga gatctcctcc aaatcactgg tatggctatc
    43201 gaaatcgtga gcatcagcat gtaggttcca gatccaagtg gtagtatcag gccctttagc
    43261 tattgttctt gagaaatgac ccggtctggc ccattcctcg aacgaagttt ttacgggatc
    43321 cctatctacc aaaattttaa cttctggttc cggcgaacga ataatcattg agtcctcctc
    43381 tttccggaca acacatacaa agagacccgc caacagtcaa ataattagtg aaccttagag
    43441 atagagagat atttctataa ttagttcgtt tctcttctat ttttctatct cccatctatc
    43501 tattttcttt agttatttac tagagcaatt atgatctgga agtcgatccg gggcaagtgt
    43561 tcggatctat tatgacatag ccttgaggcg ctcaacggac cttttaacct tctaaaaacc
    43621 ttttggggct ttggattgat ccaaaaacga cttttttgtg caacctagtg tatattcata
    43681 gaagttatta gatggagctc tttaattttt tacctagaag attttaatta ctctattcca
    43741 aatcacgcga gtagccatta aacattacta agagacatcc ccgctatata tatttagtga
    43801 ttcgagggtt tattttatta gttttaataa taagaatttt gtttaattta atataataaa
    43861 caaagtctat tttgtactct atctgtgtat ccttttttat tcctaaaaaa tagcagatga
    43921 aatagaaggc ttagaaggga gataatgaaa ttatgtgatt gggtcttcca aaagcaaagg
    43981 aatgatccgt tttttagtta actgatctga tgggtccaac aaacaataaa ttataacaaa
    44041 tatttaaatt ctaaataaaa aaatcaaaaa taatagacta agattctaaa taaaggataa
    44101 taaataaacg ggatcttctt ttattcgaaa cgtctcgtga tcttcaacca attatgcgct
    44161 tcaatataat taccgggagt aagcgctata gcctgtttcc aatactcagc ggcttgatcg
    44221 aaccaagcct ctgcaatttc agaatctccc tgttgaatgg cctgttctcc ccggccggaa
    44281 taggtagttc aattccttcc cttagaaccg tacttgagaa tttcttacct catacggctc
    44341 aacagtcaat tcttttggtg tcccattttg atctatacca tatctaataa aatctaatga
    44401 gatttctcat ggatctatcc cagttttagg attaaccaaa agaaaaatag gttaattaca
    44461 tgagtttcaa actgaaattt ggatgaataa tccgtttatt tagttttatc ttttttccca
    44521 ccttcagaag aataaagcat aggcatttct actagtgtta gaattttatg aaaggtaact
    44581 atctcggttt catagataaa tttatataga atctttgaaa aagactttct ttcataagaa
    44641 agaaaatact tactatcttt gggatctgat cctacaccgc tgctcaagac tttagtggat
    44701 cgactctatt acataagtta attcctaatt tttatctcac atcataagat aagtatttct
    44761 tccatcatga cataagtacg cagttattat tgtatcggcc caaaacctcg ctaattgatc
    44821 tttacggtgc ttcctctatc tctatcaatt aaagccttat atccatagaa aaaagttgct
    44881 aggcattttt attttttcct attttgactt ctatgaagtt tctttctttg ctacagctga
    44941 taaaaatcgt tgttttagac gatgcatatg tagaaagcct atttggttct agtagttact
    45001 ttactagatt tttctttttt ttttttcttt ctatagtgga gatagtcgca cgtaatgaca
    45061 gatcacggcc atattattaa aagcttgtgg taagaatggg tttcgttcta gtgctcgaaa
    45121 ataatattcc aaagctttcg tatgttctcc attacttgtg tggataagcc ctatattata
    45181 gagtatataa cttcgatcat agggatcaat ttctagtcgc atagcttcat aataattctg
    45241 caaagcttcc gcgtaatttc cttcggattg agccgacatc cgttacggtc gtcattcaat
    45301 tgaaagaatc tccgttccag aaccgtacgt gagattttca cctcatacgg ctcctccctt
    45361 atgtgcataa tgagaataat acatagaatc aaaaaagatt caacggtgaa aatattctca
    45421 ttatgaactc agcagggcta gtgtttttac aagaaatctc tagccaacct tcctgcaaga
    45481 gattctttct taacatcaag cctattggga ctagatagaa atgataagag aactccaaca
    45541 atttctttgt ttttaacgcc tcctaatttc caggaattag tcacttcaat agccttcgat
    45601 ggttatacgg gtatccaaag gacgaacgag atggatgttt gttgtcccaa ccattctttt
    45661 agtcccaagc ccgctaagga aagggctgac ttagaacaaa gttttcgtgt tgttgattcc
    45721 taggtgtagt gcttcttccc ctatgctgcc tattagcgct agtagagtag gattgacccg
    45781 taatacagaa cctctaggcg taacctttcg cttaatacta gaatcgagaa tcaaaacata
    45841 gcatctgagg ttgcattaat cgaggataca cgacagaagg aattgttcta tttccaaact
    45901 tcaccttcaa aaagcgtaga tttttttttt caaaaatttt ctcgaatcac gtgtttttct
    45961 cctcgtaaga ctgagagaaa tgaataaata tgaaatgaaa aaaaaagaat caaatcgcac
    46021 catctctgta ataggtaaat gcctcttttt ctcctgaagt tgtcggaatt actcgtaata
    46081 agatattggc tacaattgaa aaggtcttat caataaaatt tccatttatc cgtgatctag
    46141 gcataggtag caatccattc tagaattctt ctcattacct ctcatgggaa aaagatccca
    46201 caaagaaaag aattgtatag tacgaaataa cataaaaact tatttttttt ttaagaaaaa
    46261 aacaaaagat atgaatcctc tattccaatt gttccttttt gacaggaatc gataagaaat
    46321 aagaaatatt tcaaggcgat tcgatttcat actaatgtag tagtatagga actattccga
    46381 tttcggtgaa gttacaaatt cgaagaactc gagaaatttt gattgaatca tgatacaaat
    46441 tacaaagaag aaaaaagacc gaataatcat tctatgatga aaatagaata actgccaatt
    46501 ttgtgtacat aacgggtata cactatacaa tcaaatctaa atttttttta tgaatttcta
    46561 ttctaataga ggggtaggta tttgttgttg agaactccaa aaccgaaaag gaatttgcaa
    46621 atttttctgg tatggaatcg tagtctatat aattcgaatt atgatttaag agtatccatt
    46681 aactatagtc taaaagatat agaccatcaa tcagttgatt cgttctaatt cattgaatta
    46741 atccgttata aaaatatcag aaaaagaagg gaacgttgtt tttgcaaaca tgaatcgaat
    46801 ttttttttca caatttttac gcaaaattgt atctttatcc cggagcctcg aaggaaagaa
    46861 aaatcgttct ttgctttgac tttgatgaaa aattttcagt taaaatggat tggtcgtacc
    46921 tatccaataa tggaatatgg attatgactg actcgctatt cactcggttt ttgggtcata
    46981 atcattatgt aggagagatg gccgagtggt ttaaggcgta gcattggaat tgctatgtag
    47041 gcttttgttt accgagggtt cgaatccctc tctttccgta cattcgctta attcaccaat
    47101 tttactaaca acaagggctc aaatagcaat ggataccatt attccaacag ctagaccctt
    47161 ctttgatcta aagatataga ttcttaattc ctaattgctg tgacgcgtaa aatagaatac
    47221 taaaaaataa tcataatcaa aatactggaa agaaaagagt agacaaggaa tgaaaatgga
    47281 tccttggtct atgatacaaa aatgggggaa atccagatca aactcggatt tatcttactt
    47341 aaccttaggt taatttactt cgcctaaagg gaagaaaatt tttcgaaccc tcggtttcag
    47401 tctgaggttt aagtctgacg agaataatat tctacgacta gcaattcatt tattttcaaa
    47461 ccgacccatt tactatctat tatttgattg actaatcctt tatattggaa tgggtgaagg
    47521 gtcaaatggt ttggtaattc ctcatgaggg gatgaatcga gagaaatttg aatcagagct
    47581 ctggattttt gttcatcctt tgccgtaata atatctcggg gtttgcagcg ataactcggt
    47641 atatctacta tacgaccatt aactaaaata tgtcgatggt taactaattg acgggctgcg
    47701 ggaatagttg aagccatacc caatcgaaaa aggatgttat ccaaacgcat ttcaagtaat
    47761 tgtagtaaaa cttgacctgt tgaccccttg gcttttctgg cgatacgaac gtatttaagt
    47821 aattgtcgtt ctgtaagacc ataatgaaaa cgcaattttt gtttttcttc tagacgaata
    47881 cgatattgag attttttccc ggaacgcgat tggtttctaa gatcacttcc ggtcctaggc
    47941 tttttattag ttagtcctgg taaagccccc aggcggcgta tttttttgaa acgaggtcct
    48001 cggtaacgcg acataaagac tccttattct tatttcttat ttagtatttc gaattaattc
    48061 ttatttctat ttattttatt ttttattgaa ttttatttta cagaataaac ctaaactaaa
    48121 actaaactga actaaatgaa gcgaagttta ctgaaatagt gtacttgtac tattactata
    48181 aagaaaagaa gaatgggatg aattggataa atatacagac ccccttctat tatatatata
    48241 atcctttcct gacataattg gaagttccta taataaattg atagcttttg gaaaaggaag
    48301 aaggcgctat ttccctattc tttgatttca aaggaacatt atcaatcatc taaaaaatgg
    48361 aataaaaact aaaaaatgga ataaaaaaaa gaatagggaa aagccggcta tcggaatcga
    48421 accgatgacc atcgcattac aaatgcgatg ctctaacctc tgagctaagc gggcccacat
    48481 aacagaaatc ttatatgcat agtaattgac taaactattg gaattggaat tttagttatt
    48541 aactattcaa tattatattg aatattctag aacataagga ttaatatagc gatatagaag
    48601 ttcgatttat cacaattcta ataacaactc taatactaat attattaaat agtgattgta
    48661 aatattgtta atattctttt attttcattt tcaatttgaa tggtaaatgc tctttttcat
    48721 ttcttttttt gtcatttgaa atccttttga ttttttatta cagttctata tttgattcta
    48781 tatcatatat atctctcatt ctatatttat ttcaaattct aattgtttaa tggaatggtt
    48841 agttataact aatgagacat tcctccgctt tcaggcgaaa gtgaagataa aaaaaaagaa
    48901 tcgaccgttc aagtattcca aattgaatgg caaaatggca ggaagagaga catatagatg
    48961 gggtatatat ccatctatat tgaattgcgg attccaaaat gataaaatca tttttgattg
    49021 aacaaaaaaa ggtctcctat agaagatagt taagaaaatc aaagaggaga aaacacgttt
    49081 tcgagatagg aatcggtacc taatgaattc aatggttcca gtataaatga aagaaaaaga
    49141 aaaaggaatg acatcacaac gagatcctaa tctcaaaaag aaagggggat atggcgaaat
    49201 cggtagacgc tacggactta attggattga gccttggtat ggaaacttac taagtgatca
    49261 ctttcaaatt cagagaaacc ctggaattaa caaaaatggg caatcctgag ccaaatcctg
    49321 ttttccgaaa acaaacaaag gttcagaaaa aaaaggatag gtgcagagac tcaatggaag
    49381 ctattctaac aaatggagtt aaatgcgttg gtagaggaat ctttacatcg aaacttcaga
    49441 aagaaaaaga atgaagtgaa ggataaacgt atatacatac gtattgaata ctatatcaaa
    49501 tgattaatga tgacccgaat ccatattttt tctataaaaa atagaagagt tggtgtgaat
    49561 cgattctaca ttgaagaaag aatcgaatat tcattgatca aatcattcac tccatagtct
    49621 gacagatctt ttgaagaact gattaatcgg acgagaataa agatagagtc ccgttctaca
    49681 tgtcaatacc ggcaacaatg aaatttatag taagaggaaa atccgtcgac tttaaaaatc
    49741 gtgagggttc aagtccctct atccccaaaa agactatttc actccccatc tatttatccg
    49801 accccctttc cttagcggtt ccaaattcct tatctttctc attcactcta ttcttttaga
    49861 aatggatttg agcgtaaatg gctttctctt atcacaagtc ttgtgatata tatgatacac
    49921 atagaaataa acatctttga gcaaggaatc cctagttgaa tgattcccta tcaatatcat
    49981 tactcatact gaaacttaca aagtcatctt tttgaagatc gaagaaattc cccggctttg
    50041 ataaaatttt taatctactt ttgtccttgt aattgacata gaccccagtt ctctaataaa
    50101 atgaggatac tacattggga atagccggga tagctcagtt ggtagagcag aggactgaaa
    50161 atcctcgtgt caccagttca aatctggttc ctggcacatg attaatttgt atgggtctct
    50221 cttccctcga attaatttct aattaattga tatgaatcaa catacatatt cttttagagt
    50281 ctagattaga ataatagctt tatccagttt ggcgagatat accccatcta tgttctagat
    50341 gggtagagtt tcttagataa agtatctaaa agaattggat tctatcttct cttttttttc
    50401 tcctctcgtt caaccgaatt tgaatacgta atacatattc gaaaggtaaa attggttaat
    50461 tgttgaaagg ctcaaaagtc gaatccgaat ctaggggggt tgaaatagac aagattcagc
    50521 tcagatccaa agaaatagaa tccgatattc tctcatttct ttgtcttttc tttcatattc
    50581 gatttcttca ttccggattt ctccattcct tcctatatgc ctttctagaa cccgtctaag
    50641 taatgtgcgc agtacaaagt tcatgatgca gaactcattt ggttcatcct attggtgtga
    50701 cccatccgaa ataagtatct tccaaataaa tgtgagaatt ccaatgaatc cctaattgtc
    50761 tttttttgtt agcctatcga taattcccta aattagacct gcttaatcta gaatagaacg
    50821 tgcaatcctt gaatatctga aattgtctaa gtggaaatag ctttcttatc agtcaatgag
    50881 catcttgtat ttcataaaaa ttgggggcaa tataatcctt acgtaagggc catcctatcc
    50941 aactttcggg cattaagata cgtttcaagc gtggatgatt atcataagag attcccaaca
    51001 tatcatatga ttctcgttct tgaaaatcca cacttttcca aacccagaaa acagacggaa
    51061 ttctaggatt cctcctggag gcaaatactt ttatgcatac ctcctctggt tgatccacac
    51121 catcctctat tctcgtaaga tgatacacac tagctaacag cccgccaggc gctacatcat
    51181 aggcacattg agagcggaga tagttgtacc catatacata aaaaatgaca gcaatggaat
    51241 gccaatcctc gggctttatt tgtaaagtct ctattccttg gtaatcaaag cccaaagatc
    51301 tatgaattag cccatgcttg actagccaag cagacaaacg accctgcatc ttttttatct
    51361 ctcccgcatt tttatttata taagtatttc acatttacga tgaaatttct gcaaattgac
    51421 ccaccacttt ttattctgga caaaggaatc ctgtctaatt cactaattcg ggggaagata
    51481 ctgaattttt gtatttgaaa aagatttccg tagggatctc tgaagtagat ggcggttgat
    51541 aaagaactct ttgatcataa tttcccgtat gaatactgtg ttgaacatga aacttgtgat
    51601 tggtagtaaa acaccgattc gctcgttgag acctaattcg atcttcatag agttctcgag
    51661 atattttctt acgaagtttt gttatagcat ctataaccgc ttccggttta ggtgggcaac
    51721 ctggcaaata tacatctaca ggaattagct tatcgactcc ccgaacagta ctataagaat
    51781 cggtactgaa catcccgccc gtaattgtac aggctcccat agcaataaca tattttggtt
    51841 caggcatttg ctcatataat ctcactaaag agggggccat tttcattgtt actgttccgg
    51901 ctgttaaaat tagatccgct tgtctaggac tcgatcttgg tactagtcca taacgatcaa
    51961 agtcgaagcg tgagcctatt agtgaagcaa attcaatgaa gcaacaactg gtaccataga
    52021 gaagcggcca taaactagag agtcttgacc aatttgaaag atcatttaat gtagttgaaa
    52081 taactgaatt ttgggctgtt cgatcaagta aaggaaactg aatggaattc ataactgtct
    52141 caatcttatt ttttccgttt ttctttttat tgtctgaata ttcaggagct aagaccattc
    52201 caatgccccc tttcgccatg cataaactaa accaataatt aagataagca cgaaaatgaa
    52261 agcttctata aatacggata cacccaatac gtcgaaactc attgcccatg gataaagaaa
    52321 aactgtttca acatcaaaaa caacaaaaac tagagcaaac atataataac ggattcgaaa
    52381 ttgtaaccaa gcatcgccca ttggttctat acccgactca taagtagaaa gtttctccgg
    52441 ccctttgcta atcggggcta acactccgga aattaaaaat gccaaaatag gaacaaggat
    52501 agatattatt agaaatgccc aaaaaaaatc atattcgtaa agcagaaaca taaacgcact
    52561 cctatgaacg tggaaaatat accggattca attggtcgat tcgaattgga attgtcaagt
    52621 catccataac tatttagtca aaacacaaat tcattttgat cgaaccgtct agtttgcttt
    52681 gtttattggt ttattgtagg gcatatctca ttgcaagatt catcgactgg aatccgattt
    52741 tatttccatt atacttattt tcattttatt tagttagtag aaccttctaa ctatatatta
    52801 ctcttataca aattctcttg tttctcttgt tttcatccag gattttctct aaagacgggg
    52861 aattctaaat taattactta tcttatttct tctttaatta caaattcttt aaagatttct
    52921 atttttttct ataaatggaa tcaggaggtc tttttgtctt ttttcttatt ttttcttagt
    52981 gatttagaat agaacaagta atcaaataga agagaatgta taggaatttc catctcaaga
    53041 tttagaagat cttgtgttgg tatattcctt attattatta tttaatatat agtattaggg
    53101 ttcgaatcca ggtggcgggg tttttcttgg ttgaatacag aaaaagagga ctgccttttt
    53161 cgtgttgtgc ttcgctaggt cgaggtaagt aaggtatacc aaggaaaagc ctatttgaca
    53221 atgaaagtga ccaaaggtat tcgttttcct aaatccatgt gaattcctct tcgtagtttt
    53281 tcatttcacc aggcccgtga aatgatttga cttccacaat tcaataagat tggggatatc
    53341 aaaagaaagg gagtctcact aattctttta ttgtggatat gaatatgtaa ttcgcctccg
    53401 aagattaatg acgaaaggtt ggtttgttta tccgcaattg aaaaaatcaa tatcgattgg
    53461 atccgttgat atgtgttttt tctttcatct gcttaaacga ttgccgtgag taaacttata
    53521 ggaataattg gatttcactt agttacaagc aagaaataat aatgaagaaa tgcaaattat
    53581 acaatttttt tgattttgca tttttcattt ttatagggct atacggactc gaaccgtaga
    53641 ccttctcggt aaaacagatc aaacttatta ttattaaaat gatctgaact gtttcaaaga
    53701 cccaacatgc attttttttg cattgggctc tttcattaac tgatataaat atcagttagt
    53761 ctgccatttt ttttcttgac agaaaaaaag ataaggaaat ggctccatgt gctctgattc
    53821 attatttggg agcattacca aagtgtttca aaggtgggat tatcttgacg taggtctgtc
    53881 tctggcctag atcaacctaa gttaaatgaa gtctctatcg ttccgctgaa aaaatcaaat
    53941 atgaaacttc atacacctta aagttcatat gacgaaaaga gatttttttg aggtccttat
    54001 actcattatg cctagcattg aatagactgg gtattcacct tatcaagatc tcaaatcaat
    54061 gatggggtct gtttggcacc tcctaaatgg gcgtccaaat gggaccgaac tctttgtcag
    54121 gctatggttc cctcaaagtt atggagtaag acatcgattt ctcaacaaga tcaatttttc
    54181 tgattgtatg atgaactccc ttgaaaaaca ttggcgcgcg tgtaaacgag ttgctctacc
    54241 aactgagcta tagcccttag tgcttgtgat acatatttta tcatgtagat aaattcttgt
    54301 caagataaat attccatgat ccaacatcaa caatctttga tctctttgag cggtattcct
    54361 tagattagta ttgcttatta agtaatatga tatttataat ccatcgacag gatgggtttc
    54421 atttggttct ctttgggatg ataaatgacc tacttaactc agtggttaga gtactgcttt
    54481 catacggcgg gagtcattgg ttcaaatcca atagtaggta aaacttatta gataccagag
    54541 tcaatggtat ctaataaggt ttacgaccca cccttagtga tattgatttt ttgattttgt
    54601 atcttttcta tttcattttt gaatttaaat ttttgcatca gaattggatt ctgtttgatt
    54661 gtatttgatt gtattcaccc gacagaatct aaataggatt agaaagagaa cttcttttta
    54721 ttattcgaac gtaccaacta gttatgaaat cggattgata gcctccaccc gtgttctagc
    54781 tcgtcggaga gctagatttg cctcaatttt ttgtctcctt ccttcagcct ttttcacatt
    54841 agcttccgct agttcaagag tttgctgagc ttcttgtgga tcaatgtcac tacccttctc
    54901 cgcatcattt actaaaacag tgatctcatt attgcctatt ctagcaaaac cacccatcag
    54961 agccatcgtt aaccattggt tgttaagacg tattctcaaa atccctatat ctacagctgt
    55021 ggcaataggg gcgtgatttg gtaatatgcc aatttgaccg ctattagtag ataaaacaat
    55081 ttcttccact tctgaatccc aaacaattcg attaggggtc agtacactaa gatttaaggt
    55141 catttcttca aattgctctc catttctaac ttcatagcct tcgcggtagc ttcatcgata
    55201 ttacctacca aataaaaggc ctgttcagga agaccatcta attctccgga aaggatcaat
    55261 tgaaatcctc gaattgtttc tgctagacca acatatttcc ctggagaacc ggtaaatact
    55321 tctgctacga aaaagggttg tgataagaaa cgctcaattt ttcgcgctct tgctacgagt
    55381 aaacgatcct cttcggataa ttcgtccaat ccaaggatag ctataatgtc ctgaagttct
    55441 ttgtaacgtt gtaaagtttg cttaactctt tgggcggttt cgtaatgttc ctcaccaacg
    55501 atccgaggtt gaagcatggt tgacgttgaa tctaaaggat ctactgctgg ataaatacct
    55561 ttggcagcca atcctcttga tagtacggta gtagcatcta aatgtgcaaa tgtcgtagca
    55621 ggagcagggt cggtcaaatc gtctgcgggt acataaactg cttgaataga ggttatggac
    55681 ccttctttgg tagaagtaat tctttcttgt aaagaaccca tttcggtact cagggtgggt
    55741 tgataaccca cagcggaagg cattctaccc aataaggccg atacttcgga tcctgcttgg
    55801 acgaaacgga agatattgtc aataaataga agtacgtctt gttcattaac atctcggaaa
    55861 tattccgcca tagttagggc agtcaaacca actctcatac gagctcccgg cggttcattc
    55921 atctgaccgt aaactagggc cacttttgat tctgcaatat tttcttcatt aatcactcca
    55981 gattctttca tttccatgta aagatcattt ccttcccgag tacgttcacc cactccgcca
    56041 aatacggata cgcccccgtg agctttagca atattgttaa tcaattccat aataagtact
    56101 gttttaccca ctccagctcc cccgaatagt ccgatttttc ctccacggcg ataaggggct
    56161 aaaagatcta ctactttaat tcctgtttca aaaatagata attttgtatc caactgtata
    56221 aaggcgggcg cagatctatg aataggagac gttgtactag tatctacagg ccctaaatta
    56281 tcaacaggct ctccgagcac gttaaaaatt cgtcccagag tcgctccccc gaccggaaca
    56341 cttataggag ctcctgtgtc aatcacttcc attcctctcg ttagaccttc tgtagcactc
    56401 atagctacag ccctaactcg attatttcct aataattgct gtacctcaca agccacatta
    56461 attggttgac caacactatc tcgaccttga actaccagag cgttataaat attcggcatc
    56521 ttgcccgggg gaaaggctac atctagtacc ggaccgatga tttggacgac acgccccggg
    56581 tttttttttt caagcgtgga aaccccagaa ccagaagtag taggatcgat tctcataata
    56641 ataaaataaa taaatatgtc gaaatgtttt tgcaaaaatt atcgaattca aaataaatgt
    56701 ccgctagcac gtcgatcggt taattcaata aaatgggaat tagcactcga tttcgttggc
    56761 accatgcaat tgaaccaatt caattgttta cttattcact gagactgagt gaatttgcaa
    56821 gcccacccaa cctattttaa ttttaaaatc tcaagtggat gaatcagaat cttgagaaag
    56881 tctttcattt gtctatcatt atagacaatc ccatccatat tatctattct atggaattcg
    56941 aacctgaact ttattttcta tttctattac gattcattat ttgtatctaa ttggctcctc
    57001 ttcttattta tttttgattt caatttcagc atatcgattt atgcctagcc tattcttttc
    57061 tttgtgtttt tctttctttt ttataccttt catagattca tagaggaatt ccgtatattt
    57121 tcacatctag gatttacata tacaacatat accactgtca agggggaagt tcttattatt
    57181 taggttagtt aggtatttcc atttcaaaaa aaaaaagtaa aaaataaaaa ttgggttgcg
    57241 ctatatatat gaaagagtat acaataatga tgtatttggc aaatcaaata ccatggtcta
    57301 ataatcaaac attctgatta gttgataata ttagtattag ttggaaattt tgtgaaagat
    57361 tcctgtgaaa agtttcatta acgcggaatt cgtgtcgagt agaccttgtt gttgtgagaa
    57421 ttcttaattc atgagttgta gggagggatt tatgtcacca caaacagaga ctaaagcaag
    57481 tgttggattc aaagctggtg ttaaagagta caaattgact tattatactc ctgagtacca
    57541 aaccaaggat actgatatat tggcagcatt ccgagtaact cctcaacctg gagttccacc
    57601 tgaagaagca ggggccgcgg tagctgccga atcttctact ggtacatgga caactgtatg
    57661 gaccgatgga cttaccagcc ttgatcgtta caaagggcga tgctaccgca tcgagcgtgt
    57721 tgttggagaa aaagatcaat atattgctta tgtagcttac cctttagacc tttttgaaga
    57781 aggttctgtt accaacatgt ttacttccat tgtaggtaac gtatttgggt tcaaagccct
    57841 gcgcgctcta cgtctggaag atctgcgaat ccctcctgct tatgttaaaa ctttccaagg
    57901 tccgcctcat gggatccaag ttgaaagaga taaattgaac aagtatggtc gtcccctgtt
    57961 gggatgtact attaaaccta aattggggtt atctgctaaa aactacggta gagctgttta
    58021 tgaatgtctt cgcggtggac ttgattttac caaagatgat gagaacgtga actcacaacc
    58081 atttatgcgt tggagagatc gtttcttatt ttgtgccgaa gcactttata aagcacaggc
    58141 tgaaacaggt gaaatcaaag ggcattactt gaatgctact gcaggtacat gcgaagaaat
    58201 gatcaaaaga gctgtatttg ctagagaatt gggcgttccg atcgtaatgc atgactactt
    58261 aacgggggga ttcaccgcaa atactagctt ggctcattat tgccgagata atggtctact
    58321 tcttcacatc caccgtgcaa tgcatgcggt tattgataga cagaagaatc atggtatcca
    58381 cttccgggta ttagcaaaag cgttacgtat gtctggtgga gatcatattc actctggtac
    58441 cgtagtaggt aaacttgaag gtgaaagaga cataactttg ggctttgttg atttactgcg
    58501 tgatgatttt gttgaacaag atcgaagtcg cggtatttat ttcactcaag attgggtctc
    58561 tttaccaggt gttctacccg tggcttcagg aggtattcac gtttggcata tgcctgctct
    58621 gaccgagatc tttggggatg attccgtact acagttcggt ggaggaactt taggacatcc
    58681 ttggggtaat gcgccaggtg ccgtagctaa tcgagtagct ctagaagcat gtgtacaagc
    58741 tcgtaatgaa ggacgtgatc ttgctcagga aggtaatgaa attattcgcg aggcttgcaa
    58801 atggagcccg gaactagctg ctgcttgtga agtatggaaa gagatcgtat ttaattttgc
    58861 agcagtggac gttttggata agtaaaaaca gtagacatta gcagataaat tagcaggaaa
    58921 taaagaagga taaggagaaa gaactcaagt aattatcctt cgttctctta attgaattgc
    58981 aattaaactc ggcccaatct tttaataaaa ggattgagcc gaatacaaca aagattctat
    59041 tgcatatatt ttggctaagt atatacttac ctagatatac aagatttgaa atacaaaatc
    59101 tagaaaacta aatcaaaatc taagactcaa atctttctat tgttgtcttg gatccacaat
    59161 taatcctacg gatccttagg attggtatat tcttttctat cctgtagttt gtagtttccc
    59221 tgaatcaagc caagtatcac acctctttct acccatcctg tatattgtcc cctttgttcc
    59281 gtgttgaaat agaaccttaa tttattactt atttttttat tagattttag attgttagat
    59341 ttgttagtga ttagatatta gtattagacg agattttacg aaacaattat tttttgattt
    59401 ctttatagga gaggacaaat ctcttttttt cgatgcgagt ttgacacgac ataggagaag
    59461 ccgcccttta ttaaaaatta tattattttt aataatataa agggggttcc aacatattaa
    59521 tatatagtgt tcccccagat tcagaacttt ttttcaatac tcacaatcct tattagttaa
    59581 taatcctagt gattggattt ctatgcttag tctgatagga aataagatat tcaaataaat
    59641 aattttatag cgaatgacta ttcatctatt gtattttcat gcaaataggg ggcaagaaaa
    59701 ctctatggaa agatggtggt ttaattcgat gttgtttaag aaggagttcg aatgcaggtg
    59761 tgggctaaat aaatcaatgg gcagtcttgg tcctattgaa aataccaatg aagatccaaa
    59821 tcgaaaagtg aaaaacattc atagttggag gaatcgtgac aattctagtt gcagtaatgt
    59881 tgattattta ttcggcgtta aagacatttg gaatttcatc tctgatgaca cttttttagt
    59941 tagtgatagg aatggagaca gttattccat ctattttgat attgaaaatc agatttttga
    60001 gattgacaac gatcattctt ttctgagtga actagaaagt tctttttata gttatcgaaa
    60061 ctcgaattat ctgaataatg gatttagggg cgaagatccc tactataatt cttacatgta
    60121 tgatactcaa tatagttgga ataatcacat taatagttgc attgatagtt atcttcagtc
    60181 tcaaatctgt atagatactt ccattataag tggtagtgag aattacggtg acagttacat
    60241 ttatagggcc atttgtggtg gtgaaagtcg aaatagtagt gaaaacgagg gttccagtag
    60301 acgaactcgc acgaagggca gtgatttaac tataagagaa agttctaatg atctcgaggt
    60361 aactcaaaaa tacaggcatt tgtgggttca atgcgaaaat tgttatggat taaattataa
    60421 gaaatttttg aaatcaaaaa tgaatatttg tgaacaatgt ggatatcatt tgaaaatgag
    60481 tagttcagat agaattgaac ttttgatcga tccgggtact tgggatccta tggatgaaga
    60541 catggtctct ctggatccca ttgaatttca ttcggaggag gagccttata aagatcgtat
    60601 tgattcttat caaagaaaga caggattaac cgaggctgtt caaacaggca taggccaact
    60661 aaacggcatt cccgtagcaa ttggggttat ggattttcag tttatggggg gtagtatggg
    60721 atccgtagtc ggagagaaaa tcacccgttt gattgaacac gctgctaatc aaattttacc
    60781 ccttattata gtgtgtgctt ctgggggggc gcgcatgcag gaaggaagtt tgagcttgat
    60841 gcaaatggct aaaatatcgt ctgctttata tgattatcaa ttaaataaaa agttatttta
    60901 tgtatcaatc cttacatctc cgacaactgg tggagtgaca gctagttttg gtatgttggg
    60961 ggatatcatt attgccgaac ccaatgccta cattgcattt gcaggtaaaa gagtaattga
    61021 acaaacattg aataaaacag tacccgaagg ttcacaagca gctgaatact tattccagaa
    61081 gggtttattc gacctaattg taccacgtaa tcttttaaaa agcgttctga gtgagttatt
    61141 taagctccac gccttttttc ctttgaatca aaagtcaagc aaaatcaagt agagcactaa
    61201 gttcaattat tttttttgtg tttgtagcaa aaaagtagtt agtttgtcgg aatcaaagta
    61261 aataagataa taatggcgct ttctttggtg atagaagatc taattgtaga aaaaatcaaa
    61321 actaaagttg aggataactc tttttttgac ctatattctt gattacgaat caagaagcct
    61381 ttatcaacaa gagtgagttc ttcctttcgt gaaattagga aaataaaacg aatttcttct
    61441 tcttgtctta ggtatataat ttgaaattca aatatagata atagagtttt gtatctttct
    61501 ctatctcccg aaaaaccatt ttagttaaaa aatgcatgtt gggtcggatt cgaacgaatc
    61561 tttcgataat ctgtaagaaa ctctttatct atttttagaa aattagaaga caagaacaaa
    61621 agacaaagaa atgaagaaaa ataataaagt ttattatgat acatatcttt ctcatgtagg
    61681 agatgaataa gtccatttat ttagttctac agttctacat tctttgcact tattatacct
    61741 actcagttag atttagatat atagatactt agatctatac taagaatttc aaattcttca
    61801 aattctatta ataataaata ttatctaatt agtaattaga attcaaattc ttaatttaat
    61861 tataattatt acaagatatc tttatttata taataacata ataacagata caaatagtaa
    61921 atcgaggtac cccttctatg acaaatttga accttccatc tatttttgtg ccgttagtag
    61981 gcctagtctt tccggcaatt gcaatggctt ctttatttct tcatgttcaa aaaaataaga
    62041 ttgtttagat ccgctgggac ccaatctcat ccattttttt ttttgaaaac gtggacttgt
    62101 atcataacac agatatctat ttattggaat atagtataac atgtgatttc caccgaacat
    62161 aaaggaaaaa actcttatgc ctgcggaaat atgatatatg gatatatcaa ttctagcaat
    62221 tttcaaatag atcaggatcg ctggatggct gaaatgtagt cggttaatct ctatgtatat
    62281 cgatatgtat agtgggatcg tattaaataa agagtatgtt attattttag atttaaccaa
    62341 tttgatgaat tactcctaaa ggttgacatc aaactagtgc tagttcacct caaactagtg
    62401 ctagttgatg agagttactt cggaaacaaa aaagtaaagt caaatttctc tggggtatta
    62461 tctcaattcc aataaaatgc aatcgggtaa agtatgactt ggcgatcaga acatatatgg
    62521 atagaactta taacggggtc tcgaaaaata agtaatttct gctgggcctt tatccttttt
    62581 ttaggttcat taggcttctt attagttgga acttccagtt atcttggtag aaatttgata
    62641 tctttttttc cgcctcagca aatcattttt tttccacaag gaatcgtgat gtctttctac
    62701 ggaattgcgg gtctctttat tagctcttat ttgtggtgca caatttcctg gaatgtaggt
    62761 agtggttatg atcgattcga tagaaaggaa ggaatagtct gtatttttcg ttggggattt
    62821 ccgggaaaaa atcgtcgcat attcctccga ttccttataa aagatattca gtccgttaga
    62881 atagaagtta aagagggtat ttatgctcgt cgtgttcttt atatggacat ccgaggccag
    62941 gggtccattc ccttgactcg tactgatgag aatttgactc cacgagaaat tgaacaaaag
    63001 gctgctgaat tagcctattt cttgcgtgta ccaattgaag tattttgaga aattgagata
    63061 tcagtatcag gaaacaatat tctgaatttc ttcattcgaa gtgaattctt agcttttttc
    63121 tggattcttt ctagattcaa agactaacca caaaatcaca aagaaaatag attcattagt
    63181 ccgatacctt gtataaaact catgtgtgta agaaatattc gatcgcatag agtgtacgaa
    63241 tgggttgatt aacaattcac agatgaaaaa atggcaaaaa agaaagcatt cactcctctt
    63301 ttctatcttg catctatagt atttttgccc tggtggattt ctttctcagt taataaatgt
    63361 ctggaatctt gggttactaa ttggtggaat actgggcaat ctgaaatttt tttgaataat
    63421 attcaagaaa agagtcttct agaaaaattc atagaattag aggaactcct cttcttggac
    63481 gaaatgatca aggaatactc ggaaacacat ctcgaagagt ttgggatagg aatgcataaa
    63541 gaaacgatcc aattaatcaa gatacaaaat gagaatcgta tccatacgat tttgcacttc
    63601 tcgacaaata tcatctgttt tattattcta agcgggtatt caattttggg taatgaaaaa
    63661 cttgttattc ttaactcttg ggctcaggaa ttcctatata acttaagtga cacagtaaag
    63721 gctttttcta ttcttttatt aactgattta tgtatcggat tccattcacc ccacggttgg
    63781 gaattaatga ttggctctat ctataaagat tttggatttg ttcataatga tcaaattata
    63841 tctggtcttg tttccacctt tccagtcatt ctcgatacaa tttttaaata ttggattttc
    63901 cgttatttaa atcgtctgtc tccgtcactt gtagttattt atcattcaat gaatgactga
    63961 taaaggatcc attgatatta atctaatcca attagaatgc ttggtacttt gtagttgtac
    64021 ataagcaaag tattgaaaat catatttact ctttctattt ctaaccatcg gggagattca
    64081 tcctatatta ttcctagatt attccagcaa atagcagaat cgtggctagg gaactatact
    64141 agcgacctac ccaatttatt gtagaaattt tcgcgatcaa tgattggacc atgcaaacta
    64201 gaaatgcttt tttttggcta aagaaacaga ttactcgatc tatttccgta tcgctcatga
    64261 tatatatctt aactcggaca tccatttcaa gtgcatatcc catttttgca cagcagggtt
    64321 atgaaaatcc acgagaagcg actgggcgta ttgtatgtgc caattgccat ttagctaata
    64381 agcccgtgga gattgaggtt ccacaagcgg tacttcctga tactgtattt gaagcagttg
    64441 ttcgaattcc ttatgatatg caactgaaac aggttcttgc taatggtaaa aggggggggt
    64501 tgaacgtggg ggctgttctt attttaccgg aggggtttga attagctcct cccgatcgta
    64561 tttctcccga gatgaaagaa aagattggca atttgtcttt tcagagctat cgccccaata
    64621 aaaaaaatat tcttgtgata ggccccgtcc ctggtcaaaa atatagtgaa ataaccttcc
    64681 ctattctttc cccggaccct actactaaga aggatgttca cttcttaaaa tatcctatat
    64741 acgtaggcgg gaacagggga aggggtcaga tttatcccga cggcagcaag agtaacaata
    64801 ctgtttataa tgctacagca gcaggtatag taagcaaaat catacgaaaa gaaaagggtg
    64861 gatatgagat aaccataacg gatgcgtcgg atggacgtca agtggttgat attatccctc
    64921 ccggaccaga acttcttgtt tccgagggcg aatctatcaa atttgatcaa ccattaacga
    64981 gtaatcctaa tgtaggcgga tttggtcagg gagatgcaga aatagtactt caagatccat
    65041 tacgtgtcca aggacttttg ttcttcttgg catctgttat tttggcacaa atctttttgg
    65101 ttcttaaaaa gaaacagttc gagaaggttc aattggccga aatgaatttc tagattcgca
    65161 gatttgtcga catcaagttc gtaaaaagaa ccaaattctt gttggcgatt atttatgatc
    65221 aaaaaaatga aattctgaaa actcctttgt cttatttata ctcttcttca aaatctacat
    65281 actatgtggt acaagggatt cccagcattt cgtagaaaaa gagtatgtaa tgtagaattt
    65341 gaagaagagt atttgacttt cattattttt atttcgtttt ttttttttaa ttggagtagt
    65401 gtgactatgt tactattgac agatttcaat gccataagac gtatcaatag ttttctattc
    65461 taaagagaaa gaaagtcaaa tttgtctaaa tactagacat aaggaagcag gggataaatg
    65521 tggggaacaa aaaattctag gagggattat ttgtcttcct agtcttcgac acaagaaagg
    65581 ggtgtagaaa aatccttttt tcttgtgtcg aaacgaaaga gtaatgattc ttgatcctgt
    65641 ttgttaaaaa ttcctagtct tggtttcgat ttttccagat gcataagaaa ccttttactt
    65701 tacatataat atactaatta gtggacaaac aaaacaaaaa aaaaagagag gaaattttat
    65761 taattaaata aaacttcttc aatcaactta tcttatacaa aatttgatga tgaaatatga
    65821 aaacaataaa aaataaatag agtaatgtaa tagagagagt aaggttctac attagattag
    65881 tatagaaagg atttgcacga tatctaatat attatagcag ccaagaaatt gagtgattcc
    65941 ttctttcttc caactttgaa agtaccgata gatactatca tagaaaaaga agaggtggtc
    66001 cggatagtga atttttcaaa aacatgatca gaaaaatgag aaaaatggag tttttgaaaa
    66061 gaaaaagaaa tccattttat catttagacg aaaaagatat tatgattctt aagaactcaa
    66121 cgggcccttc cccttcgaat caaacaaaca aagaagggaa tcccgttgag ttcttacgct
    66181 ttcatgttga cgactcaatt cattcgatta ctacagggat gaacccaatc cggaatatga
    66241 accataaaag aaaataccta ttaaaccaat tataagaata ccagctacag tacctattat
    66301 ccaaagagga atccttccag tagtatcggc catttacccc acttccctcc agatttcatc
    66361 aagtggtcat gctagagaca taaacagtca tggataatga aattatgaga tccttccgaa
    66421 tgagctaaga gaatcttatt tattctcttt cgttttctta attgaagaaa taattggaaa
    66481 ataaaaaagc aagtacaaaa atgagtaata acccccagta gagactggta cgattcaatt
    66541 caacattttg ttcgttcggg tttgattgtg tcatagctct ataattcgga ttaagtttat
    66601 cgttggatga actgcattgc tgatattgat cccaaaaaaa agacggtagg tacagctagg
    66661 ccgtgaacag ccaaccatcg tactgtaaaa attggatagg ttcgatctat agtcattagg
    66721 gcctcctaaa acgatctact aaattcatcg agttgttcca aaggatcaaa acggccagtt
    66781 attaatggaa ttccttgtcg gctctctgta aaatactcgt ttggccgagg gcttccaaac
    66841 acatcgtaag ctaaaccggt gctgacaaat aaccaacccg caatgaatag ggaaggtata
    66901 gtaatgctat gaatgaccca gtatcgaata ctggtaataa tatcagcaaa cgaacgttct
    66961 cctgtgcttc cagacatgct gagctccaca tattcttgta cagtcaaaga agatcgattc
    67021 cgtaaaagat gagatcagta aatgacaatt cactgaaatt tcatctttgt gagatcgtca
    67081 atattgtacc gagggcgtct ttagagtata ccgaatcagt atagctatcc ttcttctgac
    67141 acagcaacgc aatttgaaat agtatcaaaa gtaagtacta aataatttct tttttccttt
    67201 acttgttgat gtaaaatcat cttccattca atagaaaatc ctttcaattc aacgaaagag
    67261 attctcatat tcacacaatt taagtagatg cgagatatag aaatttgctt ttcgtagttg
    67321 tggaagcagt tttgttgttg gaatcctttt tttttaaaga agaagttaat ggtcgagtaa
    67381 gaaataagag tagtagatca tattcgatga aagaaaaaat cgaataattg gaatccatag
    67441 ttgtgatgca ttgttgtgga tctcgatcca aaggttcttt cttgatctag ctacaaggat
    67501 ggggcagtat ggaaagataa aatgtggaac ctaatagaaa ttactactag ttggacaaaa
    67561 aaaaaagatt ttttcaagcg attgtgtgat aactttttct tcttctcaat cattcaaaat
    67621 attatgtgaa ttaatatatt actgaatcta atgagttaaa cttaaattaa agtaaaaaga
    67681 aaaagttttc tagtttgata aggtaactct tcgctttaaa atcgaaaatg gattcgatac
    67741 aattcaacag aatctaagaa atgatcaaat tcaaaatcat ttctattttg attctataaa
    67801 aattcaagtt tcatttttga atgaagttag acaatacagc tcttattagt ttaatagttt
    67861 actcaagagt tactcaatga atcggttgat tggaattgcg ggatggatag atgttacaga
    67921 tgatgaatca atttctttta tatgtctgtc actttatctt tgttagtgct gtctgcctat
    67981 aatgatagat aaatcaaaaa cttttcattc aacttattct ttcaattgaa attgagattt
    68041 ttgcctatcc tcctatttta ttttgaaaaa tttgaaactt aggtaagtgc tttttaaaca
    68101 tatgtataaa aagaacatat ttcatttaat ttagcccctt catgcttact ataactagtt
    68161 atttcgcttt tctattagcg gctttaacta taacctcagc tctatttatt ggtctgagca
    68221 agatacgact tatttaaact gaatatttaa aatgaacaat tcataaaaag aaatctttct
    68281 gtgggattac atgtattcta tatttactta cgttaccaat tgtcaattct tgttcattgt
    68341 cattgagatt catgtcaatt cggattaata tttaggtatc gatattacct cttttttttt
    68401 ctcctttcaa acaaataaaa atgattgaag tttttctatt tggaatcgtg ttaggtctaa
    68461 ttcctattac tttggctgga ttattcgtaa ctgcatattt acaatatagg cgtggtgatc
    68521 agttggacct ttgattaatt aacatctctt tttgattgac ctcctccttt cgttaattca
    68581 caggcacagg aggtcaaatt ccgattgttg tgaaagttac tgaatgaatc tattttattc
    68641 taattcaatc taagaagaaa aaaatcacgc tctgtaggat ttgaacctac gacatcgggt
    68701 tttggagacc cacgttctac cgaactgaac taagagcgct ttcttatcag aatagataag
    68761 actgtaaaca aaaggattct tttcataacc ccaatacatt ttgtatgcat atactagaat
    68821 agcatgataa aaatcaaaga ttatgtccaa tttgaagcga tctcaattga tccctcgtta
    68881 ctgctccttt gagcagtaat aggtagggat gacaggattt gaacctgtga cattttgtac
    68941 ccaaaacaaa cgcgctacca agctgcgcca catcccttca attgttccac agtgtaattg
    69001 tagagaattc ctgtcttgtt ttccacatgg ttatttcctc cattgatata tacaaatttt
    69061 ctgctcattt cgtctttttg gtctcattta acatataata gtaaaataaa aggaaaagac
    69121 ttctcttata gattatatag aaaatactta tatacaatta tatacaaaat atataaatac
    69181 agaacccgtc gtaaaaataa attagtattt ttcggaaatt ctcggtaaga aagaagggga
    69241 tgtttttttt tctgttttaa gaaaaggaaa atcttatttc ccgaatcatt gtacattgcg
    69301 atttgaatta ggaattatgt ttccaactct aagcagccct taactacata tgcatctgat
    69361 catatatgta ttatctattc caacaaataa tacaaaagaa ggaggttttt caatgcgaga
    69421 tctaaaaaca tatctctctg tggcaccagt actaagtacg ctatggttcg gggctttagc
    69481 aggtctattg atagagatta atcgtttttt cccggatgcg ttgacattcc cctttttttc
    69541 attctagtta ttgtcatggg aaggaatgaa gaagattaga gatccaatca aatattggtg
    69601 atgaattcct ctccccctct tttctctttt ttcccttttt agaataaggg aggaaagaga
    69661 aagaataaaa aaagtggatt caacattcgg gctcaagttc gaattaactg aatattaata
    69721 atagaggaat gggggtagaa tagaagatct agggcaagag tattatacaa gatacttaaa
    69781 tgattacttc aatttgaaat atactttaga aaaatcgttg tattttacta tgactttgct
    69841 ttactattac tttattttct tgattttaat cttttacttt tagaatttga tttcaagtta
    69901 gtaacttcta ttttatcctt tcttcgtttt gaatcgaaaa tagaagagtt gagtaaatca
    69961 aaaatccaaa ggaggttcat ggccaagggg aaagatgtcc gagtaacggt gattttggaa
    70021 tgtactagtt gtgtccgaaa cagtgttgat aaggtatcaa gaggtatttc cagatatatt
    70081 actcaaaaga accggcacaa tacgcctaat cgattagaat tgaaaaaatt ctgtccctat
    70141 tgttacaaac atacgattca tggggagata aagaaataga gcgaaccaag tacctgtgtc
    70201 ttaccctttc aaggaagggg aaaaaatgac attatatata taacatattt aaatagaaaa
    70261 taaacaaatc ctatttttta aaaatcctat tttgggtgga tttaaactga attagaatta
    70321 agaaatagga ttttagggat aaggaataaa ttaaacaaac aaaccatgga taaatccaag
    70381 cgaccttttc ttaaattcaa gcgatctttt cgtaggcgtt tgcccccgat tcaatcgggg
    70441 gatcgaattg attatagaaa catgagttta attagtcgat ttattagtga acaaggaaaa
    70501 atattatcaa gacgagtgaa tagattgacc ttgaaacaac aacgattaat tactcttgct
    70561 ataaaacaag ctcgtatttt atctttgtta ccctttctca ataatgagaa acaatttgaa
    70621 agaagcgagt cgaccgctag aactactggt tttaaagccc gaaataaata ggcttacttt
    70681 ttcttcactt gaatcataat tacaagaatc tagatttgag tgaatctaga tttgagtatc
    70741 gtgtctgtcg taagaaaaaa aatgaatcgg aaaaaaagat ttctttttta ttgaattgaa
    70801 cgtgttcatt cattttgact actttagcat attttctcat actaatttct actctacctt
    70861 cccggagttc attctccggg gaactccatt taaattattc tggtggattc tttccaatct
    70921 acttccttta tgatttcgtt cgaaatcata taaagacaat tcctatttga tatagctatt
    70981 tgtgcaagta ttttacggtt aagaagcaac tgtctcttgt acagatcgtg tattaatcta
    71041 ctataactat aggatactcc cctttcgcga attactgcgt ttatccgagt gatccacaaa
    71101 cgacgaaaat ctctcttttt cctatcccta tcccgatgag ccgaaactaa agctcttatt
    71161 ttctgttgag taatagttcg agtaagcctt gaatgagccc cccgaaagct tgatgcaaat
    71221 aaacgaattt ttgttctacg tctccgagct atatatcccc gtttaattct ggtcattgaa
    71281 taaatgaaac tttgacgaat aactaatcga ttgcctttct ttcagttatt cttttccccc
    71341 ttcctagtct attaataaca aaacggattt ttccaatgta taaaataaaa attccaatgg
    71401 ctttggctac tctaaccttc ccgaccacga ttttttcttt tttttttttt ttaggtattt
    71461 cactgcgaaa taagaaagaa ataaaaaatt gtattttcct aggtatcaaa aatctagtaa
    71521 ataaaagaaa tcaaaaaata aatagtgggt tccttcgttt ctatggttac ttcttaaacg
    71581 gtgaggtctt ctctatacac cggagccttt actttatact ttaatttaat atttaatcaa
    71641 ctaattgatg ttattgggaa cttgtatagt tcacactctt tggctctacc catgaattat
    71701 ccagtaatag gtctttcaca atcagatcta cctatacagt aacggtattt aattatgaaa
    71761 gtttgctggg tagctgaccc tcttagtccg ttcttgccag agtgggagcc tgcctaatct
    71821 ttatgtttta tgctttttaa ataagatttc ctccgcttaa tggataacca tttgttacca
    71881 atggagaatt tcttatcatc ttaaattcag gtgattggat ttacaccaac ggaaaccata
    71941 aacttcatgc acaatagagg gatatgatag agtttttttt taataatgaa tgaagttcct
    72001 tcttccatcc tatcccattc accggtactg atcattgata ctgtaaaagt tgttttcttg
    72061 cttttgtgcc agctcatgat ctaaacgagt cgcacataca ccctagtaca tgttcctcga
    72121 cgctgagggc acccccgaag agcgggggat ttcgtgacat ttctgattgg ctgtcttgta
    72181 tttctaataa gttgtttaat agttggcatg ttgaatcgta tacataatat gatgggttgg
    72241 tttagattga tcctaaccga atgatgatga attacttcta tttaatagaa tattcaattc
    72301 gaagataaaa tctcaaatca cagatttgcg cgaaatccat gttattttca ttcaaccgct
    72361 acaagatcaa caattccata agcttgggct tccgttgctg acataaaaac atctctttcc
    72421 atatcttcgg atacaaccca taagggtttc cccgttcttt gtacataaac ccttgtgagg
    72481 gtttcacgca gtttcagcag ttcttccgct tccaggacaa attcgcctgt ttgtgcctca
    72541 taaaaagaac tagcaggttg atggatcatt accctgatga tataacaaaa taaaagcttc
    72601 ccctatctcg catgataaag aatagaaaaa aaatagaatt gaacaaccgt acaggcatct
    72661 tttgtgcata cggctctaca agaaaattga cctcccctcc tttctattga agaaagagaa
    72721 aaatagaatc tatcagactc agatgggtaa atgatcaaat tgccatcctt cctttcggag
    72781 gagttaaaaa atactatgat ggctccgttg ctttatatgt ttattttttc tttttttttt
    72841 gtctgtgatt cagcaatccc aaagtttctt tttaatccga tcaaataagg aaaaaatctt
    72901 tttttttttt tttcgtactc tttcataaca taaatattgt taagaactct ccggcatgaa
    72961 aacaaaaaag tttgtgacgc tgaactgaac tcccgataga taagagaaaa tcggaaatac
    73021 cccttatctc atactactct ctcgatacgg aatctaatgt tttgaaaaaa aaacaataca
    73081 aaaatttctc atatcgaatt cgaagtgcca tgctattatt acttagtatt catatggcga
    73141 aggcatagtc ttcttttttc tctcaaataa aaacctcatt ggcgccaagc gtgagggaat
    73201 gctagacgtt tggtaatttc tcctccgacc aggataaaag atcccattga agcggctaat
    73261 cccatgcata ttgtatggac atctggtcgc acaaattgca tagtatcata aatagccacc
    73321 ccaggtatta cccagccccc aggagagttt ataaacaaat acagatcttt ggtctcatcc
    73381 tcgatactga gatataccat aagaccaata agttgatttg aaatctcgct atcaacctct
    73441 tggcctaaaa aaagtaatct ttctcgataa agtcggttga ttagggtaaa attgtatccc
    73501 ttaggaaccg tacatgcgcc ttttgatgca tacggttcaa aaaaattgtg aatcaatgta
    73561 tagattccag tcctctttct ttttttctag aaaggttctt tcttacttct aacgaaaggg
    73621 cttttcttcg atttttcaat aaagacgagt tttgactcct tttttagatt ttcgattttc
    73681 cattataaaa tttgaagtta taagaaaggg tcattaaact tatcgaatta acttctcatt
    73741 gatgtattct ttcatcgaga tttaatccaa accgcgatgg tattttcttg ttcctgaatg
    73801 ggtctgtttc atctttttag gtttatgctc tactccgggt aaagatccgc ccgatttgga
    73861 tttgtacata taggacaaat gctcccatta ccatttcttt ttgtatttct tttttttttc
    73921 aattcatttt atatttgctt gacaattagg atctctttac aaagaaaaaa tatgaatagc
    73981 aatcatagat atcttaccaa tccaattggg ttttttctaa acggagcctg gatacttcat
    74041 ttttttagtc caaccaagcc aaccataaat tattctaatt gaattattct aattgataat
    74101 agtaatatga atcccctcaa aaatggatct aattgcactt cacgctccaa atttttgatg
    74161 attaaattta tctttcttgg gtgaaacggg ggatatctcg atcgggggag agaacgggga
    74221 aataccatat gacccaatat atctgacaag tcgcactata cgtcaaccca agatgcatct
    74281 tcctctccag gacttcggaa aggaactttt ggaacaccaa taggcattaa atgaaagaaa
    74341 gaactaaata ctatatttca ctttgaggtg gaaacgtaac aatttttttt tattgtcttt
    74401 ataatattcc tattggtttt tatcgtattt attttatcca tagattataa aaattcataa
    74461 agaaagacag aatgaataaa ctcaaattat tacgaatagg tctttctaat gataaataag
    74521 tatggactca ttcgctcata gaaaatggga tcaactcccc cattgcgtat tggtacttat
    74581 cgagtataga ataaatctgc ttctctttgt tcctacgaac agaattgttc cattattacc
    74641 aacagaatag aacacccttg ttcggaaata atcgactgaa caagagtggt ccataggata
    74701 gtcatattat agtcttttcc aatgcaataa agttacgtag tgtctattta tctttgatat
    74761 aaggggtatt tccatgggtt tgccttggta tcgtgttcat accgttgtat tgaatgatcc
    74821 cggtcggttg ctttctgttc atataatgca tacagctctg gttgctggtt gggccggttc
    74881 aatggctctg tatgaattag cggtttttga tccttctgat cctgttcttg atccaatgtg
    74941 gagacagggt atgttcgtta tacccttcat gactcgttta ggaataacca attcatgggg
    75001 cggttggagt atcacagggg ggactgtaac gaatccgggt atttggagtt acgaaggtgt
    75061 ggctggagca catattgtgt tttctggctt atgctttttg gcagctatct ggcattgggt
    75121 gtattgggat ctagaaatat tttgtgatga acgtacagga aaaccctctt tggatttgcc
    75181 aaagatcttt ggaattcatt tatttctctc aggggtggct tgctttggtt ttggtgcatt
    75241 tcatgtaaca ggcttgtatg gtcccggaat atgggtgtcc gacccttatg gactaacggg
    75301 aaaagtacaa cctgtaaatc cagcgtgggg cgtggaaggt tttgatcctt ttgttccagg
    75361 aggaatagcc tctcatcata ttgcagcagg aacattgggc atattagcgg gcctattcca
    75421 tcttagcgtc cgtccgccac aacgtctata caaaggattg cgtatgggaa atattgaaac
    75481 cgtcctttcc agtagtatcg ctgctgtctt ttttgcagct tttgttgttg ccggaactat
    75541 gtggtatggt tcggcaacaa ccccgattga attatttggg cccactcgtt accaatggga
    75601 tcaggggtac ttccagcaag aaatatatcg aagagttagt gctgggctag cagaaaatca
    75661 aagtttatca gaagcctggt ctaaaattcc tgaaaaatta gctttttatg attacatcgg
    75721 caataatccg gcaaaagggg gattattcag agcgggctca atggataacg gggatggaat
    75781 agcagttgga tggttaggac accctatctt tagagataaa gaagggcgtg aactctttgt
    75841 acgtcgtatg cctacttttt ttgaaacatt tccggtcgtt ttggtagatg gcgatggaat
    75901 tgttagagcc gatgttcctt ttagaagggc agaatcgaag tatagtgttg aacaagtagg
    75961 tgtaactgtt gagttctacg gcggtgaact caacggcgtc agttatagtg atcctgctac
    76021 tgtgaaaaaa tatgctagac gtgctcaatt gggtgaaatt tttgaattag atcgtgctac
    76081 tttgaaatcc gatggtgttt ttcgtagcag tccaaggggt tggtttactt ttgggcatgc
    76141 ttcgtttgct ttgctcttct tcttcggaca catttggcat ggtgctagaa ccttgttcag
    76201 agatgttttt gctggtattg acccagattt agatgctcaa gtcgaatttg gagcattcca
    76261 aaaacttgga gatccaacta caaaaagaca ggcagcctga tacaacattg ctttggtatc
    76321 tttctttcgc ccttattttc ttttactttt attgacatag ggtaccagag aaatctttat
    76381 ttgaatcaac ttcgttttta ctcttattcg ttctttatcc ggaagatgat aaaaaaaaaa
    76441 agaaaataaa aagaaacaaa caggtatgaa agctataatt gtaaaccacg atcgaatcta
    76501 tggaagcatt ggtttataca ttcctcttag tctcgactct agggataatt tttttcgcta
    76561 tcttttttcg agaaccgcct aaagttccaa ctaaaaagaa ctaaaaaggt gaaataattt
    76621 ttcattatct cagttgaagt actgagcctc ccgataccgg gaggctcagt acttcaacta
    76681 gtctccatgt tcctcgaatg gatctcttag ttgttgagaa ggttgcccaa aagcggtata
    76741 taaggcgtac ccagtaaaac ttacaagtaa accagatata aagatggcga ctagggttgc
    76801 tgtttccatt cttatcatat ttataaaatt tcaagacccc aatggatcta tgataggatc
    76861 gtttatttac aacggaatgg tatacaaagt caacagatct caatgaatac aataggattt
    76921 atggctacac aaactgttga aaacagttct agatctggtc caagacgaac tgcggtagga
    76981 gatttattaa aaccattgaa ttcggaatat ggtaaagtag ctcctgggtg gggaactact
    77041 cctttgatgg gtgtcgcaat ggccttattt gcggtatttc tatctattat tttggagatt
    77101 tataattctt ccgttttatt ggatggaatt tccatgaatt agatctataa gaaccacaaa
    77161 gttcttgctt ttgagtccaa aatgaatcat ttagagctcc gatttctagt ccattctatt
    77221 ttcttttggt agttcgatcg tggaatttct ttgtttctgt atttccggag tatgagtgtg
    77281 tgacttgtta taattgatcc tattgatagt acagagaatg ggtctgtcat cttgatagag
    77341 atggttctac ttcgtcagat atttattcta atatttggaa cacgaaatag attaagaaat
    77401 atttgaacta tgattcatac ttaatattca gacctcgtgt ccgggctcca aaaaattttc
    77461 aaacaaagaa ttctaatttc taaatcgaaa gattcttttc tttcaacccc tatttatatt
    77521 ttgaccaaaa gcaaaacctt tctttgaatt tttagtcatt ctttttattc agggaataag
    77581 tgatgatccg aggattctta ctcagggaat ccttgatttg atttagggta ggttttttta
    77641 ttgaatcatc gtggttctag tatgaatctg aggttttaat cgattcatag ggtcttaaca
    77701 agagaattcc tatcaataat aaagaaaaca aataataaaa gccatattcc acaaaaacaa
    77761 attctagaaa gaaataggga aaaagagaat tcaagaggcc cataagtatc aaaataaaga
    77821 taaagacgac tgcgccaact tgatattttg gtattatcgc cacaaagaag agctttcgga
    77881 ttttccagag aagatgggat cagaacttaa taaatttaaa actttctatt ccatatccgt
    77941 tgcaacgagt atttgggtgt ttttgcttga gctgtacgag atgaaagtct catatacggt
    78001 tctcagaggg ggagttacgc ctatctcaat aaagtatatg attggttcga agaacgtctc
    78061 gagattcaag caattgcgga tgatataact agtaaatacg ttcctcccca cgtcaatata
    78121 ttttattgtt tagggggaat tacgcttact tgttttttag tacaagtagc tactgggttt
    78181 gctatgactt tttactatcg tccgaccgtt actgaggctt ttgcttctgt tcaatacata
    78241 atgactgaag ccaactttgg ttggttaatc cgatcagttc atcgatggtc ggcaagtatg
    78301 atggtcctaa tgatgatcct gcatgtattt cgtgtgtatc tcaccggcgg atttaaaaaa
    78361 cctcgcgaat tgacttgggt tacaggtgtg gttctggctg tattaaccgc atcttttggc
    78421 gtaactggtt attccttacc ttgggaccaa gttggttatt gggcagtgaa aatagtaaca
    78481 ggtgtccctg acgctattcc tgtaatagga tcacccttgg tcgaattatt gcgcggaagc
    78541 gctagtgtgg gacaatctac tttgacccgt ttttatagtt tacacacttt tgtattgccg
    78601 cttcttactg ccgtatttat gttaatgcac tttccaatga tacgtaaaca aggtatttct
    78661 gggcctttat agagaaaaga aaaatagatc ctaaatattt gtaatcaatc atttatcact
    78721 tggtggagga atatatagta tttcattgct acaagtatgg attattgaaa ataataagac
    78781 atgggtttgg atatttccct ttaactattc atgtcaacta aacgggggga ttgaagggaa
    78841 ttttgtgaag agaaaatgga ttatgggagt gtgtgacttg aactattgat tggtctgtgt
    78901 agatatatgc ctgccacatg ggaattcaca accaaatgtg tctttgttcc aatcgccgtg
    78961 taagccctat acagaggata ggctggttcg cttaaagaga atcttttcta tgatcaggtc
    79021 cgaatcatgt tgtacatgag caggctccgt aagatccagt ataagtgaac tagataaaac
    79081 ggaatcaaga ttccgtttta tctagttcac ttataagatt aaatagtatg taaatgtatt
    79141 catttcctct gcattgacac gatcaatact actatcggag tgaaacaagg gatctaaaga
    79201 agaagagagg ctagactata ttagtaacaa gcaaaccttg tatgtgtatc tccaaatatt
    79261 ttggagataa ataccaatta gaaggtctga gacgacccag aaagcacttg atcatatcat
    79321 gatctgattt gtaagcctac ttgggttttg agtatttact tgtaagaacg gaattctttg
    79381 ttttgtaatg gatagttgca actccgtaaa aaagaattca gtcaaatttt tcttacaatg
    79441 aaccattcct atatcatata tgtgtatgtg taaatacagg taccatatat atattttata
    79501 tggatatatg gattcatttg gttcttttta ttcttgctcg agctggatga ttaaaaatta
    79561 tcatgtccag ttccctcggg ggatggatct ataagaattc acctatccca ataacaaaaa
    79621 aacctgactt gaatgatcct gtattaagag ctaaattggc taaaggtatg ggtcataatt
    79681 attatggaga gcccgcatgg cccaatgatc ttttatatat ttttccagta gtaattctag
    79741 gtactattgc atgtaatgta ggcttagccg ttttagaacc atcaatgatt ggtgaaccgg
    79801 cggatccatt tgcaacccct ttggaaatat tacctgaatg gtatttcttt cctgtatttc
    79861 aaatacttcg tacagtgccc aataaattat tgggggttct tttaatggtt tcagtacctg
    79921 cgggattatt aacagtacct tttttagaga atgttaataa attccaaaat ccatttcgcc
    79981 gtccagtagc gacgactgtc tttttgattg gtaccgcagt cgccctttgg ttgggcattg
    80041 gtgcaacatt acctattgat aaatccctaa ctttaggtct tttttaaatt tttaaattga
    80101 ttcaattgtg aaataacacg acatgtgtat ctagggaata gtttcttcaa agcgaattct
    80161 ccctagatac acctattcaa ttaaattctg aatttatttt gaatatatga tatattaatt
    80221 gtgctaaaga ttttcaatct attttcacta agtaagtcca atagatttaa aacttatttt
    80281 ttgctaaatc aattacaaaa tatttttcta aaatgcccaa tatctgtttt acatcttcgc
    80341 tacgaaaatg ttccattttc ataagatctt cttggctgtt attcaaaagg tccaacaatg
    80401 tatatatatt ggacattttg aggcaattat agatcctgga aggcaattct gattggtcaa
    80461 taaaaatcga tttcaatgct attttttttt tgttttttat gagtttagcc aatttatcat
    80521 gaaaggtaaa aggggataaa ggaaccgtgt gttgattgtc ctgtaaatat aagttgtctt
    80581 cctccatatg taaaaaggga ataaataaat caattaaatt tcgggatgct tcatgaagtg
    80641 cttctttcgg agttaaactt ccgtttgtcc atatttcgag aaaaagtatc tcttgttttt
    80701 catttccatt cccataagaa tgaatactat gattcgcgtt tcgaacaggc atgaatacag
    80761 catctatagg ataacttcca tcttgaaagt tatgtggcgt ttttataaga tatccacgat
    80821 ttctctctat ttgtaatcca atacaaaaat caattggttc cgttaaactg gctatatgtt
    80881 gtgtattatc aacgatttct acaaaaggcg gcaagatgat atcttgagca gttacatatc
    80941 caggaccctt gacacaaatg gatgcgtcag aagttccata tagattactt cttaatacaa
    81001 tttctttcaa attcattaaa atttcatgta ccgattcttg aatgcccgtt atggtagaat
    81061 attcatgtgg gactttctca gattttacac gtgtgataca tgttccttct atttctccaa
    81121 gtaacgctct tcgcatcgca atgcctattg tgtcggcttg gcctttcata agtggagaca
    81181 gaataaagcg tccataataa aggcgtttac tgtctgttct tgattcaaca cacttccact
    81241 gtagtgtccg agtagatact gttactttct ctcgaaccat agtactatta tttgattaga
    81301 tcatcgaatc ttttatttct cttgagattt cttcaatgtt gagttctaca cacgtctttt
    81361 tttcggaggt ctacagccat tatgtggcat aggagttaca tcccgtacga aagttaatag
    81421 tataccactt cgacgaatag ctcgtaatgc tgcatctctt ccgagaccgg gaccttttat
    81481 catgacttct gctcgttgca taccttgatc cactactgta cggatagcgt ttgctgctgc
    81541 ggtttgagca gcaaacggtg ttcctcttct cgtacctttg aatccagaag taccggcgga
    81601 ggaccaagaa actactcgac cccgtacatc tgtaacagtg acaatggtat tattgaaact
    81661 tgcttgaaca tgaataactc cctttggtat tctacgtgca cccttacgtg aaccaatacg
    81721 tccattccta cgcgaactaa ttttcggtat agcttttgcc atattttatc atctcgtaaa
    81781 tatgagtcag agatatatgg atatatccat ttcatgtcaa aacagattct ttatttgtac
    81841 atcggctctt ctggcaagtc tgattatccc tgtctttgtt tatgtctcgg gttggaacaa
    81901 attactataa ttcgtccccg cctacggatt agtcgacatt tttcacaaat tttacgaacg
    81961 gaagctctta ttttcatatt tctcattcct taccttaatt ctgaatctat ttcttggaag
    82021 aaaataagtt tcttgaaatt tttcatctcg aattgtattc ccacgaaagg aatggtgaag
    82081 ttgaaaaact aatccttcaa atctttgttg tggagtcgat aaattatacg ccctttggtt
    82141 gaatcataag gacttacttc aattttgact ctatctcctg gcagtatccg tataaaacta
    82201 tgccggatct ttcctgaaac ataatttatc atcagatcta aacgaacccg gaacagaccg
    82261 ttgggaagcg attcagtaat taaagcttca tgactccttt ttggttctta aagtcccctt
    82321 gaggtatcaa ctaataagaa agatattaga caccccccct tttttctttt tcacaaatag
    82381 gaagtttcga atccaatttg gatattaaaa ggattaccag atataacaca aaatctctcc
    82441 acctattcct tctagtcgag cctctcggtc tgtcattata cctcgagaag tagaaagaat
    82501 tacaatcccc attccaccta aaattcgcgg aattcgttga taattagaat agattcgtag
    82561 accaggtcga ctgattcgtt ttaaatttaa aatatttcta tagggtcttt tcctattcct
    82621 tctatgtcgc agggttaaaa ccaaaaaata tttgttgttt tctcgatgtt ttctcacgtt
    82681 ttcgataaaa ccttctcgta aaagtatttg aacaatattt tcggtaatat tagtagatgc
    82741 tattcgaacc accctttttc gatccatatc agcatttcgt atagaagtta ttatctcagc
    82801 aatagtgtcc ctacccatga tgaactaaaa ttattggggc ctccaaattt gatataatca
    82861 acgtgttttt tacttatttt tttttttttt ttttgaatat gatatgaatt attaaagata
    82921 tatgcgtgag acacaatcta ctaattaatc tatttctttc aaatacccca ctagaaacag
    82981 atcacaattt cattttataa tacctcgggc gctaatgaaa ctattttagt aaaatttaat
    83041 tctctcaatt cccgggcgat tgcaccaaaa attcgagttc cttttggatt tccttcttga
    83101 tcaataacaa ctgcagcatt gtcatcatat cgtattatca tcccgttgtc acgtttgagt
    83161 tctttacagg tccgcacaat tacagctctg actacttctg atctttctag gggcatattt
    83221 ggtacggctt ctttgatcac agcaacaata acgtcaccaa tatgagcata tcgacgattg
    83281 ctagctccta taattcgaat acacatcaat tctcgagccc cgctgttatc cgctacattt
    83341 aaatgggtct gaggttgaat cattttttta atccgttctt tcaatgcaaa gggcgaagaa
    83401 aaaaaaaaaa gaaatatttt tgtcaaaaaa aaaaaaagaa acatgcggtt ttgtttcata
    83461 tctaagagcc ctttctacat ttttttctat tacattacga aataatgaat tgagttcgta
    83521 taggcatttt tgatgctgct agtgaaatag cccttctggc tatattttct gttactccac
    83581 ccatttcata aagtattcga cccggtttaa caacagctac ccaatattca ggggatcctt
    83641 ttcctgaacc catacgtgtt tctgcgggtc ttagtgtaac gggtttgtct ggaaatatac
    83701 gtacccatat ttttccacca cgacgtgcat ttcgtgtcat tgctcgtcgg cctgcttcta
    83761 tttgtctaga tgtaatccaa gcaggttcaa gtgcctgaag agcatattta ccgaaagaaa
    83821 tatgattacc tcgatgagat attcccttca ttcttcctct atgttgttta cggaatctgg
    83881 ttcttttggg gttatagttg atggttgttt ctgaattcca tctctactac agaaccggac
    83941 gtgagagttt cttctcatcc agctcctcgc gaataaaagg attcaaaaaa atttaatttg
    84001 aattaagcta gaatactcaa tcttaagtta agatatatat gtatttactg agtaatacct
    84061 tgaacgtggg attctttgag atttcattca atctattagt aatttgtata tcttgtttga
    84121 atagataact aaacttttta gttttataaa tagaaatcta aaaaaaaaaa ttgtattatt
    84181 ataccaaatc cttattttgt cctttattgt attgtcctaa attttgcaat aaaaaaaaat
    84241 ttcgcgggcg aatattgact ctttcaatcc ctatttcatt tgtagggtta actcgtgact
    84301 tctcagatct ccgaatacat gaattaatct ctggttcgtt ccgccatccc gaccagtgaa
    84361 ccattaagat tcctttttca atagaatctt ttgcattcac aagttccgtc gttcccatca
    84421 cttcttactt aatggttagg tccgaattct acaatggagc tcagaataaa attggttctt
    84481 gagtcaatct tctcagtctt tattggctcg aagctcttga ttttttgttc tatttctata
    84541 agaagattca ttttattatg gtatgaatgc gtattgatgc tttattacac tgccttttat
    84601 gagattactc atagacctta catattggaa ttttatatca ttggtattat ttttctctct
    84661 ttctctcatc cttccattta tccacatctt ttttgtctat tttgctttac aacttagaat
    84721 cagatttcct tttttgttta tgcaaaagat ttcagttgct acaaagatat gacctatata
    84781 tcatatcttg actggttctt tagatccaga taatgtgaag tgatgggttg gttattagtt
    84841 ctatagtttt tagttcatac tatgtgggct ggtctttttt aatcctaacc ctaaaaaacc
    84901 aacgagtcac acactaagca tagcaattat atcaaatggt caatcaaatt tttattcaac
    84961 cttatagaat taagaattct aaatgttccc cttgattgat tagaaaaaga atgaattttt
    85021 ctttttttgt tcaatcattg gatagaaggg aaagacaagt agtaaaatta ttcctcgtct
    85081 agaaatatcc aaattttgat gcccaatact ccatagatag ttcgaactgt ataagagcaa
    85141 taatcaattt tcgctcgaat cgtttgtagg ggaaccctac cttctctgat ccattcgaca
    85201 cgtgcaattt cttttccgtc gatacgcccc gcaatttgta tttgaattcc ttttgtatct
    85261 gcttgttctg ttaattcaat agcctttttc attgcttttc gaaaagaaac tctattcttt
    85321 aattgtccag ctataaattc tgcaagaata ttagggtttc cataaggttt tgcaattctt
    85381 gtgacagcaa tgttcagttt tcggtttaca caattaaatt ctttttgtaa ggtcatttgt
    85441 aattcttcga ttccgcgcgg tcgactttcg attaataatt ttgggaatcc cataaagatt
    85501 atgacctgga tcagatcgat tcttttttga atctctatac gtgcaattcc ctcgacgcca
    85561 gaggacgttc tcatattctt ttgtacataa ttcttgatac aatctcttat tttttgatct
    85621 tcttgtaaac cttcagaata attttttggt tgtgaaaacc aaagggaatg atgaccttgg
    85681 gttgtaccca gtctgaaacc aagtggattt attttttgtc ccataatccc ccactattat
    85741 acatatcacg atacggcata gctgtatatt tttttttcca tctcgttttt tttaacgaat
    85801 acatctctat atattcatca tctaaagata tatctttcat tacaatagtt atatgacagg
    85861 tcgatctttt tattggaaaa ctacgtcctc gagctcgagg tttcaatttc ttcacagtag
    85921 tacctccatt gacttcggct ttactaatga ctaaattggc ttcgctggaa cccatattgt
    85981 aactagcgtt tgctgctgca gaataaacca atttcaaaat gggataacat gctcgatagg
    86041 gcatgagttc tagtatcata agcgtttcct cataggaacg gccgcgaatt tgatcaatta
    86101 ctcttcgtgc tttgtcagca gacatagata tatgttcacc taaagcatat acttctgttt
    86161 ttttcttctt tagcataagg tttgcctcct actactgaat cataagcatc tagatttttt
    86221 tattaatatt aacgacgaga tctattatca ctttttgcat gtcctctaaa atttaatgta
    86281 ggtgcaaatt ctcccaattt gtggcctacc atactatccg ttatataaat aggcaaatgc
    86341 tcttttccat tatggatagc aatagtatga ccgatcattg tgggtataat ggtagatgcc
    86401 cgggaccaag ttactattat ttctttttct gcttttgtgt taagcttatc aatttttttt
    86461 aataaatgat tggctacaaa gggatttttt tttagtgaac gtgtcacaag cttactccta
    86521 tttttttttt ttttttgtaa aaacgaagaa ttaaattcga ttttctctcc tatttactac
    86581 ggcgacgaag aatcaaatta tcactatatt tattcctttt tctacttctt cttccaagtg
    86641 caggataacc ccaaggggtt gtgggttttt ttctaccaat tggggctctc ccttcaccac
    86701 ccccatgggg atggtctaca gggttcataa ctactcctct tactacagga cgcttaccta
    86761 gccaacgctt agatccggct ctacccaaac ttttctggtt caccccaaca ttccccactt
    86821 gtccgactgt tgctgagcag tttttggata tcaaacggac ctccccagaa ggtaatttta
    86881 atgtggccga tttcccctct tttgcaatca gtttcgctac agcacccgct gctctagcta
    86941 attgtccacc ctttccaagt gtgatttcta tgttatgtat ggccgtgcct aagggcatat
    87001 cggttgaagt agattcttct tttgatcaat caaaacccct tcccaaactg tacaagcttc
    87061 ttccaaagca tacggctttc tggatgtaga tgatgatatc tatacagatg gatcttatat
    87121 atatcgtaga atgaagtacc acatgggtgg atatatatat gaatccaaat ctgccgaatc
    87181 actcatgtta tgatcttcta catcctgggt cttcccgttc cgtcatctgg cttatgttct
    87241 tcatgtagca ttcagaccga atgactctat gaaattacgt cgatacttcc acatattatg
    87301 ggtaacgtag gagacatctc tatttttccc ccgtggaatc tttagaattc ccactgctta
    87361 actttcaatt cgcctctgac catcaaatga aatgtgaata acccgtcctc ctctctttga
    87421 aagaaggggc gcttccggtt ctgtcggtgc ttgaaacaat tttgtcttct ccatattact
    87481 atatctctag agtcaataat tttatatgag gaactactga actcaatcac ttgctgccgt
    87541 tactcttcag ttttctgttg aggtctatcc tgcagaggta ctcaaattgg atcagtgatc
    87601 gatttctagg tttcgtcgta aacctaattg gttatttcca attacgtaaa tcaatagttc
    87661 aaaccgcact caaaggtagg gcatttccca tttttatagg aacttctgta ccagaaacaa
    87721 tggtatctcc aattatagcc cctctgggat gtaaaatata tctcttcaca ccttccccat
    87781 agtgtatgag acaaatgtat gcatttcgat tagggtcgta ttctatggtt acgattctac
    87841 catatatgtc tttttcattc cgtcgaaaat cgattttacg gtatagacgc ttatgacctc
    87901 cccctctatg ccttgcggta atgattcctc tggcattacg acctttacca caatgatgct
    87961 gtccatagat caaattattt cgtggattgg atttcacttg actgtctacg gttccattgc
    88021 gtgtgctcgg ggtagaagtt ttgtataaat gtatcgccat gctattaagt atttttattt
    88081 aagttctttt ctttctaaga ggtggaatag aataacccgg ttgaagcgta atgatcatac
    88141 gtctgtaatg cattgtatgt cccataatag gtcccattct tctactcttt cccggaagtc
    88201 gatgactatt catagctatt accttgacac caaagaagag ttcgacccaa tgctttattt
    88261 ctgtcctagt tgatcctgat tcgacattag aagtatattg atttttcccc aataaccgaa
    88321 tacttttgtc tgtaaatact gcatatttga ttccatccat aaatcgattt tcttccctat
    88381 gagttatagt ctcaataaga atgctagttc ttactgttca tatattatga tatgaatata
    88441 ccacatcaat tcgttatgta tggatgatga gattccattg atacagagcc aattccaata
    88501 gacttattgg agggtcccat tggcgtgcat ccagtaggaa ttgaacctac gaattcgcca
    88561 attatgagtt gggcgcttta accattcagc catggatgct tagcggggat cctcgtacat
    88621 ggtgaataac caaattccaa ttgaaatgaa atctttagga taaatcaatg caatttagtt
    88681 aggataaatc aatgcaattt aggaggaatc aatgagagga catcaattca aatcctggat
    88741 tttcgaattg agagagatat tgagagagat caagaattct caccatttct tagattcatg
    88801 gacccaattc aattcagtgg gatccttcat tcacattttt ttccaccaag aacgttttct
    88861 aaaactcttt gacccccgaa tttggagtat cctactttca cgcaattcac agggttcaac
    88921 aagcaatcga tatttcacga tcaagggtgt aatactcttt gtagtagcgg tccttatata
    88981 tcgtattaac aatcgaaata tggtcgaaag aaaaaatctc tatttgatag ggcttcttcc
    89041 tatacctatg aattccattg gacccagaaa tgatacattg gaagaatccg ttgggtcttc
    89101 caatatcaat aggttgattg tttcgctcct gtatcttccc aaaggaaaaa agatctctga
    89161 gagttgtttc ctgaatccga aagagagtac ttgggttctc ccaataacta aaaagtgtag
    89221 catgcctgaa tctaactggg gttcgcgttg gtggaggaac tggatcggaa aaaagaggga
    89281 ttctagttgt aagatatcta atgaaaccgt cgctggaatt gagatcttat tcaaagagaa
    89341 agatctcaaa tatctggagt ttctttttgt atattatatg gatgatccga tccgcaagga
    89401 ccatgattgg gaattgtttg atcgtctttc tctgaggaag agtcgaaata gaatcaactt
    89461 gaattcggga ccgctattcg aaatcttagt gaaacactgg atttcttatc tcatgtctgc
    89521 ttttcgtgaa aaaataccaa ttgaagtgga gggtttcttc aaacaacaag gggctgggtc
    89581 aactattcaa tcaaatgata ttgagcatgt ttcccatctc ttctcgagaa acaagtgggc
    89641 tatttctttg caaaactgtg ctcaatttca tatgtggcaa ttccgccaag atctcttcgt
    89701 tagttggggg aagaatccgc ccgaatcgga ttttttgagg aacgtatcga gagagaattg
    89761 gatttggtta gacaatgtgt ggttggtaaa caaggatcgg ttttttagca aggtacagaa
    89821 tgtatcgtca aatattcaat atgattccac aagatctagt ttcgttcaag taacggattc
    89881 tagccaactg aaaggatctt ctgatcaatc cagagatcat ttggattcca ttagtaatga
    89941 ggattcggaa tatcacacat tgattaatca aagagagatt caacaacgaa aagaaagatc
    90001 gattctttgg gatccttcct ttcttcaaac ggaacgaaaa gagatagaat caggccgatt
    90061 cccgaaatgc ctttctggat attcctcaat gtcccggcta ttcacggaac gtgagaagca
    90121 gatgattaat catctgtttc cggaagaaat cgaagaattt cttgggaatc ctacaagatc
    90181 cgttcgttct tttttctctg atagatggtc agaacttcat ctgggttcga atcctactga
    90241 gaggtccact agagatcaga aattgttgaa gaaacaacaa gatctttctt ttgtcccttc
    90301 caggcgatcg gaaaataaag aaatggttaa tatattcaag ataattacgt atttacaaaa
    90361 taccgtctca attcatccta tttcatcaga tccgggatgt gatatggttc cgaaggatga
    90421 accggatatg gacagttcca ataagatttc attcttgaac aaaaatccat tttttgattt
    90481 atttcatcta ttccatgacc ggaacagggg aggatacacg ttacactacg attttgaatc
    90541 agaagagaga tttcaagaaa tggcagatct attcactcta tcaataaccg agccggatct
    90601 ggtgtatcat aagggatttg ccttttctat tgattcctgc ggattggatc aaaaacaatt
    90661 cttgaatgag gccagggatg aatcgaaaaa gaaatcttta ttggttctac ctcctatttt
    90721 ttatgaagag aatgaatctt tttctcgaag gatcagaaaa aaatgggtcc ggatctcccg
    90781 cgggaatgat ttggaagatc caaaaccaaa actagtggta tttgctagca acaacataat
    90841 ggaggcagtc actcaatata gattgatccg aaatctgatt caaatccaat atagtaccta
    90901 tgggtacata agaaatgtat tgaatcgatt ctttttaatg aatagatccg atcgcaactt
    90961 cgaatatgga attcaaaggg atcaaatagg aaaggatact ctgaatcata gaactataat
    91021 gaaatatacg atcaaccaat atttatcgaa tttgaaaaag agtcagaaga aatggttcga
    91081 gcctcttatt ttgatttctc gaaccgagag atccatgaat cgggatcctg atgcatatag
    91141 atacaaatgg tccaatggga gcaagaattt ccaggaacat ttggaacagt ccgtttcgga
    91201 gcagaagagc cgttttcaag tagtgttcga tcgattacgt attaatcaat attcgattga
    91261 ttggtctgag gttatcgaca aaaaagattt gtctaagcca cttcgtttct ttttgtccaa
    91321 gtcacttctt tttttgtcca agttgctttt ctttttgtct aactcacttc cttttttctg
    91381 tgtgagtttc ggaaatatcc ccattcatag gtccgagatc tacatctatg aattgaaagg
    91441 tccgaatgat caactctgca atcagttgtt agaatcaata ggtcttcaaa ttgttcattt
    91501 gaaaaaattg aaacccttct tattggacga tcatgatact tcccaaaaat cgaaattctt
    91561 gatcaatgga ggaacaatat caccattttt gttcaataag ataccaaagt ggatgattga
    91621 ctcattccat actagaaata atcgcaggaa atcctttgat aacccggatt cctatttctc
    91681 aatgatattc cacgatcaag acaattggct gaatcccgtg aaaccatttc atagaagttc
    91741 attgatatct tctttttata aagcaaatcg acttcgattc ttgaataatc cacatcactt
    91801 ctgcttctat tggaacacaa gattcccctt ttctgtggaa aaggcccgta tcaataattc
    91861 tgattttacg tatggacaat tcctcaatat cttgttcatt cgcaacaaaa tattttcttt
    91921 gtgcgtcggt aaaaaaaaac atgctttttg ggggagagat actatttcac caatcgagtc
    91981 acaggtatct aacatattca tacctaacga ttttccacaa agtggtgacg aaacgtataa
    92041 cttgtacaaa tctttccatt ttccaagtcg atccgatcca ttcgttcgta gagctattta
    92101 ctcgatcgca gacatttctg gaacacctct aacagagggg caaatagtca attttgaaag
    92161 aacttattgt caacctcttt cagatatgaa tctatctgat tcagaaggga agaacttgca
    92221 tcagtatctc aatttcaatt caaacatggg tttgattcac actccatgtt ctgacaaaga
    92281 tttatcatcc gaaaagagga aaaaacggag tctttgtcta aagaaatgcg ttgagaaagg
    92341 gcagatgtat agaacctttc aacgagatag tgctttttca actctctcaa aatggaatct
    92401 attccaaaca tatatgccat ggttccttac ttcgacaggg tacaaatatc taaatttgat
    92461 atttttagat actttttcag acctattgcc aatactaagt agcagtcaaa aatttgtatc
    92521 catttttcat gatattatgc atggatcagg tatatcatgg cgaattcttc agaaaaaatt
    92581 gtgtcttcca caatggaatc tgataagtga gatctcgagt aagtgtttac ataatcttct
    92641 tctgtccgaa gaaatgattc atcgaaataa tgagtcacca ttgatatcga cacatctgag
    92701 atcgccaaat gctcgggagt tcctctattc aatccttttc cttcttcttg ttgctggata
    92761 tctcgttcgt acacatcttc tctttgtttc ccgggcctct agtgagttac agacagagtt
    92821 cgaaaaggtc aaatctttga tgattccatc atctatgatt gagttgcgaa aacttctgga
    92881 taggtatcct acatctgaac cgaattcttt ctggttaaag aatctctttc tagttgctct
    92941 ggaacaatta ggagattctc tagaagaaat acggggttct gcttctggcg gcaacatgct
    93001 tggtcccgct tatggggtca aatcaatacg ttctaagaag aaagattgga atatcaatct
    93061 catcgagatc atcgatctca taccaaatcc catcaatcga atcacttttt cgagaaatac
    93121 gagacatcta agtcatacaa gtaaagagat ctattcattg ataagaaaaa gaaaaaacgt
    93181 gaacggggat tggattgatg ataaaataga atcctgggtc gcgaacagtg attcgattga
    93241 tgatgaagaa agagaattct tggttcagtt ctccacctta acgacagaaa ataggattga
    93301 tcaaattcta ttgagtctga ctcatagtga tcgtttatca aagaatgact ctggttatca
    93361 aatgattgaa caaccgggag caatttactt acgatactta gttgacattc ataaaaagca
    93421 tctaatgaat tatgagttca atccatcctg tttagcagaa agacggatat tccttgctca
    93481 ttatcagaca atcacttatt cacaaacttc gtgtggggaa aatcgttttc atttcccatc
    93541 tcatggaaaa cccttttcgc tccgcttagc cttatccccc tctaggggta ttttagtgat
    93601 aggttctata ggaactggac gatcctattt ggtcaaatac ctagcgacaa actcctatgt
    93661 tcctttcatt acggtatttc tgaacaagtt cctggataac aagcctaaag gttttcttct
    93721 tgatgagatc gatattgatg atagtgacga tattgatgat agtgacaatc ttgatgctag
    93781 tgacgatatc gatcgtgacc ttgatacgga gctggaactg ctaactagga tgaatgggct
    93841 aactatggat atgatgccgg aaatagaccg attttatatc acccttcaat tcgaattagc
    93901 aaaagcaatg tctccttgca taatatggat tccaaacatt catgatctgg atgtgaatga
    93961 gtcgaatgac ttagccctcg gtctattagt gaaccatctc tccagggatt gtgaaagatg
    94021 ttctactaga aatattcttg ttattgcttc gactcatatt ccccaaaaag tggatcccgc
    94081 tctaatagct ccgaataaat taaatacgtg cattaagata cgaaggcttc ttcttccaca
    94141 acaacgaaag cactttttca ctctttcata tactagggga tttcacttgg aaaagaaaat
    94201 gttccatact aacggattcg ggtccataac catgggttcc aatgcacgag atcttgtagc
    94261 acttaccaat gaggtcctat cgattagtat tacacagaag aaatcaatta tagacactaa
    94321 tacaattaga tccgctcttc atagacaaac ttgggatttg cgatcccagg taagatcggt
    94381 tcaggatcat gggatccttt tctatcagat aggaagggct gtagcacaaa atgtacttct
    94441 aagtaattgc cccatagatc ctatatctat ctatatgaag aagaaatcat gtaacgaagg
    94501 ggattcttat ttgtacaaat ggtacttcga gcttggaacg agcatgaaga gattaacgat
    94561 acttctttat cttttgagtt gttctgccgg atcggtcgct caagatcttt ggtctttatc
    94621 cggacccgat gaaaaaaatg ggatcacttc ttatggactc gttgagaatg attctgatct
    94681 agttcatggc ctattagaag tagaaggcgc tctggtggga tcttcacgga cagaaaaaga
    94741 ttgcagtcag tttgataatg atcgagtgac attgcttctt cggcccgaac cgaggaatcc
    94801 cttagatatg atgcaaaacg gctcttgttc tatccttgat cagagatttc tctatgaaaa
    94861 atatgaatcg gagtttgaag aaggggaggg agaaggagcc cttgacccgc aggaggattt
    94921 attcaatcac atagtttggg ctcctagaat atggcgccct tggggctttc tatttgattg
    94981 tatcgaaagg cccaatgaat tgggatttcc ctattggtcc aggtcatttc ggggcaagcg
    95041 gatcatttat gatgaagagg atgagcttca agagaatgat tcggagttct tgcagagtgg
    95101 aaccatgcag taccagacac gagatagatc ttccaaagaa caaggccttt ttcgaataag
    95161 ccaattcatt tgggaccctg cagatccact ctttttccta ttcaaagatc agccccctgg
    95221 ctctgtgttt tcacatcgag aattatttgc agatgaagag atgtcaaagg ggcttcttac
    95281 ttcccaaaca gatcctccta catctatata taaacgctgg tttatcaaga atacgcaaga
    95341 aaagcacttc gaattgttga ttaatcgtca gagatggctt agaaccaaca gttcattatc
    95401 taatggatct ttccgttcta atactctatc cgagagttat cagtatttaa tatcaaatct
    95461 gttcctatct aacggaacgc tattggatca aatgacaaag acattgttga gaaaaagatg
    95521 gcttttcccg gatgaaatga aaattggatt catgtaacag gagaaagatt tcccattcct
    95581 tagccggaaa gatatgtggc catgaaagag ggattaagtg gaacagaatt gactgggtgg
    95641 tagagtcgtg gaaacgcttg tttcttccat attttggacc ttagctccat ggaagaatat
    95701 gttactgctg aaacacggaa gaattgaaat cttagatcaa aacactatgt atggatggta
    95761 tgaactgcct aaacaagaat tcttgaacag caaacaacca gttcagatat tcacgaccaa
    95821 gaagtactgg attctctttc ggataggccc tgaaaggaga aggaaggctg gaatgccaac
    95881 aggcgtctat tatattgaat ttacccgata gtccccattt tgggaacgtc cagtgccaaa
    95941 gtcactgaat gggtaagtcg ccaatccctg gactatgtaa tgtactttat ctgctgggtt
    96001 acgggcgggc attttaccag aggtttctaa tctacccttg tgtgattcct gttgaagcat
    96061 atactcgggg ggtgggtgca gggcggacga tttaaaagcg gactccccat tcattagata
    96121 gagaagatca ccaagatttc gcgatccgct gccgaattta ttccaattcc aagagctcgg
    96181 atcgaatcgg tatatcaata ccgattcgat ccgagctctc ttattgagaa tgctcattca
    96241 atgagcattc tcaatattat gccttgaaga ggactcgaac ctccacgcta tttagcacga
    96301 gattttgagt ctcgcgtgtc taccatttca ccaccaaggc atcttgaaag tgaatcgtat
    96361 tccatgaata tgatatctat ctagtgtgat gtatggaata tatgacaaag gtggatctat
    96421 tgatcggtca tgtcatatag gcccgagttg gacatccaat tgcttcgatt tgaattatcc
    96481 ggagaatgca atgcctgata tatatcaaaa agatggacaa tcaaacctat ttctcgattc
    96541 actcaaagag gtgaataggg tcccaataga gatatgtaaa aagcaggtcc gattacgcgt
    96601 attcctaatc ctaaatggaa tgtaatgatg taggaatcca tatgtaaaca tagtatctat
    96661 ttagataggc ccgaatgacc ccttctcata atgagaatgt atataaccct attccggcct
    96721 ggtccggtat ggaatgaact tataatcatg gaatcgactc gatcatcaga ttataagttc
    96781 ataaccctag cccattccca ttttgggcgg aacagatcta ctaattcttt gattccagtt
    96841 agtaagaggg atcttgaact aagaaataga ccctagaagc taaaaaaggc tatcctgagc
    96901 aattgcaata atcgggttca ttgatattcc tggtatagta gatgctatca cacatacaat
    96961 catactcaat tcgatggaat tgtttgatct taaaggggat cttctataat ttcgcacgtg
    97021 aggggttatt tcttggtttc gtccagtcat taataacttt attattttta gataatagta
    97081 gatagaaaca acgcttgtaa ggagtcctat taaaaccaag aaatataggc ctgcctgcca
    97141 tccacaccag aataaataga gttttccgaa aaaacctgct agtggaggaa gacctcctag
    97201 ggataagaga catagggcta aagagagagc caaaaaagga tcttttgtgt ataatcctgc
    97261 ataatctcga atgttatcag ttccggtacg tagaccaaat aatacaatgc aagcaaaagt
    97321 tcctagattc atggagatat agaacagcat ataagttatc atgcttgcat atccatcatt
    97381 tgagtctcca acaattattc caataattac atatccgatt tggcctatgg acgaatatgc
    97441 aagcatacgt ttcatgcttg tttgagtaat agcaatgaga tttcccaata tcatgctaag
    97501 aatagctagg atttccagaa gaagatgcca ttcgtttgat gagaaataaa aaggaatatc
    97561 gaaaattcga gtggctgaag ctgaagcagc tactttcgaa gtaacagaaa gaaaagcaac
    97621 gactggagtg ggagagtcag agtcgaaaag aggattcctc acttctttct ctcattcaaa
    97681 accgtgcatg agactttcat ctcacacggc tcctaagtga taaaagaaag aagaacccat
    97741 tttctttctt ttttgattac cttcctcgcg tatgtataag accgaatcca ttctatttct
    97801 aaaaaggatt actaatcctt aacttttcga ggaatccttc atcagtggtt gtgaatgact
    97861 gattttttca atcttttcga ccttggtttc gtaggagcaa gtcagaaaga ttgagaaata
    97921 gaaccatctg atttaattcg ttctcaatag ccacgagatg atcatcttag ggtgatcctt
    97981 ttgtcgacgg atgctcttat tacactcgta gtctctgaag gatgagaacc aactatgtag
    98041 catctacatc gagaattcaa gtattgtata cgtcattagt ccgatccttt gtaggaacta
    98101 cccgtaataa cgaacttgca aaatggatct gtttatcata aagagattcg tcgttcctga
    98161 ccctgcttca ccttaattgt tatttgaaca agtaaaagtt ctgtcttggt ccgagtgggg
    98221 atagcatttc tcttctgcat gtccatggag ttttgaaaaa tccaaacatc tcagagatag
    98281 atagagaggt aggaatttct cgaacgaacc gcactccttc gtatacgtca ggagtccatt
    98341 gatgagaagg ggctggggaa agcttgaacc caattcctac ggtaatgaat atgagcgcaa
    98401 ttgaaattcc tggggagtta tacatttgtg tattgataag accgtttact atttcttgaa
    98461 gctcaatctc tcccccggat gaaccatata gccaagagaa accatgaacc agaatagaag
    98521 agcttgcccc acccatgagt aaatatttca tagtagcctc attagaccgt acatctttct
    98581 tggtatatcc agataatagg taggagcata aactgaaaca ttctggggct acaaagatag
    98641 ttattaaatc gttagcaccg cataaaaaca ttccccctag agtagctgtt aatacgaata
    98701 agagaaactc tgttatagcc atttctgtac attcaatgta ctctacggat agaggaatac
    98761 atagagttga acatagtaaa ataagaaatt gaaagatttc gttgaaattg ttcgtttgga
    98821 aatttcccga aaagctaatc ataggttctt ctctccatcg gaacaatagg gccgttatgc
    98881 tcattactaa acttgttgaa gagatgaaat ataaccaagg tatatctttt tgatcagagg
    98941 ttgaatcgat catcagaaga agaattaggc caaaaattag gatacattct gggaaaatca
    99001 aacttccatc gaagagaagc aaatgaaagg ctttcataaa aattctcgta gaatcgagaa
    99061 tgaagttttc attctgtaca tgccagatca tgaattagta actgcttcca atttccaaaa
    99121 aaaaatccca attgtgtcga actttccatt tttggaatag ttacggaatc tccatgaata
    99181 ggatcaaacc ttattccatg gtatttacat gaggttcctc tttaagaaag tccccgagag
    99241 ggcttagttg atccatgatt tatgtttcat ctttcctttt cgtttgtttc gagaaatcta
    99301 tcgatcaatt ccgattcttt ctttttctct tgattctttt ccgatcgaga tgtatagatc
    99361 ctgttcatgg attaacgaaa atgtgcaaaa gctctatttg cctctgccat tctatgagtc
    99421 tcttcctttt tgcgtatggc atcgccactc cctttggcag catccactaa ttcggaactt
    99481 aatttgaaag ccatatttcg acccggacgt tttcgggatg ccgctaataa ccaacgaatg
    99541 gcaagtgctt ttccttgtgt ggatcctatt tcaatgggaa cttgatgagt cgatccacct
    99601 acacgtcttg cttttactgt tatatcggga gttactccac gtattgcttg acgtaaaacg
    99661 gatagtggat ttgtttctgt cttttgttga atctttttca cggctcgata gataatttga
    99721 taagccaatg atttttttcc gtgtttcaga atacggttaa ccaacatgtt aactaatcga
    99781 ttacgataaa ttggatcgga ttttgctgtt tttttttctg cagtacctcg acgtgacatg
    99841 agcgtgaaag gggttcaaga atcagttttc tttttataag ggctaaaatc acttattttg
    99901 gcttttttac cccatattgt agggtggatc tcgaaagata tgaaagatct ccctccaagc
    99961 cgtacatacg actttcatcg aatacggctt tccgcagaat tctatatgta tctatgagat
   100021 cgagtatgga attctgttta ctcactttaa attgagtatc cgtttccctc cctttcctgc
   100081 taggattgga aatcctgtat tttacatatc catacgattg agtccttggg tttccgaaat
   100141 agtgtaaaaa gaagtgcttc gaatcattgc tatttgactc ggacctgttc taaaaaagtc
   100201 gaggtatttc gaattgtttg ttgacacgga caaagtcagg gaaaacctct gaaattattt
   100261 caatattgaa ccttggacat ataagagttc cgaatcgaat ctctttagaa agaagatctt
   100321 ttgtctcatg gtagcctgct ccagtcccct tacgaaactt tcgttattgg gttagccata
   100381 cacttcacat gtttctagcg attcacatgg catcatcaaa tgatacaagt cttggataag
   100441 aatctacaac gcactagaac gcccttgttg acgatccttt actccgacag catctagggt
   100501 tcctcgaaca atgtgatatc tcacaccggg taaatcctta acccttcccc ctcttactaa
   100561 gactacagaa tgttcttgta aattatggcc aataccgggt atataagcag tgatttcaaa
   100621 tccagaggtt aatcgtactc tggcaacttt acgtaaggca gagtttggtt tttttggggt
   100681 catagtggaa aagttgacag ataagtcacc cttactgcca ctctacagaa ccgtacatga
   100741 gattttcacc tcatacggct cctcgttcaa ttctttcgaa ttcattggat cctttccgcg
   100801 ttcgagaatc cctcccttct tccactccgc cccgaagagt aactaggacc aatttagtca
   100861 cgttttcatg ttccaattga acactgtcca tttttgatta ttctcaaagg ataagattat
   100921 tctctttacc aaacatatgc ggatccaatc acgatcttat atataagaag aacaaaagat
   100981 ctttcttgat caatcccttt gcccctcatt cttcaagaat aaggaagatc cttttcaagt
   101041 ttgaatttgt tcatttggaa tctgggttct tctacttcat atttatttaa tatgaatatt
   101101 ttccctctct tttttttata tcattcctta agtcccatag gtttgatcct gtagaatttg
   101161 acccattttc tcattgaacg aaaggtacga aataaatcag attgataaaa gtaccatgtg
   101221 aaatcttcgg tttttcccct tcctcgatcc ctatcccata ggttaggtac agtgtttgaa
   101281 tcaatagaga accttttctt ctgtatgaat cgatattatt ccattccaaa tccttcccga
   101341 tacctcccaa ggaaaatctc gaatttggat cccaaattga cgggttagtg tgagcttatc
   101401 catgcggtta tgcactcttt gaataggaat ccgttttctg aaagatcctg gctttcgtac
   101461 tttggtgggt ctccgagatc ctttcgatga cctatgttga agggatatct atctaatccg
   101521 atcgattgcg taaagcccgc ggtagcaacg gaaccgggga aagtatacag aaaagacagt
   101581 tcttttctat tatattagta ttttctatta tattagatat attagactat tatattagat
   101641 tagtattagt tagtgatccc gacttagtga gtctgatgaa ttgttggcac cagtcctaca
   101701 ttttgtctct gtggaccgag gagaaaaggg gctcggcggg aagaggagtg taccatgaga
   101761 gaagcaagga ggtcaacctc tttcaaatat acaacatgga ttctggcaat gtagttggac
   101821 tctcatgtcg atccgaatga atcatccttt ccacggaggt aaatctttgc ctgctaggca
   101881 agaggatagc aagttccaaa ttctgtctcg gtaggacatg tatttctatt actatgaaat
   101941 tcataaatga agtagttaat ggtagggtta ccattatcct ttttgtagtg acgaatcttg
   102001 tatgtgttcc taagaaaagg aatttgtcca tttttcgggg tctcaaaggg gcgtggaaac
   102061 gcataagaac tcttgaatgg aaaagagatg taactccagt tccttcggaa tcggtagtca
   102121 atcctatttc cgataggggc agttgacaat tgaatccgat tttgaccatt attttcatat
   102181 ccgtaatagt gcgaaaagaa ggcccggctc caagttgttc aagaatagtg gcgttgagtt
   102241 tctcgaccct ttgacttagg attagtcagt tctatttctc gatggggcgg ggaagggata
   102301 taactcagcg gtagagtgtc accttgacgt ggtggaagtc atcagttcga gcctgattat
   102361 ccctaagccc aatgtgagtt tttctagttg gatttgctcc cccgccgtcg ttcaatgaga
   102421 atggataaga ggctcgtggg attgacgtga gggggcaggg atggctatat ttctgggagc
   102481 gaactccggg cgaatatgaa gcgcatggat acaagttatg ccttggaatg aaagacaatt
   102541 ccgaatccgc tttgtctacg aacaaggaag ctataagtaa tgcaactatg aatctcatgg
   102601 agagttcgat cctggctcag gatgaacgct ggcggcatgc ttaacacatg caagtcggac
   102661 gggaagtggt gtttccagtg gcggacgggt gagtaacgcg taagaacctg cccttgggag
   102721 gggaacaaca gctggaaacg gctgctaata ccccgtaggc tgaggagcaa aaggaggaat
   102781 ccgcccgagg aggggctcgc gtctgattag ctagttggtg aggcaatagc ttaccaaggc
   102841 gatgatcagt agctggtccg agaggatgat cagccacact gggactgaga cacggcccag
   102901 actcctacgg gaggcagcag tggggaattt tccgcaatgg gcgaaagcct gacggagcaa
   102961 tgccgcgtgg aggtagaagg cccacgggtc gtgaacttct tttcccggag aagaagcaat
   103021 gacggtatct ggggaataag catcggctaa ctctgtgcca gcagccgcgg taatacagag
   103081 gatgcaagcg ttatccggaa tgattgggcg taaagcgtct gtaggtggct ttttaagtcc
   103141 gccgtcaaat cccagggctc aaccctggac aggcggtgga aactaccaag ctggagtacg
   103201 gtaggggcag agggaatttc cggtggagcg gtgaaatgcg tagagatcgg aaagaacacc
   103261 aacggcgaaa gcactctgct gggccgacac tgacactgag agacgaaagc taggggagcg
   103321 aatgggatta gataccccag tagtcctagc cgtaaacgat ggatactagg cgctgtgcgt
   103381 atcgacccgt gcagtgctgt agctaacgcg ttaagtatcc cgcctgggga gtacgttcgc
   103441 aagaatgaaa ctcaaaggaa ttgacggggg cccgcacaag cggtggagca tgtggtttaa
   103501 ttcgatgcaa agcgaagaac cttaccaggg cttgacatgc cgcgaatcct cttgaaagag
   103561 aggggtgcct tcgggaacgc ggacacaggt ggtgcatggc tgtcgtcagc tcgtgccgta
   103621 aggtgttggg ttaagtcccg caacgagcgc aaccctcgtg tttagttgcc atcgttgagt
   103681 ttggaaccct gaacagactg ccggtgataa gccggaggaa ggtgaggatg acgtcaagtc
   103741 atcatgcccc ttatgccctg ggcgacacac gtgctacaat ggccgggaca aagggtcgcg
   103801 atcccgcgag ggtgagctaa ccccaaaaaa cccgtcctca gttcggattg caggctgcaa
   103861 ctcgcctgca tgaagccgga atcgctagta atcgccggtc agccataggg cggtgaattc
   103921 gttcccgggc cttgtacaca ccgcccgtca cactatggga gctggccatg cccgaagtcg
   103981 ttaccttaac cgcaaggagg gggatgccga aggcagggct agtgactgga gtgaagtcgt
   104041 aacaaggtag ccgtactgga aggtgcggct ggatcacctc cttttcaggg agagctaatg
   104101 cttgttgggt attttggttt gacactgctt cacaccccca aaaaaaaaga agggagctac
   104161 gtctgagtta aacttggaga tggaagtctt ctttcctttc tcgacggtga agtaagacca
   104221 agctcatgag cttattatcc taggtcggaa caagttgata ggaccccctt ttttacgtcc
   104281 ccatgttccc cccgtgtggc gacatggggg cgaaaaaagg aaagagaggg atggggtttc
   104341 tctcgctttt ggcatagcgg gcccccagtg ggaggctcgc acgacgggct attagctcag
   104401 tggtagagcg cgcccctgat aattgcgtcg ttgtgcctgg gctgtgaggg ctctcagcca
   104461 catggatagt tcaatgtgct catcggcgcc tgaccctgag atgtggatca tccaaggcac
   104521 attagcatgg cgtactcctc ctgttcgaac cggggtttga aaccaaactc ctcctcagga
   104581 ggatagatgg ggcgattcgg gtgagatcca atgtagatcc aactttcgat tcactcgtgg
   104641 gatccgggcg gtccgggggg gaccaccacg gctcctctct tctcgagaat ccatacatcc
   104701 cttatcagtg tatggacagc tatctctcga gcacaggttt aggttcggcc tcaatgggaa
   104761 aataaaatgg agcacctaac aacgcatctt cacagaccaa gaactacgag atcacccctt
   104821 tcattctggg gtgacggagg gatcgtacca ttcgagccgt ttttttcttg actcgaaatg
   104881 ggagcaggtt tgaaaaagga tcttagagtg tctagggttg ggccaggagg gtctcttaac
   104941 gccttctttt ttcttctcat cggagttatt tcacaaagac ttgccagggt aaggaagaag
   105001 gggggaacaa gcacacttgg agagcgcagt acaacggaga gttgtatgct gcgttcggga
   105061 aggatgaatc gctcccgaaa aggaatctat tgattctctc ccaattggtt ggaccgtagg
   105121 tgcgatgatt tacttcacgg gcgaggtctc tggttcaagt ccaggatggc ccagctgcgc
   105181 cagggaaaag aatagaagaa gcatctgact acttcatgca tgctccactt ggctcggggg
   105241 gatatagctc agttggtaga gctccgctct tgcaattggg tcgttgcgat tacgggttgg
   105301 atgtctaatt gtccaggcgg taatgatagt atcttgtacc tgaaccggtg gctcactttt
   105361 tctaagtaat ggggaagagg accgaaacgt gccactgaaa gactctactg agacaaagat
   105421 gggctgtcaa gaacgtagag gaggtaggat gggcagttgg tcagatctag tatggatcgt
   105481 acatggacgg tagttggagt cggcggctct cccagggttc cctcatctga gatctctggg
   105541 gaagaggatc aagttggccc ttgcgaacag cttgatgcac tatctccctt caaccctttg
   105601 agcgaaatgc ggcaaaagaa aaggaaggaa aatccatgga ccgaccccat catctccacc
   105661 ccgtaggaac tacgagatca ccccaaggac gccttcggca tccaggggtc acggaccgac
   105721 catagaaccc tgttcaataa gtggaacgca ttagctgtcc gctctcaggt tgggcagtca
   105781 gggtcggaga agggcaatga ctcattctta gttagaatgg gattccaact cagcaccttt
   105841 tgagtgagat tttgagaaga gttgctcttt ggagagcaca gtacgatgaa agttgtaagc
   105901 tgtgttcggg ggggagttat tgtctatcgt tggcctctat ggtagaatca gtcgggggac
   105961 ctgagaggcg gtggtttacc ctgcggcgga tgtcagcggt tcgagtccgc ttatctccaa
   106021 ctcgtgaact tagccgatac aaagctttat gatagcaccc aatttttccg attcggcggt
   106081 tcgatctatg atttatcatt catggacgtt gataagatcc atccatttag cagcacctta
   106141 ggatggcata gccttaaaag tgaagggcga ggttcaaacg aggaaaggct tacggtggat
   106201 acctaggcac ccagagacga ggaagggcgt agtaatcgac gaaatgcttc ggggagttga
   106261 aaataagcat agatccggag attcccgaat agggcaacct ttcgaactgc tgctgaatcc
   106321 atgggcaggc aagagacaac ctggcgaact gaaacatctt agtagccaga ggaaaagaaa
   106381 gcaaaagcga ttcccgtagt agcggcgagc gaaatgggag cagcctaaac cgtgaaaacg
   106441 gggttgtggg agagcaatac aagcgtcgtg ctgctaggcg aagcagcccg aatgctgcac
   106501 cctagatggc gaaagtccag tagccgaaag catcactagc ttatgctctg acccgagtag
   106561 catggggcac gtggaatccc gtgtgaatca gcaaggacca ccttgcaagg ctaaatactc
   106621 ctgggtgacc gatagcgaag tagtaccgtg agggaagggt gaaaagaacc cccatcgggg
   106681 agtgaaatag aacatgaaac cgtaagctcc caagcagtgg gaggagccag ggctctgacc
   106741 gcgtgcctgt tgaagaatga gccggcgact cataggcagt ggcttggtta agggaaccca
   106801 ccggagccgt agcgaaagcg agtcttcata gggcaattgt cactgcttat ggacccgaac
   106861 ctgggtgatc tatccatgac caggatgaag cttgggtgaa actaagtgga ggtccgaacc
   106921 gactgatgtt gaagaatcag cggatgagtt gtggttaggg gtgaaatgcc actcgaaccc
   106981 agagctagct ggttctcccc gaaatgcgtt gaggcgcagc agttgactgg acatctaggg
   107041 gtaaagcact gtttcggtgc gggccgcgag agcggtacca aatcgaggca aactctgaat
   107101 actagatatg acctcaaaat aacaggggtc aaggtcggct agtgagacga tgggggataa
   107161 gcttcatcgt cgagagggaa acagcccgga tcaccagcta aggcccctaa atgatcgctc
   107221 agtgataaag gaggtagggg tgcagagaca gccaggaggt ttgcctagaa gcagccaccc
   107281 ttgaaagagt gcgtaatagc tcactgatcg agcgctcttg cgccgaagat gaacggggct
   107341 aagcgatctg ccgaagctgt gggatgtaaa aatacatcgg taggggagcg ttccgcctta
   107401 gagagaagcc tccgcgcgag cggtggtgga cgaagcggaa gcgagaatgt cggcttgagt
   107461 aacgcaaaca ttggtgagaa tccaatgccc cgaaaaccta agggttcctc cgcaaggttc
   107521 gtccacggag ggtgagtcag ggcctaagat caggccgaaa ggcgtagtcg atggacaaca
   107581 ggtgaatatt cctgtactgc cccttgttgg tcccgaggga cggaggaggc taggttagcc
   107641 gaaagatggt tatcggttca agaacgtaag gtgtccctgc tttgtcaggg taagaagggg
   107701 tagagaaaat gcctcgagcc aatgttcgaa taccaggcgc tacggcgctg aagtaaccca
   107761 tgccatactc ccaggaaaag ctcgaacgac tttgagcaag agggtacctg tacccgaaac
   107821 cgacacaggt gggtaggtag agaataccta ggggcgcgag acaactctct ctaaggaact
   107881 cggcaaaata gccccgtaac ttcgggagaa ggggtgcctc ctcacaaagg gggtcgcagt
   107941 gaccaggccc gggcgactgt ttaccaaaaa cacaggtctc cgcaaagtcg taagaccatg
   108001 tatgggggct gacgcctgcc cagtgccgga aggtcaagga agttggtgac ctgatgacag
   108061 gggagccggc gaccgaagcc ccggtgaacg gcggccgtaa ctataacggt cctaaggtag
   108121 cgaaattcct tgtcgggtaa gttccgaccc gcacgaaagg cgtaacgatc tgggcactgt
   108181 ctcggagaga ggctcggtga aatagacatg tctgtgaaga tgcggactac ctgcacctgg
   108241 acagaaagac cctatgaagc ttcactgttc cctgggattg gctttgggcc tttcctgcgc
   108301 agcttaggtg gaaggcgaag aaggcctcct tccggggggg cccgagccat cagtgagata
   108361 ccactctgga agggctagaa ttctaacctt gtgtcaggac ctacgggcca agggacagtc
   108421 tcaggtagac agtttctatg gggcgtaggc ctcccaaaag gtaacggagg cgtgcaaagg
   108481 tttcctcggg ccggacggag attggccctc gagtgcaaag gcagaaggga gcttgactgc
   108541 aagacccacc cgtcgagcag ggacgaaagt cggccttagt gatccgacgg tgccgagtgg
   108601 aagggccgtc gctcaacgga taaaagttac tctagggata acaggctgat cttccccaag
   108661 agctcacatc gacgggaagg tttggcacct cgatgtcggc tcttcgccac ctggggctgt
   108721 agtatgttcc aagggttggg ctgttcgccc attaaagcgg tacgtgagct gggttcagaa
   108781 cgtcgtgaga cagttcggtc catatccggt gtgggcgtta gagcattgag aggacctttc
   108841 cctagtacga gaggaccggg aaggacgcac ctctggtgta ccagttatcg tgcccacggt
   108901 aaacgctggg tagccaagtg cggagcggat aactgctgaa agcatctaag tagtaagccc
   108961 accccaagat gagtgctctc ctattccgac ttccccagag cctccggtag cacagccgag
   109021 acagcgacgg gttctctgcc cctgcgggga tggagcgaca gaagtttttt tgagaattca
   109081 agagaaggtc acggcgagac gagccgttta tcattacgat aggtgtcaag tggaagtgca
   109141 gtgatgtatg cagctgaggc atcctaacag accggtagac ttgaaccttg ttcctacatg
   109201 acctgatcaa ttcgatcagg cactcgccat ctattttcat tgttcaaatc tttgacaaca
   109261 cgaaaaaacc attgttcaac tctttgacaa catgaaaaaa ccaaaagctc tgccctccct
   109321 ctctatctat ccaagggatg gaagggcaga ggcctttggt gtcccctcca gtcaagaatt
   109381 ggggcctcac aatcactagc caatatgctt ttctctcatg cctttcttcg ttcatggttc
   109441 gatattctgg tgtcctaggc gtagaggaac cacaccaatc catcccgaac ttggtggtta
   109501 aactctactg cggtgacgat actgtagggg aggtcctgcg gaaaaatagc tcgacgccag
   109561 gatgataaaa agcttaacac ctctcattct tattactttt tcaatatgaa aacgaaaaaa
   109621 aaaaaaaaat gaaaaatcaa aaggtcgttt tattcaaaac cccaattgtg acatcccttc
   109681 tctcccactt cacacctcgg aacgcaccct tcttatagag ataaacgcgc tttcacatct
   109741 tcttaacccg aaatggctgg ggagaggaaa ggttcctttt tttgagggta ctcccgggaa
   109801 cagatccagt ggagacgggg tggggcctgt agctcagagg attagagcac gtggctacga
   109861 accacggtgt cgggggttcg aatccctcct cgcccacaac cggcccaaaa gggaagtacc
   109921 tttccctctg ggggtaggaa aatcatgatc gggatagcga accaaaagct atggaacttg
   109981 ggtgtgggtc ttttgtcgaa atggaatggc ttttcttttt ctctttttat ttattattta
   110041 tcgtgaatgg gggaatcatt acacatagta tgccctatca gcgtattttt ttgttttacg
   110101 ccccgtaact cttcctcagc caggcttggg cagaatagca gagcaagtat tagtagcata
   110161 acaaaaaagc cttcctcgtc attaatatct ttgctcgcgg caattgtgac ctctcgggag
   110221 aatcgatgac tgcatctttg atgcagtgct agtacatctg agacttctta attggctagt
   110281 tgtaaatagc cccagggcta tggaacaaag gattatctcg gacctagacc gaggtattga
   110341 tggtgatttt ctaatctcgc agaacagaat gtgatacgat gagatagaat gcaatagaaa
   110401 caaagacagg gaacgggtta cctactctta acgggcaaag cgagcccctt tattctgaat
   110461 taaagaattc agaatcaatc aaatctcccc aagtaggatt cgaacctacg accaatcggt
   110521 taacagccga ccgctctacc actgagctac tgaggaacaa caggagattc gatctcatag
   110581 agttcaattc ccgttcccaa cccatgacca atatgagctc gaagcttcct tcgtaactcc
   110641 cggaacttct tcgtagtggc tcccttacat gcctcatttc agagggaacc tcaaagtggc
   110701 tctatttcat tatattccat ccatatccca attccattca tttaatatcc ctttggtgtc
   110761 attgacataa cagatgtcgt ttctagtcta tctctttcta tttcttttct atatatggaa
   110821 agttcaaaaa tcatcatata ataatccaga aattgcaata gaaaagaaat aggggaggtt
   110881 tgtgatgatt tttcaatctt ttctactagg taatctagta tccttatgca tgaagataat
   110941 caattcggtc gttgtggtcg gactctatta tggatttctg accacattct ccatagggcc
   111001 ctcttatctc ttccttctcc gagctctggt tatggaagaa ggaaccgaga agaaggtatc
   111061 agcaacaact ggttttatta cgggacagct catgatgttc atatcgatct attatgcgcc
   111121 tctgcatcta gcattgggta gacctcatac aataactgtc ctagctctac catatctttt
   111181 gtttcatttc ttctggaaca atcacaaaca cttttttgat tatggatcta ctaccagaaa
   111241 ttcaatgcgt aatctcagca ttcaatgtgt attcctgaat aatctcattt ttcaattatt
   111301 caaccatttc attttaccaa gttcaatgtt agccagatta gtcaacattt atctctttcg
   111361 atgcaacagc aagatcttat ttgtaacaag tggttttgtt ggttggttaa ttggtcacat
   111421 tttattcatg aaatggcttg gattggtatt agtctggata cggcaaaatc attctattag
   111481 atcgaataag tacattcgat ctaataagta ccttgtgtta gaattgagaa attctatggc
   111541 tcggatcttt agtattctct tatttattac ctgtgtctac tatttaggca gaataccctc
   111601 acccattctt actaagaaac tgaaagaagc ctcaaaaaca gaagaaaggg tggaaagtga
   111661 ggaagaaaga gatgtagaaa tagaaacagc ttccgaaatg aaggggacta aacaggaaca
   111721 agagggatcc actgaagaag atccttatcc ttctccttcc cttttttcgg aagaaaggtg
   111781 ggatccggac aaaatcgatg aaacggaaga aatccgagtg aatggaaagg acaaaataaa
   111841 ggataaattc cactctcacc ttacagagac aggctataat tgtaattgtg aattaaaaaa
   111901 aaaaaaaaag aaaataagga atttgattca aaaagttgaa aagagtaagt aataaactaa
   111961 taaaaagact gaaacataag ctaaatacaa gaaaagataa gaagagatgc gtccgccccc
   112021 tatatatttg ataccttctc ctacaatgaa actaataacc ccaaccccgt tagtcatccc
   112081 atcaattact cgtcgatcaa aaaaatgagt aaattcagct aatcctctta tcccaccaac
   112141 aaagaatctt gtataaaaag catctatgta agcacgatta tatgaccaat catatatgcc
   112201 atttataatt ttgtcccaca gaattctctt aggacccttt ttaacaaaag aattaattaa
   112261 ctcaaaattt tttaaagaag aataaatggg tttatataaa aaggatgcta taaatattcc
   112321 gaaataagct atactgactg aaagaactgc atcctttaaa aattcattcc aatccatcga
   112381 attattcgac ttttgatgca aaagatttat agacggagct aaccatttcg ataatatatc
   112441 caaattccct ccctcttggt tgaaaggaat tcctagagat ccaacaaaca aagtaaagag
   112501 tcctaataca aatattggga atagcatagt attgtccgat tcataaggat aggaataaac
   112561 cgctttatgc tcaaaatgag caatagtcat aaaaggtcgt gtcatctttc ttccattttt
   112621 atcaattgga tatttcgttt ttgaaaaaaa ataagtactt tcattattat tcatagttaa
   112681 taaacgagag tttttcttaa ctccgttttt accccataga gatattgaat agaagggggt
   112741 tttttgtttc ccaccataat tttgaaaatg aacgtttaaa tgcccttcaa aggtaagtaa
   112801 atagatccga aacatataaa atgcggttaa tcccgccgtg gcccaagcta ttattgcgaa
   112861 aattggcgaa tacaaccaac tatcattaag aatttcatct ttggaccaaa aacaagcaag
   112921 aggtggaata ccacaaagag aaagtgtacc taataaaaat gtgattttgg taattggtac
   112981 atgttttctt aaacctccca taagacccat attctggctt ttagctggag aatatccaac
   113041 aatagtttcc attgaatgaa taatggatcc ggatcctaaa aataataatg ctttggaata
   113101 ggcatgagta atcaaatgaa ataaagcgct tcgataagac cccataccaa gagctaacat
   113161 catataaccc aattgagaca ttgtggaata ggctaaacct ctcttaatgt ctttttgagc
   113221 aagagctaaa gtagctccta ataatactgt tattattcct ataaccgaga tcaaatacat
   113281 tatgtaaggt ataactctga aaagaggaag aagccgagct acaagaaaaa ttcccgccgc
   113341 taccatagta gcagcatgta taagagccga aatgggagta ggcccctcca tggcatcagg
   113401 taaccataca tgaaggggga attgggcgga tttagcaact gcaccggcaa ataagagaac
   113461 agcacataaa gtaacaaata aaaaatcgac ttcattatta taaatcaagt tattgaatat
   113521 ttcgaataaa tccctaaatt cgaaactccc tgttatccaa taaaaaccta aaattcctaa
   113581 taataaacca aaatccccta cacgattagt tacaaacgct ttttgacaag catttgccgc
   113641 aacaggtcgt gtaaaccaaa atcctattaa tagataggaa cacagcccaa ccaattccca
   113701 aaaaatataa atttgtatca aattcgaact agtaactaat cccaacatgg aagtactgaa
   113761 aaaactcata taagcaaaaa atctcaaata gccttgatca tgagccatat aattatcact
   113821 ataaataaga accataattc caacagtagt gattaatatt gacataatag aagtaagtgg
   113881 gtcgatcaag tatccgaagt ctaaagaaaa atcattattg atgatccaag accatacata
   113941 ttgataaaaa gaactgctat ttatttgctg aatagacagg tagattgaaa aaaccatgac
   114001 tatgcttaac aataaaacac tctgaaaagc ccacatacgg cgaaaacttt ttgttgccgt
   114061 tggaaaaaga ataagtgccg ctaatattaa catagggagt ggaagtggaa tgaaaggtat
   114121 gatccacgca tattcatatg tctgttccat aaaaaagttt tgaattctta attaattgtt
   114181 tccgattcac cggatcttac ctcttttgaa aggagtcaat aaaaagtcaa aatatggact
   114241 aacttaaact aatttaaaac taaaatcgaa ttttctattc ttacttattc tgagtctttg
   114301 ctaaatactt caactattga aatcaagaag ttacaattgg tcaaatgata tgaaagggat
   114361 taattactag tctcttttga aataggccta tttttctcca agtttgacca gtgaatcgaa
   114421 cggggattca agtttttcat ttcatgaagt aaaaatgcgg ttcttatctt gaaacctttc
   114481 gaggtatttt attgcatgta aatgaaatgt ggaaccataa atggaaatcg agtatttttt
   114541 ggattcttta ttttattttt tatttttatt aagttcaact aatttccttt ctacagaaca
   114601 gccgattagc aaattctata ggtatagatt ttatgaatca aaaataatgt gaaataaaga
   114661 taccagtcaa tagagaacct tttttttaca attatgaatg ttttatggaa tagaaaaact
   114721 tgaaaaaaaa aacatattga ccttcttttt ttatttccag tattatgcaa ttttcacaca
   114781 tcttttgcct atctcgataa tgttttattt taggacgaca ctattagctc gaaaataaat
   114841 agtagtaaaa agaattcgtt ttgaacaata gatgtctttc acatccagct ataacaatga
   114901 gtaatttttt aatttataaa tggcagttcc aaaaaaacgc acttcgacat caaaaaagcg
   114961 tattcgtaaa aatatttgga aaaggaaggg atattcaata gcgttaaagg ctttttcgtt
   115021 agccaaaaag tttttttgta cgccaaataa aaataaataa gtaataaaat ggtcgaataa
   115081 tttgaagcaa cttgaaaaaa gaattcaatt gttcttaaat tattcactta tacacaaatt
   115141 gaataattta acgatttccc tttcatattt gatattgatt agctcaccaa tcaatacgta
   115201 atggaactcg cttcgctttt ctgattgata gataaaataa tagaattagg aaatcctcta
   115261 tttactgaat aataactttt ttgttgaccg agattgagga agctatttta ttccaaggtg
   115321 gggagtttca ttttccccat cgacctattt gcagaattcc cattgaaact aattgattct
   115381 attttgaaac ctttttgttt tgtctaactt tctaactctt tattttctgt gaattattat
   115441 atggattccc atgtatatct tgcccttaac ccaatagaga aaataattct gtatgattgg
   115501 ttgtcaattt tgagcgatgc aaaataggtt cttttctttc tattttgtct tcaaaatcca
   115561 ttttttgttt tagatttctg aaataaatag gaaatagctg attaaacaac gaaaacaaaa
   115621 aattttggaa ctctattcct taattgagta tagaacgatt tagttacaag agttcaattc
   115681 gaggaaagca taaaatatag gaaagtccca ggttaaataa aaaaaactaa gactctaaac
   115741 tcaaatctaa aataatgaac cttcaacttc aaattcctat ttgaacaact ttttattgtt
   115801 attgatccat ttgaatcatt actcaactaa aatagcttcc tcaatctcga cgattgctta
   115861 ttcataggct attatgagtt caagacaggc cgctatggtg aaattggtag acacgctgct
   115921 cttaggaagc agtgctaatg catctcggtt cgagtccgag tggcggcata ccgtcttcta
   115981 aaaaggataa atagatctta taatgaattc aattcccgat ttccttttta gaattatgta
   116041 attaagggac tcttcttttt taagatatga tattttcaac cttagagcat atattaactc
   116101 acatttcctt ttcgatcgtt tcaattgtaa ttacaattca tttgataacc tttttagtcg
   116161 atgaaatcgt aaaactatac gattcatcag aaaagggcat aatagttact tttttctgta
   116221 taacaggatt attagttact cgttggattt cttctggaca tttcccacta agcgatttat
   116281 atgaatcatt aattttcctt tcatggagtt tctcccttat tcatataatt ccgtatttca
   116341 aaaaaaatgt tttaatttta agtaaaataa ctggccctag tgctattttt acccaaggct
   116401 ttgctacgtc aggtatttta actgaaatac accaatctgt aatattagta cctgctcttc
   116461 aatccgagtg gttaataatg cacgtaagta tgatgatatt gggctatgca gctcttttat
   116521 gtggatcatt attatcagta gcacttctag tgattacatt tcgaaaaaac agacagcttt
   116581 tttataagag caatggtttt ttaaacgagt catttttctt gggtgaaaat gttttacaaa
   116641 atacttcttt tttttctgct aaaaattatt acaggtccca attgattcaa caattggatt
   116701 attggagtta tcgggttatt agtttaggat ttactttttt aaccatagga atcctttcgg
   116761 gagcggtatg ggctaatgaa gcgtgggggt cgtattggaa ttgggaccca aaagaaactt
   116821 gggcatttat tacttggatc gtatttgcaa tttatttaca tactcgaaca aatagaaatt
   116881 tgcggggtgc aaattctgca attgtagcgt ctataggctt tcttataatt tggatatgct
   116941 attttggggt caatctttta ggaatagggt tacatagtta tggttctttt ccatcaacat
   117001 ttaattgaat tcaagacaag ttattacaaa tacaagagcg ggcggcgcat tgtatgaacc
   117061 agcgtgcgga ccgtgtgaat catcaataca atatttgatt cacacggttt tctaccatat
   117121 gtagttcaat ttcattgttt ttacttaact taagagttaa gagaagaaaa aaagaagact
   117181 ttttttcatt gtccaagaat gtttttcaaa acaaacatag gtttttttat ttcagtcatc
   117241 caaattatct ataaaaaaaa ttagatagaa taacttcgac cttatcaact gctaaggaaa
   117301 gaacgaaatc cgggtatata ccaataccta ttacgggtaa aaagatggag atcgaaagaa
   117361 ataactctcg cggtccagaa tcaaaaaaag aatccttcgg ggcattaaat agcttgtatc
   117421 catagaacat ctggcgtgac atagataatg aataaatagg agttaatatc attccaattg
   117481 ccattacaaa agtaattagt atttttggaa ttaaaagata tttttggccg gtaattattc
   117541 caaaaaaaac tatcaattcg gcaacaaaac cactcatacc tggtaatgca agggaagcca
   117601 tcgaaaagct actgaacatc gtgaacattt ttggcattgg aatagctatt ccgcccattt
   117661 cgtcaagata aacaaggcgg attctatcat aagtcgttcc cgccaagaaa aaaagtgcag
   117721 caccaataaa tccatgagat attatttgta aaagggctcc attaagtccc gtatcggtta
   117781 gagaactaat tcctataatt atgaaaccca tatgagagac agaggaatag gctattcttt
   117841 tttttaaatt ccgttggcca agagatgttg aagctgcata gattatttgt attgtaccta
   117901 ttatcatcaa ccaaggagaa aatatagaat gggcatgagg taataattcc atattgattc
   117961 gaattaatcc atacgctccc atttttaata aaattccggc tagaagcata caagtactgt
   118021 aatgtgcttc tccatgggta tctggtaacc atgtgtgtag ggggataatg ggcgatttga
   118081 cagcaaaagc aataaaaaat ccaatataga atattatttc taaaaccaca ggatatgact
   118141 gattaactga tgtttcaaaa tttaatgttg gttcattaga accatataaa gcaacaccca
   118201 aaactcccat taagagaaaa acagaacccc ccgccgtgta caaaataaat tttgtagctg
   118261 agtacagacg tttctttcct ccccacatgc atagaagtag ataaacagga attaattcta
   118321 actcccacat gatgaaaaaa agtaaaaggt cccgagacga aaatgatcca atttgaccac
   118381 tgtacattgc taacatgaga aaatggaata atcgagaatc tcgagtaact ggccaagccg
   118441 ctaaagtagc taaagtagtg ataaatcctg ttaataaaat gggtcctata gaaagtccat
   118501 ctattcctaa tctccaatgg aaatcaaaaa aattgatcca tttataatcc tccactagtt
   118561 ggattaatgg atcatccgat tggaaatgat aacaaaatgc ataagtcgtt agaaggagtt
   118621 ctaaaataca tatacatatg gtataccacc taattaccct atttccttta tggggaagaa
   118681 agaaaattaa ggaacccgca aatattggaa aaactacaat tattgttaac caaggaaaat
   118741 aattcatagt aaagacaaga tacacttgga ccataaaaac ccgtgctcaa aatattttga
   118801 ttttcgagca caggtttgtc ggtaaaaaaa attaaatgga ttcaagtaga gttttctcga
   118861 acgtatcaat aagctagacc catactgcga gttgtttcat gccataaata aactcggaca
   118921 ctcaagaaat ctgttggaca ggcggattca catctcttac aaccaacaca gtcctctgtt
   118981 cgtggagcag aagctatttg tttagcctta caaccgtccc aaggtatcat ttctaataca
   119041 tcggtggggc aggctcggac acattgagta catcctatac acgtatcata aatctttact
   119101 gaatgtgaca ttgggtctat acgtttttga atgttataaa ttttcgatct agtaaactta
   119161 gaaacgaatc atataatcat atatttatat accagatgaa tcaatgagtt atcataattt
   119221 tctaatcaac ccccttccgg attggtttat gagatatgag agagggccaa aatactttga
   119281 tttcttatgt tttgcaaaca agatcacacc ttacatagca aacatgctaa ttaaaatcga
   119341 tttatcaata ttagaatcta gatgattaat actaattatt caacaaattt gattggttga
   119401 tacgagttga ttttctgtta cggtaaattg atgaaacaat agccagtcca atggctgctt
   119461 cagcggctgc aatagctata acaaaaattg agaaaatgtc tccttttaat tgacgattat
   119521 caaaaaaatc agagaatgtt acaaaattta tattaaccgc attcaatata agttcaagac
   119581 acataagggc tctaaccata tttcgacttg tgatcaatcc atagatcccg atagaaaata
   119641 aataggcact caaaacaagt acatgttcga gaatcattaa acaactcctt atcaatctcg
   119701 actcctttca atatgaacaa caattcaacc gattaaattg actagtatat aacaagtatg
   119761 gaacaaagaa atatattggt actagattga cccaaagtct ttctatttat acaacaggaa
   119821 ttcaaataga attgaaggaa aatgagtgtg ataagacaga acaaaatttt atttgaatta
   119881 caagttttaa tagaaattta ttattgacga gctacagcaa ttgcacctat taaagcaact
   119941 aaaaggatta ttgaaataag ctcaaatgga agaaaaaaat ctgttgataa atgaattcca
   120001 atttgttgac tattacttat aaaatcttgc tctataatct ggtttgatct tgtagtccaa
   120061 ataatcccgt accatgacgt atctgaaata gtagtaatta gtgaaataaa aagacttata
   120121 caaaccatcg aagcaattcc atctcctacg gtccaaagat taaaatcttt gtaatattct
   120181 gaaccattca tgaacatcac agcaaaaatg attaaaacat ttatagctcc tacgtaaata
   120241 agtagctgcg cagcagctac aaaataggag ttagatagaa tatagaataa ggatgtacaa
   120301 acaagaacca atcccaagga aaaggcagaa taaattggat tgggaagtaa taccactcct
   120361 agacccccta atataagacc cgatcctaga aagactaaaa gaaaatcatg tattggttca
   120421 gataaatcca ttttttataa aaaatcaaaa acgaagaatt tcatgacttt attgacctga
   120481 ccaggaaaaa agaagttttt caatttttta tgatacttct taattgttaa ttgaatgaaa
   120541 ttgtaatggg tatgaattga cgtagatgct tttattttat tggaccacta tcaattcttt
   120601 atttgtcgaa cgagtagttt aaacctatcg atttttgata tcatttatct actttgaaac
   120661 cattactatt attataacta taatatagaa atccgttttg ttttcaatct aaattaagct
   120721 aggagtctca ttaaccaacc actagtttga attgaccaag caaaaatatc attcttttag
   120781 atccgaacta agccttcgta attcggaatt tttttcgaat ttagggttta ttcatttttt
   120841 atttgaggta aattcgaaat tgttcgaatt gtgtaatcat caattactga cattggtaag
   120901 cgacccaaag cgatttgatt ataattcaat tcgtgacgat cataagtaga aagttcatat
   120961 tcttcggtca ttgataaaca atttgttgga caatactcaa cgcaattacc acaaaatata
   121021 cagattccaa aatcaatact gtaattaagc aatcgtttct ttcgaatatc agtttccaac
   121081 ttccaatcaa caacgggtaa atctatagga catacacgca cacatacttc acaagcaatg
   121141 catttatcaa attcaaagtg gattcggcct cggaaacgtt ccgatgtgat caatttttcg
   121201 taggggtatt gaatagttac aggtaaacga tttgcgtggg acagggtaat catgaaacct
   121261 tggccgatgt atctggcggc tcgtattgtt tgttgaccat aatttatgaa ttcagttatc
   121321 atagggagca tatttagaat atctataaaa aagattttat gcttgtttct ttctcttgtt
   121381 tgagacaagt cgtgaatcta gaatattgta gtcttttaca gtgaaagaag ttgggacgaa
   121441 gttgtcaata atagattacc tagagaaata ggtaaaagaa atttccaccc aagatttaat
   121501 agttggtcca ttctcagcct cggtaaagtc catcttgttg caataggaat gaacaaaaac
   121561 aaataagttt tggctaatgt gataaagata ccaattagtg ttccaaagac tttaccccct
   121621 ttatttatgc caaatagctc aggaacaaat atgtacggaa tagaaagatt ccaacctccc
   121681 aagtaaagaa ctgttacaaa taatgaagaa actagtagat tcagatatga agcaatgtaa
   121741 aataaaccaa atttgatacc tgaatattcg gtttgatacc ctgctactaa ttcttcttct
   121801 gcttctggta aatcaaaagg taatctttca cactcggcta gagaagaaat tagaaaaacg
   121861 ataaacccga tgggttgacg ccacaaattc cacccccaaa aaccatattt tgactgcgct
   121921 tccactatat caactgtact taaactgtta gataatcata gtcgatgata acatcactgt
   121981 gcccatcgct attacagaac cgtacgtgag attttcacct catacggctc ctcagaggtc
   122041 acaaataaat ctaaggaccc tttcctattc tttatcttga tatgtttgtc agatagagta
   122101 aaaatctatc ctaaggtccc aaattagacc aatggaattc tgtctgctat atttaaaact
   122161 aataaatacg ggcttctgaa ttgatctcat cttttaagaa tttttttctt tgttgattaa
   122221 taaccttatc attaaataaa atgcgcttta tagcaatatc acatatacat ttcaacctcg
   122281 aattttcaat tacgaaaaaa attagagagt ccattagttc atgaatcatg acaaaaaatt
   122341 tctctctcga aatagaaatc aaaatggaat tataggaaag aaagaataaa aacaaaaaaa
   122401 gaaaaaagta agaaaaaaaa gacatccccc ctttttgctt ttgcaattag attcttttct
   122461 ttctatttct attttatttc attcctattc tcctttctca gaaaaagggc ctttaaccaa
   122521 agtaaaagat tacttcgttc ttgatagtta tttacttact cagtggatag gaacatactc
   122581 tggatcagaa tcatggggag tacttcttga tcatttctac gaacgtaaag ccccaattcg
   122641 aattcctttt atgtacagaa atatcctctt ggataactta cataatctca attactaatc
   122701 ctttgtgtat cttggtcttc ctaaccatcc actcattttt gctttcaacc tcccgttgtg
   122761 gaaatccatc tatggtaata gacagtaaaa actccataca gttgatcttt tgaacccgct
   122821 tcaagctatc atgacaattc accaatcttg gggtaaacaa tctctattgc ttatgtttac
   122881 ttttttcaac atttgattct tgtacatagg aaatgagact caaccttttt actgcaaatt
   122941 tagaagccgt tttctttcac tcatataact atctggttta gttcatcaac ccaaatgctg
   123001 aataaaaatg aaaatatata tattcaatca aatcttttta cctttgtttc tcgaaagaaa
   123061 agaatttgga gaaattttag gtctcaccga atcacacgta gagatattga taacacacat
   123121 agagctaatg gtatttcata actaattgat tgagcagctg cccgtagacc acctaaaaag
   123181 gaatatttat tatttgatcc atatcccgac ataagaagtc caatgggagc aatacttgaa
   123241 atggcaatcc agaaaaaaac accaatacta agatcggcta gaacaaggcg atcaccaaaa
   123301 ggaattactg aataacttag aaagatggat attactgcta tggatggtcc gatactgaat
   123361 aaacgagtat ctcctgtaga tggaataagg ttctctttca aaagtagttt tgtcccatct
   123421 gctagagctt gaagaattcc taaagggcca gcatattcag gtccgatacg ttgttgtatt
   123481 cctgcagata tttctctttc taaccaaaca attactagta cacctattgt gattcctaat
   123541 acaagagtca aaatagggaa aagcatccat atgatcccat agacttcttt taaggattcc
   123601 aatttggaaa aagaattgat agtttctatt tctgttgtat caattatcat ttcaacgatc
   123661 aacttctccc ataatgatat ctatgctacc tagtattgtc ataatatcag ccaatttcat
   123721 tcttttaact aactgaggaa gaatttgcaa attgataaaa cctggtgggc gaattttcca
   123781 tctccaagga aaaacgctct gatctcctat gagaaaaatt cccaattctc cttttggggc
   123841 ttcaactctc acataaagtt cttgtttcga caattcaaaa gttggagaag gttttttact
   123901 aataaaccga tattcaaaat cattccattc aggatctttt aatctgtcaa aacgtcggat
   123961 ttctaaattt tcgtaaggcc ctcctggaat tccttccaga gcctgttgaa taatctttat
   124021 ggattctgtc atttcaccga ttcgtactaa ataacgagct aatgaatccc cttctcgttg
   124081 ccattgaacc tgccaatcaa attcgtcgta agactcataa tggtcaactt tacgaagatc
   124141 ccattctatt ccggaagctc gtagcattgg tcccgataaa ccccaattta atgcttcgtc
   124201 tcccccaata atgcctacgc cttcaactcg ttctaaaaaa acaggattcc gggtaataag
   124261 tttttgatac tcagcaaccc ctgttaaaaa ataatcgcaa aaatccaaac atttatctat
   124321 ccagccatag ggtagatcgg cagccactcc cccgatacga aaataattat gcatcattcg
   124381 cataccggtg gcagcttcga agaggtcata tatcaattct ctttctcgaa aaatatagaa
   124441 gaaaggggtc tgcgcaccaa tatccgccat aaaagggcct agccataaca aatgagaagc
   124501 tatccgactc aactccaaca taatgactct gatatagcta gcccttttag gtacttgaat
   124561 attgcctaat tgttcgggtc catttatggt tattgcttct gtgaacatag tagctaaata
   124621 atcccaacgt gttacataag gcaaatattg tataattgtt cggttttccg caattttctc
   124681 catccctcta tgtaaataac ccaatattgg ttcgcagtcg acaacatctt caccatctag
   124741 agtaacgatg agtcgaagaa caccgtgcat tgatgggtgc tgaggcccca tattgactat
   124801 catgaggtct tttcttgtag ttggtgcagt cataagtttt ttaccgattc attcttccat
   124861 gaattgctga aagtgaaaag aagttcatca aaatttaatc gaaacatata agttaaaatg
   124921 aaatgactct tcaaataaat caaattaacg agtttttgtc tctcgaatgt ccaactgatt
   124981 aattaattct ttataacgta ctctattttt ttttgacaaa taagctagca gtcgttgacg
   125041 ttttcccaaa attttcttca aacctctctg agataaatag tcttttttgt gcaattctaa
   125101 atgtgaagta agtctccgta tcttattagt gaaattgaat acttgaaatt caacagaccc
   125161 tctcttttct tcttgagaaa taactgaaat gacagaattt tttaccataa aagaatttcc
   125221 cctttcttta ttttacagat atggatttta tcggatttta gcgatcagta ataataatgc
   125281 cagtaatttg aacgtggtat atagacttaa tttgtttatg aactcctaat tttatcaatt
   125341 ccaataaatt aatcaaattc aaaatttgat tcagatagga atccaaaaag atggtaggta
   125401 catttttttc attcacaaaa gcgactaatt taaacctaaa atcctaaaat gaagaagatt
   125461 ctgttgattc atttctagat cgaattgata ccttattgat ttagtatcgt ctactcgaat
   125521 tagattcgaa tgagatgtaa gacaaagcat gtgtacgttt gtttactttc agatactcta
   125581 tacgagacag ggtatatagt actattaatt taatttattt tcaatcgtgg atacatatgt
   125641 atccttaaga tactgaaacg actaccatta ttggtatcaa accaataacg attcatacaa
   125701 gctaaatctt ctaatcgata attaggccaa agaaagaact tcaagttaat taattcattt
   125761 ttctctttat aaagaggttt cctttcatcc aaaaattgac tccagttttt tacattgttt
   125821 tcgttgcaaa atactgaatt tctatcgacg ccattccaat tcaaagaatt taaaaaactt
   125881 cgaattctca attctctacg acgtctagac cataaaatat tttcaggaac aagcaaatca
   125941 aaatgatttt tgtctgtatt tattctttga gtttgaggtt gcagaatgaa ttcatcaaaa
   126001 ttctttttat caacagatct ttgttctggg tatctttgat tagtttggtg tttactttta
   126061 tgaaccaagg aaatacctat ggtttgatac ataataaatt gtccattatt ttttacagac
   126121 aaccgaatag gttcgataat caatatcccc ttcttcatca attctgtaag agttaaattc
   126181 ttctgaatca gcattatatc caaactcatt tctctccttt gaattgatga tatagcaatt
   126241 ttgcttggat ttatcagtcg aagcaggaga caatatacct tgatattctc gatcattctt
   126301 tgattcaaag catcgttcca tctcaattga aaaagcaaat aacgtttcaa gaacaaatct
   126361 agttctgctt ccgtgttgct tttgtattgt tttttctttt tacccttctt tgtgtctgat
   126421 tccgcgtaat cttttttaag agcgttttga tgttttgaga gaacaggacc cagatttcct
   126481 ttgttttcta tatctgatcc acgctctttt tctccttgac ttgcgggttc ttttgcttct
   126541 tgaattcgat tctttatttt tttatttgat cgtagaaaaa agttttgttt ttggttttta
   126601 ttgatgtttt tattttgact aagattttca tttgtattca aatttaaaag aagtaatttg
   126661 cttggtataa tccacggttt tattttatat acattataaa gtggtacaaa ttctgggaag
   126721 aaccaaaatt ccagattcaa tatgggacga tttaatattt tttcattcat tcccatccaa
   126781 tcaaaaaagt cttttttcga atttttttga ttgttttctg gattttgatg aatcgtaaga
   126841 taaaaaaggc cttttttgtc aattttatca attatttgat aattattaat accaatttta
   126901 gtatttggat tactgttggt atcgatctta acccaagcct caatatcttc tttttgtcta
   126961 agagaaaaat ggataatttt ccaatcaaaa tattttctat cgagatttct ttctatatat
   127021 agaatattgc cctttcttag ataattattg atatgaagat tgccgagcat atcaaaaaag
   127081 ttgtgtttgg acgtgttgga attagaagaa atttcgaggt tcttatttac ttgaaagggt
   127141 aatctagaaa taaaagagtc atttttattt tcataattaa tcgatttata tgctaaaaga
   127201 tcatatctat aacatttttt aaaattatct ttttggtttg ctaatgaata gagttcagaa
   127261 tcattttctt ttttgtaatg aattaatggg tctttttcat atgaattcca tttgtttaaa
   127321 tttcgatttt gagccataca actttgatta accctatttc gccatttttg tggcattaat
   127381 ctagaccatc taatctgaga taaatcgtat tgataatgcc gtcttaacca gtttttccat
   127441 tgattgattc tataactctg aagtttctta tgttttaatt cagaatgaaa tattcctagt
   127501 gttcgaaaat agtcctttat tttagtctta aggaaaaaag acgctctgtt atattgaaga
   127561 acagatctta atttagacaa attaataact tgggtttgtg ataatttgta aaatacatat
   127621 gcttgtgaca agtaggataa atcaaaaaaa atatgtgatt ttttcttact aatattataa
   127681 agtgactttt ttatagtcga aataaagtga attttttttt gatttataat tttttcttga
   127741 tttatttcat tattggaaat gtatttatca atcaatttgt ttattgattc aagaaagcgt
   127801 tgtgtattaa ttctgggaat attaatgata gataaaaata gatcgatgta taatctttga
   127861 atgaataatt ttagaaaata atggaatttc catattaatc gagtatttct tctttttaat
   127921 atttggaaaa tattttttgg cgattcgaat tttttaatat tatttgtttt attaggacta
   127981 atgtctattt ctggagttac tttctttttc tcttttgtaa ttctttctat ttgatttttg
   128041 attgtacttg ttctatcagt caaatccttc attttgcttt ctatcagtga agaatttggc
   128101 caatttccag attcaatttg actaaatggt tcgttaatta tctgattact aattagagaa
   128161 tctttttctt ttttcgtttc attcgattca tctatttctt tgaatctaaa taatacaatt
   128221 ggatttattt ttgaaacttc ttttttcatt tttttgataa atagactact tttgataagc
   128281 cattttttgg tttcttttga aactcttcga aataatttta tttttccttt taaaactttt
   128341 agagttataa aatatttctt tttgaatttt ccaatttttt tttcgagttc cttaaaaatg
   128401 ggctcaaaaa aggaagggcg ttttcgggga gaaccaaagg gaagttcagc ttccattccc
   128461 caaactgtta aaaaacaaaa atcatctttt tgttttttct ttttcattag ctctccacgg
   128521 gaggagtaca gtttagatat atgccaaggt ttcagacaaa aaggaaataa tattttgatc
   128581 tgaatgccat ctttcaacca attttttgga aattctgttt ctgataattg aacaccatta
   128641 taagtacatt taatatgcat ttctctattc cattcctgca aatcttcaga ccattcagga
   128701 agttgcaaga ataacatacg cccgagattt ttggctatta tcaatgaagg taatacaata
   128761 tattttcgaa gaattgattg agttattaac atgtaacctc ttattatttg cgcaaaagga
   128821 atggtatccc aggcttctgc tatctctatc cgtgcttttt cctttctttt gttctcccct
   128881 tttttgtcct tttccttttt ctcttctctt tttgtttgtt cttctctaga ctctagaatc
   128941 ttgaattctc cttctttacc tgaccaattt agaaaaattg gtttaatcag tccagaaata
   129001 tcaaaagaaa aaagaagggg gggggttatt ctgtcaagaa aaagggggga atgcacattt
   129061 gcttgaaaga gtttccaaat aactgttttg cgcctttgag cccgcataga gcctttgatt
   129121 ataccttgcc gaaaatctgg ttgttgcgaa tagcgtatta aagccacttc ctttgtttga
   129181 tcttgatctg cggtatcagt atctttggta tcaggatcgt tattctggtt gttggcagta
   129241 aaaatcacta cacgtttggc ttttcttgaa cgaatttgat gatccagtgg tacgccctct
   129301 tgatagtcgc ccgattgttg ttccaattcg gtgattaatt tatgtgacca gcgaggtact
   129361 tttttactga tttcttttat tccaatcgat tgtttttcag atgttgtccc attaggatca
   129421 attgcagtga atacaaattt tacaaatttc gttcgttttt ctgaattcac tcttccctgg
   129481 tcttggtctg aaaataaaga aaggtctttc aaatttaaac tcgattttgg ttcgttacca
   129541 aattcattga ttaaagttaa gaactcgtca atttccgttg ataatggttt tttatcaacc
   129601 gtatccactt tttgttcaaa ttcttggtaa tcagtattcg gaagaaagat agtatgaatc
   129661 ctatttattc taactctctc tttcaaattt tctagcgaag tattgtttat gattgaagat
   129721 gaaaacggtt ttttgattgt tcctcgatat ggtccattta acaaaggatc atacatttta
   129781 ggcacgtatt cttttttagt atcatcatta cacaatctag tccttgtttc gagtatatcg
   129841 agagaaaaag attccttgtc tagaacttca agtcgattta aaaattcctt attcagatta
   129901 ttactttttt ctttgttggt agaaatccat tgattgtcca gttcattagg gagcgttttt
   129961 tggagtgaca ataggggtat ccttcttttt atcattttcc aaaaagttgc taaacttggc
   130021 gggtatgtaa aagatattct ttgttttcca tcacttttac atgtgtcaaa aaaatattgt
   130081 gacatttccg ttcttacggc ctgttcaaat cgattattct ttatgtagcg aaatggtcga
   130141 ttccatcgat tataatcgaa aagaagactc acaagaggtt gttgaaacca gaagaggtct
   130201 ttattttcat tttttttatc aagcagttgc aattttaaaa tttctggatt tcccgtgtta
   130261 ttattattca gataagaatc ctcataatca taaattggac tattactagt attaatattg
   130321 ttatagcctg tctctgtaag gtgagagtgg aatttatcct ttattttgtc ctttccattc
   130381 actcggattt cttccgtttc atcgattttg tccggatccc acctttcttc cgaaaaaagg
   130441 gaaggagaag gataaggatc ttcttcagtg gatccctctt gttcctgttt agtccccttc
   130501 atttcggaag ctgtttctat ttctacatct ctttcttcct cactttccac cctttcttct
   130561 gtttttgagg cttctttcag tttcttagta agaatgggtg agggtattct gcctaaatag
   130621 tagacacagg taataaataa gagaatacta aagatccgag ccatagaatt tctcaattct
   130681 aacacaaggt acttattaga tcgaatgtac ttattcgatc taatagaatg attttgccgt
   130741 atccagacta ataccaatcc aagccatttc atgaataaaa tgtgaccaat taaccaacca
   130801 acaaaaccac ttgttacaaa taagatcttg ctgttgcatc gaaagagata aatgttgact
   130861 aatctggcta acattgaact tggtaaaatg aaatggttga ataattgaaa aatgagatta
   130921 ttcaggaata cacattgaat gctgagatta cgcattgaat ttctggtagt agatccataa
   130981 tcaaaaaagt gtttgtgatt gttccagaag aaatgaaaca aaagatatgg tagagctagg
   131041 acagttattg tatgaggtct acccaatgct agatgcagag gcgcataata gatcgatatg
   131101 aacatcatga gctgtcccgt aataaaacca gttgttgctg ataccttctt ctcggttcct
   131161 tcttccataa ccagagctcg gagaaggaag agataagagg gccctatgga gaatgtggtc
   131221 agaaatccat aatagagtcc gaccacaacg accgaattga ttatcttcat gcataaggat
   131281 actagattac ctagtagaaa agattgaaaa atcatcacaa acctccccta tttcttttct
   131341 attgcaattt ctggattatt atatgatgat ttttgaactt tccatatata gaaaagaaat
   131401 agaaagagat agactagaaa cgacatctgt tatgtcaatg acaccaaagg gatattaaat
   131461 gaatggaatt gggatatgga tggaatataa tgaaatagag ccactttgag gttccctctg
   131521 aaatgaggca tgtaagggag ccactacgaa gaagttccgg gagttacgaa ggaagcttcg
   131581 agctcatatt ggtcatgggt tgggaacggg aattgaactc tatgagatcg aatctcctgt
   131641 tgttcctcag tagctcagtg gtagagcggt cggctgttaa ccgattggtc gtaggttcga
   131701 atcctacttg gggagatttg attgattctg aattctttaa ttcagaataa aggggctcgc
   131761 tttgcccgtt aagagtaggt aacccgttcc ctgtctttgt ttctattgca ttctatctca
   131821 tcgtatcaca ttctgttctg cgagattaga aaatcaccat caatacctcg gtctaggtcc
   131881 gagataatcc tttgttccat agccctgggg ctatttacaa ctagccaatt aagaagtctc
   131941 agatgtacta gcactgcatc aaagatgcag tcatcgattc tcccgagagg tcacaattgc
   132001 cgcgagcaaa gatattaatg acgaggaagg cttttttgtt atgctactaa tacttgctct
   132061 gctattctgc ccaagcctgg ctgaggaaga gttacggggc gtaaaacaaa aaaatacgct
   132121 gatagggcat actatgtgta atgattcccc cattcacgat aaataataaa taaaaagaga
   132181 aaaagaaaag ccattccatt tcgacaaaag acccacaccc aagttccata gcttttggtt
   132241 cgctatcccg atcatgattt tcctaccccc agagggaaag gtacttccct tttgggccgg
   132301 ttgtgggcga ggagggattc gaacccccga caccgtggtt cgtagccacg tgctctaatc
   132361 ctctgagcta caggccccac cccgtctcca ctggatctgt tcccgggagt accctcaaaa
   132421 aaaggaacct ttcctctccc cagccatttc gggttaagaa gatgtgaaag cgcgtttatc
   132481 tctataagaa gggtgcgttc cgaggtgtga agtgggagag aagggatgtc acaattgggg
   132541 ttttgaataa aacgaccttt tgatttttca tttttttttt tttttcgttt tcatattgaa
   132601 aaagtaataa gaatgagagg tgttaagctt tttatcatcc tggcgtcgag ctatttttcc
   132661 gcaggacctc ccctacagta tcgtcaccgc agtagagttt aaccaccaag ttcgggatgg
   132721 attggtgtgg ttcctctacg cctaggacac cagaatatcg aaccatgaac gaagaaaggc
   132781 atgagagaaa agcatattgg ctagtgattg tgaggcccca attcttgact ggaggggaca
   132841 ccaaaggcct ctgcccttcc atcccttgga tagatagaga gggagggcag agcttttggt
   132901 tttttcatgt tgtcaaagag ttgaacaatg gttttttcgt gttgtcaaag atttgaacaa
   132961 tgaaaataga tggcgagtgc ctgatcgaat tgatcaggtc atgtaggaac aaggttcaag
   133021 tctaccggtc tgttaggatg cctcagctgc atacatcact gcacttccac ttgacaccta
   133081 tcgtaatgat aaacggctcg tctcgccgtg accttctctt gaattctcaa aaaaacttct
   133141 gtcgctccat ccccgcaggg gcagagaacc cgtcgctgtc tcggctgtgc taccggaggc
   133201 tctggggaag tcggaatagg agagcactca tcttggggtg ggcttactac ttagatgctt
   133261 tcagcagtta tccgctccgc acttggctac ccagcgttta ccgtgggcac gataactggt
   133321 acaccagagg tgcgtccttc ccggtcctct cgtactaggg aaaggtcctc tcaatgctct
   133381 aacgcccaca ccggatatgg accgaactgt ctcacgacgt tctgaaccca gctcacgtac
   133441 cgctttaatg ggcgaacagc ccaacccttg gaacatacta cagccccagg tggcgaagag
   133501 ccgacatcga ggtgccaaac cttcccgtcg atgtgagctc ttggggaaga tcagcctgtt
   133561 atccctagag taacttttat ccgttgagcg acggcccttc cactcggcac cgtcggatca
   133621 ctaaggccga ctttcgtccc tgctcgacgg gtgggtcttg cagtcaagct cccttctgcc
   133681 tttgcactcg agggccaatc tccgtccggc ccgaggaaac ctttgcacgc ctccgttacc
   133741 ttttgggagg cctacgcccc atagaaactg tctacctgag actgtccctt ggcccgtagg
   133801 tcctgacaca aggttagaat tctagccctt ccagagtggt atctcactga tggctcgggc
   133861 ccccccggaa ggaggccttc ttcgccttcc acctaagctg cgcaggaaag gcccaaagcc
   133921 aatcccaggg aacagtgaag cttcataggg tctttctgtc caggtgcagg tagtccgcat
   133981 cttcacagac atgtctattt caccgagcct ctctccgaga cagtgcccag atcgttacgc
   134041 ctttcgtgcg ggtcggaact tacccgacaa ggaatttcgc taccttagga ccgttatagt
   134101 tacggccgcc gttcaccggg gcttcggtcg ccggctcccc tgtcatcagg tcaccaactt
   134161 ccttgacctt ccggcactgg gcaggcgtca gcccccatac atggtcttac gactttgcgg
   134221 agacctgtgt ttttggtaaa cagtcgcccg ggcctggtca ctgcgacccc ctttgtgagg
   134281 aggcacccct tctcccgaag ttacggggct attttgccga gttccttaga gagagttgtc
   134341 tcgcgcccct aggtattctc tacctaccca cctgtgtcgg tttcgggtac aggtaccctc
   134401 ttgctcaaag tcgttcgagc ttttcctggg agtatggcat gggttacttc agcgccgtag
   134461 cgcctggtat tcgaacattg gctcgaggca ttttctctac cccttcttac cctgacaaag
   134521 cagggacacc ttacgttctt gaaccgataa ccatctttcg gctaacctag cctcctccgt
   134581 ccctcgggac caacaagggg cagtacagga atattcacct gttgtccatc gactacgcct
   134641 ttcggcctga tcttaggccc tgactcaccc tccgtggacg aaccttgcgg aggaaccctt
   134701 aggttttcgg ggcattggat tctcaccaat gtttgcgtta ctcaagccga cattctcgct
   134761 tccgcttcgt ccaccaccgc tcgcgcggag gcttctctct aaggcggaac gctcccctac
   134821 cgatgtattt ttacatccca cagcttcggc agatcgctta gccccgttca tcttcggcgc
   134881 aagagcgctc gatcagtgag ctattacgca ctctttcaag ggtggctgct tctaggcaaa
   134941 cctcctggct gtctctgcac ccctacctcc tttatcactg agcgatcatt taggggcctt
   135001 agctggtgat ccgggctgtt tccctctcga cgatgaagct tatcccccat cgtctcacta
   135061 gccgaccttg acccctgtta ttttgaggtc atatctagta ttcagagttt gcctcgattt
   135121 ggtaccgctc tcgcggcccg caccgaaaca gtgctttacc cctagatgtc cagtcaactg
   135181 ctgcgcctca acgcatttcg gggagaacca gctagctctg ggttcgagtg gcatttcacc
   135241 cctaaccaca actcatccgc tgattcttca acatcagtcg gttcggacct ccacttagtt
   135301 tcacccaagc ttcatcctgg tcatggatag atcacccagg ttcgggtcca taagcagtga
   135361 caattgccct atgaagactc gctttcgcta cggctccggt gggttccctt aaccaagcca
   135421 ctgcctatga gtcgccggct cattcttcaa caggcacgcg gtcagagccc tggctcctcc
   135481 cactgcttgg gagcttacgg tttcatgttc tatttcactc cccgatgggg gttcttttca
   135541 cccttccctc acggtactac ttcgctatcg gtcacccagg agtatttagc cttgcaaggt
   135601 ggtccttgct gattcacacg ggattccacg tgccccatgc tactcgggtc agagcataag
   135661 ctagtgatgc tttcggctac tggactttcg ccatctaggg tgcagcattc gggctgcttc
   135721 gcctagcagc acgacgcttg tattgctctc ccacaacccc gttttcacgg tttaggctgc
   135781 tcccatttcg ctcgccgcta ctacgggaat cgcttttgct ttcttttcct ctggctacta
   135841 agatgtttca gttcgccagg ttgtctcttg cctgcccatg gattcagcag cagttcgaaa
   135901 ggttgcccta ttcgggaatc tccggatcta tgcttatttt caactccccg aagcatttcg
   135961 tcgattacta cgcccttcct cgtctctggg tgcctaggta tccaccgtaa gcctttcctc
   136021 gtttgaacct cgcccttcac ttttaaggct atgccatcct aaggtgctgc taaatggatg
   136081 gatcttatca acgtccatga atgataaatc atagatcgaa ccgccgaatc ggaaaaattg
   136141 ggtgctatca taaagctttg tatcggctaa gttcacgagt tggagataag cggactcgaa
   136201 ccgctgacat ccgccgcagg gtaaaccacc gcctctcagg tcccccgact gattctacca
   136261 tagaggccaa cgatagacaa taactccccc ccgaacacag cttacaactt tcatcgtact
   136321 gtgctctcca aagagcaact cttctcaaaa tctcactcaa aaggtgctga gttggaatcc
   136381 cattctaact aagaatgagt cattgccctt ctccgaccct gactgcccaa cctgagagcg
   136441 gacagctaat gcgttccact tattgaacag ggttctatgg tcggtccgtg acccctggat
   136501 gccgaaggcg tccttggggt gatctcgtag ttcctacggg gtggagatga tggggtcggt
   136561 ccatggattt tccttccttt tcttttgccg catttcgctc aaagggttga agggagatag
   136621 tgcatcaagc tgttcgcaag ggccaacttg atcctcttcc ccagagatct cagatgaggg
   136681 aaccctggga gagccgccga ctccaactac cgtccatgta cgatccatac tagatctgac
   136741 caactgccca tcctacctcc tctacgttct tgacagccca tctttgtctc agtagagtct
   136801 ttcagtggca cgtttcggtc ctcttcccca ttacttagaa aaagtgagcc accggttcag
   136861 gtacaagata ctatcattac cgcctggaca attagacatc caacccgtaa tcgcaacgac
   136921 ccaattgcaa gagcggagct ctaccaactg agctatatcc ccccgagcca agtggagcat
   136981 gcatgaagta gtcagatgct tcttctattc ttttccctgg cgcagctggg ccatcctgga
   137041 cttgaaccag agacctcgcc cgtgaagtaa atcatcgcac ctacggtcca accaattggg
   137101 agagaatcaa tagattcctt ttcgggagcg attcatcctt cccgaacgca gcatacaact
   137161 ctccgttgta ctgcgctctc caagtgtgct tgttcccccc ttcttcctta ccctggcaag
   137221 tctttgtgaa ataactccga tgagaagaaa aaagaaggcg ttaagagacc ctcctggccc
   137281 aaccctagac actctaagat cctttttcaa acctgctccc atttcgagtc aagaaaaaaa
   137341 cggctcgaat ggtacgatcc ctccgtcacc ccagaatgaa aggggtgatc tcgtagttct
   137401 tggtctgtga agatgcgttg ttaggtgctc cattttattt tcccattgag gccgaaccta
   137461 aacctgtgct cgagagatag ctgtccatac actgataagg gatgtatgga ttctcgagaa
   137521 gagaggagcc gtggtggtcc cccccggacc gcccggatcc cacgagtgaa tcgaaagttg
   137581 gatctacatt ggatctcacc cgaatcgccc catctatcct cctgaggagg agtttggttt
   137641 caaaccccgg ttcgaacagg aggagtacgc catgctaatg tgccttggat gatccacatc
   137701 tcagggtcag gcgccgatga gcacattgaa ctatccatgt ggctgagagc cctcacagcc
   137761 caggcacaac gacgcaatta tcaggggcgc gctctaccac tgagctaata gcccgtcgtg
   137821 cgagcctccc actgggggcc cgctatgcca aaagcgagag aaaccccatc cctctctttc
   137881 cttttttcgc ccccatgtcg ccacacgggg ggaacatggg gacgtaaaaa agggggtcct
   137941 atcaacttgt tccgacctag gataataagc tcatgagctt ggtcttactt caccgtcgag
   138001 aaaggaaaga agacttccat ctccaagttt aactcagacg tagctccctt cttttttttt
   138061 gggggtgtga agcagtgtca aaccaaaata cccaacaagc attagctctc cctgaaaagg
   138121 aggtgatcca gccgcacctt ccagtacggc taccttgtta cgacttcact ccagtcacta
   138181 gccctgcctt cggcatcccc ctccttgcgg ttaaggtaac gacttcgggc atggccagct
   138241 cccatagtgt gacgggcggt gtgtacaagg cccgggaacg aattcaccgc cctatggctg
   138301 accggcgatt actagcgatt ccggcttcat gcaggcgagt tgcagcctgc aatccgaact
   138361 gaggacgggt tttttggggt tagctcaccc tcgcgggatc gcgacccttt gtcccggcca
   138421 ttgtagcacg tgtgtcgccc agggcataag gggcatgatg acttgacgtc atcctcacct
   138481 tcctccggct tatcaccggc agtctgttca gggttccaaa ctcaacgatg gcaactaaac
   138541 acgagggttg cgctcgttgc gggacttaac ccaacacctt acggcacgag ctgacgacag
   138601 ccatgcacca cctgtgtccg cgttcccgaa ggcacccctc tctttcaaga ggattcgcgg
   138661 catgtcaagc cctggtaagg ttcttcgctt tgcatcgaat taaaccacat gctccaccgc
   138721 ttgtgcgggc ccccgtcaat tcctttgagt ttcattcttg cgaacgtact ccccaggcgg
   138781 gatacttaac gcgttagcta cagcactgca cgggtcgata cgcacagcgc ctagtatcca
   138841 tcgtttacgg ctaggactac tggggtatct aatcccattc gctcccctag ctttcgtctc
   138901 tcagtgtcag tgtcggccca gcagagtgct ttcgccgttg gtgttctttc cgatctctac
   138961 gcatttcacc gctccaccgg aaattccctc tgcccctacc gtactccagc ttggtagttt
   139021 ccaccgcctg tccagggttg agccctggga tttgacggcg gacttaaaaa gccacctaca
   139081 gacgctttac gcccaatcat tccggataac gcttgcatcc tctgtattac cgcggctgct
   139141 ggcacagagt tagccgatgc ttattcccca gataccgtca ttgcttcttc tccgggaaaa
   139201 gaagttcacg acccgtgggc cttctacctc cacgcggcat tgctccgtca ggctttcgcc
   139261 cattgcggaa aattccccac tgctgcctcc cgtaggagtc tgggccgtgt ctcagtccca
   139321 gtgtggctga tcatcctctc ggaccagcta ctgatcatcg ccttggtaag ctattgcctc
   139381 accaactagc taatcagacg cgagcccctc ctcgggcgga ttcctccttt tgctcctcag
   139441 cctacggggt attagcagcc gtttccagct gttgttcccc tcccaagggc aggttcttac
   139501 gcgttactca cccgtccgcc actggaaaca ccacttcccg tccgacttgc atgtgttaag
   139561 catgccgcca gcgttcatcc tgagccagga tcgaactctc catgagattc atagttgcat
   139621 tacttatagc ttccttgttc gtagacaaag cggattcgga attgtctttc attccaaggc
   139681 ataacttgta tccatgcgct tcatattcgc ccggagttcg ctcccagaaa tatagccatc
   139741 cctgccccct cacgtcaatc ccacgagcct cttatccatt ctcattgaac gacggcgggg
   139801 gagcaaatcc aactagaaaa actcacattg ggcttaggga taatcaggct cgaactgatg
   139861 acttccacca cgtcaaggtg acactctacc gctgagttat atcccttccc cgccccatcg
   139921 agaaatagaa ctgactaatc ctaagtcaaa gggtcgagaa actcaacgcc actattcttg
   139981 aacaacttgg agccgggcct tcttttcgca ctattacgga tatgaaaata atggtcaaaa
   140041 tcggattcaa ttgtcaactg cccctatcgg aaataggatt gactaccgat tccgaaggaa
   140101 ctggagttac atctcttttc cattcaagag ttcttatgcg tttccacgcc cctttgagac
   140161 cccgaaaaat ggacaaattc cttttcttag gaacacatac aagattcgtc actacaaaaa
   140221 ggataatggt aaccctacca ttaactactt catttatgaa tttcatagta atagaaatac
   140281 atgtcctacc gagacagaat ttggaacttg ctatcctctt gcctagcagg caaagattta
   140341 cctccgtgga aaggatgatt cattcggatc gacatgagag tccaactaca ttgccagaat
   140401 ccatgttgta tatttgaaag aggttgacct ccttgcttct ctcatggtac actcctcttc
   140461 ccgccgagcc ccttttctcc tcggtccaca gagacaaaat gtaggactgg tgccaacaat
   140521 tcatcagact cactaagtcg ggatcactaa ctaatactaa tctaatataa tagtctaata
   140581 tatctaatat aatagaaaat actaatataa tagaaaagaa ctgtcttttc tgtatacttt
   140641 ccccggttcc gttgctaccg cgggctttac gcaatcgatc ggattagata gatatccctt
   140701 caacataggt catcgaaagg atctcggaga cccaccaaag tacgaaagcc aggatctttc
   140761 agaaaacgga ttcctattca aagagtgcat aaccgcatgg ataagctcac actaacccgt
   140821 caatttggga tccaaattcg agattttcct tgggaggtat cgggaaggat ttggaatgga
   140881 ataatatcga ttcatacaga agaaaaggtt ctctattgat tcaaacactg tacctaacct
   140941 atgggatagg gatcgaggaa ggggaaaaac cgaagatttc acatggtact tttatcaatc
   141001 tgatttattt cgtacctttc gttcaatgag aaaatgggtc aaattctaca ggatcaaacc
   141061 tatgggactt aaggaatgat ataaaaaaaa gagagggaaa atattcatat taaataaata
   141121 tgaagtagaa gaacccagat tccaaatgaa caaattcaaa cttgaaaagg atcttcctta
   141181 ttcttgaaga atgaggggca aagggattga tcaagaaaga tcttttgttc ttcttatata
   141241 taagatcgtg attggatccg catatgtttg gtaaagagaa taatcttatc ctttgagaat
   141301 aatcaaaaat ggacagtgtt caattggaac atgaaaacgt gactaaattg gtcctagtta
   141361 ctcttcgggg cggagtggaa gaagggaggg attctcgaac gcggaaagga tccaatgaat
   141421 tcgaaagaat tgaacgagga gccgtatgag gtgaaaatct catgtacggt tctgtagagt
   141481 ggcagtaagg gtgacttatc tgtcaacttt tccactatga ccccaaaaaa accaaactct
   141541 gccttacgta aagttgccag agtacgatta acctctggat ttgaaatcac tgcttatata
   141601 cccggtattg gccataattt acaagaacat tctgtagtct tagtaagagg gggaagggtt
   141661 aaggatttac ccggtgtgag atatcacatt gttcgaggaa ccctagatgc tgtcggagta
   141721 aaggatcgtc aacaagggcg ttctagtgcg ttgtagattc ttatccaaga cttgtatcat
   141781 ttgatgatgc catgtgaatc gctagaaaca tgtgaagtgt atggctaacc caataacgaa
   141841 agtttcgtaa ggggactgga gcaggctacc atgagacaaa agatcttctt tctaaagaga
   141901 ttcgattcgg aactcttata tgtccaaggt tcaatattga aataatttca gaggttttcc
   141961 ctgactttgt ccgtgtcaac aaacaattcg aaatacctcg acttttttag aacaggtccg
   142021 agtcaaatag caatgattcg aagcacttct ttttacacta tttcggaaac ccaaggactc
   142081 aatcgtatgg atatgtaaaa tacaggattt ccaatcctag caggaaaggg agggaaacgg
   142141 atactcaatt taaagtgagt aaacagaatt ccatactcga tctcatagat acatatagaa
   142201 ttctgcggaa agccgtattc gatgaaagtc gtatgtacgg cttggaggga gatctttcat
   142261 atctttcgag atccacccta caatatgggg taaaaaagcc aaaataagtg attttagccc
   142321 ttataaaaag aaaactgatt cttgaacccc tttcacgctc atgtcacgtc gaggtactgc
   142381 agaaaaaaaa acagcaaaat ccgatccaat ttatcgtaat cgattagtta acatgttggt
   142441 taaccgtatt ctgaaacacg gaaaaaaatc attggcttat caaattatct atcgagccgt
   142501 gaaaaagatt caacaaaaga cagaaacaaa tccactatcc gttttacgtc aagcaatacg
   142561 tggagtaact cccgatataa cagtaaaagc aagacgtgta ggtggatcga ctcatcaagt
   142621 tcccattgaa ataggatcca cacaaggaaa agcacttgcc attcgttggt tattagcggc
   142681 atcccgaaaa cgtccgggtc gaaatatggc tttcaaatta agttccgaat tagtggatgc
   142741 tgccaaaggg agtggcgatg ccatacgcaa aaaggaagag actcatagaa tggcagaggc
   142801 aaatagagct tttgcacatt ttcgttaatc catgaacagg atctatacat ctcgatcgga
   142861 aaagaatcaa gagaaaaaga aagaatcgga attgatcgat agatttctcg aaacaaacga
   142921 aaaggaaaga tgaaacataa atcatggatc aactaagccc tctcggggac tttcttaaag
   142981 aggaacctca tgtaaatacc atggaataag gtttgatcct attcatggag attccgtaac
   143041 tattccaaaa atggaaagtt cgacacaatt gggatttttt tttggaaatt ggaagcagtt
   143101 actaattcat gatctggcat gtacagaatg aaaacttcat tctcgattct acgagaattt
   143161 ttatgaaagc ctttcatttg cttctcttcg atggaagttt gattttccca gaatgtatcc
   143221 taatttttgg cctaattctt cttctgatga tcgattcaac ctctgatcaa aaagatatac
   143281 cttggttata tttcatctct tcaacaagtt tagtaatgag cataacggcc ctattgttcc
   143341 gatggagaga agaacctatg attagctttt cgggaaattt ccaaacgaac aatttcaacg
   143401 aaatctttca atttcttatt ttactatgtt caactctatg tattcctcta tccgtagagt
   143461 acattgaatg tacagaaatg gctataacag agtttctctt attcgtatta acagctactc
   143521 tagggggaat gtttttatgc ggtgctaacg atttaataac tatctttgta gccccagaat
   143581 gtttcagttt atgctcctac ctattatctg gatataccaa gaaagatgta cggtctaatg
   143641 aggctactat gaaatattta ctcatgggtg gggcaagctc ttctattctg gttcatggtt
   143701 tctcttggct atatggttca tccgggggag agattgagct tcaagaaata gtaaacggtc
   143761 ttatcaatac acaaatgtat aactccccag gaatttcaat tgcgctcata ttcattaccg
   143821 taggaattgg gttcaagctt tccccagccc cttctcatca atggactcct gacgtatacg
   143881 aaggagtgcg gttcgttcga gaaattccta cctctctatc tatctctgag atgtttggat
   143941 ttttcaaaac tccatggaca tgcagaagag aaatgctatc cccactcgga ccaagacaga
   144001 acttttactt gttcaaataa caattaaggt gaagcagggt caggaacgac gaatctcttt
   144061 atgataaaca gatccatttt gcaagttcgt tattacgggt agttcctaca aaggatcgga
   144121 ctaatgacgt atacaatact tgaattctcg atgtagatgc tacatagttg gttctcatcc
   144181 ttcagagact acgagtgtaa taagagcatc cgtcgacaaa aggatcaccc taagatgatc
   144241 atctcgtggc tattgagaac gaattaaatc agatggttct atttctcaat ctttctgact
   144301 tgctcctacg aaaccaaggt cgaaaagatt gaaaaaatca gtcattcaca accactgatg
   144361 aaggattcct cgaaaagtta aggattagta atccttttta gaaatagaat ggattcggtc
   144421 ttatacatac gcgaggaagg taatcaaaaa agaaagaaaa tgggttcttc tttcttttat
   144481 cacttaggag ccgtgtgaga tgaaagtctc atgcacggtt ttgaatgaga gaaagaagtg
   144541 aggaatcctc ttttcgactc tgactctccc actccagtcg ttgcttttct ttctgttact
   144601 tcgaaagtag ctgcttcagc ttcagccact cgaattttcg atattccttt ttatttctca
   144661 tcaaacgaat ggcatcttct tctggaaatc ctagctattc ttagcatgat attgggaaat
   144721 ctcattgcta ttactcaaac aagcatgaaa cgtatgcttg catattcgtc cataggccaa
   144781 atcggatatg taattattgg aataattgtt ggagactcaa atgatggata tgcaagcatg
   144841 ataacttata tgctgttcta tatctccatg aatctaggaa cttttgcttg cattgtatta
   144901 tttggtctac gtaccggaac tgataacatt cgagattatg caggattata cacaaaagat
   144961 ccttttttgg ctctctcttt agccctatgt ctcttatccc taggaggtct tcctccacta
   145021 gcaggttttt tcggaaaact ctatttattc tggtgtggat ggcaggcagg cctatatttc
   145081 ttggttttaa taggactcct tacaagcgtt gtttctatct actattatct aaaaataata
   145141 aagttattaa tgactggacg aaaccaagaa ataacccctc acgtgcgaaa ttatagaaga
   145201 tcccctttaa gatcaaacaa ttccatcgaa ttgagtatga ttgtatgtgt gatagcatct
   145261 actataccag gaatatcaat gaacccgatt attgcaattg ctcaggatag ccttttttag
   145321 cttctagggt ctatttctta gttcaagatc cctcttacta actggaatca aagaattagt
   145381 agatctgttc cgcccaaaat gggaatgggc tagggttatg aacttataat ctgatgatcg
   145441 agtcgattcc atgattataa gttcattcca taccggacca ggccggaata gggttatata
   145501 cattctcatt atgagaaggg gtcattcggg cctatctaaa tagatactat gtttacatat
   145561 ggattcctac atcattacat tccatttagg attaggaata cgcgtaatcg gacctgcttt
   145621 ttacatatct ctattgggac cctattcacc tctttgagtg aatcgagaaa taggtttgat
   145681 tgtccatctt tttgatatat atcaggcatt gcattctccg gataattcaa atcgaagcaa
   145741 ttggatgtcc aactcgggcc tatatgacat gaccgatcaa tagatccacc tttgtcatat
   145801 attccataca tcacactaga tagatatcat attcatggaa tacgattcac tttcaagatg
   145861 ccttggtggt gaaatggtag acacgcgaga ctcaaaatct cgtgctaaat agcgtggagg
   145921 ttcgagtcct cttcaaggca taatattgag aatgctcatt gaatgagcat tctcaataag
   145981 agagctcgga tcgaatcggt attgatatac cgattcgatc cgagctcttg gaattggaat
   146041 aaattcggca gcggatcgcg aaatcttggt gatcttctct atctaatgaa tggggagtcc
   146101 gcttttaaat cgtccgccct gcacccaccc cccgagtata tgcttcaaca ggaatcacac
   146161 aagggtagat tagaaacctc tggtaaaatg cccgcccgta acccagcaga taaagtacat
   146221 tacatagtcc agggattggc gacttaccca ttcagtgact ttggcactgg acgttcccaa
   146281 aatggggact atcgggtaaa ttcaatataa tagacgcctg ttggcattcc agccttcctt
   146341 ctcctttcag ggcctatccg aaagagaatc cagtacttct tggtcgtgaa tatctgaact
   146401 ggttgtttgc tgttcaagaa ttcttgttta ggcagttcat accatccata catagtgttt
   146461 tgatctaaga tttcaattct tccgtgtttc agcagtaaca tattcttcca tggagctaag
   146521 gtccaaaata tggaagaaac aagcgtttcc acgactctac cacccagtca attctgttcc
   146581 acttaatccc tctttcatgg ccacatatct ttccggctaa ggaatgggaa atctttctcc
   146641 tgttacatga atccaatttt catttcatcc gggaaaagcc atctttttct caacaatgtc
   146701 tttgtcattt gatccaatag cgttccgtta gataggaaca gatttgatat taaatactga
   146761 taactctcgg atagagtatt agaacggaaa gatccattag ataatgaact gttggttcta
   146821 agccatctct gacgattaat caacaattcg aagtgctttt cttgcgtatt cttgataaac
   146881 cagcgtttat atatagatgt aggaggatct gtttgggaag taagaagccc ctttgacatc
   146941 tcttcatctg caaataattc tcgatgtgaa aacacagagc cagggggctg atctttgaat
   147001 aggaaaaaga gtggatctgc agggtcccaa atgaattggc ttattcgaaa aaggccttgt
   147061 tctttggaag atctatctcg tgtctggtac tgcatggttc cactctgcaa gaactccgaa
   147121 tcattctctt gaagctcatc ctcttcatca taaatgatcc gcttgccccg aaatgacctg
   147181 gaccaatagg gaaatcccaa ttcattgggc ctttcgatac aatcaaatag aaagccccaa
   147241 gggcgccata ttctaggagc ccaaactatg tgattgaata aatcctcctg cgggtcaagg
   147301 gctccttctc cctccccttc ttcaaactcc gattcatatt tttcatagag aaatctctga
   147361 tcaaggatag aacaagagcc gttttgcatc atatctaagg gattcctcgg ttcgggccga
   147421 agaagcaatg tcactcgatc attatcaaac tgactgcaat ctttttctgt ccgtgaagat
   147481 cccaccagag cgccttctac ttctaatagg ccatgaacta gatcagaatc attctcaacg
   147541 agtccataag aagtgatccc atttttttca tcgggtccgg ataaagacca aagatcttga
   147601 gcgaccgatc cggcagaaca actcaaaaga taaagaagta tcgttaatct cttcatgctc
   147661 gttccaagct cgaagtacca tttgtacaaa taagaatccc cttcgttaca tgatttcttc
   147721 ttcatataga tagatatagg atctatgggg caattactta gaagtacatt ttgtgctaca
   147781 gcccttccta tctgatagaa aaggatccca tgatcctgaa ccgatcttac ctgggatcgc
   147841 aaatcccaag tttgtctatg aagagcggat ctaattgtat tagtgtctat aattgatttc
   147901 ttctgtgtaa tactaatcga taggacctca ttggtaagtg ctacaagatc tcgtgcattg
   147961 gaacccatgg ttatggaccc gaatccgtta gtatggaaca ttttcttttc caagtgaaat
   148021 cccctagtat atgaaagagt gaaaaagtgc tttcgttgtt gtggaagaag aagccttcgt
   148081 atcttaatgc acgtatttaa tttattcgga gctattagag cgggatccac tttttgggga
   148141 atatgagtcg aagcaataac aagaatattt ctagtagaac atctttcaca atccctggag
   148201 agatggttca ctaatagacc gagggctaag tcattcgact cattcacatc cagatcatga
   148261 atgtttggaa tccatattat gcaaggagac attgcttttg ctaattcgaa ttgaagggtg
   148321 atataaaatc ggtctatttc cggcatcata tccatagtta gcccattcat cctagttagc
   148381 agttccagct ccgtatcaag gtcacgatcg atatcgtcac tagcatcaag attgtcacta
   148441 tcatcaatat cgtcactatc atcaatatcg atctcatcaa gaagaaaacc tttaggcttg
   148501 ttatccagga acttgttcag aaataccgta atgaaaggaa cataggagtt tgtcgctagg
   148561 tatttgacca aataggatcg tccagttcct atagaaccta tcactaaaat acccctagag
   148621 ggggataagg ctaagcggag cgaaaagggt tttccatgag atgggaaatg aaaacgattt
   148681 tccccacacg aagtttgtga ataagtgatt gtctgataat gagcaaggaa tatccgtctt
   148741 tctgctaaac aggatggatt gaactcataa ttcattagat gctttttatg aatgtcaact
   148801 aagtatcgta agtaaattgc tcccggttgt tcaatcattt gataaccaga gtcattcttt
   148861 gataaacgat cactatgagt cagactcaat agaatttgat caatcctatt ttctgtcgtt
   148921 aaggtggaga actgaaccaa gaattctctt tcttcatcat caatcgaatc actgttcgcg
   148981 acccaggatt ctattttatc atcaatccaa tccccgttca cgttttttct ttttcttatc
   149041 aatgaataga tctctttact tgtatgactt agatgtctcg tatttctcga aaaagtgatt
   149101 cgattgatgg gatttggtat gagatcgatg atctcgatga gattgatatt ccaatctttc
   149161 ttcttagaac gtattgattt gaccccataa gcgggaccaa gcatgttgcc gccagaagca
   149221 gaaccccgta tttcttctag agaatctcct aattgttcca gagcaactag aaagagattc
   149281 tttaaccaga aagaattcgg ttcagatgta ggatacctat ccagaagttt tcgcaactca
   149341 atcatagatg atggaatcat caaagatttg accttttcga actctgtctg taactcacta
   149401 gaggcccggg aaacaaagag aagatgtgta cgaacgagat atccagcaac aagaagaagg
   149461 aaaaggattg aatagaggaa ctcccgagca tttggcgatc tcagatgtgt cgatatcaat
   149521 ggtgactcat tatttcgatg aatcatttct tcggacagaa gaagattatg taaacactta
   149581 ctcgagatct cacttatcag attccattgt ggaagacaca attttttctg aagaattcgc
   149641 catgatatac ctgatccatg cataatatca tgaaaaatgg atacaaattt ttgactgcta
   149701 cttagtattg gcaataggtc tgaaaaagta tctaaaaata tcaaatttag atatttgtac
   149761 cctgtcgaag taaggaacca tggcatatat gtttggaata gattccattt tgagagagtt
   149821 gaaaaagcac tatctcgttg aaaggttcta tacatctgcc ctttctcaac gcatttcttt
   149881 agacaaagac tccgtttttt cctcttttcg gatgataaat ctttgtcaga acatggagtg
   149941 tgaatcaaac ccatgtttga attgaaattg agatactgat gcaagttctt cccttctgaa
   150001 tcagatagat tcatatctga aagaggttga caataagttc tttcaaaatt gactatttgc
   150061 ccctctgtta gaggtgttcc agaaatgtct gcgatcgagt aaatagctct acgaacgaat
   150121 ggatcggatc gacttggaaa atggaaagat ttgtacaagt tatacgtttc gtcaccactt
   150181 tgtggaaaat cgttaggtat gaatatgtta gatacctgtg actcgattgg tgaaatagta
   150241 tctctccccc aaaaagcatg ttttttttta ccgacgcaca aagaaaatat tttgttgcga
   150301 atgaacaaga tattgaggaa ttgtccatac gtaaaatcag aattattgat acgggccttt
   150361 tccacagaaa aggggaatct tgtgttccaa tagaagcaga agtgatgtgg attattcaag
   150421 aatcgaagtc gatttgcttt ataaaaagaa gatatcaatg aacttctatg aaatggtttc
   150481 acgggattca gccaattgtc ttgatcgtgg aatatcattg agaaatagga atccgggtta
   150541 tcaaaggatt tcctgcgatt atttctagta tggaatgagt caatcatcca ctttggtatc
   150601 ttattgaaca aaaatggtga tattgttcct ccattgatca agaatttcga tttttgggaa
   150661 gtatcatgat cgtccaataa gaagggtttc aattttttca aatgaacaat ttgaagacct
   150721 attgattcta acaactgatt gcagagttga tcattcggac ctttcaattc atagatgtag
   150781 atctcggacc tatgaatggg gatatttccg aaactcacac agaaaaaagg aagtgagtta
   150841 gacaaaaaga aaagcaactt ggacaaaaaa agaagtgact tggacaaaaa gaaacgaagt
   150901 ggcttagaca aatctttttt gtcgataacc tcagaccaat caatcgaata ttgattaata
   150961 cgtaatcgat cgaacactac ttgaaaacgg ctcttctgct ccgaaacgga ctgttccaaa
   151021 tgttcctgga aattcttgct cccattggac catttgtatc tatatgcatc aggatcccga
   151081 ttcatggatc tctcggttcg agaaatcaaa ataagaggct cgaaccattt cttctgactc
   151141 tttttcaaat tcgataaata ttggttgatc gtatatttca ttatagttct atgattcaga
   151201 gtatcctttc ctatttgatc cctttgaatt ccatattcga agttgcgatc ggatctattc
   151261 attaaaaaga atcgattcaa tacatttctt atgtacccat aggtactata ttggatttga
   151321 atcagatttc ggatcaatct atattgagtg actgcctcca ttatgttgtt gctagcaaat
   151381 accactagtt ttggttttgg atcttccaaa tcattcccgc gggagatccg gacccatttt
   151441 tttctgatcc ttcgagaaaa agattcattc tcttcataaa aaataggagg tagaaccaat
   151501 aaagatttct ttttcgattc atccctggcc tcattcaaga attgtttttg atccaatccg
   151561 caggaatcaa tagaaaaggc aaatccctta tgatacacca gatccggctc ggttattgat
   151621 agagtgaata gatctgccat ttcttgaaat ctctcttctg attcaaaatc gtagtgtaac
   151681 gtgtatcctc ccctgttccg gtcatggaat agatgaaata aatcaaaaaa tggatttttg
   151741 ttcaagaatg aaatcttatt ggaactgtcc atatccggtt catccttcgg aaccatatca
   151801 catcccggat ctgatgaaat aggatgaatt gagacggtat tttgtaaata cgtaattatc
   151861 ttgaatatat taaccatttc tttattttcc gatcgcctgg aagggacaaa agaaagatct
   151921 tgttgtttct tcaacaattt ctgatctcta gtggacctct cagtaggatt cgaacccaga
   151981 tgaagttctg accatctatc agagaaaaaa gaacgaacgg atcttgtagg attcccaaga
   152041 aattcttcga tttcttccgg aaacagatga ttaatcatct gcttctcacg ttccgtgaat
   152101 agccgggaca ttgaggaata tccagaaagg catttcggga atcggcctga ttctatctct
   152161 tttcgttccg tttgaagaaa ggaaggatcc caaagaatcg atctttcttt tcgttgttga
   152221 atctctcttt gattaatcaa tgtgtgatat tccgaatcct cattactaat ggaatccaaa
   152281 tgatctctgg attgatcaga agatcctttc agttggctag aatccgttac ttgaacgaaa
   152341 ctagatcttg tggaatcata ttgaatattt gacgatacat tctgtacctt gctaaaaaac
   152401 cgatccttgt ttaccaacca cacattgtct aaccaaatcc aattctctct cgatacgttc
   152461 ctcaaaaaat ccgattcggg cggattcttc ccccaactaa cgaagagatc ttggcggaat
   152521 tgccacatat gaaattgagc acagttttgc aaagaaatag cccacttgtt tctcgagaag
   152581 agatgggaaa catgctcaat atcatttgat tgaatagttg acccagcccc ttgttgtttg
   152641 aagaaaccct ccacttcaat tggtattttt tcacgaaaag cagacatgag ataagaaatc
   152701 cagtgtttca ctaagatttc gaatagcggt cccgaattca agttgattct atttcgactc
   152761 ttcctcagag aaagacgatc aaacaattcc caatcatggt ccttgcggat cggatcatcc
   152821 atataatata caaaaagaaa ctccagatat ttgagatctt tctctttgaa taagatctca
   152881 attccagcga cggtttcatt agatatctta caactagaat ccctcttttt tccgatccag
   152941 ttcctccacc aacgcgaacc ccagttagat tcaggcatgc tacacttttt agttattggg
   153001 agaacccaag tactctcttt cggattcagg aaacaactct cagagatctt ttttcctttg
   153061 ggaagataca ggagcgaaac aatcaaccta ttgatattgg aagacccaac ggattcttcc
   153121 aatgtatcat ttctgggtcc aatggaattc ataggtatag gaagaagccc tatcaaatag
   153181 agattttttc tttcgaccat atttcgattg ttaatacgat atataaggac cgctactaca
   153241 aagagtatta cacccttgat cgtgaaatat cgattgcttg ttgaaccctg tgaattgcgt
   153301 gaaagtagga tactccaaat tcgggggtca aagagtttta gaaaacgttc ttggtggaaa
   153361 aaaatgtgaa tgaaggatcc cactgaattg aattgggtcc atgaatctaa gaaatggtga
   153421 gaattcttga tctctctcaa tatctctctc aattcgaaaa tccaggattt gaattgatgt
   153481 cctctcattg attcctccta aattgcattg atttatccta actaaattgc attgatttat
   153541 cctaaagatt tcatttcaat tggaatttgg ttattcacca tgtacgagga tccccgctaa
   153601 gcatccatgg ctgaatggtt aaagcgccca actcataatt ggcgaattcg taggttcaat
   153661 tcctactgga tgcacgccaa tgggaccctc caataagtct attggaattg gctctgtatc
   153721 aatggaatct catcatccat acataacgaa ttgatgtggt atattcatat cataatatat
   153781 gaacagtaag aactagcatt cttattgaga ctataactca tagggaagaa aatcgattta
   153841 tggatggaat caaatatgca gtatttacag acaaaagtat tcggttattg gggaaaaatc
   153901 aatatacttc taatgtcgaa tcaggatcaa ctaggacaga aataaagcat tgggtcgaac
   153961 tcttctttgg tgtcaaggta atagctatga atagtcatcg acttccggga aagagtagaa
   154021 gaatgggacc tattatggga catacaatgc attacagacg tatgatcatt acgcttcaac
   154081 cgggttattc tattccacct cttagaaaga aaagaactta aataaaaata cttaatagca
   154141 tggcgataca tttatacaaa acttctaccc cgagcacacg caatggaacc gtagacagtc
   154201 aagtgaaatc caatccacga aataatttga tctatggaca gcatcattgt ggtaaaggtc
   154261 gtaatgccag aggaatcatt accgcaaggc atagaggggg aggtcataag cgtctatacc
   154321 gtaaaatcga ttttcgacgg aatgaaaaag acatatatgg tagaatcgta accatagaat
   154381 acgaccctaa tcgaaatgca tacatttgtc tcatacacta tggggaaggt gtgaagagat
   154441 atattttaca tcccagaggg gctataattg gagataccat tgtttctggt acagaagttc
   154501 ctataaaaat gggaaatgcc ctacctttga gtgcggtttg aactattgat ttacgtaatt
   154561 ggaaataacc aattaggttt acgacgaaac ctagaaatcg atcactgatc caatttgagt
   154621 acctctgcag gatagacctc aacagaaaac tgaagagtaa cggcagcaag tgattgagtt
   154681 cagtagttcc tcatataaaa ttattgactc tagagatata gtaatatgga gaagacaaaa
   154741 ttgtttcaag caccgacaga accggaagcg ccccttcttt caaagagagg aggacgggtt
   154801 attcacattt catttgatgg tcagaggcga attgaaagtt aagcagtggg aattctaaag
   154861 attccacggg ggaaaaatag agatgtctcc tacgttaccc ataatatgtg gaagtatcga
   154921 cgtaatttca tagagtcatt cggtctgaat gctacatgaa gaacataagc cagatgacgg
   154981 aacgggaaga cccaggatgt agaagatcat aacatgagtg attcggcaga tttggattca
   155041 tatatatatc cacccatgtg gtacttcatt ctacgatata tataagatcc atctgtatag
   155101 atatcatcat ctacatccag aaagccgtat gctttggaag aagcttgtac agtttgggaa
   155161 ggggttttga ttgatcaaaa gaagaatcta cttcaaccga tatgccctta ggcacggcca
   155221 tacataacat agaaatcaca cttggaaagg gtggacaatt agctagagca gcgggtgctg
   155281 tagcgaaact gattgcaaaa gaggggaaat cggccacatt aaaattacct tctggggagg
   155341 tccgtttgat atccaaaaac tgctcagcaa cagtcggaca agtggggaat gttggggtga
   155401 accagaaaag tttgggtaga gccggatcta agcgttggct aggtaagcgt cctgtagtaa
   155461 gaggagtagt tatgaaccct gtagaccatc cccatggggg tggtgaaggg agagccccaa
   155521 ttggtagaaa aaaacccaca accccttggg gttatcctgc acttggaaga agaagtagaa
   155581 aaaggaataa atatagtgat aatttgattc ttcgtcgccg tagtaaatag gagagaaaat
   155641 cgaatttaat tcttcgtttt tacaaaaaaa aaaaaaaaat aggagtaag
//
