# Supplementary material for: Plastid genomics of Nicotiana (Solanaceae): insights into molecular evolution, positive selection and the origin of the maternal genome of Aztec tobacco (Nicotiana rustica)
Source: PeerJ. 2020 Jul 23;8:e9552. doi: 10.7717/peerj.9552 (PMC7382938; doi:10.7717/peerj.9552)
Supplement: Supplemental Information 15 [file peerj-08-9552-s015.gb]

LOCUS       Nicotiana_rustica      155850 bp    DNA     circular UNA 19-JAN-2020
DEFINITION  Nicotiana rustica chloroplast genome.
ACCESSION   urn.local...v-a46uxgu
VERSION     urn.local...v-a46uxgu
KEYWORDS    .
SOURCE      Nicotiana rustica
  ORGANISM  Nicotiana rustica.
FEATURES             Location/Qualifiers
     misc_feature    1..86613
                     /note="Geneious type: LSC"
                     /note="LSC,large single-copy region"
                     /standard_name="LSC,large single-copy region misc"
     tRNA            complement(6..80)
                     /note="Geneious type: trna"
                     /gene="trnH"
                     /locus_tag="NisyCt001"
                     /product="tRNA-His"
                     /db_xref="GeneID:3735183"
                     /standard_name="trnH tRNA"
     gene            complement(6..80)
                     /gene="trnH"
                     /locus_tag="NisyCt001"
                     /db_xref="GeneID:3735183"
     CDS             complement(513..1574)
                     /gene="psbA"
                     /locus_tag="NisyCp002"
                     /codon_start=1
                     /transl_table=11
                     /product="photosystem II protein D1"
                     /protein_id="YP_358651.1"
                     /db_xref="GI:78102510"
                     /db_xref="GeneID:3735101"
     gene            complement(513..1574)
                     /gene="psbA"
                     /locus_tag="NisyCp002"
                     /db_xref="GeneID:3735101"
     tRNA            join(complement(4345..4381),complement(1789..1823))
                     /gene="trnK"
                     /locus_tag="NisyCt002"
                     /product="tRNA-Lys"
                     /db_xref="GeneID:3735136"
     exon            complement(1789..1823)
                     /gene="trnK"
                     /standard_name="trnK exon"
     gene            complement(1789..4381)
                     /gene="trnK"
                     /locus_tag="NisyCt002"
                     /db_xref="GeneID:3735136"
     intron          complement(1824..4344)
                     /gene="trnK"
                     /locus_tag="CK881_pgt002"
                     /standard_name="trnK intron"
     CDS             complement(2108..3637)
                     /gene="matK"
                     /locus_tag="NisyCp004"
                     /codon_start=1
                     /transl_table=11
                     /product="maturase K"
                     /protein_id="YP_358652.1"
                     /db_xref="GI:78102511"
                     /db_xref="GeneID:3735057"
     gene            complement(2108..3637)
                     /gene="matK"
                     /locus_tag="NisyCp004"
                     /db_xref="GeneID:3735057"
     exon            complement(4345..4381)
                     /gene="trnK"
                     /locus_tag="CK881_pgt002"
                     /standard_name="trnK exon"
     exon            complement(5082..5299)
                     /gene="rps16"
                     /standard_name="rps16 exon"
     CDS             join(complement(6159..6198),complement(5082..5299))
                     /gene="rps16"
                     /locus_tag="NisyCp005"
                     /codon_start=1
                     /transl_table=11
                     /product="ribosomal protein S16"
                     /protein_id="YP_358653.1"
                     /db_xref="GI:78102512"
                     /db_xref="GeneID:3735192"
     gene            complement(5082..6198)
                     /gene="rps16"
                     /locus_tag="NisyCp005"
                     /db_xref="GeneID:3735192"
     intron          complement(5300..6158)
                     /gene="rps16"
                     /standard_name="rps16 intron"
     exon            complement(6159..6198)
                     /gene="rps16"
                     /standard_name="rps16 exon"
     tRNA            complement(7382..7453)
                     /note="Geneious type: trna"
                     /gene="trnQ"
                     /locus_tag="NisyCt003"
                     /product="tRNA-Gln"
                     /db_xref="GeneID:3735146"
                     /standard_name="trnQ tRNA"
     gene            complement(7382..7453)
                     /gene="trnQ"
                     /locus_tag="NisyCt003"
                     /db_xref="GeneID:3735146"
     CDS             7799..7984
                     /gene="psbK"
                     /locus_tag="NisyCp006"
                     /note="PSII K protein; ORF98"
                     /codon_start=1
                     /transl_table=11
                     /product="photosystem II protein K"
                     /protein_id="YP_358654.1"
                     /db_xref="GI:78102513"
                     /db_xref="GeneID:3735110"
     gene            7799..7984
                     /gene="psbK"
                     /locus_tag="NisyCp006"
                     /db_xref="GeneID:3735110"
     CDS             8362..8472
                     /gene="psbI"
                     /locus_tag="NisyCp007"
                     /codon_start=1
                     /transl_table=11
                     /product="photosystem II protein I"
                     /protein_id="YP_358655.1"
                     /db_xref="GI:78102514"
                     /db_xref="GeneID:3735108"
     gene            8362..8472
                     /gene="psbI"
                     /locus_tag="NisyCp007"
                     /db_xref="GeneID:3735108"
     tRNA            complement(8596..8683)
                     /note="Geneious type: trna"
                     /gene="trnS"
                     /locus_tag="NisyCt004"
                     /product="tRNA-Ser"
                     /db_xref="GeneID:3735151"
                     /standard_name="trnS tRNA"
     gene            complement(8596..8683)
                     /gene="trnS"
                     /locus_tag="NisyCt004"
                     /db_xref="GeneID:3735151"
     tRNA            join(9469..9491,10184..10231)
                     /gene="trnG"
                     /locus_tag="NisyCt005"
                     /product="tRNA-Gly"
                     /db_xref="GeneID:3735181"
     exon            9469..9491
                     /gene="trnG"
                     /locus_tag="CK881_pgt005"
                     /standard_name="trnG exon"
     gene            9469..10231
                     /gene="trnG"
                     /locus_tag="NisyCt005"
                     /db_xref="GeneID:3735181"
     intron          9492..10183
                     /gene="trnG"
                     /standard_name="trnG intron"
     exon            10184..10231
                     /gene="trnG"
                     /standard_name="trnG exon"
     tRNA            10401..10472
                     /note="Geneious type: trna"
                     /gene="trnR"
                     /locus_tag="NisyCt006"
                     /product="tRNA-Arg"
                     /db_xref="GeneID:3735147"
                     /standard_name="trnR tRNA"
     gene            10401..10472
                     /gene="trnR"
                     /locus_tag="NisyCt006"
                     /db_xref="GeneID:3735147"
     CDS             complement(10597..12120)
                     /gene="atpA"
                     /locus_tag="NisyCp010"
                     /note="ATP synthase CF1 alpha chain; ATPase alpha subunit"
                     /codon_start=1
                     /transl_table=11
                     /product="ATP synthase CF1 alpha subunit"
                     /protein_id="YP_358657.1"
                     /db_xref="GI:78102516"
                     /db_xref="GeneID:3735049"
     gene            complement(10597..12120)
                     /gene="atpA"
                     /locus_tag="NisyCp010"
                     /db_xref="GeneID:3735049"
     exon            complement(12175..12584)
                     /gene="atpF"
                     /standard_name="atpF exon"
     CDS             join(complement(13278..13422),complement(12175..12584))
                     /gene="atpF"
                     /locus_tag="NisyCp011"
                     /note="ATPase subunit I"
                     /codon_start=1
                     /transl_table=11
                     /product="ATP synthase CF0 B subunit"
                     /protein_id="YP_358658.1"
                     /db_xref="GI:78102517"
                     /db_xref="GeneID:3735052"
     gene            complement(12175..13422)
                     /gene="atpF"
                     /locus_tag="NisyCp011"
                     /db_xref="GeneID:3735052"
     intron          complement(12585..13277)
                     /gene="atpF"
                     /standard_name="atpF intron"
     exon            complement(13278..13422)
                     /gene="atpF"
                     /standard_name="atpF exon"
     CDS             complement(13824..14069)
                     /gene="atpH"
                     /locus_tag="NisyCp012"
                     /note="ATPase III subunit; ATP synthase CF0 C chain"
                     /codon_start=1
                     /transl_table=11
                     /product="ATP synthase CF0 C subunit"
                     /protein_id="YP_358659.1"
                     /db_xref="GI:78102518"
                     /db_xref="GeneID:3735053"
     gene            complement(13824..14069)
                     /gene="atpH"
                     /locus_tag="NisyCp012"
                     /db_xref="GeneID:3735053"
     CDS             complement(15230..15973)
                     /gene="atpI"
                     /locus_tag="NisyCp013"
                     /note="ATPase IV subunit; ATP synthase CF0 A chain"
                     /codon_start=1
                     /transl_table=11
                     /product="ATP synthase CF0 A subunit"
                     /protein_id="YP_358660.1"
                     /db_xref="GI:78102519"
                     /db_xref="GeneID:3735054"
     gene            complement(15230..15973)
                     /gene="atpI"
                     /locus_tag="NisyCp013"
                     /db_xref="GeneID:3735054"
     CDS             complement(16200..16910)
                     /gene="rps2"
                     /locus_tag="NisyCp014"
                     /note="30S ribosomal protein S2"
                     /codon_start=1
                     /transl_table=11
                     /product="ribosomal protein S2"
                     /protein_id="YP_358661.1"
                     /db_xref="GI:78102520"
                     /db_xref="GeneID:3735195"
     gene            complement(16200..16910)
                     /gene="rps2"
                     /locus_tag="NisyCp014"
                     /db_xref="GeneID:3735195"
     CDS             complement(17140..21306)
                     /gene="rpoC2"
                     /locus_tag="NisyCp015"
                     /note="RNA polymerase beta'' chain; one of four subunits
                     of the minimal PEP RNA polymerase catalytic core"
                     /codon_start=1
                     /transl_table=11
                     /product="RNA polymerase beta'' subunit"
                     /protein_id="YP_358662.2"
                     /db_xref="GI:126165910"
                     /db_xref="GeneID:3735092"
     gene            complement(17140..21306)
                     /gene="rpoC2"
                     /locus_tag="NisyCp015"
                     /db_xref="GeneID:3735092"
     exon            complement(21465..23078)
                     /gene="rpoC1"
                     /standard_name="rpoC1 exon"
     CDS             join(complement(23816..24268),complement(21465..23078))
                     /gene="rpoC1"
                     /locus_tag="NisyCp016"
                     /note="RNA polymerase beta' chain"
                     /codon_start=1
                     /transl_table=11
                     /product="RNA polymerase beta' subunit"
                     /protein_id="YP_358663.1"
                     /db_xref="GI:78102522"
                     /db_xref="GeneID:3735091"
     gene            complement(21465..24268)
                     /gene="rpoC1"
                     /locus_tag="NisyCp016"
                     /db_xref="GeneID:3735091"
     intron          complement(23079..23815)
                     /gene="rpoC1"
                     /standard_name="rpoC1 intron"
     exon            complement(23816..24268)
                     /gene="rpoC1"
                     /locus_tag="CK881_pgp078"
                     /standard_name="rpoC1 exon"
     CDS             complement(24274..27486)
                     /gene="rpoB"
                     /locus_tag="NisyCp017"
                     /note="RNA polymerase beta chain; one of four subunits of
                     the minimal PEP RNA polymerase catalytic core"
                     /codon_start=1
                     /transl_table=11
                     /product="RNA polymerase beta subunit"
                     /protein_id="YP_358664.1"
                     /db_xref="GI:78102523"
                     /db_xref="GeneID:3735090"
     gene            complement(24274..27486)
                     /gene="rpoB"
                     /locus_tag="NisyCp017"
                     /db_xref="GeneID:3735090"
     tRNA            28780..28851
                     /note="Geneious type: trna"
                     /gene="trnC"
                     /locus_tag="NisyCt007"
                     /product="tRNA-Cys"
                     /db_xref="GeneID:3735175"
                     /standard_name="trnC tRNA"
     gene            28780..28851
                     /gene="trnC"
                     /locus_tag="NisyCt007"
                     /db_xref="GeneID:3735175"
     CDS             29523..29612
                     /gene="petN"
                     /locus_tag="NisyCp019"
                     /gene_synonym="ycf6"
                     /note="cytochrome b6/f complex subunit N"
                     /codon_start=1
                     /transl_table=11
                     /product="cytochrome b6/f complex subunit VIII"
                     /protein_id="YP_358666.1"
                     /db_xref="GI:78102525"
                     /db_xref="GeneID:3735075"
     gene            29523..29612
                     /gene="petN"
                     /locus_tag="NisyCp019"
                     /gene_synonym="ycf6"
                     /db_xref="GeneID:3735075"
     CDS             complement(30734..30838)
                     /gene="psbM"
                     /locus_tag="NisyCp020"
                     /codon_start=1
                     /transl_table=11
                     /product="photosystem II protein M"
                     /protein_id="YP_358667.1"
                     /db_xref="GI:78102526"
                     /db_xref="GeneID:3735112"
     gene            complement(30734..30838)
                     /gene="psbM"
                     /locus_tag="NisyCp020"
                     /db_xref="GeneID:3735112"
     tRNA            complement(31908..31981)
                     /note="Geneious type: trna"
                     /gene="trnD"
                     /locus_tag="NisyCt008"
                     /product="tRNA-Asp"
                     /db_xref="GeneID:3735176"
                     /standard_name="trnD tRNA"
     gene            complement(31908..31981)
                     /gene="trnD"
                     /locus_tag="NisyCt008"
                     /db_xref="GeneID:3735176"
     tRNA            complement(32090..32173)
                     /note="Geneious type: trna"
                     /gene="trnY"
                     /locus_tag="NisyCt009"
                     /product="tRNA-Tyr"
                     /db_xref="GeneID:3735121"
                     /standard_name="trnY tRNA"
     gene            complement(32090..32173)
                     /gene="trnY"
                     /locus_tag="NisyCt009"
                     /db_xref="GeneID:3735121"
     tRNA            complement(32233..32305)
                     /note="Geneious type: trna"
                     /gene="trnE"
                     /locus_tag="NisyCt010"
                     /product="tRNA-Glu"
                     /db_xref="GeneID:3735177"
                     /standard_name="trnE tRNA"
     gene            complement(32233..32305)
                     /gene="trnE"
                     /locus_tag="NisyCt010"
                     /db_xref="GeneID:3735177"
     tRNA            33146..33217
                     /note="Geneious type: trna"
                     /gene="trnT"
                     /locus_tag="NisyCt011"
                     /product="tRNA-Thr"
                     /db_xref="GeneID:3735153"
                     /standard_name="trnT tRNA"
     gene            33146..33217
                     /gene="trnT"
                     /locus_tag="NisyCt011"
                     /db_xref="GeneID:3735153"
     CDS             34424..35485
                     /gene="psbD"
                     /locus_tag="NisyCp021"
                     /codon_start=1
                     /transl_table=11
                     /product="photosystem II protein D2"
                     /protein_id="YP_358668.1"
                     /db_xref="GI:78102527"
                     /db_xref="GeneID:3735104"
     gene            34424..35485
                     /gene="psbD"
                     /locus_tag="NisyCp021"
                     /db_xref="GeneID:3735104"
     CDS             35469..36854
                     /gene="psbC"
                     /locus_tag="NisyCp022"
                     /note="PSII 43 kDa protein; CP43"
                     /codon_start=1
                     /transl_table=11
                     /product="photosystem II 44 kDa protein"
                     /protein_id="YP_358669.1"
                     /db_xref="GI:78102528"
                     /db_xref="GeneID:3735103"
     gene            35469..36854
                     /gene="psbC"
                     /locus_tag="NisyCp022"
                     /db_xref="GeneID:3735103"
     tRNA            complement(37093..37184)
                     /note="Geneious type: trna"
                     /gene="trnS"
                     /locus_tag="NisyCt012"
                     /product="tRNA-Ser"
                     /db_xref="GeneID:3735152"
                     /standard_name="trnS tRNA"
     gene            complement(37093..37184)
                     /gene="trnS"
                     /locus_tag="NisyCt012"
                     /db_xref="GeneID:3735152"
     CDS             37543..37731
                     /gene="psbZ"
                     /codon_start=1
                     /transl_table=11
                     /product="photosystem II protein Z"
     gene            37543..37731
                     /gene="psbZ"
     tRNA            38007..38077
                     /note="Geneious type: trna"
                     /gene="trnG"
                     /locus_tag="NisyCt013"
                     /product="tRNA-Gly"
                     /db_xref="GeneID:3735182"
                     /standard_name="trnG tRNA"
     gene            38007..38077
                     /gene="trnG"
                     /locus_tag="NisyCt013"
                     /db_xref="GeneID:3735182"
     tRNA            complement(38294..38367)
                     /note="Geneious type: trna"
                     /gene="trnfM"
                     /locus_tag="NisyCt014"
                     /product="tRNA-Met"
                     /note="fMet"
                     /db_xref="GeneID:3735179"
                     /standard_name="trnfM tRNA"
     gene            complement(38294..38367)
                     /gene="trnfM"
                     /locus_tag="NisyCt014"
                     /db_xref="GeneID:3735179"
     CDS             complement(38517..38819)
                     /gene="rps14"
                     /locus_tag="NisyCp025"
                     /note="30S ribosomal protein S14"
                     /codon_start=1
                     /transl_table=11
                     /product="ribosomal protein S14"
                     /protein_id="YP_358672.1"
                     /db_xref="GI:78102531"
                     /db_xref="GeneID:3735095"
     gene            complement(38517..38819)
                     /gene="rps14"
                     /locus_tag="NisyCp025"
                     /db_xref="GeneID:3735095"
     CDS             complement(38941..41145)
                     /gene="psaB"
                     /locus_tag="NisyCp026"
                     /note="PSI P700 apoprotein A2; PsaB"
                     /codon_start=1
                     /transl_table=11
                     /product="photosystem I P700 chlorophyll a apoprotein A2"
                     /protein_id="YP_358673.1"
                     /db_xref="GI:78102532"
                     /db_xref="GeneID:3735097"
     gene            complement(38941..41145)
                     /gene="psaB"
                     /locus_tag="NisyCp026"
                     /db_xref="GeneID:3735097"
     CDS             complement(41171..43423)
                     /gene="psaA"
                     /locus_tag="NisyCp027"
                     /note="PSI P700 apoprotein A1; PsaA"
                     /codon_start=1
                     /transl_table=11
                     /product="photosystem I P700 chlorophyll a apoprotein A1"
                     /protein_id="YP_358674.1"
                     /db_xref="GI:78102533"
                     /db_xref="GeneID:3735096"
     gene            complement(41171..43423)
                     /gene="psaA"
                     /locus_tag="NisyCp027"
                     /db_xref="GeneID:3735096"
     exon            complement(44183..44335)
                     /gene="ycf3"
                     /standard_name="ycf3 exon"
     CDS             join(complement(46083..46206),complement(45114..45343),
                     complement(44183..44335))
                     /gene="ycf3"
                     /locus_tag="NisyCp028"
                     /note="intron conteining ORF168"
                     /codon_start=1
                     /transl_table=11
                     /product="photosystem I assembly protein Ycf3"
                     /protein_id="YP_358675.1"
                     /db_xref="GI:78102534"
                     /db_xref="GeneID:3735128"
     gene            complement(44183..46206)
                     /gene="ycf3"
                     /locus_tag="NisyCp028"
                     /db_xref="GeneID:3735128"
     intron          complement(44336..45113)
                     /gene="ycf3"
                     /standard_name="ycf3 intron"
     exon            complement(45114..45343)
                     /gene="ycf3"
                     /standard_name="ycf3 exon"
     intron          complement(45344..46082)
                     /gene="ycf3"
                     /standard_name="ycf3 intron"
     exon            complement(46083..46206)
                     /gene="ycf3"
                     /standard_name="ycf3 exon"
     tRNA            47054..47140
                     /note="Geneious type: trna"
                     /gene="trnS"
                     /locus_tag="NisyCt015"
                     /product="tRNA-Ser"
                     /db_xref="GeneID:3735150"
                     /standard_name="trnS tRNA"
     gene            47054..47140
                     /gene="trnS"
                     /locus_tag="NisyCt015"
                     /db_xref="GeneID:3735150"
     CDS             complement(47471..48076)
                     /gene="rps4"
                     /locus_tag="NisyCp030"
                     /codon_start=1
                     /transl_table=11
                     /product="ribosomal protein S4"
                     /protein_id="YP_358677.1"
                     /db_xref="GI:78102536"
                     /db_xref="GeneID:3735197"
     gene            complement(47471..48076)
                     /gene="rps4"
                     /locus_tag="NisyCp030"
                     /db_xref="GeneID:3735197"
     tRNA            complement(48445..48517)
                     /note="Geneious type: trna"
                     /gene="trnT"
                     /locus_tag="NisyCt016"
                     /product="tRNA-Thr"
                     /db_xref="GeneID:3735154"
                     /standard_name="trnT tRNA"
     gene            complement(48445..48517)
                     /gene="trnT"
                     /locus_tag="NisyCt016"
                     /db_xref="GeneID:3735154"
     tRNA            join(49228..49262,49761..49810)
                     /gene="trnL"
                     /locus_tag="NisyCt017"
                     /product="tRNA-Leu"
                     /db_xref="GeneID:3735138"
     exon            49228..49262
                     /gene="trnL-UAA"
                     /standard_name="trnL-UAA exon"
     gene            49228..49810
                     /gene="trnL-UAA"
     intron          49263..49760
                     /gene="trnL-UAA"
                     /standard_name="trnL-UAA intron"
     exon            49761..49809
                     /gene="trnL-UAA"
                     /standard_name="trnL-UAA exon"
     tRNA            50157..50229
                     /note="Geneious type: trna"
                     /gene="trnF"
                     /locus_tag="NisyCt018"
                     /product="tRNA-Phe"
                     /db_xref="GeneID:3735178"
                     /standard_name="trnF tRNA"
     gene            50157..50229
                     /gene="trnF"
                     /locus_tag="NisyCt018"
                     /db_xref="GeneID:3735178"
     CDS             complement(50906..51382)
                     /gene="ndhJ"
                     /locus_tag="NisyCp033"
                     /note="NADH dehydrogenase 30 kDa subunit"
                     /codon_start=1
                     /transl_table=11
                     /product="NADH dehydrogenase subunit J"
                     /protein_id="YP_358679.1"
                     /db_xref="GI:78102538"
                     /db_xref="GeneID:3735068"
     gene            complement(50906..51382)
                     /gene="ndhJ"
                     /locus_tag="NisyCp033"
                     /db_xref="GeneID:3735068"
     CDS             complement(51488..52231)
                     /gene="ndhK"
                     /locus_tag="NisyCp034"
                     /note="NADH dehydrogenase 27 kDa subunit"
                     /codon_start=1
                     /transl_table=11
                     /product="NADH dehydrogenase subunit K"
                     /protein_id="YP_358680.2"
                     /db_xref="GI:126165911"
                     /db_xref="GeneID:3735069"
     gene            complement(51488..52231)
                     /gene="ndhK"
                     /locus_tag="NisyCp034"
                     /db_xref="GeneID:3735069"
     CDS             complement(52222..52584)
                     /gene="ndhC"
                     /locus_tag="NisyCp035"
                     /gene_synonym="ndh3"
                     /codon_start=1
                     /transl_table=11
                     /product="NADH dehydrogenase subunit 3"
                     /protein_id="YP_358681.1"
                     /db_xref="GI:78102540"
                     /db_xref="GeneID:3735061"
     gene            complement(52222..52584)
                     /gene="ndhC"
                     /locus_tag="NisyCp035"
                     /gene_synonym="ndh3"
                     /db_xref="GeneID:3735061"
     tRNA            join(complement(54293..54337),complement(53687..53721))
                     /gene="trnV"
                     /locus_tag="NisyCt019"
                     /product="tRNA-Val"
                     /db_xref="GeneID:3735118"
     exon            complement(53687..53721)
                     /gene="trnV-UAC"
                     /standard_name="trnV-UAC exon"
     gene            complement(53687..54337)
                     /gene="trnV-UAC"
     intron          complement(53722..54292)
                     /gene="trnV-UAC"
                     /standard_name="trnV-UAC intron"
     exon            complement(54293..54337)
                     /gene="trnV-UAC"
                     /standard_name="trnV-UAC exon"
     tRNA            54521..54593
                     /note="Geneious type: trna"
                     /gene="trnM"
                     /locus_tag="NisyCt020"
                     /product="tRNA-Met"
                     /db_xref="GeneID:3735142"
                     /standard_name="trnM tRNA"
     gene            54521..54593
                     /gene="trnM"
                     /locus_tag="NisyCt020"
                     /db_xref="GeneID:3735142"
     CDS             complement(54815..55216)
                     /gene="atpE"
                     /locus_tag="NisyCp037"
                     /note="ATP synthase epsilon chain"
                     /codon_start=1
                     /transl_table=11
                     /product="ATP synthase CF1 epsilon subunit"
                     /protein_id="YP_358682.1"
                     /db_xref="GI:78102541"
                     /db_xref="GeneID:3735051"
     gene            complement(54815..55216)
                     /gene="atpE"
                     /locus_tag="NisyCp037"
                     /db_xref="GeneID:3735051"
     CDS             complement(55213..56709)
                     /gene="atpB"
                     /locus_tag="NisyCp038"
                     /note="ATPase beta chain"
                     /codon_start=1
                     /transl_table=11
                     /product="ATP synthase CF1 beta subunit"
                     /protein_id="YP_358683.1"
                     /db_xref="GI:78102542"
                     /db_xref="GeneID:3735050"
     gene            complement(55213..56709)
                     /gene="atpB"
                     /locus_tag="NisyCp038"
                     /db_xref="GeneID:3735050"
     CDS             57526..58959
                     /gene="rbcL"
                     /locus_tag="NisyCp039"
                     /note="RuBisCO large subunit"
                     /codon_start=1
                     /transl_table=11
                     /product="ribulose-1,5-bisphosphate carboxylase/oxygenase
                     large subunit"
                     /protein_id="YP_358684.1"
                     /db_xref="GI:78102543"
                     /db_xref="GeneID:3735077"
     gene            57526..58959
                     /gene="rbcL"
                     /locus_tag="NisyCp039"
                     /db_xref="GeneID:3735077"
     CDS             59736..61274
                     /gene="accD"
                     /locus_tag="NisyCp040"
                     /codon_start=1
                     /transl_table=11
                     /product="acetyl-CoA carboxylase beta subunit"
                     /protein_id="YP_358685.1"
                     /db_xref="GI:78102544"
                     /db_xref="GeneID:3735048"
     gene            59736..61274
                     /gene="accD"
                     /locus_tag="NisyCp040"
                     /db_xref="GeneID:3735048"
     CDS             62020..62130
                     /gene="psaI"
                     /locus_tag="NisyCp042"
                     /codon_start=1
                     /transl_table=11
                     /product="photosystem I subunit VIII"
                     /protein_id="YP_358687.1"
                     /db_xref="GI:78102546"
                     /db_xref="GeneID:3735099"
     gene            62020..62130
                     /gene="psaI"
                     /locus_tag="NisyCp042"
                     /db_xref="GeneID:3735099"
     CDS             62576..63130
                     /gene="ycf4"
                     /locus_tag="NisyCp043"
                     /note="ORF184"
                     /codon_start=1
                     /transl_table=11
                     /product="photosystem I assembly protein Ycf4"
                     /protein_id="YP_358688.1"
                     /db_xref="GI:78102547"
                     /db_xref="GeneID:3735129"
     gene            62576..63130
                     /gene="ycf4"
                     /locus_tag="NisyCp043"
                     /db_xref="GeneID:3735129"
     CDS             63353..64042
                     /gene="cemA"
                     /locus_tag="NisyCp044"
                     /gene_synonym="ycf10"
                     /note="heme-binding protein; ORF229"
                     /codon_start=1
                     /transl_table=11
                     /product="envelope membrane protein"
                     /protein_id="YP_358689.1"
                     /db_xref="GI:78102548"
                     /db_xref="GeneID:3735123"
     gene            63353..64042
                     /gene="cemA"
                     /locus_tag="NisyCp044"
                     /gene_synonym="ycf10"
                     /db_xref="GeneID:3735123"
     CDS             64273..65235
                     /gene="petA"
                     /locus_tag="NisyCp045"
                     /note="apocytochrome f precursor; component of cytochrome
                     b6/f complex"
                     /codon_start=1
                     /transl_table=11
                     /product="cytochrome f"
                     /protein_id="YP_358690.1"
                     /db_xref="GI:78102549"
                     /db_xref="GeneID:3735070"
     gene            64273..65235
                     /gene="petA"
                     /locus_tag="NisyCp045"
                     /db_xref="GeneID:3735070"
     CDS             complement(66294..66416)
                     /gene="psbJ"
                     /locus_tag="NisyCp047"
                     /note="photosystem II reaction center subunit X"
                     /codon_start=1
                     /transl_table=11
                     /product="photosystem II protein J"
                     /protein_id="YP_358692.1"
                     /db_xref="GI:78102551"
                     /db_xref="GeneID:3735109"
     gene            complement(66294..66416)
                     /gene="psbJ"
                     /locus_tag="NisyCp047"
                     /db_xref="GeneID:3735109"
     CDS             complement(66541..66657)
                     /gene="psbL"
                     /locus_tag="NisyCp048"
                     /exception="RNA editing"
                     /note="PSII reaction center subunit XII"
                     /codon_start=1
                     /transl_table=11
                     /product="photosystem II protein L"
                     /protein_id="YP_358693.1"
                     /db_xref="GI:78102552"
                     /db_xref="GeneID:3735111"
     gene            complement(66541..66657)
                     /gene="psbL"
                     /locus_tag="NisyCp048"
                     /db_xref="GeneID:3735111"
     CDS             complement(66680..66799)
                     /gene="psbF"
                     /locus_tag="NisyCp049"
                     /note="photosystem II reaction center subunit VI"
                     /codon_start=1
                     /transl_table=11
                     /product="photosystem II protein VI"
                     /protein_id="YP_358694.1"
                     /db_xref="GI:78102553"
                     /db_xref="GeneID:3735106"
     gene            complement(66680..66799)
                     /gene="psbF"
                     /locus_tag="NisyCp049"
                     /db_xref="GeneID:3735106"
     CDS             complement(66809..67060)
                     /gene="psbE"
                     /locus_tag="NisyCp050"
                     /note="cytochrome b559 alpha subunit"
                     /codon_start=1
                     /transl_table=11
                     /product="photosystem II protein V"
                     /protein_id="YP_358695.1"
                     /db_xref="GI:78102554"
                     /db_xref="GeneID:3735105"
     gene            complement(66809..67060)
                     /gene="psbE"
                     /locus_tag="NisyCp050"
                     /db_xref="GeneID:3735105"
     CDS             68223..68318
                     /gene="petL"
                     /locus_tag="NisyCp052"
                     /note="cytochrome b6/f complex 6"
                     /codon_start=1
                     /transl_table=11
                     /product="cytochrome b6/f complex subunit VI"
                     /protein_id="YP_358697.1"
                     /db_xref="GI:78102556"
                     /db_xref="GeneID:3735074"
     gene            68223..68318
                     /gene="petL"
                     /locus_tag="NisyCp052"
                     /db_xref="GeneID:3735074"
     CDS             68502..68615
                     /gene="petG"
                     /locus_tag="NisyCp053"
                     /note="cytochrome B6-F complex subunit 5; required for
                     theeither the stability or assembly of the cytochrome
                     b6/fcomplex"
                     /codon_start=1
                     /transl_table=11
                     /product="cytochrome b6/f complex subunit V"
                     /protein_id="YP_358698.1"
                     /db_xref="GI:78102557"
                     /db_xref="GeneID:3735073"
     gene            68502..68615
                     /gene="petG"
                     /locus_tag="NisyCp053"
                     /db_xref="GeneID:3735073"
     tRNA            complement(68747..68820)
                     /note="Geneious type: trna"
                     /gene="trnW"
                     /locus_tag="NisyCt021"
                     /product="tRNA-Trp"
                     /db_xref="GeneID:3735120"
                     /standard_name="trnW tRNA"
     gene            complement(68747..68820)
                     /gene="trnW"
                     /locus_tag="NisyCt021"
                     /db_xref="GeneID:3735120"
     tRNA            complement(68985..69058)
                     /note="Geneious type: trna"
                     /gene="trnP"
                     /locus_tag="NisyCt022"
                     /product="tRNA-Pro"
                     /db_xref="GeneID:3735145"
                     /standard_name="trnP tRNA"
     gene            complement(68985..69058)
                     /gene="trnP"
                     /locus_tag="NisyCt022"
                     /db_xref="GeneID:3735145"
     CDS             69494..69628
                     /gene="psaJ"
                     /locus_tag="NisyCp054"
                     /note="photosystem I protein J"
                     /codon_start=1
                     /transl_table=11
                     /product="photosystem I subunit IX"
                     /protein_id="YP_358699.1"
                     /db_xref="GI:78102558"
                     /db_xref="GeneID:3735100"
     gene            69494..69628
                     /gene="psaJ"
                     /locus_tag="NisyCp054"
                     /db_xref="GeneID:3735100"
     CDS             70060..70260
                     /gene="rpl33"
                     /locus_tag="NisyCp055"
                     /note="50S ribosomal protein L33"
                     /codon_start=1
                     /transl_table=11
                     /product="ribosomal protein L33"
                     /protein_id="YP_358700.1"
                     /db_xref="GI:78102559"
                     /db_xref="GeneID:3735087"
     gene            70060..70260
                     /gene="rpl33"
                     /locus_tag="NisyCp055"
                     /db_xref="GeneID:3735087"
     CDS             70447..70752
                     /gene="rps18"
                     /locus_tag="NisyCp056"
                     /note="30S ribosomal protein S18"
                     /codon_start=1
                     /transl_table=11
                     /product="ribosomal protein S18"
                     /protein_id="YP_358701.1"
                     /db_xref="GI:78102560"
                     /db_xref="GeneID:3735193"
     gene            70447..70752
                     /gene="rps18"
                     /locus_tag="NisyCp056"
                     /db_xref="GeneID:3735193"
     CDS             complement(70956..71342)
                     /gene="rpl20"
                     /locus_tag="NisyCp057"
                     /note="50S ribosomal protein L20"
                     /codon_start=1
                     /transl_table=11
                     /product="ribosomal protein L20"
                     /protein_id="YP_358702.1"
                     /db_xref="GI:78102561"
                     /db_xref="GeneID:3735082"
     gene            complement(70956..71342)
                     /gene="rpl20"
                     /locus_tag="NisyCp057"
                     /db_xref="GeneID:3735082"
     gene            join(complement(72162..72275),complement(99972..100765))
                     /gene="rps12"
                     /locus_tag="NisyCp001"
                     /trans_splicing
                     /db_xref="GeneID:3735160"
     gene            join(complement(72162..72275),141699..142492)
                     /gene="rps12"
                     /locus_tag="NisyCp058"
                     /trans_splicing
                     /db_xref="GeneID:3735094"
                     /standard_name="rps12 gene"
     CDS             join(complement(72162..72275),complement(100534..100765),
                     complement(99972..99997))
                     /gene="rps12"
                     /locus_tag="NisyCp001"
                     /trans_splicing
                     /note="trans splicing 5'-rps12 and 3'-rps12 in IRB"
                     /codon_start=1
                     /transl_table=11
                     /product="ribosomal protein S12"
                     /protein_id="YP_358649.1"
                     /db_xref="GeneID:3735160"
                     /standard_name="rps12 CDS"
     CDS             join(complement(72162..72275),141699..141930,
                     142467..142492)
                     /gene="rps12"
                     /locus_tag="NisyCp058"
                     /trans_splicing
                     /note="trans splicing 5'-rps12 and 3'-rps12 in IRA"
                     /codon_start=1
                     /transl_table=11
                     /product="ribosomal protein S12"
                     /protein_id="YP_358650.1"
                     /db_xref="GI:78102562"
                     /db_xref="GeneID:3735094"
                     /standard_name="rps12 CDS"
     exon            complement(72414..72641)
                     /gene="clpP"
                     /standard_name="clpP exon"
     CDS             join(complement(74331..74401),complement(73261..73552),
                     complement(72414..72641))
                     /gene="clpP"
                     /locus_tag="NisyCp059"
                     /codon_start=1
                     /transl_table=11
                     /product="ATP-dependent Clp protease proteolytic subunit"
                     /protein_id="YP_358703.1"
                     /db_xref="GI:78102563"
                     /db_xref="GeneID:3735056"
     gene            complement(72414..74401)
                     /gene="clpP"
                     /locus_tag="NisyCp059"
                     /db_xref="GeneID:3735056"
     intron          complement(72642..73260)
                     /gene="clpP"
                     /standard_name="clpP intron"
     exon            complement(73261..73552)
                     /gene="clpP"
                     /standard_name="clpP exon"
     intron          complement(73553..74330)
                     /gene="clpP"
                     /standard_name="clpP intron"
     exon            complement(74331..74401)
                     /gene="clpP"
                     /standard_name="clpP exon"
     CDS             74848..76374
                     /gene="psbB"
                     /locus_tag="NisyCp060"
                     /note="photosystem II P680 chlorophyll A apoprotein; PSII
                     47 kDa protein"
                     /codon_start=1
                     /transl_table=11
                     /product="photosystem II 47 kDa protein"
                     /protein_id="YP_358704.1"
                     /db_xref="GI:78102564"
                     /db_xref="GeneID:3735102"
     gene            74848..76374
                     /gene="psbB"
                     /locus_tag="NisyCp060"
                     /db_xref="GeneID:3735102"
     CDS             76574..76678
                     /gene="psbT"
                     /locus_tag="NisyCp061"
                     /codon_start=1
                     /transl_table=11
                     /product="photosystem II protein T"
                     /protein_id="YP_358705.1"
                     /db_xref="GI:78102565"
                     /db_xref="GeneID:3735114"
     gene            76574..76678
                     /gene="psbT"
                     /locus_tag="NisyCp061"
                     /db_xref="GeneID:3735114"
     CDS             complement(76752..76883)
                     /gene="psbN"
                     /locus_tag="NisyCp062"
                     /note="photosystem II reaction center N protein"
                     /codon_start=1
                     /transl_table=11
                     /product="photosystem II protein N"
                     /protein_id="YP_358706.1"
                     /db_xref="GI:78102566"
                     /db_xref="GeneID:3735113"
     gene            complement(76752..76883)
                     /gene="psbN"
                     /locus_tag="NisyCp062"
                     /db_xref="GeneID:3735113"
     CDS             76995..77216
                     /gene="psbH"
                     /locus_tag="NisyCp063"
                     /note="photosystem II reaction center protein H;
                     photosystem II phosphoprotein"
                     /codon_start=1
                     /transl_table=11
                     /product="photosystem II protein H"
                     /protein_id="YP_358707.1"
                     /db_xref="GI:78102567"
                     /db_xref="GeneID:3735107"
     gene            76995..77216
                     /gene="psbH"
                     /locus_tag="NisyCp063"
                     /db_xref="GeneID:3735107"
     exon            77346..77351
                     /gene="petB"
                     /standard_name="petB exon"
     CDS             join(77346..77351,78105..78746)
                     /gene="petB"
                     /locus_tag="NisyCp064"
                     /codon_start=1
                     /transl_table=11
                     /product="cytochrome b6"
                     /protein_id="YP_358708.1"
                     /db_xref="GI:78102568"
                     /db_xref="GeneID:3735071"
     gene            77346..78746
                     /gene="petB"
                     /locus_tag="NisyCp064"
                     /db_xref="GeneID:3735071"
     intron          77352..78104
                     /gene="petB"
                     /locus_tag="CK881_pgp038"
                     /standard_name="petB intron"
     exon            78105..78746
                     /gene="petB"
                     /standard_name="petB exon"
     exon            78937..78944
                     /gene="petD"
                     /standard_name="petD exon"
     CDS             join(78937..78944,79687..80161)
                     /gene="petD"
                     /locus_tag="NisyCp065"
                     /note="cytochrome b6/f complex subunit 4"
                     /codon_start=1
                     /transl_table=11
                     /product="cytochrome b6/f complex subunit IV"
                     /protein_id="YP_358709.1"
                     /db_xref="GI:78102569"
                     /db_xref="GeneID:3735072"
     gene            78937..80161
                     /gene="petD"
                     /locus_tag="NisyCp065"
                     /db_xref="GeneID:3735072"
     intron          78945..79686
                     /gene="petD"
                     /standard_name="petD intron"
     exon            79687..80161
                     /gene="petD"
                     /standard_name="petD exon"
     CDS             complement(80341..81354)
                     /gene="rpoA"
                     /locus_tag="NisyCp066"
                     /note="RNA polymerase alpha chain"
                     /codon_start=1
                     /transl_table=11
                     /product="RNA polymerase alpha subunit"
                     /protein_id="YP_358710.1"
                     /db_xref="GI:78102570"
                     /db_xref="GeneID:3735089"
     gene            complement(80341..81354)
                     /gene="rpoA"
                     /locus_tag="NisyCp066"
                     /db_xref="GeneID:3735089"
     CDS             complement(81420..81836)
                     /gene="rps11"
                     /locus_tag="NisyCp067"
                     /note="30S ribosomal protein S11"
                     /codon_start=1
                     /transl_table=11
                     /product="ribosomal protein S11"
                     /protein_id="YP_358711.1"
                     /db_xref="GI:78102571"
                     /db_xref="GeneID:3735093"
     gene            complement(81420..81836)
                     /gene="rps11"
                     /locus_tag="NisyCp067"
                     /db_xref="GeneID:3735093"
     CDS             complement(81938..82051)
                     /gene="rpl36"
                     /locus_tag="NisyCp068"
                     /gene_synonym="secX"
                     /note="50S ribosomal protein L36"
                     /codon_start=1
                     /transl_table=11
                     /product="ribosomal protein L36"
                     /protein_id="YP_358712.1"
                     /db_xref="GI:78102572"
                     /db_xref="GeneID:3735088"
     gene            complement(81938..82051)
                     /gene="rpl36"
                     /locus_tag="NisyCp068"
                     /gene_synonym="secX"
                     /db_xref="GeneID:3735088"
     gene            complement(82163..82306)
                     /gene="infA"
                     /pseudo
                     /Note="Partial sequence; internal stop codons"
     CDS             complement(82488..82892)
                     /gene="rps8"
                     /locus_tag="NisyCp070"
                     /note="30S ribosomal protein S8"
                     /codon_start=1
                     /transl_table=11
                     /product="ribosomal protein S8"
                     /protein_id="YP_358713.1"
                     /db_xref="GI:78102573"
                     /db_xref="GeneID:3735200"
     gene            complement(82488..82892)
                     /gene="rps8"
                     /locus_tag="NisyCp070"
                     /db_xref="GeneID:3735200"
     CDS             complement(83065..83433)
                     /gene="rpl14"
                     /locus_tag="NisyCp071"
                     /note="50S ribosomal protein L14"
                     /codon_start=1
                     /transl_table=11
                     /product="ribosomal protein L14"
                     /protein_id="YP_358714.1"
                     /db_xref="GI:78102574"
                     /db_xref="GeneID:3735078"
     gene            complement(83065..83433)
                     /gene="rpl14"
                     /locus_tag="NisyCp071"
                     /db_xref="GeneID:3735078"
     exon            complement(83565..83960)
                     /gene="rpl16"
                     /standard_name="rpl16 exon"
     CDS             join(complement(84983..84991),complement(83565..83960))
                     /gene="rpl16"
                     /locus_tag="NisyCp072"
                     /codon_start=1
                     /transl_table=11
                     /product="ribosomal protein L16"
                     /protein_id="YP_358715.1"
                     /db_xref="GI:78102575"
                     /db_xref="GeneID:3735079"
     gene            complement(83565..84991)
                     /gene="rpl16"
                     /locus_tag="NisyCp072"
                     /db_xref="GeneID:3735079"
     intron          complement(83961..84982)
                     /gene="rpl16"
                     /standard_name="rpl16 intron"
     exon            complement(84983..84991)
                     /gene="rpl16"
                     /standard_name="rpl16 exon"
     CDS             complement(85138..85794)
                     /gene="rps3"
                     /locus_tag="NisyCp073"
                     /note="30S ribosomal protein S3"
                     /codon_start=1
                     /transl_table=11
                     /product="ribosomal protein S3"
                     /protein_id="YP_358717.1"
                     /db_xref="GI:78102577"
                     /db_xref="GeneID:3735196"
     gene            complement(85138..85794)
                     /gene="rps3"
                     /locus_tag="NisyCp073"
                     /db_xref="GeneID:3735196"
     CDS             complement(85779..86246)
                     /gene="rpl22"
                     /locus_tag="NisyCp074"
                     /codon_start=1
                     /transl_table=11
                     /product="ribosomal protein L22"
                     /protein_id="YP_358718.1"
                     /db_xref="GI:78102578"
                     /db_xref="GeneID:3735083"
     gene            complement(85779..86246)
                     /gene="rpl22"
                     /locus_tag="NisyCp074"
                     /db_xref="GeneID:3735083"
     CDS             complement(86299..86577)
                     /gene="rps19"
                     /locus_tag="NisyCp075"
                     /note="30S ribosomal protein S19"
                     /codon_start=1
                     /transl_table=11
                     /product="ribosomal protein S19"
                     /protein_id="YP_358719.1"
                     /db_xref="GI:78102579"
                     /db_xref="GeneID:3735194"
     gene            complement(86299..86577)
                     /gene="rps19"
                     /locus_tag="NisyCp075"
                     /db_xref="GeneID:3735194"
     misc_feature    86614..111956
                     /note="Geneious type: IR"
                     /note="IRB,inverted repeat B"
                     /standard_name="IRB"
     exon            complement(86652..87085)
                     /gene="rpl2"
                     /standard_name="rpl2 exon"
     CDS             join(complement(87752..88142),complement(86652..87085))
                     /gene="rpl2"
                     /locus_tag="NisyCp076"
                     /note="50S ribosomal protein L2"
                     /codon_start=1
                     /transl_table=11
                     /product="ribosomal protein L2"
                     /protein_id="YP_358720.1"
                     /db_xref="GI:78102580"
                     /db_xref="GeneID:3735081"
     gene            complement(86652..88142)
                     /gene="rpl2"
                     /locus_tag="NisyCp076"
                     /db_xref="GeneID:3735081"
     intron          complement(87086..87751)
                     /gene="rpl2"
                     /standard_name="rpl2 intron"
     exon            complement(87752..88142)
                     /gene="rpl2"
                     /standard_name="rpl2 exon"
     CDS             complement(88161..88442)
                     /gene="rpl23"
                     /locus_tag="NisyCp077"
                     /note="50S ribosomal protein L23"
                     /codon_start=1
                     /transl_table=11
                     /product="ribosomal protein L23"
                     /protein_id="YP_358721.1"
                     /db_xref="GI:78102581"
                     /db_xref="GeneID:3735085"
     gene            complement(88161..88442)
                     /gene="rpl23"
                     /locus_tag="NisyCp077"
                     /db_xref="GeneID:3735085"
     tRNA            complement(88608..88681)
                     /note="Geneious type: trna"
                     /gene="trnI"
                     /locus_tag="NisyCt023; NisyCt037"
                     /product="tRNA-Ile"
                     /note="CAU"
                     /db_xref="GeneID:3735186; GeneID:3735188"
                     /standard_name="trnI tRNA"
     gene            complement(88608..88681)
                     /gene="trnI"
                     /locus_tag="NisyCt023"
                     /db_xref="GeneID:3735188"
     CDS             88794..95636
                     /gene="ycf2"
                     /locus_tag="NisyCp078"
                     /note="hypothetical protein RF2"
                     /codon_start=1
                     /transl_table=11
                     /product="Ycf2"
                     /protein_id="YP_358722.1"
                     /db_xref="GI:78102582"
                     /db_xref="GeneID:3735126"
     gene            88794..95636
                     /gene="ycf2"
                     /locus_tag="NisyCp078"
                     /db_xref="GeneID:3735126"
     gene            95727..95990
                     /gene="ycf15"
                     /pseudo
                     /Note="Internal stop codons"
     tRNA            complement(96339..96419)
                     /note="Geneious type: trna"
                     /gene="trnL"
                     /locus_tag="NisyCt024; NisyCt036"
                     /product="tRNA-Leu"
                     /db_xref="GeneID:3735140; GeneID:3735141"
                     /standard_name="trnL tRNA"
     gene            complement(96339..96419)
                     /gene="trnL"
                     /locus_tag="NisyCt024"
                     /db_xref="GeneID:3735141"
     exon            complement(96959..97714)
                     /gene="ndhB"
                     /standard_name="ndhB exon"
     CDS             join(complement(98394..99170),complement(96959..97714))
                     /gene="ndhB"
                     /locus_tag="NisyCp083"
                     /gene_synonym="ndh2"
                     /codon_start=1
                     /transl_table=11
                     /product="NADH dehydrogenase subunit 2"
                     /protein_id="YP_358727.1"
                     /db_xref="GI:78102587"
                     /db_xref="GeneID:3735060"
     gene            complement(96959..99170)
                     /gene="ndhB"
                     /locus_tag="NisyCp083"
                     /gene_synonym="ndh2"
                     /db_xref="GeneID:3735060"
     intron          complement(97715..98393)
                     /gene="ndhB"
                     /standard_name="ndhB intron"
     exon            complement(98394..99170)
                     /gene="ndhB"
                     /standard_name="ndhB exon"
     CDS             complement(99451..99918)
                     /gene="rps7"
                     /locus_tag="NisyCp084"
                     /note="30S ribosomal protein S7"
                     /codon_start=1
                     /transl_table=11
                     /product="ribosomal protein S7"
                     /protein_id="YP_358728.1"
                     /db_xref="GI:78102588"
                     /db_xref="GeneID:3735199"
     gene            complement(99451..99918)
                     /gene="rps7"
                     /locus_tag="NisyCp084"
                     /db_xref="GeneID:3735199"
     exon            complement(99972..99997)
                     /gene="rps12"
                     /standard_name="rps12 exon"
     intron          complement(99998..100533)
                     /gene="rps12"
                     /locus_tag="CK881_pgp045"
                     /standard_name="rps12 intron"
     exon            complement(100534..100765)
                     /gene="rps12"
                     /standard_name="rps12 exon"
     tRNA            102373..102444
                     /note="Geneious type: trna"
                     /gene="trnV"
                     /locus_tag="NisyCt025; NisyCt035"
                     /product="tRNA-Val"
                     /db_xref="GeneID:3735116; GeneID:3735119"
                     /standard_name="trnV tRNA"
     gene            102373..102444
                     /gene="trnV"
                     /locus_tag="NisyCt025"
                     /db_xref="GeneID:3735116"
     rRNA            102672..104162
                     /note="Geneious type: rrna"
                     /gene="rrn16"
                     /locus_tag="NisyCr001; NisyCr008"
                     /product="16S ribosomal RNA"
                     /db_xref="GeneID:3735201; GeneID:3735202"
                     /standard_name="rrn16 rRNA"
     gene            102672..104162
                     /gene="rrn16"
                     /locus_tag="NisyCr001"
                     /db_xref="GeneID:3735201"
     tRNA            join(104464..104500,105217..105251)
                     /gene="trnI"
                     /locus_tag="NisyCt026; NisyCt034"
                     /product="tRNA-Ile"
                     /db_xref="GeneID:3735185; GeneID:3735189"
     exon            104464..104500
                     /gene="trnI-GAU"
                     /standard_name="trnI-GAU exon"
     gene            104464..105251
                     /gene="trnI"
                     /locus_tag="NisyCt026"
                     /db_xref="GeneID:3735185"
     intron          104501..105216
                     /gene="trnI-GAU"
                     /standard_name="trnI-GAU intron"
     exon            105217..105251
                     /gene="trnI-GAU"
                     /standard_name="trnI-GAU exon"
     tRNA            join(105316..105353,106063..106097)
                     /gene="trnA"
                     /locus_tag="NisyCt027; NisyCt033"
                     /product="tRNA-Ala"
                     /db_xref="GeneID:3735172; GeneID:3735174"
     exon            105316..105353
                     /gene="trnA-UGC"
                     /standard_name="trnA-UGC exon"
     gene            105316..106097
                     /gene="trnA"
                     /locus_tag="NisyCt027"
                     /db_xref="GeneID:3735172"
     intron          105354..106062
                     /gene="trnA-UGC"
                     /standard_name="trnA-UGC intron"
     exon            106063..106097
                     /gene="trnA-UGC"
                     /standard_name="trnA-UGC exon"
     rRNA            106251..109060
                     /note="Geneious type: rrna"
                     /gene="rrn23"
                     /locus_tag="NisyCr002; NisyCr007"
                     /product="23S ribosomal RNA"
                     /db_xref="GeneID:3735203; GeneID:3735204"
                     /standard_name="rrn23 rRNA"
     gene            106251..109060
                     /gene="rrn23"
                     /locus_tag="NisyCr002"
                     /db_xref="GeneID:3735203"
     rRNA            109162..109264
                     /note="Geneious type: rrna"
                     /gene="rrn4.5"
                     /locus_tag="NisyCr003; NisyCr006"
                     /product="4.5S ribosomal RNA"
                     /db_xref="GeneID:3735205; GeneID:3735206"
                     /standard_name="rrn4.5 rRNA"
     gene            109162..109264
                     /gene="rrn4.5"
                     /locus_tag="NisyCr003"
                     /db_xref="GeneID:3735205"
     rRNA            109521..109641
                     /note="Geneious type: rrna"
                     /gene="rrn5"
                     /locus_tag="NisyCr004; NisyCr005"
                     /product="5S ribosomal RNA"
                     /db_xref="GeneID:3735207; GeneID:3735208"
                     /standard_name="rrn5 rRNA"
     gene            109521..109641
                     /gene="rrn5"
                     /locus_tag="NisyCr004"
                     /db_xref="GeneID:3735207"
     tRNA            109900..109973
                     /note="Geneious type: trna"
                     /gene="trnR"
                     /locus_tag="NisyCt028; NisyCt032"
                     /product="tRNA-Arg"
                     /db_xref="GeneID:3735148; GeneID:3735149"
                     /standard_name="trnR tRNA"
     gene            109900..109973
                     /gene="trnR"
                     /locus_tag="NisyCt028"
                     /db_xref="GeneID:3735148"
     tRNA            complement(110562..110633)
                     /note="Geneious type: trna"
                     /gene="trnN"
                     /locus_tag="NisyCt029; NisyCt031"
                     /product="tRNA-Asn"
                     /db_xref="GeneID:3735143; GeneID:3735144"
                     /standard_name="trnN tRNA"
     gene            complement(110562..110633)
                     /gene="trnN"
                     /locus_tag="NisyCt029"
                     /db_xref="GeneID:3735144"
     CDS             110962..111994
                     /standard_name="ycf1"
     gene            110962..111994
                     /locus_tag="NisyCp090"
                     /db_xref="GeneID:3735164"
                     /pseudo
                     /standard_name="ycf1 gene"
     misc_feature    111957..130507
                     /note="Geneious type: SSC"
                     /note="SSC,small single-copy region"
                     /standard_name="SSC"
     CDS             complement(112004..114226)
                     /gene="ndhF"
                     /locus_tag="NisyCp091"
                     /gene_synonym="ndh5"
                     /codon_start=1
                     /transl_table=11
                     /product="NADH dehydrogenase subunit 5"
                     /protein_id="YP_358734.1"
                     /db_xref="GI:78102595"
                     /db_xref="GeneID:3735064"
     gene            complement(112004..114226)
                     /gene="ndhF"
                     /locus_tag="NisyCp091"
                     /gene_synonym="ndh5"
                     /db_xref="GeneID:3735064"
     CDS             114996..115163
                     /gene="rpl32"
                     /locus_tag="NisyCp092"
                     /codon_start=1
                     /transl_table=11
                     /product="ribosomal protein L32"
                     /protein_id="YP_358735.1"
                     /db_xref="GI:78102596"
                     /db_xref="GeneID:3735086"
     gene            114996..115163
                     /gene="rpl32"
                     /locus_tag="NisyCp092"
                     /db_xref="GeneID:3735086"
     tRNA            116082..116161
                     /note="Geneious type: trna"
                     /gene="trnL"
                     /locus_tag="NisyCt030"
                     /product="tRNA-Leu"
                     /db_xref="GeneID:3735139"
                     /standard_name="trnL tRNA"
     gene            116082..116161
                     /gene="trnL"
                     /locus_tag="NisyCt030"
                     /db_xref="GeneID:3735139"
     CDS             116265..117206
                     /gene="ccsA"
                     /locus_tag="NisyCp093"
                     /gene_synonym="ycf5"
                     /note="ycf5,ORF313"
                     /codon_start=1
                     /transl_table=11
                     /product="cytochrome c biogenesis protein"
                     /protein_id="YP_358736.1"
                     /db_xref="GI:78102597"
                     /db_xref="GeneID:3735055"
     gene            116265..117206
                     /gene="ccsA"
                     /locus_tag="NisyCp093"
                     /gene_synonym="ycf5"
                     /db_xref="GeneID:3735055"
     CDS             complement(117443..>118945)
                     /gene="ndhD"
                     /locus_tag="NisyCp094"
                     /gene_synonym="ndh4"
                     /exception="RNA editing"
                     /codon_start=1
                     /transl_table=11
                     /product="NADH dehydrogenase subunit 4"
                     /protein_id="YP_358737.1"
                     /db_xref="GI:78102598"
                     /db_xref="GeneID:3735062"
     gene            complement(117443..>118945)
                     /gene="ndhD"
                     /locus_tag="NisyCp094"
                     /gene_synonym="ndh4"
                     /db_xref="GeneID:3735062"
     CDS             complement(119064..119309)
                     /gene="psaC"
                     /locus_tag="NisyCp095"
                     /note="photosystem I iron-sulfur center; 9 kDa protein"
                     /codon_start=1
                     /transl_table=11
                     /product="photosystem I subunit VII"
                     /protein_id="YP_358738.1"
                     /db_xref="GI:78102599"
                     /db_xref="GeneID:3735098"
     gene            complement(119064..119309)
                     /gene="psaC"
                     /locus_tag="NisyCp095"
                     /db_xref="GeneID:3735098"
     CDS             complement(119570..119875)
                     /gene="ndhE"
                     /locus_tag="NisyCp096"
                     /gene_synonym="ndh4L"
                     /codon_start=1
                     /transl_table=11
                     /product="NADH dehydrogenase subunit 4L"
                     /protein_id="YP_358739.1"
                     /db_xref="GI:78102600"
                     /db_xref="GeneID:3735063"
     gene            complement(119570..119875)
                     /gene="ndhE"
                     /locus_tag="NisyCp096"
                     /gene_synonym="ndh4L"
                     /db_xref="GeneID:3735063"
     CDS             complement(120099..120629)
                     /gene="ndhG"
                     /locus_tag="NisyCp097"
                     /codon_start=1
                     /transl_table=11
                     /product="NADH dehydrogenase subunit 6"
                     /protein_id="YP_358740.1"
                     /db_xref="GI:78102601"
                     /db_xref="GeneID:3735065"
     gene            complement(120099..120629)
                     /gene="ndhG"
                     /locus_tag="NisyCp097"
                     /db_xref="GeneID:3735065"
     CDS             complement(121026..121529)
                     /gene="ndhI"
                     /locus_tag="NisyCp098"
                     /gene_synonym="frxB"
                     /note="NADH dehydrogenase 18 kDa subunit"
                     /codon_start=1
                     /transl_table=11
                     /product="NADH dehydrogenase subunit I"
                     /protein_id="YP_358741.1"
                     /db_xref="GI:78102602"
                     /db_xref="GeneID:3735067"
     gene            complement(121026..121529)
                     /gene="ndhI"
                     /locus_tag="NisyCp098"
                     /gene_synonym="frxB"
                     /db_xref="GeneID:3735067"
     exon            complement(121614..122152)
                     /gene="ndhA"
                     /standard_name="ndhA exon"
     CDS             join(complement(123300..123852),
                     complement(121614..122152))
                     /gene="ndhA"
                     /locus_tag="NisyCp099"
                     /gene_synonym="ndh1"
                     /codon_start=1
                     /transl_table=11
                     /product="NADH dehydrogenase subunit 1"
                     /protein_id="YP_358742.1"
                     /db_xref="GI:78102603"
                     /db_xref="GeneID:3735058"
     gene            complement(121614..123852)
                     /gene="ndhA"
                     /locus_tag="NisyCp099"
                     /gene_synonym="ndh1"
                     /db_xref="GeneID:3735058"
     intron          complement(122153..123299)
                     /gene="ndhA"
                     /standard_name="ndhA intron"
     exon            complement(123300..123852)
                     /gene="ndhA"
                     /standard_name="ndhA exon"
     CDS             complement(123854..125035)
                     /gene="ndhH"
                     /locus_tag="NisyCp100"
                     /note="NADH dehydrogenase 49 kDa subunit"
                     /codon_start=1
                     /transl_table=11
                     /product="NADH dehydrogenase subunit 7"
                     /protein_id="YP_358743.1"
                     /db_xref="GI:78102604"
                     /db_xref="GeneID:3735066"
     gene            complement(123854..125035)
                     /gene="ndhH"
                     /locus_tag="NisyCp100"
                     /db_xref="GeneID:3735066"
     CDS             complement(125147..125410)
                     /gene="rps15"
                     /locus_tag="NisyCp101"
                     /codon_start=1
                     /transl_table=11
                     /product="ribosomal protein S15"
                     /protein_id="YP_358744.1"
                     /db_xref="GI:78102605"
                     /db_xref="GeneID:3735191"
     gene            complement(125147..125410)
                     /gene="rps15"
                     /locus_tag="NisyCp101"
                     /db_xref="GeneID:3735191"
     CDS             complement(125797..131502)
                     /standard_name="ycf1"
     gene            complement(125797..131502)
                     /locus_tag="NisyCp090"
                     /db_xref="GeneID:3735164"
                     /pseudo
                     /standard_name="ycf1 gene"
     misc_feature    130508..155850
                     /note="Geneious type: IR"
                     /note="IRA,inverted repeat A"
                     /standard_name="IRA"
     tRNA            131831..131902
                     /note="Geneious type: trna"
                     /gene="trnN"
                     /locus_tag="NisyCt029; NisyCt031"
                     /product="tRNA-Asn"
                     /db_xref="GeneID:3735143; GeneID:3735144"
                     /standard_name="trnN tRNA"
     gene            131831..131902
                     /gene="trnN"
                     /locus_tag="NisyCt029"
                     /db_xref="GeneID:3735144"
     tRNA            complement(132491..132564)
                     /note="Geneious type: trna"
                     /gene="trnR"
                     /locus_tag="NisyCt028; NisyCt032"
                     /product="tRNA-Arg"
                     /db_xref="GeneID:3735148; GeneID:3735149"
                     /standard_name="trnR tRNA"
     gene            complement(132491..132564)
                     /gene="trnR"
                     /locus_tag="NisyCt028"
                     /db_xref="GeneID:3735148"
     rRNA            complement(132823..132943)
                     /note="Geneious type: rrna"
                     /gene="rrn5"
                     /locus_tag="NisyCr004; NisyCr005"
                     /product="5S ribosomal RNA"
                     /db_xref="GeneID:3735207; GeneID:3735208"
                     /standard_name="rrn5 rRNA"
     gene            complement(132823..132943)
                     /gene="rrn5"
                     /locus_tag="NisyCr004"
                     /db_xref="GeneID:3735207"
     rRNA            complement(133200..133302)
                     /note="Geneious type: rrna"
                     /gene="rrn4.5"
                     /locus_tag="NisyCr003; NisyCr006"
                     /product="4.5S ribosomal RNA"
                     /db_xref="GeneID:3735205; GeneID:3735206"
                     /standard_name="rrn4.5 rRNA"
     gene            complement(133200..133302)
                     /gene="rrn4.5"
                     /locus_tag="NisyCr003"
                     /db_xref="GeneID:3735205"
     rRNA            complement(133404..136213)
                     /note="Geneious type: rrna"
                     /gene="rrn23"
                     /locus_tag="NisyCr002; NisyCr007"
                     /product="23S ribosomal RNA"
                     /db_xref="GeneID:3735203; GeneID:3735204"
                     /standard_name="rrn23 rRNA"
     gene            complement(133404..136213)
                     /gene="rrn23"
                     /locus_tag="NisyCr002"
                     /db_xref="GeneID:3735203"
     tRNA            join(complement(137111..137148),
                     complement(136367..136401))
                     /gene="trnA"
                     /locus_tag="NisyCt027; NisyCt033"
                     /product="tRNA-Ala"
                     /db_xref="GeneID:3735172; GeneID:3735174"
     exon            complement(136367..136401)
                     /gene="trnA-UGC"
                     /standard_name="trnA-UGC exon"
     gene            complement(136367..137148)
                     /gene="trnA"
                     /locus_tag="NisyCt027"
                     /db_xref="GeneID:3735172"
     intron          complement(136402..137110)
                     /gene="trnA-UGC"
                     /standard_name="trnA-UGC intron"
     exon            complement(137111..137148)
                     /gene="trnA-UGC"
                     /standard_name="trnA-UGC exon"
     tRNA            join(complement(137964..138000),
                     complement(137213..137247))
                     /gene="trnI"
                     /locus_tag="NisyCt026; NisyCt034"
                     /product="tRNA-Ile"
                     /db_xref="GeneID:3735185; GeneID:3735189"
     exon            complement(137213..137247)
                     /gene="trnI-GAU"
                     /standard_name="trnI-GAU exon"
     gene            complement(137213..138000)
                     /gene="trnI"
                     /locus_tag="NisyCt026"
                     /db_xref="GeneID:3735185"
     intron          complement(137248..137958)
                     /gene="trnI-GAU"
                     /standard_name="trnI-GAU intron"
     exon            complement(137959..138000)
                     /gene="trnI-GAU"
                     /standard_name="trnI-GAU exon"
     rRNA            complement(138302..139792)
                     /note="Geneious type: rrna"
                     /gene="rrn16"
                     /locus_tag="NisyCr001; NisyCr008"
                     /product="16S ribosomal RNA"
                     /db_xref="GeneID:3735201; GeneID:3735202"
                     /standard_name="rrn16 rRNA"
     gene            complement(138302..139792)
                     /gene="rrn16"
                     /locus_tag="NisyCr001"
                     /db_xref="GeneID:3735201"
     tRNA            complement(140020..140091)
                     /note="Geneious type: trna"
                     /gene="trnV"
                     /locus_tag="NisyCt025; NisyCt035"
                     /product="tRNA-Val"
                     /db_xref="GeneID:3735116; GeneID:3735119"
                     /standard_name="trnV tRNA"
     gene            complement(140020..140091)
                     /gene="trnV"
                     /locus_tag="NisyCt025"
                     /db_xref="GeneID:3735116"
     exon            141699..141930
                     /gene="rps12"
                     /standard_name="rps12 exon"
     intron          141931..142466
                     /gene="rps12"
                     /locus_tag="CK881_pgp045"
                     /standard_name="rps12 intron"
     exon            142467..142492
                     /gene="rps12"
                     /standard_name="rps12 exon"
     CDS             142546..143013
                     /gene="rps7"
                     /locus_tag="NisyCp084"
                     /note="30S ribosomal protein S7"
                     /codon_start=1
                     /transl_table=11
                     /product="ribosomal protein S7"
                     /protein_id="YP_358728.1"
                     /db_xref="GI:78102588"
                     /db_xref="GeneID:3735199"
     gene            142546..143013
                     /gene="rps7"
                     /locus_tag="NisyCp084"
                     /db_xref="GeneID:3735199"
     exon            143294..144070
                     /gene="ndhB"
                     /standard_name="ndhB exon"
     CDS             join(143294..144070,144750..145505)
                     /gene="ndhB"
                     /locus_tag="NisyCp083"
                     /gene_synonym="ndh2"
                     /codon_start=1
                     /transl_table=11
                     /product="NADH dehydrogenase subunit 2"
                     /protein_id="YP_358727.1"
                     /db_xref="GI:78102587"
                     /db_xref="GeneID:3735060"
     gene            143294..145505
                     /gene="ndhB"
                     /locus_tag="NisyCp083"
                     /gene_synonym="ndh2"
                     /db_xref="GeneID:3735060"
     intron          144071..144749
                     /gene="ndhB"
                     /standard_name="ndhB intron"
     exon            144750..145505
                     /gene="ndhB"
                     /standard_name="ndhB exon"
     tRNA            146045..146125
                     /note="Geneious type: trna"
                     /gene="trnL"
                     /locus_tag="NisyCt024; NisyCt036"
                     /product="tRNA-Leu"
                     /db_xref="GeneID:3735140; GeneID:3735141"
                     /standard_name="trnL tRNA"
     gene            146045..146125
                     /gene="trnL"
                     /locus_tag="NisyCt024"
                     /db_xref="GeneID:3735141"
     gene            complement(146474..146737)
                     /gene="ycf15"
                     /pseudo
                     /Note="Internal stop codons"
     CDS             complement(146828..153670)
                     /gene="ycf2"
                     /locus_tag="NisyCp078"
                     /note="hypothetical protein RF2"
                     /codon_start=1
                     /transl_table=11
                     /product="Ycf2"
                     /protein_id="YP_358722.1"
                     /db_xref="GI:78102582"
                     /db_xref="GeneID:3735126"
     gene            complement(146828..153670)
                     /gene="ycf2"
                     /locus_tag="NisyCp078"
                     /db_xref="GeneID:3735126"
     tRNA            153783..153856
                     /note="Geneious type: trna"
                     /gene="trnI"
                     /locus_tag="NisyCt023; NisyCt037"
                     /product="tRNA-Ile"
                     /note="CAU"
                     /db_xref="GeneID:3735186; GeneID:3735188"
                     /standard_name="trnI tRNA"
     gene            153783..153856
                     /gene="trnI"
                     /locus_tag="NisyCt023"
                     /db_xref="GeneID:3735188"
     CDS             154022..154303
                     /gene="rpl23"
                     /locus_tag="NisyCp077"
                     /note="50S ribosomal protein L23"
                     /codon_start=1
                     /transl_table=11
                     /product="ribosomal protein L23"
                     /protein_id="YP_358721.1"
                     /db_xref="GI:78102581"
                     /db_xref="GeneID:3735085"
     gene            154022..154303
                     /gene="rpl23"
                     /locus_tag="NisyCp077"
                     /db_xref="GeneID:3735085"
     exon            154322..154714
                     /gene="rpl2"
                     /standard_name="rpl2 exon"
     CDS             join(154322..154712,155379..155812)
                     /gene="rpl2"
                     /locus_tag="NisyCp076"
                     /note="50S ribosomal protein L2"
                     /codon_start=1
                     /transl_table=11
                     /product="ribosomal protein L2"
                     /protein_id="YP_358720.1"
                     /db_xref="GI:78102580"
                     /db_xref="GeneID:3735081"
     gene            154322..155812
                     /gene="rpl2"
                     /locus_tag="NisyCp076"
                     /db_xref="GeneID:3735081"
     intron          154715..155377
                     /gene="rpl2"
                     /standard_name="rpl2 intron"
     exon            155378..155812
                     /gene="rpl2"
                     /standard_name="rpl2 exon"
ORIGIN      
        1 ttatgggcga acgacgggaa ttgaacccgc gcatggtgga ttcacaatcc actgccttga
       61 tccacttggc tacatccgcc ccctcgccta cttacattcc gtttttacat tatttaaatt
      121 agaaaacaaa agattcaagt tcgaatattt atcttctttc ttatttcaat gatattatta
      181 ttgcaaagat aagaatatga agtcaaaatt agattttttt tttgaaataa aaatcaaaaa
      241 gatatagtaa cattagcaag aagagaaaca agtcatattt ctacaatttt aaataaatac
      301 aaaatcaaaa tagaatactc aatcatgaat aaatgcaagc aaataacctc tccttctttt
      361 tctctaatgt aaacaaaaaa gtctatgtaa gtaaaatact agtaaataaa taaaaagaaa
      421 aaaagaaagg agcaatagca ccctcttgct agaacaagaa aatgattatt gctcctttct
      481 tttcaaaacc tcctatagac tagactggga tcttatccat ttgtagatgg agcttcgata
      541 gcagctaggt ctagagggaa gttgtgagca ttacgttcat gcataacttc cataccaagg
      601 ttagcacggt taatgatatc agcccaagta ttaattacac gaccttgact gtcaactaca
      661 gattggttga aattgaaacc atttaggttg aaagccatag tgctgatacc taaagcggta
      721 aaccaaatac ctactacagg ccaagcagct aggaagaagt gtaacgaacg agagttgttg
      781 aaactagcat attggaagat caatcggcca aaataaccat gagcggctac gatgttataa
      841 gtttcttcct cttgaccgaa tctgtaacct tcattagcag attcattttc tgtggtttcc
      901 ctgatcaaac tagaagttac caaggaacca tgcatagcac tgaataggga gccgccgaat
      961 acaccagcta cgcctaacat gtgaaatggg tgcataagga tgttgtgctc agcctggaat
     1021 acaatcatga aattgaaagt accagagatt cctagaggca taccatcaga aaaacttcct
     1081 tgaccgattg ggtagatcaa gaaaactgcg gtagcagctg caacaggagc tgaatatgca
     1141 acagcaatcc aaggtcgcat acccagacgg aaactaagct cccactcacg acccatgtaa
     1201 caagctacgc caagtaagaa gtgtagaaca attagttcat aaggaccacc gttgtataac
     1261 cattcatcaa cggatgccgc ttcccagatt gggtaaaaat gtaaacctat agctgcagaa
     1321 gtaggaataa tggcaccgga aataatattg tttccgtaaa gtagagaccc tgaaacaggt
     1381 tcacgaatac catcaatgtc tactggagga gcagcaatga aggcaataat aaatacagaa
     1441 gttgccgtca ataaggtagg gatcatcaaa acaccaaacc atccaatgta aagacggttt
     1501 tcagtgctgg ttatccagtt acagaagcga ccccataggc tttcgctttc gcgtctctct
     1561 aaaattgcag tcatggtaaa atcttggttt atttaatcat cagggactcc caagcacacg
     1621 agttttctac aaataaaaat agaaaatgga agacttgtta ttcaacagta taacatgact
     1681 tatatactcg tgtcaaccaa ggtgtatgta gatctattca aatttttaat gaagttgatt
     1741 ggaaaaatac ggacttctct acagagaatt agaatttcga tatgctagtg ggttgcccgg
     1801 gattcgaacc cggaactagt cggatggagt agataagttc cttgttaaat aaaataaatg
     1861 ttaatcttaa attaaataaa caagtaaaga cccctcccca agccgtgctt gcatttttca
     1921 ttgcacacgg ctttccctat gtatacatca gttcctttct gataaaaatt agaaagactt
     1981 taaaaagttg aatactcagc tgatttaccc cttaattact attacaatca acatttcaga
     2041 atagtgaaat ttttttatct cttcatcatt tataaacaaa tttccattta gaaaatctaa
     2101 gaatgaatca ttgataattc gccagatcat tgatacaaaa aatatccaaa taccaaatcc
     2161 gacttctata tactccccac aaactagaag aagctcgtgg gaaggtcaaa gaaagaactt
     2221 gttcttccga cgttaagaat tcttccaata attccgagcc cgatcttttc aaaaaagtgc
     2281 gtacagtact tttgtgtttc cgagctaaag ttctagcaca agaaagtcga agtatatact
     2341 ttattcgata taaagtcttt tttttggaag atccgctata ataatgaaaa agatttctgc
     2401 atatacgccc aaatcggtca ataatatcag aatctgataa atcggaccaa accggtttac
     2461 taatgggatg ccctaatacg gtacaaaagt ttgctttagc taatgatcca atcaaaggaa
     2521 taattggaac aagggtatcg aacttcttaa ttgcattatt gattagaaat gaattttcta
     2581 acatttgact acgtaacatt gaaggattta gtcgcacact tgaaagatag cccataaagt
     2641 cacgggaatg attggataat tggtttatat ggatccttcc tgtgtgaaag cacagagaaa
     2701 aatgacattg ccaaaaattg acaaggtaaa atttccattt attcatcaaa agaaacgtcc
     2761 cttttgaagc cagaattgat ttttcttgat acctaacata atgcatgaaa ggatccttga
     2821 ataaccatag ggtaacctga aaatccttag taaagacttc tacaagacgt tccatttttc
     2881 catagaaatt tattcgttca agaagggctc caaaagatgt tgatcgtaaa cgagaagatt
     2941 ggttccgtag aaagacgaaa gtggattcgc attcatatac ataagaatta tataagaaga
     3001 agaaaaatct ttggtttttt tttgaaaagg agtaaccggg cttctttgaa gtaataagac
     3061 tattcaaatt ccaatattca tggagaaaga atcgtaataa atgtaaagaa gaggcatctt
     3121 ttacccaata gcgaagagtt tgaaccaaga tttccagatg aacggggtag ggtattagta
     3181 tatctaatac ataatttaga tgtgaaaaat tgtcctctaa aaaaggaaat gttgaatgaa
     3241 ttgatcgtaa attatgagat ttaaaaatct ttttgccttc gaaagaagat aaggaagata
     3301 ttaatcgtag agaaaacgga atttccacaa taaacgcaaa tccctctgat atcatttgag
     3361 aatacaaact cttgttgcac cccaaaaatg catttttgtt agaatcatta gtagaaataa
     3421 gaaaatgatt ctgttgatac attcgagtaa ttaaacgttt cacaattagt aaactaaatt
     3481 tattgttata acctggattt tccaacaaaa ccgacctatt tctatttaaa ccatgatcat
     3541 gagcaagtgc ataaatatac tcctgaaaga taagtggata taggaagttg tgttgttgcg
     3601 atctatctgg ctgtaaatat ctttggattt cttccatttt aaattcgatt tgaaccaaag
     3661 atggaagatt ttgagggtta tcaaatgata catagtgcga tacagttaaa acaaagtatt
     3721 atagtaagaa tagatacctt ggatacaggt aaacttctca acggattctc tatcatctct
     3781 ttttttttcg tttcgtttaa ttggtctatg ttatagtgtt ataggataat aagatggtta
     3841 gaaatccttt attttttcaa cctaatcgct cttttgactt cggaaaaaac tttctttatc
     3901 aatatactgt ttcttctaca cacacatctc cataatagaa aatggtaata gttaggattc
     3961 attaaaaaaa ttgagaatcc actcatggga caagaaaccc ttcccgcatc aggcactaat
     4021 aaatttttaa cgtctaatta gatcgggaat cattcaaatt aagaacaaaa gctcgttgct
     4081 ttttctttcc ctataattta attgaagccg cagccctatc catttattca ttcgacccaa
     4141 ctttattttg ttccgttcca agaattctaa cacgggttta tacccatcta ggaacaatga
     4201 aatattatca gaactttccg ttgatacgac atgctatttt taccattcat tccctttcag
     4261 gatcagtcgt ggtcttccaa actttaccga gagtatggac gaatccctca cttcatccat
     4321 atgtgtaaaa gagactagcc gcacttaaaa gccgagtact ctaccgttga gttagcaacc
     4381 cgaagaaaat atcgaagaaa aagaaataaa gagattagac aagacaacca aaaaccattg
     4441 aaggaagaaa tctcaaaaaa tacattcaca ttttcgaatt aatttaaaac ataaaataaa
     4501 actaaataga tccacttcat ttatcacaat gaattatatt tgttcgatac actgttgtca
     4561 atataaatat tgaatattga aaaaaaaaaa aaagaaattt caattgacaa caataaaaaa
     4621 tattgaaaaa aaaggacttg tgttggattg gcactacaaa tctaatccaa ataaaataga
     4681 tacaaaaaag gatagatggg agaataaatt aagtggaaaa caaaactaca atttacttag
     4741 atttatttaa tccataacgg attcaatcaa gttaagtgag acaagcaaac ttgatttcgt
     4801 ttttagtttt agtagagttc caatgaaaaa cggaaaacca cccaattgaa gtaaatgccc
     4861 gaatttttta tttcgagtat caataaaata agaggttttg tcgttataga acacggaatt
     4921 caatggaagc aatgataaaa aaatacaaat agaaaaggaa agggaggaaa tacaaaaaaa
     4981 tagaagagaa aagtcataca aagttatata caaatgacta cccccttttt tgtatttcct
     5041 taatttattt ccttaattga atttcggttg attaggattg attaggattg attaggacga
     5101 agttccttaa aaacctccgc cttctttaaa atatcctgaa cagttcctgt aggttgagcc
     5161 cctttttcaa ggaaatataa aatagcagga acatttaaat aagtttgatt ctttatcgga
     5221 tcataaaaac ccactttccg aagatctttt ccttctcttc gggatcgaac atcaattgca
     5281 acgattcgat agacggctca ttgggataga tgtagatgaa caacaccccc cctagaaacg
     5341 tataggaagc tttctcctcg tacggctcga gaaaaatgat tgattcgagg ttttgtctct
     5401 gtatggaatt ctatctaaga aatgacaact gggcccataa aatgatcaaa tcaattaaag
     5461 atgtaagtct tttttttctt ctttcttcct gaaaatgaaa aagaaaccat tcgtactctc
     5521 ataactcaag ttggataact ttcaaacagt tcaaaggaaa atctttcggc aatttcattt
     5581 attgagcggt ctttcctcct tttatgtttg tctcgtttaa aatggattta gattcttcag
     5641 tctgatccag ttattaagac aataaaaaag gtgtttcctt gttctgggat cctttatctt
     5701 tgttttattt taaatcattg ggtttagaca ttacttcggt gctttttaat cctttcaaaa
     5761 tggcagcaac ataccccttt tgcgatttct atgaaagaat cctacagacg atggattccc
     5821 gcgtgaaaca ctttggatcg aaaaagtttg atcaattcca agaaattttc gaattggaaa
     5881 cttcctcaaa ttggattctt tcgatttcca tactgcaaat atatttacga agttgttcca
     5941 atttttttat tgattggcat taaccctaga cccttgcccc gagaaataaa ttaatacttt
     6001 ctactcgagc tccatcatgg actatttaca ttccaagaca acaaaaagga ggggttctaa
     6061 tgaaacagaa ccaatgatgt cgagccaaga gcaccttcat tcctacataa aatggtggat
     6121 gtacaaatcc acaacggatc ctgtccttca agtcgcacgt tgctttctac cacatcgttt
     6181 caaacgaagt tttaccataa cattcctcta agaaccggta tggaattgat tcaattatgg
     6241 aatcatgaat agtcattggt tgggctgatg tataaacacc ataatctata ctttgttcta
     6301 tatctatata ctatagagat aggtggataa atatttttct ttagtaagac cccatcgcta
     6361 atattaattt atctaacata ttaattaata tttaatatat aaataataaa taataataaa
     6421 taagacgaat aaatgagttc tttttgattc tgcatcttca cgtgactcaa taggagagat
     6481 tgacctattt catacttctt caaatagcaa agattccgct tataaggtta taaggaatga
     6541 ttaaaactat ttatatttct aaatttagaa agttcccttt tcgacatcat tatttgaaga
     6601 aaatttgata gttaaagatc acttttgatc atcttaggaa aaaagataag tctttctttt
     6661 ttaattgaat catcaacgat ttcaatgatc taaaatagat aaatacacca aacaacaaat
     6721 ccaatttttt tttatgagat ggataaaaaa agattaatat aaggtaagat tttaattctt
     6781 attctttttt tttcatctga ttgataaaat ccaaagaatg gggagggttt cgtatctatc
     6841 aattcgatca aatagactga gcaattgtca ccgtttatag atattgaaat gaatgccttc
     6901 ccattactga ttaactccta tctaccccat tctatgggac tgatgcagca taaatcaaaa
     6961 gaaaagaagg gggtgtccta gtctttttga tttttacgaa atgcgagctg tctaggcaca
     7021 aagccaaaca agtccagatt aagtcaagtt tttgctccta ttttttgata ttttagccta
     7081 actcattgat taagaattaa gagacttagt gaattttatt agtaccaaaa accccctctt
     7141 ggcgaaaagt caagaaatcc acaaaaaaga aaattgaatc taattaggct aatttagggg
     7201 atagagaata cgagataggg aatatagatt ctttcgcatc tcgattcagt ttttgaaaaa
     7261 aaaaaaatga ttcatcgaag aaaaaaatca gaaacaagaa tcacattaca gctaacattt
     7321 cgattttaaa cagaacattg ttaaaaaagc aatctatatt ctcatagaat atatatatgt
     7381 tctgggacgg aaggattcga acctccgaat agcgggacca aaacccgttg ccttaccact
     7441 tggccacgcc ccatttagat ttctattcga tactaagaaa gtctattgct tgttttgttt
     7501 gtttgtcaac tctagtccaa atatctatag aatagattag attggtacta ggattttgcg
     7561 atgtttttgg tatgtgtaga tatagaattc aacttaattt attgatcatt acatataatt
     7621 caattaagat attgtatgaa aatatgattt tttcgattct cctttgagaa aaggaggatt
     7681 tttgattggg tgggttcaaa gaaaaagaag tattttttgt ttaccttact tactttcctt
     7741 ttccttatat caataactca atcaaaatgc aattatctcc aagaacaaaa agtctgttat
     7801 gcttaatacc tttagtttga tcggtatctg tcttaattcg accctttttt cgagtagttt
     7861 tttcttcggc aaattgcccg aggcctatgc ttttttgaat ccaatcgtag atattatgcc
     7921 agtcatccct ctgttctttt ttctcttagc ctttgtttgg caagctgctg taagttttcg
     7981 atgagatcct taataatatc ctagaaaatt catgatttat tcgagaaaaa attctaaaat
     8041 aaataaaatc agataagctt taccgtttga aacctcgatt caaacattga aattcttgga
     8101 tagtcacgag aaatccggct taacttattt ccttattttt tgacgctttc ctttccagtg
     8161 aaagacctta ttaggctcct cacaatacct aactgtgtat ataaaaaaat tttggttaat
     8221 gacaaactct tagtagaaaa gaatttatga aaattctttt agagaaagag cttcattgct
     8281 tggtgtcaaa ctaggatatg cggtagaaaa atggatgatc tattctcttt ttttcaaaaa
     8341 aatcatcttg gagattgtgt aatgcttact ctcaaactct tcgtttacac agtagtgata
     8401 ttttttgttt ctctcttcat ctttggattc ctatctaatg atcccggacg taatcctgga
     8461 cgtgaagaat aaaataaaaa gggtttttcc ttgcttgatt ttcaaatttt cttatgattt
     8521 ggtctattcc acacatttaa ctaagaataa gaacaaagga tttcgaaatt tgaaaaaaaa
     8581 aaatcaagtc atcaacggaa agagagggat tcgaaccctc ggtacgatta actcgtacaa
     8641 cggattagca atccgccgct ttagtccact cagccatctc tcccaattga aaaagataat
     8701 tactacatga gatagcacat aagataaagg aaagaatctt tctttctctc ttttcttctt
     8761 tctatattat atagatatgt acaactttta tcatcaattt cttttatttc tttatctaaa
     8821 gtaacggaag ggctcagaag agccaagaat atcaagaaaa ataaagaaga cctcttttct
     8881 ttgtcttgat tttgttcgaa aggaccctct tattctcatg gcctggtctg gtcagtaccc
     8941 agccgggcct cttttgttcc aacgaatttg aatttgaaaa ccaaaatgcc tgttatagtt
     9001 gtaatatttc attttaattg aatagttaat attcaagcaa caagaaaaaa ttcccatttt
     9061 ttgtaaaagt aaaataaaat atataaaata gaaaattcga tcaaaataaa agtctcattt
     9121 ctctttctgc ttttttattt tatgtttacc accttgctgg actaaaaaaa agaagctttc
     9181 gagtattcca caatgcattt ttatgttatg attttagtgg ttttgacgag tcgtatctct
     9241 atcaaaactc ctccagcaaa agaaaagata gaacttaatt ctgtaattta gttatttaaa
     9301 tgaaccctcg tttccgaatc tcatcaaatt ggaacccccc ccccaggaag aaaaaagatc
     9361 aacactctaa tttggatgat tctgtgacga ccctgtctta tcctatcttg attaccacaa
     9421 ttcccctgtt cgacaaaagt tgcatttgta tacaataatt ggattgtagc gggtatagtt
     9481 tagtggtaaa agtgtgattc gttctattat cccttaaata gttaaagggt ccttcggttt
     9541 gattcgtatt ccgatcaaaa actttatttc ttaaaaggat ttaatccttt tcctctcaat
     9601 gacagattcg agaacaaata cacattctcg tgatttgtat ccaagggtca tttagacatt
     9661 gaaaaattgg attatgaaat tgcgaaacat aattttggaa ttggatcaat acttccaatt
     9721 ttataagtat gaataaagga tccatggatg aagatagaaa gttgatttct aatcgtaact
     9781 aaatcctcaa tttcttattt gtaaagaaga aattgaagca aaatagctat taaacgatga
     9841 ctttggttta ctagagacat caacatattg ttttagctcg gtggaaacaa aatccttttc
     9901 ctcaggatcc tattaaatag aaatagagaa cgaaataact agaaaggttg tgagaatccc
     9961 cctcttctag aaggatcatc tataaagcta ttcgttttat ctgtattcag accaaaagct
    10021 gacatagatg ttatgggtag aattcttttt ttttttcgaa ttttgttcac atcttagatc
    10081 tataaattga ctcatctcca taaaggagcc gaatgaaacc aaagtttcat gttcggtttt
    10141 gaattagaga cgttaaaaat aatgaatcga cgtcgactat aacccctagc cttccaagct
    10201 aacgatgcgg gttcgattcc cgctacccgc tctatatcta tttattctaa atattttaac
    10261 ctattcatta aatcaaattt agtttattag tattagtaca tcattgaata tacaattcca
    10321 aaaattcttt cacatccgat tctttctgtt ttttttttca aacaaaaagt taaaatacga
    10381 aaaaaaaatc agaatgaaaa gcgtccattg tctaatggat aggacagagg tcttctaaac
    10441 ctttggtata ggttcaaatc ctattggacg caatttattt ccatatatat ttttttttta
    10501 gatttcgata gcaagaaaga ctgtttgaat atttgaatcc aagacgcttg attccttttt
    10561 tttattaaga ttaagacaaa agtgatcaat atttctttat gcttgttcct gaagtataaa
    10621 acggtccatt tgttcctgaa tagcttcttt caaaaggact tctgcttcct tggtaaatgt
    10681 cttggtagaa gatatgattt cttggaactg aggtttatta gtttttaagt aagtacgtag
    10741 ctcaacaaga aatttcctta cctgtccaac ttctaatgaa tcaagatagc catttgttcc
    10801 ggtataaata gtcattatct gctcttctac ggtgagagga gctgattggg attgtttaag
    10861 caattcacgt aatcgttgac ctcttgccaa ttgattctga gtagctttat cgagatcaga
    10921 agcaaattgt gcaaaggctt ctaattctgc gaattgtgct agttctaatt ttaatttacc
    10981 agctacttgt ttcatggctt ttatttgagc tgcggacccc actctggaaa cggagatacc
    11041 cacattaata gcgggtctga ttccagaatt gaataggtcg gcggataaga agatttgtcc
    11101 atcagtaatg gaaattacat tagtaggaat ataagccgaa acatctcccg attgggtttc
    11161 aactattggt aaggcggtca tacttccttc acctaaactc gaacttaatt tagcggctct
    11221 ttccaaaagg cgtgaatgca aataaaaaac atctcctgga taagcttcac gaccgggcgg
    11281 tcttcgtaat agaagagaca tttggcgata agcttgcgct tgcttggagg gatcatcata
    11341 aatgattaaa gtgtgtcgtt cacgatacat aaaatattca gccaaagctg ctcctgtata
    11401 aggagcaagg tattgtaatg tagcagggga atccgccgtt tcggctacca caatagtgta
    11461 ttccatcgct cccctttcct gtaaagtagt tacgacctgg gccacagaag atgctttttg
    11521 cccaatagct acataaacac atattacatt ttgaccttgt tgattgagga tcgtatctgt
    11581 ggctactgct gttttaccgg tctgtctgtc cccaataatt aattctcgct gaccacgtcc
    11641 tatagggatc atcgaatcaa tagcaataag cccggtttga agaggctcat atacggaacg
    11701 gcgcgaaata atacccgggg cggcagattc gattaatcga aattcagaag ctgaaatttc
    11761 acctctacca tcaataggtt tagccagggc atttataaca cgacccaaat aagcctcact
    11821 cacgggtatc tgagcaattc ttcccgttgc ttttacagaa cttccttctt gtatcaacaa
    11881 accatcgccc attaatacaa caccaacatt atttgattcc aaattcagag caatgcctat
    11941 tgtaccctct tcaaattcga ctaattcacc cgccattact tcatcaagac cgtgaatacg
    12001 agcaatgccg tcgcctactt gaagtacggt accggtattt acaatcttta cttctctatt
    12061 atattgttca atacgttcac ggataatatt actaatttcg tcagctcgaa tggttaccat
    12121 gattctttct ttattatttt ttgaaagaaa aaaataatac ctacagtaga aagactaatc
    12181 agttatttct ttcattgttc ccaacatgcc aatattggca ctaatggtac gtaaatgtaa
    12241 ctcgttgttc aaacaactat tcagagttcc tagagctcct cgtaaggctt gttggaaaac
    12301 ccgttgtcgg acttgattaa tcgccctttg ctgttcaaac tgaatcgttt cgtttttgta
    12361 attttctaat tgttccaaag tcttataagt tgaattaatc aaattcaatt tttctcgttc
    12421 tatttcggag tatccattca ctcgaaactg ctcggcttcg ctttctactt tccgtaagcg
    12481 agaacgggct ttttcgagtt gttcaatagc ccctccacgc agttcttctg aatttcgaat
    12541 agtattcaag atcctctgtt ttcgattatc taataaatca cttaatgaaa gtagattatt
    12601 tttccattcc tttccaaaat tccataatcc cttcccgaac caaacatgaa tctttcgatt
    12661 catttggctc tcacgctcaa ttacttaagg taaattctca tatctttttt tatgaatgta
    12721 atgagcctat cttctcttct ttgttcatat tccaaaaaga tatcgaaact aatgtaagac
    12781 caaaatattc ggaggactct tctgacaaaa taaaaaatat gtaattgtca gcaaagttgt
    12841 ttcttttttt ttttcaaatc caaaaagctc ttcttactta gaataggtcg tcgattcagc
    12901 attagataaa gggggtaaaa tccccgtttt tacaatttac aataagcggt tcaaatcatt
    12961 ttatcaatat gagtatccta tatcgataaa atatttattt tgaaaccacc tctatattaa
    13021 tatagtggta gaaagagtac catgctgcgt ctagacttca aacagtttgt tttaaccatg
    13081 ttaatagttc cacattattg gttaatagag aatcaaaatc gatttaccaa tgaatcgcga
    13141 aatgctatgg ttcttacata taatttctga atttattcag aagtaattcg cgagatcatg
    13201 cacctctctt tcctagttat aacggaaaag ggtacagctg ggtggtccag cctattcttg
    13261 aaataaacaa ctcgcacaca ctccctttcc aaaaaaaatc aatacaccaa gcactacact
    13321 tagatttatt ggatttgttg ctaaaatatc ggtattaaac ccgaaactcc cggcagatgg
    13381 ccagtggccc aaagaaacga aagaatcggt tacgtttttc atatgatctc ctcttataga
    13441 tagactaaaa aatcgaacag agttcttttt gtagcatttc gcccctcttt ttatttattc
    13501 ttttattttt tctgaaattg agtcaaaaaa taaaaaatat tcgagttagt tataaattat
    13561 gaactaatga actagccctt ttattggtta ttggaacact aacacttact aaaaagagtt
    13621 tcccttggtc tatgaacggg aaggatgaaa gcgagtcagt atgctaattc ctcatccgca
    13681 aatcagccct tcccgtaggt tcttttctca aagaataaag aattggagga gggaaatctt
    13741 gatagaattt gaaaaagcaa acgacaagtc gaaggcaata aaatatgaaa aatgtattta
    13801 tttttcatat ttctaagcta agattaaaca aaaggattcg caaataaaag tgctaatgct
    13861 acaaccagtc cataaattgt taaagcttcc ataaaagcta gactaagcaa tagcgtacct
    13921 cgtatttttc cctctgcctc aggctgtctc gcgataccct ctacagcttg acccgcagca
    13981 gtcccttgac caactccagg tccaatagaa gcaagcccta cggccaatcc agcagcaata
    14041 acggaagcgg cagaaatcag tggattcatg ataagttcct cgtaccaaaa aaaagaaatg
    14101 gttaatgata caatcaacca atgagttatg acttaattat tccctcgcta ggactcatcc
    14161 agtcgaagta actaagaact tcggattgaa gtaataagat tattgaatca tcagaactac
    14221 ttcgatatat cttttttact ttttagccac agagtctttg tgaatccata cgactttcgt
    14281 tcttccattt cttggttcga actgttagtt gaattatttc ttgatttcat ccgtttattc
    14341 attcaattca cagtcacaaa gggccggaag gacttctagt ctattagaat cccctagagt
    14401 agtaaaatat atctttagtt gatttcatat ataactagca ctagtcaata tctaatatca
    14461 catatacatg tctttcttcc ataacgtaaa ccaagcattc atcttagatt caatcctatt
    14521 cgagaatcaa gcgtcgaaac atctataagg gttggcttat agttattcaa ttacagatac
    14581 ctccctctcc taaccgaccc tttctaaaat actcaaaaaa atcccttttt tgtaaattct
    14641 tttgaacctt accttttctt attattccac ctagataaat ctaaatggac aaattgatta
    14701 ggccgaataa ttccatatgt atagaaatat cattgtttga ttgatctaag ttcatgcaat
    14761 ttattaataa aaatgaataa tttatttatt aattattaat attttggtca atcgttgaat
    14821 aaaatcaact gaaagagaaa tcatttcgcc cttttttttt taatttaatt ttattacacg
    14881 tcgtaaacct atacaacaag aattataatt attgacaaaa attcttatat tcaaattgtt
    14941 ttaacaatga attaataatg agatgcacta agcaatctaa agtgaatatt cattgagacg
    15001 aagtatgata ttaagtgaag gaaaggggaa ttttaggaaa aagatctttt ttttagatct
    15061 ttttcccctt actctttaat atcatggtaa tttttttgct atcactctag atcgtatata
    15121 aaatagttgt atatttagat tcccctattc tattccctaa gttaagtaat tctcttgagc
    15181 cacccaccat atttatacat tgctttgggc taagctaaat aagactattt caatgatggc
    15241 cctccatgga ttcacctata taagccgcgg ctaaagttgc aaaaataaga gcttgaatac
    15301 cacttgtaaa taatccaagg agcatgacag gtataggaac tactaaaggt actaaagaaa
    15361 caagaacaac aactactaat tcatcagcta agatattccc gaaaagtcga aaactaagtg
    15421 ataaaggttt tgtgaaatct tctaagatgt taatgggtaa aaggattggg gttggttgaa
    15481 tatattttcc gaaataacct aatccttttt ttgtaagacc cgcatagaaa tatgccactg
    15541 atgtgagtaa agccaaagca acagtagtat ttatatcatt cgtgggtgcg gctaactccc
    15601 catgaggtaa ttgtattatt ttccaaggta aaagagctcc tgaccaatta gaaacaaaaa
    15661 taaataaaaa catagtgcca ataaaaggaa cccagggccc atattcttcg ccaatttgag
    15721 ttttactcac atctcgaata aattcaagaa catattcgaa gaaattctga cccccggtcg
    15781 gaatggtttg cgggttccga acagctatag tggctgaacc taataagata gcaattacaa
    15841 cccaagaagt aataagtact tggccatgta cttggaaacc ccctatttgc caatagaaat
    15901 gttggcctac ttccacaccg gatatatcgt ataacccctt tagagtattg atggaacatg
    15961 atagaacatt catattgcct tgccctctga aaaaattgaa ctttaaacaa aattttttga
    16021 ttcaaccatc tctttgtcta cttgaatcgg atattttgaa taccaactaa gatttagaat
    16081 actaataaat cacataatat ccccagctat ttttatctct tttttgaaat tcagaaatag
    16141 taagcgattc cataagggat ttctgaagta agttatttat cttattatgt tattattaat
    16201 caaggatttc ttatatagct agaacgaccc tcacaaattg cgaatactaa tttgttaaga
    16261 attaatcgga ttgaggatat ggcgtcatca ttcgctggaa ttgaaatatc tgcgagatcg
    16321 gggtcacaat ttgtatcggt taaacaaatt gttggaattc ctaaagtaat acactctcgc
    16381 agggccgtat attcttcgtg ctgatcaacg atgattacaa tatcgggtac ccctgtcata
    16441 tatttaatcc cgcccagata tgtttgcaag cgagataatt gtcttttcaa catagctgca
    16501 tctcttttcg ggagacggtt gagtctccct gttttttgtt ccattctcaa gtccctgaac
    16561 ttatgaagtc ttgtttcggt agtggaccaa tttgttaaca taccgccaag ccatttttta
    16621 ttaacataat gacaccgggc ccttattgca gcccactcta ctgaatcagc tgctttgttt
    16681 ttggtaccaa caattaagaa ttgttttccc ctacttgctg cgtcaaaaac taaatcacaa
    16741 gcttctgata aaaaacgagc agttctagta agatttgtaa tatgaatacc cttacgcttt
    16801 gcagagatat aaggcgccat tttaggattc catttcctag taccatgacc aaaatgaact
    16861 cctgcctcca tcatctcttc caaatttatg ttccaatatc ttcgtgtcat ttctccccac
    16921 accctccccc cccctttttt ttattctttt tcaaaaaaaa aaaagagacg aggaaccctg
    16981 aactgaaata aataattgtt ccgatggaac cttctcttct accgtagatt ggacgtagat
    17041 acacgaccca aaccattatt cttttctatt cattattctt tttattacca aagcaaataa
    17101 ccataccaaa tgcagatagc gaaagagatg aatccgttgt taggaatcat taaatcctat
    17161 aaacgattgt tcgggtatat cgtggaaatt ttttgaaaga caagaatcaa ataattttct
    17221 gtggtggaac aaaatatctc tcatctcccc ctcgaataga ttcttttttt ttgtttccaa
    17281 aggaatgttg ttatgttgtt ttgaagggtg cactaatccc ttgaatccgg taccaacggg
    17341 tatcaccccc cccaaaacaa cgttttcttt caggcctttc aaccaatcga tacgaccccg
    17401 gagagccgct tttgctaaaa ctcgagcagt ttcttgaaaa ctcgcttcag atatgaaact
    17461 ttgagtattg agagatgctc ttgttattcc caataagacg actcggtaac agatcgcttc
    17521 ttccaaagcg cgccccattc gttctgctcg caacaatcca ataagttctc cgggtgaaaa
    17581 aacattagac attccatctt ctgaaaccaa cacttttgat gttatttgac gtacaataat
    17641 ttctatatgc ctattatgaa tctgcacccc ctgggagcga taaacctgtt ggattttatt
    17701 aaccaaagag attcggcttt gcgctatagt tagctcagca ccaatcaaga atccccaagg
    17761 aattccaaga attcttgtta tacatttgtt ccaaccctca atcctctttt ctagattcat
    17821 ggatattgaa tcaatcgaac gcacttctaa cacctgctct acttttggaa gaccttgtgt
    17881 tatatcacca gatctcgatt tttcatatat aaatgtaact aacgtatctc cttcgtaaag
    17941 ggtttcccca taatggccat gaacagttgc tccgggggtg gccaaataag gcttagctga
    18001 tcgtatcact atcgagtcaa cttgaacaag tataacttga cccgatttga ggggcggtcc
    18061 gtttttggct atacatacat tttcacaaat aaactgtcca agactaatta ttttagatgt
    18121 ctcttcacaa taattgtgat ggagaaaata ccaattcaaa ttgaatggat ttaaaataat
    18181 gttacgacat ggatcgggat taaaaatttt tccattttca tccattaaat aatatttaaa
    18241 tttaatcact tgaaaagtct gttttaaatt gtcaagttgc aaatagttag ttactaagat
    18301 ctgattatga gttattaaat ggtaagatga ataaaaattc tcaattggaa gggatgttcc
    18361 taaagggccc aatgaattcc taattggaat taggggatct tttttaattg attcttttat
    18421 cacactgtga tattttacat ccttgaatgg ccccattcga gaacaattgg ctgctgacaa
    18481 aattatcaac gactgacatt ccttatttct atttaacaac gtatgaatag ttccttgagg
    18541 ttggttaaga gattgttgaa tttttgcctt ggaataggaa taaatggaag aaaaggggtt
    18601 gatattggta caatctgatc cattatcaga gagcaatcct gaccccgacg gatcattcct
    18661 ttttccgata tacgaaatag gggatttcac taagttgatt cttaggaaat gtcgaatcaa
    18721 accatttgtc cttatttcaa caaaagaagc acgggcttct tcgcaagaag aacttttttt
    18781 gtcttggttc caatttaata ctaaacaagt ccgaactaat tgaatacttg tgtcagaaat
    18841 tcctcgaatc ggtttgccat ttccataaag gatataattg acaattcgaa gttgcacatt
    18901 atccctttcc tgcaatggat ccggtggaaa aagggttgct aaatttatac cgtccgttat
    18961 ttcatatgtg acgacaggtc gaactaaaac aaaaaacttt ttcttgctag gtgtaatccg
    19021 ttggacatag atccaatttt tcactttttt ggattccttg gaatttcttt ttcctgttcc
    19081 tggtggtatc aaaacgccgg tatgtcggga tatcttatct gtctctccag gaaaatggat
    19141 atctccagaa aagattttta gttcaattcg tttttttttt ctctccaccc ggaccaaccc
    19201 accgactcgg cttcttagat ttaaggtgat ttgtgtatct accccaacga tactattgtt
    19261 ccgtaccatt atggaagaag atccgggcaa gatatgcacc tcttcaggaa tgaaaaaaaa
    19321 tcgatctact ttcatttggt attttggcct aaattccttg actcctcgat actcaagcaa
    19381 atcctctttt ttgatgactg aatgcgtttc tacagtccca tatttaataa tgcccgaact
    19441 ctttcttctg tatcgaggat catcgaaata agcaagaata ctatttcgac ggaaaatacc
    19501 atttacgggg atttcaatcg agatacctga acagggcatt agttcattct cgagttcttg
    19561 aatcgagtgt agtggaatga tgaatttatt tcttcgcctt tttgacaata aatcagaatt
    19621 ctcgtggaga ataggcgaat atacgagatt atactgacca gcacatatga ttcgattaag
    19681 gtctgaataa tcagaaatcc tatcttcttt tttaccagaa aaatccgaac taaataattt
    19741 ctgcctcgcc tgatcgttgg ttactgagag gttagaagta tatcttcgct tgccagaaag
    19801 agaatgcgca ttcatttgat cctgatcctt gtggatcgaa aggtagacta gactggacct
    19861 gcacggccct cctaataata tccataaatg gcttgttttt ggtaatagat gaacattacc
    19921 gtatgtaaat tcgggtgcat gatagacatc ggtactccag tgcatttctc cgtctgaatc
    19981 agaataaata tgttttcgaa ccttctcttt aaaattcaaa gtggatattc ctgcgcgaat
    20041 ctcagcaatt acttgttctg attctacata ttgatcgttt tgaactaaaa gcaaactttt
    20101 gggtggaata ttcacattat gtagaatatc ttcactctca atagttacat acaagtctat
    20161 agaacataga aaggcgggat gcccatgacg tgtacgtgtc ggatgaacca aatcctcatt
    20221 gaatttgatt tttccattag atggggctcg cacatgttct gcagtacccc ccgtgaatac
    20281 tcctccggta tgaaaagttc ttaatgttaa ttgagtaccc ggttctccaa tcgattgacc
    20341 tgcaataata cctacagctt cccccaattc aaccaggtcg ccatgagtag gactccggcc
    20401 ataacataat cgacaaatcc aagacgtact cctacaagta aagggagttc gaatagagat
    20461 tggttgtgcc cgaaaggtta tgaatcgatt tacaagtcca atgccaatgt cttgatttct
    20521 agtggcaata catcgcggac ccatgtatat atcatctgct aatacacgac caattaatgt
    20581 ttggataaaa atcctttccg gcatcatccc attccgagga ctcacagaaa taccccgggc
    20641 ggtgccacaa tccgttcgac gtacaacaat gtgttgaact acttcaacaa gtctgcgagt
    20701 gagatatcca gcgtctgatg ttcgtacagc agtatccaca actcctttac gggctccgta
    20761 gcaagaaatg atgtattctg ttaaagagag tccttcgcgt aaattgcttt gaataggtaa
    20821 atcaatcatt tgtccttgag gatctgacat taatcctctc atacctacta attgatgtac
    20881 ctgagatgca tttcctctag ctcccgagaa agacattata tgaactggat taaaagggtc
    20941 agtcatccta aaattaggat tcatttcttg tcgcaaatat tcacttgtag cataccatat
    21001 ttcaatggat tgacgtaatt tttctaccgc gtgtacattc ccataatgat ggtgtttttc
    21061 caaaatcaaa ctttgttgtt cagcatcttg aactagccat cccttagaag gtattgttaa
    21121 aagatcatca attcctaatg aaatggatgt agcagtagct tgttggaacc ccagagtttt
    21181 tacttgatcc aggatatgtg atgtatatgc cattccgaag tgatctatta atctactaat
    21241 aagtcgtttc atggcagttc cgtctatcgc tttattgtga aagaccagat tggcccgttc
    21301 tgccataagt acctccatat tccgctgagt agaattcgac aatgggtttg agtcggtgat
    21361 tgtaaaactt ccttttatcg atcttgattc gcgtataaat tccggaacta tggacctagc
    21421 tgaaccggag agccccgaag tcccacgggt atcatagaat tacgttaggt accatatgaa
    21481 taggcccgag aaaacccctg tatagcttct tcgatttctc gataaagagc aatatgacca
    21541 acagtggttc gaatgtatat aaaaaggatt tgttttttta gacttcttac tattagatag
    21601 tgtccataaa tctcataaaa agtacctaaa gattcatagt gaacttcgat gggagtttct
    21661 cttgaagcaa taacgcgttg atctagtcgc caccggagcc acaaaggact atctaaattg
    21721 attcgtttct gccgataagc cccaattgca tcataggaat tagaaaaaaa ccgttctttc
    21781 gtatacttat agtgactatt gtcacttctt ttttgatttt gatagtttct gcgattccat
    21841 ggattatatc tatttacaca aatacctcga tgatttccgc tcgttaatac atagagtcca
    21901 ataagcatat cttgcgttgg tacggaaatg ggatccccaa tagccggaga caaaagattc
    21961 atatgagaaa acataagtaa acgggcctct acttgagcct ccaaggataa aggtacatga
    22021 acagccattt gatctccatc aaaatcagca ttgaatccct tgcaaactaa tggatgtaaa
    22081 caaatagcgc gcccctccac taaaacgggc tggaatgcct gtatgcctaa tctatgcaga
    22141 gtgggtgctc tattcagcaa tacaggatgt ccctgcataa cttcttgaag gatttcccaa
    22201 acaatcggct ctttttctcg aattttactc ttagcaactc ctatgttcga agcaagctgt
    22261 tgtctaatta gaccacgaat tacaaatgtc tggaaaagtt ctattgctat ttcacgaggc
    22321 aatccacatc gatgtaatga aagtgaagga cccacgacaa tgacagaacg tcctgaataa
    22381 tcgactcgtt taccaagcag agtctcacga aatcttccct ctttgccttc aattacatca
    22441 gaaaatgact tgtaaacttt attatgaccg tccctcattg gttgtccccg gattccatta
    22501 tcaagaagtg tatccacggc ttcttgtact aatttctcct gacacattac taattctcct
    22561 ggcgtagatc tacttgttgt taatagatcg gtaagggtat tgttccgata gataactctt
    22621 ctatagagtt cattaatatc tgagctcatt agtttacccc catctatctg aatgatcggt
    22681 ctcaactcag gaggaagaac tggtaataga cacaaaacca tccattctgg ctctatattt
    22741 gttcgaataa aatgcttagc caattccacg cgtctaacca aaaagtcctt tcttcttcca
    22801 acttttcgat cttcccattc attccctgtg tgcccttctt cccccaattc ttcccattct
    22861 accaacgaat tctctataat aattcgtaaa tctagatcgg ctaattgttc tcggatagca
    22921 cctgcgccag tagagatttc tcgattgcga aatgtatcga aaccctgggt agtaaaaaaa
    22981 agtgggatgc tgtatttcca agattggatt tcatattcga ataaacctcg taatcgtaag
    23041 aaagtgggct ttttagttat gggcctagca aaagaaaaat tgggatagga ttctatagga
    23101 tctccccccc ttcaaaatcg gacgtgaaag tttcctttca tccggctcaa gtaggtacac
    23161 caaataagga aaggagttct cgttttcaaa ctctagaaaa tcccaaaata aaaaggtcta
    23221 ctccttactc aagttcccag tgaagacgaa acaagatttc agtgattccg tcttctatta
    23281 attctttatt caaattcaat tccaacaaat aaaatagaaa attcttgagt agtctacttc
    23341 cctttgaatg ataaatccct taactcttaa taattaaagg aataccttgg aacccataag
    23401 ggatttactt gtctatatat tgttccattc gatcttttag gtcccgactt cacctcgatg
    23461 gttaggccac cacgccctta aagtctatac gcgatagata gactcctaga accatgacat
    23521 atttgcttac ttgaacataa tttctttcca cgaaaagaaa ggaaatggtt cattccacaa
    23581 aataaaaagc tttttttacg aggtacaaat agaaattcct ctttatttga tttgttacga
    23641 aatcgaccat agatcaattc cctttttatt tgggagtatt gactacaccc caattctgag
    23701 cttcatgtta ctctttacaa gtgacatgtc aggtccaggg catcccaatt ggattgactg
    23761 ggatgacagt ttctccttcc gagtctgtaa aatcagaatt tcgatcaaat cacacatcgc
    23821 agtatactag gccttctaat tctttaagag gtttatctaa aagattcgca atataactag
    23881 gaagacgttt taaataccac acatgggtta ctgggcatgc gagtttgata tagcccattt
    23941 gataccttcg tatccgagaa tcaacaaatt cgaccccgca ttgttcacaa aatttcgggt
    24001 cttctttttc atctccgatt actcgataat ttccacaagc acaaattccg ctttttatag
    24061 gaccaaaaat tctttcacaa aataatccat ctttttccgg tttgttagtt ttgtaatgaa
    24121 aagtataggg ttttgttacc tctccaacta tctctccatt aggcaggatt ttagtggccc
    24181 aagcacttat ttgttgagga gaaactgatc caatttggag ctgttgatgt ttatatcgat
    24241 cgatcataga agaaaaatta ttattcattc cgattaagct tccttcctat taatctggaa
    24301 gttcttctca gatacaagga aatgattcag ttccagagct aaagatcgta gttctcgaac
    24361 gagcaatcga aaagattctg gagcatcttc gggattaggt attgttcccc caatgatcgt
    24421 agtaccaagt acttcctggc gagctctaat atgatccgat ttataagtaa gcatctcttg
    24481 taaaatatga gcaaccccaa acccttctag agcccaaacc tccatttctc ctacccgctg
    24541 tcccccctgt ttggctcttc ctctaagggg ttgttgtgta acaagcgcat aatgtccact
    24601 ggaacgccca tggattttat catcaacttg atgaattaat ttcaagatat aaggctttcc
    24661 tattataacg ggttgttcaa aaggattccc cgtccttcca tcaaatattc tgctttttcc
    24721 tggatattcg ggttcaaata cccatggatt cgctgtttgc ttactggctt catataattc
    24781 agaaaacaca agttttctag aagcttcttg ttcatatctc tcatcaaaag gtgctattcg
    24841 ataatgtctg tctagcagac tccctgctaa ccctagtgaa cattcaaata tctgtcctac
    24901 attcattcgt gaaggtactc ctaatgggtt aaagaccata tcaacggatc ttccatcttg
    24961 taaataaggc atatcttgtc taggcaaaat tttggaaatg atacctttat ttccgtgtct
    25021 tccagctact ttatcgccta ctttgatttc acgtttctgt aaaatatata cacgaatcgt
    25081 ttcgggatta taactagaac cacccctttt ctggatccac ctcacatcaa taacccgacc
    25141 cctgccacct ataggtagtt ttagacaagt ttcttttgaa gtagatacct gaataccaag
    25201 tatagctcgt aacaatctat cttccggggc atacgacgat tctttcacga cctggggtgt
    25261 taatttacct actaaaatat cacccgtctc tacccaagat cccagcatca caattccatt
    25321 tttatctaaa ttgcggagta aatgggcttc taaatgcggt atttcattag ttactttttc
    25381 agggccttgg cttgtcacat gagtctgaat ttcatatttc cgtatgtgaa aagaagtata
    25441 aatatcttca tataccaaac gctcgctaat aagtactgca tcttcagaat tgtaaccctc
    25501 ccacggcata taagctacta atacgttttt ccccaaagca agttcgccac caaccgtagc
    25561 agcaccatcc gctaaaattt gtcccttttt aatgcattta ccccgaggaa cctggagttt
    25621 ttgatgcata caagtatttt tattggaacg ttgatatata actaatggaa tgcttagaat
    25681 atctccatta cctgctaaaa gaatcttgtc agtattggta taaacgaccc ttccctcgcg
    25741 ctcggctata gcaagagccc ccgaatctag agctgcttgt cgttccaacc cagttccaac
    25801 aatgcatttc tcggagcgag aaagaggaac tgcttgacgt tgcatattag aactcattaa
    25861 agctcgattc gcatcattat gttcgataaa aggaatgagg gaagctccaa tagaaaaata
    25921 ttgaaaagga aaaatacttc gaagatgaac ctgttcccat gcaatagtca agaattcttg
    25981 acggtatcga gctggaacaa cctgttcttc ctgaatatcc cgatttaagg ctaaagaatt
    26041 tcctgccgct accatatagt attcatctct acctggtgat aaataaagca tccgtacccc
    26101 ggttgacctc tcagaaattt cataaaaagg gctttctaga gatccccaat gaccaatcct
    26161 cgcatgaatt gctaaggatc caataagtcc aacattgatt ccttcagatg tgtcaattgg
    26221 gcaaatacgc ccatagtgac taggatggat atctcgtatc cgaaaactag cagtgcgccc
    26281 tgtcagtcct ccagggccca aataacttaa ttttctccca tgaactattt gtgtcaatgg
    26341 attagttcga tccaaaactt gagataatgg gtgtaaaccg aaaaaggatt cataagtagt
    26401 tgttaatgga gttgaggtta ccaaattctg aggtgtcggt atcaatttat gccgaattgc
    26461 tccacatata gtcccccgaa ccacattttc taaacgaacc agagccaatc cgaattgatc
    26521 ttgtaaaaga tctgctacag aacgaatacg tttatttttc aaatgattca tatcgtcaag
    26581 tgcacccatt ccaaatttca gcccaatcaa atgatcggcg gctgccaata tatctcgtgg
    26641 taacaaaaat gtattgttct ggggtatatc aaggttcagt cttcggttca tatttcgtcg
    26701 accaatcctt cctaattcac atctttgttg aaagaatttc ttttgtaatt ccttacataa
    26761 ggattcagaa aataccggat cgccacctac acaagcaaat tgttgataaa actccaaaat
    26821 ggcattttct tttgacccaa ttttttttct ctccttatca ctcagaaaag acaaaaaaat
    26881 ttcaggatag caaacattct ctagaatttc tcttagattc aaacccatag ctgatgatag
    26941 aactagaata gatatttttt gtttcctact tacacgagcc catatccttg cttttctatc
    27001 aatttctaat tctgatcttc ctccccaatc tgatattatg gtgccggtat agaccgaaat
    27061 tccgttatgg tccaattctg atcggtaata aataccggga ctttgcaata tttgattgat
    27121 cacaattcta tatattccat tgactataga agttcccagg gaattcatta gaggaatgtt
    27181 tccgataaaa attgtttgtt cttgcatatc cctactgttt ttccaaatta atcccgcgga
    27241 tacatataat tcagaagaat atgtgagtga ttcatacaca gcatctcctt cctttatcaa
    27301 gggttcgacc aattgatatg tttccacaaa taattgaaat tcaatttctt gatctgtatc
    27361 ttcaattttt ggaaacttat aaagttcttc cgtcaaacct tgatcaatga acctacaaaa
    27421 tccttcaaat tgtatctgat taaatccagg tattgtagat attccctcat ttccatcccc
    27481 gagcattttg aatttcctat ttatcaaaaa ataccactat tggttcattc ttcatctaat
    27541 tagatagatt agataaatga tctagcaatg atggcatttc tattttgttt accgaatcac
    27601 atgaaatttt acccaactcc atatctggaa tgtatgaaat acgtatgaac ggaggaagaa
    27661 agagaatttt ctacttaaat tgaattggaa tttattggaa ttttcaacag atacaaatgg
    27721 aaagaaattg ataaaacatc cctagaaaca gacttctgct acttagactt attaattaag
    27781 ttataggatt ttgtatagaa tatcaaaaca aaaatgattc catttctacc attattatga
    27841 taatacatat tccaacctgc ttgaatacca gaaaaataaa tggattcgac atttgatctt
    27901 ttcgctgaga taaaggcata aaaataagaa agaatatata gaattagaat cggtttttta
    27961 gcatttaacc cccttttatg ttatggattt cgttgttcaa aaaatgattt gtagagaaga
    28021 gagatatttt ttttacggat ttttgagtag aatacgattg tgaagtgtat aagaaaagag
    28081 ggtttgtatg gcttaaccac gtgtggagat atctataata tccgtctttc ttctctttta
    28141 ttgttttatt gtcgttctct gttctattcg gggcaacacg ggttgtgctc tatgaaaaca
    28201 gaatttccat tttctattca attcaaaatt caaattgaag tatgatactt ttctgatatc
    28261 tgataattct ctatcgggaa catatataaa taatatatat ccgtctaaca atttctcttg
    28321 gggggtttac atatactcat aattgttgtt ataattaaaa ttgagaagga ttttttgatt
    28381 gaaaaaatcc atactgatta gttatatatc aagttgtatt ttcttatgtc attaggaaaa
    28441 caaaatttgg agattcaaat ccaagaatca ttcatgcatt ctaagtcaat agttaatggt
    28501 tccgattttc agaaatttga attttggatt ttgcgactta aaatccacat ttgatttttc
    28561 aatagaaaag taagagaaag ctttgaacat tatgaatttg gagatagact caatcaaaat
    28621 tgaaaggatg aatcaaaccc aatcaaaagg gaagaaggat taggatttct ttgactttta
    28681 ggaaaaatta aggaaaacag aactcaaggt gcaagtacaa taaaaaagca gttcagtgat
    28741 ccgggaaagt tttcatctat tttgtatttg tagcattttg gcgacatggc cgagtggtaa
    28801 ggcagaggac tgcaaatcct tttttcccca gttcaaatcc gggtgtcgcc tgatcaacaa
    28861 aaaactcgaa atctcttctt ttcttctgtt ctgttgatat aacccgccga atgattcccc
    28921 agcagaagca gagaaagcag actgttgata cttgtttgat tctaaacatc tggtctgagg
    28981 ggtttttcta aaaaattgta aatatccttg cattgcatat ttaggcttca aggaaatatt
    29041 cgaatgctag aggggctatc aagacttcgc aattaccttc tactacaaat caaaattttc
    29101 tattattaat gcattgtata atgactggac cttgaattag attggagagc ccgataggaa
    29161 atctaaatag ttgtggaagg gggcggaaga tactttatta tatacgagga actcacaaaa
    29221 atctctgagt gctcaagcat ccaatcaatt gaaatgaggg tcaacaaaaa aagaatagga
    29281 cctattattc ctacatgttc cattagtaac attcccttga gatgttactg cagattttac
    29341 ttgtgtttaa tctttcccga ttagaaatca tataggaatt tcttataaaa tgagcgaatt
    29401 tattggattg gtttattaat agtcttcgtt ctttttgact ctgcgccatt gattccacta
    29461 ttattagtga ggaataatgg aacaattcct ttatatttat agagataggg gacataattc
    29521 atatggatat agtaagtctt gcttgggctg ctttaatggt agtctttact ttttcccttt
    29581 cactcgtagt gtggggaaga agtggactct aggggtccta ctaattgagt taaggaagca
    29641 aactgtatca atatcaattg ctttctagat cgttctgcaa cacgttttga acaaaatcaa
    29701 aatatcttca ttttgaaatt ccattggact cgactggagt aatgtattat aggaatcatc
    29761 ctctttcaat caaagagcta tttcaacgat tcccatgttt gtagttcgaa aggaagagga
    29821 tcccaggaaa tttattcgaa cctaattctt ccgaaatttt ctattccaat caacggcctc
    29881 ttaccaggtg atactgagga gggccggacc ctttttttat ttgtttctct ctttactgtt
    29941 caaagaagag gtggttttgt taagtgtata cgcactttgt atgagaaaga aaggatataa
    30001 acatagtggt tgtctaacga gatactatgc agaataagat cttcaggtga gtcacatatt
    30061 gcgcatttac cgctttcgaa tttttgaaat tggatttatg ctttatcgac ttatttcata
    30121 tcatggttca ggcgttaaaa atcggtgagg tttactcttc cttttcgatg cccgtggaac
    30181 tactgtcaat ggtttactca attacttctt gggaatgtta aaaaaaagat tactacgtga
    30241 ttttttgaat ctgcctatat ctagcgcttt tccttcattg atttgattct ttcaatagat
    30301 accgagattc agattggaaa tcaaaaatct agtaattcaa actataagac ataagagtaa
    30361 ttcagattga tcagaacaaa tagatatagc aaataaatgg aattggatgc tatgtcaatc
    30421 ccatatatgg aattgatatt cacatatatc aagataatat tgtagattga tctatagatc
    30481 catatcaaaa gatccatatc aaatgcagcc tctatcttta ttttattcca gggggctaca
    30541 atctaactaa taaatagtat ggtagaaaga aatagatgaa tctttctttc taccatacta
    30601 tctatctatt agaatactgc cgattctagt ccactcattt catttaagac atgaaattag
    30661 aatctttttc attttatttc gtcaattttg gctaagaact cagaagtcaa gtttcattca
    30721 aattagttaa taattaatcg ttttgactga ctgtttttac gtaaatgata agtagaaaag
    30781 cggtaggaac tagaataaat agtgcagtag caataaatgc aagaatattt acttccataa
    30841 tctcatcggt tttttacttc gcaataactc gggatttaat cccatagaga tgataaatct
    30901 ttggcctgta aattcaatga atgaatatta cctctcgatg atcttgaatc ggatcaatat
    30961 catgaataac aatatctgaa ctatcaaatc aattcgtcgt cgagaattga atagtataac
    31021 ataggaagtt cttttatcca taccgcccca aacttggatt cctgacccaa tccaaaattc
    31081 ctttatttat ttatcattat cattttttct catctgttct ttttttctct ctaatctatc
    31141 tagttccttc ttgtacaatc atctgatgaa gtctcatcaa atagctcttc cacttccagt
    31201 ggtcacatag ttacaaaccc aaacaaacaa taaaagctaa atggaaaaag aaaggagttt
    31261 agaactaaac tattttttac ttggaagaca aagaagtgtg ataaagatga gaccgtataa
    31321 aatgaatatt catcaaattt actattttcc gatttgttct ttcgtcgacg gggccttaaa
    31381 acaaaatgaa aaatcggaaa aatgattcat tcccctttct aagaggagta ggatctttgg
    31441 ttgatctgcc ctttcccctc ctttcttcgt agattattag ccccgggaca cctatatcaa
    31501 aagctcagtg tgcaatttgc atgaaatcta tttttcaact tcaaactagt aagtgaggtt
    31561 ccataaatcc gtagccagaa aaataaattg ttttttctgg aaagtatttt cttatattaa
    31621 attttgtatt ggacaagaaa ggaattcccc ttgtgtatgc gcccctcaaa aaggtatagt
    31681 actcgattcc attacatgca tcgggggcaa tcgaaaaggc cagcatttct tggaatactg
    31741 actataatgc tatcaataat tgtagtaatc caaccgcata tgtctttctc ctaccaaaag
    31801 gaaagaaaaa agaaataagg atttcccctt tgctttgaca atgaaattct gcccccggtc
    31861 cccttcataa aaagggagag atttattgat atatttattg gatccatcgg gactgacggg
    31921 gctcgaaccc gcagcttccg ccttgacagg gcggtgctct gaccaattga actacaatcc
    31981 cagggaaata cgggatctag cagaaaattt gattcttttt tatctccgga tcgggtattt
    32041 ctgaagtaca aagggggtta tatcatctca tggcggattg gcgaattatt gggccgagct
    32101 ggatttgaac cagcgtagac atattgccaa cgaatttaca gtccgtcccc attaaccgct
    32161 cgggcatcga cccaggaaga atcaatttta gacttattgg taatccatga tcaacttcct
    32221 ttcgtagtac cctaccccca ggggaattcg aatccccgct gcctccttga aagagagatg
    32281 tcctaaacca ctagacgatg ggggcctgct tgaccaaccg ccatcatact atgatcatag
    32341 tatgatcagt tttttgaaat tgtcaatata atcgaatgat tctatccgag ggatctttcc
    32401 ccctttcaga attgcataga attttttttt attcgtcatt gatgaattat tcattagaat
    32461 cgccattaga aatctagtag tagtattttt ttattttgga attatttcaa ttgaatttat
    32521 ttcgattatt ttagtttaga ttatttagta tttctttttt tatttataaa taaaaaaaag
    32581 taataaatac aaaaaataga aataataagg aagagtagga tttttgcagg gaatgattgg
    32641 tccgtcagaa aaggaaaaag gtgtgaaatt tgatttcttt cactttcatt tgattcattg
    32701 ttaagacgag atatccttat ctccctccca ccaagacagg aaattaacaa acgagaaatc
    32761 tagtaagcgg gatcaagaag aaaattcttt tttctccaag aatttcgttc aggagacaag
    32821 tagaatctct tcattccatg attcgatgaa atatcttgaa ttttatgttg aattgctagg
    32881 tgtatgtaca tgtatcaatc aagtgaattt tgttctggtg ggatcaattc aataaaagaa
    32941 aaaaagcaat tcgagtcggt cttgaaacaa ttcattgcat tttctcctag acttcctagg
    33001 taaatccatt ttattattca acaatgagcc actagacact atgtatctac tgcatgtact
    33061 tatgcatata tacttatatt tataatatat gtacatatag atattttatc cacatagtga
    33121 ataattccgg aattaaatca aaaaggccct tttaactcag tggtagagta acgccatggt
    33181 aaggcgtaag tcatcggttc aaatccgata aggggctttg taaaactcta atctagtatt
    33241 catatttgag gggagaattg tatttttatt tgtaataaaa aaagtagcta actggataat
    33301 acattatcat tatacttaat tattatactt agttataaag ttgaacattt gtttagtcaa
    33361 tttgcattat tatgaatttc tgaataatga aaagtcactt cttgaatcac cgaatattcc
    33421 tattttccat tataccaacc aaatccattc gaaaggttag aaatcaacaa aagaaaaagt
    33481 aagtggacct gacctattga atcatgacta tatccgctat tctgatatta aaattcgata
    33541 gagattaaat tggagcagtt gatttttttt tatttcattt ttttgttttg gactccacaa
    33601 gaatttgtcg atatttccga ttaaatcttc ttgttactag attttctata ggaaaaatta
    33661 taggaataaa ttgttattcc tttcctctac agagaaacct ttcttccaag tcacaccata
    33721 agagccattt attatctttc tttgattcca gatcaaagat taatttcatc attaatttct
    33781 atctagatta tatatctata ttatattaag tggatttcga tgtatatcta tcagatcgtg
    33841 gcttcatgta ccaaatattt caatatcgtt gcatccggta tttttgtttt gttccaacag
    33901 tgtgatgaag aatagatccg agaaagagac tttcatttcc agtctcttat ttatttattt
    33961 tatttttatt gaattttcta aaaggaaaat ctaaaaggaa aaatagtaga ttatctcttt
    34021 ttctaacaga taaaagaatc taaaaataaa tattcgatcg aactgtcttt tttccttcga
    34081 tccgtggaaa gatatactct ggggttttag atttatttat atgaagtatg aaggaaaggg
    34141 atcgcttggt ccttgaagag ttctttcaaa acaaaggatt gattgaattg tcttattagg
    34201 acaattcatg gttcatatgc ttagtcagaa ggaataatcc aatggagttc atggatttac
    34261 ctaggtcagt ttatgggcta atcaataaag gatttttatc ttcgaaaccc attggaaagg
    34321 gcagtgcaag agaaatcata caaaaatgat cgaatcttcg gacgccccga aaaagatatg
    34381 aggtgctcgg aaatggtcga agtagttgaa taggaggatc actatgacta tagcccttgg
    34441 taagtttacc aaagacgaaa atgatttatt tgatattatg gatgactggt tacggaggga
    34501 ccgtttcgtt tttgtaggct ggtccggtct attgctcttt ccttgtgcct atttcgctgt
    34561 agggggttgg ttcacaggta caacctttgt aacttcatgg tatacccatg gattggccag
    34621 ttcttatttg gaaggctgca atttcttaac tgccgcggtt tctactcctg ctaatagttt
    34681 agcacattcg ttgttgttac tatggggtcc tgaagcacaa ggagatttta ctcgttggtg
    34741 tcaattgggg ggtctgtgga cttttgttgc tctccatgga gcttttggcc taataggttt
    34801 catgttacgt caattcgagc ttgctcgatc tgttcaattg agaccttata atgcaatcgc
    34861 attctctggt ccaattgctg tttttgtttc tgtatttctg atttatccac tgggtcagtc
    34921 tggttggttc tttgcaccta gttttggtgt agcagctata tttcgattca tcctcttttt
    34981 tcaagggttt cataattgga ccttgaaccc gtttcatatg atgggagtcg ccggtgtatt
    35041 gggcgctgct ttgctatgcg ccattcatgg tgctaccgta gaaaatactt tatttgaaga
    35101 tggtgatggt gcaaatacat tccgtgcttt taacccaact caagccgaag aaacttattc
    35161 aatggtcacc gctaaccgct tttggtccca aatctttggg gttgcttttt ccaataaacg
    35221 ttggttacat ttctttatgt tatttgtacc agtaaccggt ttatggatga gtgctcttgg
    35281 agtagtcggt ctagccctga acctacgtgc ctatgacttc gtttctcagg aaattcgcgc
    35341 agcggaagat cctgaatttg agactttcta caccaaaaat attctcttaa acgaaggtat
    35401 tcgcgcttgg atggcggctc aagatcagcc tcatgaaaac cttatattcc ctgaggaggt
    35461 tctaccacgt ggaaacgctc tttaatggaa ctttagcctt agctggtcgt gaccaagaaa
    35521 ccactggttt cgcttggtgg gccgggaatg cccgacttat caatttatcc ggtaaactac
    35581 taggggctca tgtagcccat gctggattaa tcgtattctg ggccggagca atgaacctat
    35641 ttgaagtggc ccatttcgta ccagagaagc ctatgtatga acaaggatta attttacttc
    35701 cccacctagc tactctaggt tggggggtag gccctggggg agaagttata gacacctttc
    35761 catactttgt atctggagta cttcatttaa tttcttctgc agtattgggc tttggcggca
    35821 tttatcatgc acttctggga cctgagacac ttgaagaatc ttttcccttc tttggttatg
    35881 tctggaaaga tcgaaataaa atgaccacaa ttttaggtat tcacttaatc ttgttaggtc
    35941 taggtgcttt tcttctagta ttcaaagctc tttattttgg gggcgtgtat gatacctggg
    36001 ctccgggagg gggagatgta agaaaaatta ccaacttgac ccttagcccg agtatcatat
    36061 ttggttattt attaaaatcc ccttttggag gggaaggatg gattgttagt gtggacgatt
    36121 tagaagatat aatcggagga catgtatggt taggttccat ttgtatactt ggtggaatct
    36181 ggcatatctt aaccaaaccc ttcgcatggg ctcgacgcgc acttgtatgg tctggagagg
    36241 cttacttatc ttatagtcta ggggctttat cagtctttgg tttcattgct tgttgttttg
    36301 tctggttcaa taataccgct tatcctagtg aattttacgg acctactgga ccagaagctt
    36361 ctcaagctca agcatttact tttctagtta gagaccaacg tcttggggct aacgtgggat
    36421 ccgctcaagg acctactggt ttaggtaaat atctaatgcg ttccccgacc ggagaagtca
    36481 tttttggagg agaaactatg cgtttttggg atctgcgtgc tccatggtta gagcctctaa
    36541 ggggtccaaa tgggttagac ttgagtaggt tgaaaaaaga catacaacct tggcaggaac
    36601 ggcgttccgc agaatatatg actcatgctc ctttaggttc tttaaattcc gtgggtggtg
    36661 tagctaccga gatcaatgca gtcaattatg tctctcctag aagttggtta gctacctctc
    36721 attttgttct aggattcttc ttcttcgtag gtcatttgtg gcacgcggga agggctcgtg
    36781 cagctgcagc aggatttgaa aaaggaattg atcgtgactt tgaacctgtt ctttccatga
    36841 cccctcttaa ttgagatgag acaggagatc caatgcttga atgaagtaaa aatcactttg
    36901 attcaatcat acatcttgga atcagcctaa gtattccttt tttctttttt ttttttcaat
    36961 tcattttatc taatttatat ctaatctatt tttctggctt ggctaggtgg gatagccgag
    37021 ccattccctt ttctttcgga tagcaggttg ggcaaaacca ctaaagaaaa aaatctattc
    37081 aattagcaaa aaaggagaga gagggattcg aaccctcgat agttctttgt taaaactata
    37141 ccggttttca agaccggggc tatcaaccgc tcagccatct ctccgaaaga ctatttttat
    37201 tttattcctc cgaatagaac atggccatag gggtggatac ccccactatc tgtagaaaga
    37261 tctcaggtgc gaatccaccg gtcgatctat ctatccgtat atagatatac gatctagcat
    37321 gcccatttgt gaaataaaaa ataaaattcc atttcccccc accccactcc atgtacgaat
    37381 aaagtgcgaa agggggagta gtaataagtc atatagaatc aatggattca tgataaagta
    37441 aaatccctcg atgacatatt ttatcacaat taatattttt tggctgatag agggatcaaa
    37501 tggtatatag ttcatttgtt ggtagcttgg aggattaaaa gcatgactct tgctttccaa
    37561 ttggctgttt ttgcattaat tgctacttca ttgatcttat tgattagcgt acccgttgta
    37621 tttgcttctc ctgatggctg gtcaagtaac aaaaatgttg tattttctgg tacatcctta
    37681 tggattggat tagtctttct ggtgggtatc cttaattctc tcatctcttg aacctattcg
    37741 tcgcagaccc aaaaccaaaa tgacccccct aatttttctc ggttgtgaga cacattaaat
    37801 tggaatctaa gtccccaaag aaaacgcaaa tcaaataaag aaaacaaaaa aattagaggg
    37861 gggtcaaact tcttgaataa aaagaataca attaaaaaaa taattggaat cgttccgaag
    37921 agaatatgtg tcccggcact gcacaaaaaa gatccggtta tatatcatat atgtgggtac
    37981 atattgtgta tcaagaacaa aaaaatgcgg atatggtcga atggtaaaat ttctctttgc
    38041 caaggagaag atgcgggttc gattcccgct atccgcccaa gatccaagat aaagtaattt
    38101 tattactatt tatttattat tgaatttcat aaatagcatt aaatatatcc ttaaattaag
    38161 ggtttggtat agttggccgt gatagtgtag tgattctatc cctcccctac gttttctttt
    38221 tccttccgcg aaagacggga attaattact agttaacaga gtcaacccta aaatagtttg
    38281 gcaaaacaag atgttgcgga gacaggattt gaacccgtga cctcaaggtt atgagccttg
    38341 cgagctacca aactgctcta ccccgcgccg aagataagaa ctgaaaacta atagataaac
    38401 aaggattaaa tgcgcccctc caccctatct gtacaaatag aatagcccat ttatacagaa
    38461 tggtaaaggg gcttctatga tcatcgacca tagaaataga aatgaagcgt taatccttac
    38521 caacttgatc ttgttgctcc tggcaacaaa catgcatgaa ccatttcacg aagtatgtgt
    38581 ccggatagtc caaagtctcg atagttagct ctcggccttc cggtcaaaaa acaacgtcga
    38641 tgaaggcgtg taggtgcact attccgtggt ggggattgta actttccata aatttcccat
    38701 ttgtcactca acgacggaac cttgcttatt tctttctttg aggatcgacg aatcaaatga
    38761 tatttctgtt ccaatttttg cctcttcttc tccctctgaa tcaaactttt ccttgccata
    38821 atggttgaat tcctattagt atccatgata caagtcgaat cctagatgta gaaatagaag
    38881 aaggtggacc cctctccgtc gaaagaaatg agattatcgc ggatacacac attaaaaata
    38941 ttaaccaaat ttgcccgacg tagaggcaat caagaaagcc gcataagtga atatataacc
    39001 tacagaaaag tgagctaatc caaccaatct tgcttgtaca atggaaaggg ccactggttt
    39061 atctctccag cgaatcaaat tggccaaagg tgtgcgttca tgagcccatg ctaaagtttc
    39121 aatcaattcc tgccaatatc cacgccaaga aattaagaac ataaatccag tagcccaaac
    39181 aagatgtcca aataagaaca tccatgccca aaccgataaa ctattcatac caaaaggatt
    39241 atatccgttg ataagttgtg aagagtttaa ccataaataa tcccttaacc aacccatcaa
    39301 ataagtggaa gattcattaa actgtgaaac gttaccctgc cataatgtga tgtgcttcca
    39361 atgccaataa aaagtaaccc atccaatagt atttaacatc caaaaaactg ccaaataaaa
    39421 cgcgtcccat gccgaaatat cacaagtacc gcctcgtcct gggccatcgc acggaaaact
    39481 ataaccgaaa tcctttttat ccggcattaa cttggaacca cgtgcatcta aagcaccttt
    39541 tactaagatc aatgtagttg tatgtaaacc aagagcaata gcatgatgaa ccaaaaagtc
    39601 tccaggacct attgttaaaa ataatgaatt actattttca ttaacagcat ttaaccaacc
    39661 cggcaaccag atgcttcgac ccgcattgaa tgctggacca ctcgttgaag ataaaagtac
    39721 atcgaaccca tatgaagttt taccatgagc agattgtatc cattgagcaa atataggttc
    39781 aatcaagatt tgcttctccg gagtgccaaa ggcaagcatg acatcattat gaacataaag
    39841 tcccagggta tggaatccca gaaagaggct ggcccaactt aaatgagata tgatagcttc
    39901 tttatgctct aacattcttg ccaatacatt atcttcattt tgctccggat tgtaatctct
    39961 aatgaaaaat atagctccat gagcaaaagc tcctgtcatg atgaatcctg cgatatattg
    40021 gtggtgggta tataatgcag cttgagtagt aaagtcttgt gctatgaatg cataagcagg
    40081 taaagagtac atgtgttgag ctaccaaaga agtaataacc cctaaagaag ctagagcaag
    40141 gcctaattga aaatgaagcg aattattgat tgtgtcataa agacccttat gtccacgccc
    40201 caatcgtccc cccgggggaa tatgtgcatc taaaagatct ttcatactgt gcccaatccc
    40261 gaaattggtt ctatacatat gaccagcaac gagaaaaata aatgcaatag ctaaatggtg
    40321 atgggcaata tcagtcagcc ataaactttg cgtttgtgga tggaatcccc cgagaagagt
    40381 tagaatggca gttcccgccc cttgggcggt accaaataaa tgactacttg aatcggggtt
    40441 ttgagcataa agattccatt gacctgtaaa aagtgggcct aacccttggg gatgcggtaa
    40501 tacatctaag aaattattcc accgaacgta ctcccctctg gatgcaggaa tagcaacatg
    40561 aactaaatgc cctgtccaag ccaaggaact tacgccaaag agtcctgaca aatgatgatt
    40621 cagacgagat tcggcatttt tgaaccagga aacgctcggt ttccatttcg gttgtaggtg
    40681 taaccaacct gctattaagg atatggcaga aagaaataat agaaaaagag cgccagtata
    40741 aagatcttca ttagtgcgta aaccgattgt ataccaccac tgataaacac cagaataagc
    40801 gatattcact gggccaagag caccccctcg agtaaaagct tccacggccg gttgaccaaa
    40861 atgaggatcc caaattgcat gagcaatagg tcttacatgt aaagggtcct gtacccacga
    40921 ctcaaaattt ccttgccaag ctacatgaaa cagatttccg gaagtccaca gaaaaattat
    40981 tgctaattga ccgaagtgag aagcaaaaat attctgataa agacgttcct cagtaatatc
    41041 atcatgactc tcgaagtcat gtgcggtagc aataccaaac caaatacgac gagtagtggg
    41101 gtcctgagct aagccttggc taaaccttgg aaatcgtaat gccataatgc ttttcaaatc
    41161 ctcctagcca ttatcctact gcaataattc ttgctaagaa gaatgcccat gttgtggcaa
    41221 ttccacccag aaggtaatgg gttactccta cagcacgtcc ttgtataatg ctcaaggctc
    41281 tgggctgagt agcaggagca acttttaatt tattatgagc ccaaacgatg gattcaataa
    41341 gttcttgcca ataaccacgt ccactgaata gaaacattaa actaaaagcc cagacaaaat
    41401 gagcacctag gaaaaaaagg ccatatgcag ataatgaaga accataagac tgaattacct
    41461 gggatgcctg tgcccataag aaatcgcgga gccacccatt aatagtaata gaactttgcg
    41521 caaagtttcc tcccgtgata tgagttacta ccccttgatc acttacactg ccccaaacat
    41581 ctgactgcat tttccaactg aaatggaata ttactaccga aattgcattg tacatccaga
    41641 atagtcctaa gaagacatga tcccaggccg atacttgaca tgtaccccct cttccaggtc
    41701 catcacaagg aaaacgaaaa ccaagatttg ctttatccgg tatcaaacgg gaactgcgag
    41761 caaatagaac acctttcaag agtatcaata ccgtcacatg aatcgtaaat gcatgaatgt
    41821 gatgtaccaa gaaatccgcg gttcctaatg gaataggcaa caaagccacc ttgccaccca
    41881 ctgccactaa atcaccaccc ccccaagtta aactagtact tgctgttgca ccaggagccg
    41941 ttgcaccagg tgctaaagca tgggtgtttt gtatccattg agcaaaaact ggttgtaatt
    42001 gtatagcggt atctgaaaac atatcttgag gacgccctaa agcgctcatg gtatcattat
    42061 gaatatacaa accaaaactg tgaaagccta gaaatataca tgcccagttg agatgggata
    42121 tgattgcatc acgatgtcta aggacacgat ctaatagatc gttgtaccga gtagttggat
    42181 cataatctct taccataaaa atggctgcat gcgcggcagc accaactatg agaaatccac
    42241 caatccacat gtgatgtgtg aacaatgaca gttgtgtacc atagtcagta gctagatacg
    42301 gataaggggg catggaatac atatggtgag ctacaacaat agttaaagag cctaacatag
    42361 ctaagttaag agataattga gcatgccatg acgttgttag gatctcatat aggcctttat
    42421 ggccctgacc tgtaaatgga cctttatgag cttctaaaat atcttttagt ccatgaccaa
    42481 taccccagtt ggtcctatac atgtgacccg ctatcaggaa aagaattgca atagctaaat
    42541 ggtgatgggc aatatcagtc agccacagac ccccagttac tggatctaat cctccacgaa
    42601 aagtaagaaa gtccgcatat tttgaccaat tcaaggtgaa aaatggggtt gctccctcgg
    42661 caaaactggg ataaagttga gccaaaagat ctcgattcaa gataaattca tgaggaagtg
    42721 gtatctcttt aggatctact ccagcgttta gaaattggtt aatcggtaaa gatacatgta
    42781 cttgatgccc cgcccaagag agagacccaa gtcctagtag ccctgccaaa tggtgattca
    42841 gcatagattc tacatcttga aaccaagcca attttggcgc cgctttatga taatgaaacc
    42901 aaccagcaaa aagcattaac gctgcaaaga ccaatgcccc aattgctgta caatagagtt
    42961 gtaattcact agttattcca gatgctcgcc aaatctgaaa aaaaccagag gttatttgta
    43021 ttcctcggaa acccccgcct acgtcaccat ttaatatttc ttggcccact attggccaaa
    43081 ccacctgggc actaggccca atgtgagttg gatcacttag ccacgcttca taattagaaa
    43141 aacgagcacc gtggaaatac atgccgctca gccaaagaaa gatgatggag agttgaccga
    43201 aatgtgcact aaatactttt cgagagatct cctccaaatc actggtatgg ctatcgaaat
    43261 cgtgagcatc agcatgtagg ttccagatcc aagtggtagt atcaggccct ttagctattg
    43321 ttcttgagaa atgacccggt ctggcccatt cctcgaacga agtttttacg ggatccctat
    43381 ctaccaaaat tttaacttct ggttccggcg aacgaataat cattgagtcc tcctctttcc
    43441 ggacaacaca tacaaagaga cccgccaaca gtcaaataat tagtgaacct tagagataga
    43501 gagatatttc tataattagt tcgtttctct tctatttttc tatctcccat ctatctattt
    43561 tctttagtta tttactagag caattatgat ctggaagtcg atccggggca agtgttcgga
    43621 tctattatga catagccttg aggcgctcaa cggacctttt aaccttctaa aaaccttttg
    43681 gggctttgga ttgatccaaa aacaactttt ttgtgcaacc tagtgtatat tcatagaagt
    43741 tattagatgg agctctttaa ttttttacct agaagatttt aattactcta ttccaaatca
    43801 cgcgagtagc cattaaacat tactaagaga catccccgct atatatattt agtgattcga
    43861 gggtttattt tattagtttt aataataaga attttgttta atttaatatt taatataata
    43921 aacaaagtct attttgtact ctatctgtgt atcctttttt attcctaaaa aatagcagat
    43981 gaaatagaag gcttagaagg gagataatga aattatgtga ttgggtcttc caaaagcaaa
    44041 ggaatgatcc gttttttagt taactgatct gatgggtcca acaaacaata aattataaca
    44101 aatatttaaa ttctaaataa aaaaatcaaa aataatagac taagattcta aataaaggat
    44161 aataaataaa cgggatcttc ttttattcga aacgtctcgt gatcttcaac caattatgcg
    44221 cttcaatata attaccggga gtaagcgcta tagcctgttt ccaatactca gcggcttgat
    44281 cgaaccaagc ctctgcaatt tcagaatctc cctgttgaat ggcctgttct ccccggccgg
    44341 aataggtagt tcaattcctt cccttagaac cgtacttgag aatttcttac ctcatacggc
    44401 tcaacagtca attcttttgg tgtcccattt tgatctatac catatctaat aaaatctaat
    44461 gagatttctc atggatctat cccagtttta ggattaacca aaagaaaaat aggttaatta
    44521 catgagtttc aaactgaaat ttggatgaat aatccgttta tttagtttta tcttttttcc
    44581 caccttcaga agaataaagc ataggcattt ctactagtgt tagaatttta tgaaaggtaa
    44641 ctatctcggt ttcatagata aatttatata gaatctttga aaaagacttt ctttcataag
    44701 aaagaaaata cttactatct ttgggatctg atcctacacc gctgctcaag actttagtgg
    44761 atcgactcta ttacataagt taattcctaa tttttatctc acatcataag ataagtattt
    44821 cttccatcat gacataagta cgcagttatt attgtatcgg cccaaaacct cgctaattga
    44881 tctttacggt gcttcctcta tctctatcaa ttaaagcctt atatccatag aaaaaagttg
    44941 ctaggcattt ttattttttc ctattttgac ttctatgaag tttctttctt tgctacagct
    45001 gataaaaatc gttgttttag acgatgcata tgtagaaagc ctatttggtt ctagtagtta
    45061 ctttactaga tttttctttt ttttttttct ttctatagtg gagatagtcg cacgtaatga
    45121 cagatcacgg ccatattatt aaaagcttgt ggtaagaatg ggtttcgttc tagtgctcga
    45181 aaataatatt ccaaagcttt cgtatgttct ccattacttg tgtggataag ccctatatta
    45241 tagagtatat aacttcgatc atagggatca atttctagtc gcatagcttc ataataattc
    45301 tgcaaagctt ccgcgtaatt tccttcggat tgagccgaca tccgttacgg tcgtcattca
    45361 attgaaagaa tctccgttcc agaaccgtac gtgagatttt cacctcatac ggctcctccc
    45421 ttatgtgcat aatgagaata atacatagaa tcaaaaaaga ttcaacggtg aaaatattct
    45481 cattatgaac tcagcagggc tagtgttttt acaagaaatc tctagccaac cttcctgcaa
    45541 gagattcttt cttaacatca agcctattgg gactagatag aaatgataag agaactccaa
    45601 caatttcttt gtttttaacg cctcctaatt tccaggaatt agtcacttca atagccttcg
    45661 atggttatac gggtatccaa aggacgaacg agatggatgt ttgttgtccc aaccattctt
    45721 ttagtcccaa gcccgctaag gaaagggctg acttagaaca aagttttcgt gttgttgatt
    45781 cctaggtgta gtgcttcttc ccctatgctg cctattagcg ctagtagagt aggattgacc
    45841 cgtaatacag aacctctagg cgtaaccttt cgcttaatac tagaatcgag aatcaaaaca
    45901 tagcatctga ggttgcatta atcgaggata cacgacagaa ggaattgttc tatttccaaa
    45961 cttcaccttc aaaaagcgta gatttttttt ttcaaaaatt ttctcgaatc acgtgttttt
    46021 ctcctcgtaa gactgagaga aatgaataaa tatgaaatga aaaaaaaaga atcaaatcgc
    46081 accatctctg taataggtaa atgcctcttt ttctcctgaa gttgtcggaa ttactcgtaa
    46141 taagatattg gctacaattg aaaaggtctt atcaataaaa tttccattta tccgtgatct
    46201 aggcataggt agcaatccat tctagaattc ttctcattac ctctcatggg aaaaagatcc
    46261 cacaaagaaa agaattgtat agtacgaaat aacataaaaa cttatttttt ttttaagaaa
    46321 aaaacaaaag atatgaatcc tctattccaa ttgttccttt ttgacaggaa tcgataagaa
    46381 ataagaaata tttcaaggcg attcgatttc atactaatgt agtagtatag gaactattcc
    46441 gatttcggtg aagttacaaa ttcgaagaac tcgagaaatt ttgattgaat catgatacaa
    46501 attacaaaga agaaaaaaga ccgaataatc attctatgat gaaaatagaa taactgccag
    46561 ttttgtgtac ataacgggta tacactatac aatcaaatct aaattttttt tatgaatttc
    46621 tattctaata gaggggtagg tatttgttgt tgagaactcc aaaaccgaaa aggaatttgc
    46681 aaatttttct ggtatggaat cgtagtctat ataattcgaa ttatgattta agagtatcca
    46741 ttaactatag tctaaaagat atagaccatc aatcagttga ttcgttctaa ttcattgaat
    46801 taatccgtta taaaaatatc agaaaaagaa gggaacgttg tttttgcaaa catgaatcga
    46861 attttttttt cacaattttt acgcaaaatt gtatctttat cccggagcct cgaaggaaag
    46921 aaaaatcgtt ctttgctttg actttgatga aaaattttca gttaaaatgg attggtcgta
    46981 cctatccaat aatggaatat ggattatgac tgactcgcta ttcactcggt ttttgggtca
    47041 taatcgttat gtaggagaga tggccgagtg gttgaaggcg tagcattgga actgctatgt
    47101 aggcttttgt ttaccgaggg ttcgaatccc tctctttccg tacattcgct taattcacca
    47161 attttactaa caacaagggc tcaaatagca atggatacca ttattccaac agctagaccc
    47221 ttctttgatc taaagatata gattcttaat tcctaattgc tgtgacgcgt aaaatagaat
    47281 actaaaaaat aatcataatc aaaatactgg aaagaaaaga gtagacaagg aatgaaaatg
    47341 gatccttggt ctatgataca aaaatggggg aaatccagat caaactcgga tttatcttac
    47401 ttaaccttag gttaatttac ttcgcctaaa gggaagaaaa tttttcgaac cctcggtttc
    47461 agtctgaggt ttaagtctga cgagaataat attctacgac tagcaattca tttattttca
    47521 aaccgaccca tttactatct attatttgat tgactaatcc tttatattgg aatgggtgaa
    47581 gggtcaaatg gtttggtaat tcctcatgag gggatgaatc gagagaaatt tgaatcagag
    47641 ctctggattt ttgttcatcc tttgccgtaa taatatctcg gggtttgcag cgataactcg
    47701 gtatatctac tatacgacca ttaactaaaa tatgtcgatg gttaactaat tgacgggctg
    47761 cgggaatagt tgaagccata cccaatcgaa aaaggatgtt atccaaacgc atttcaagta
    47821 attgtagtaa aacttgacct gttgacccct tggcttttct ggcgatacga acgtatttaa
    47881 gtaattgtcg ttctgtaaga ccataatgaa aacgcaattt ttgtttttct tctagacgaa
    47941 tacgatattg agattttttc ccggaacgcg attggtttct aagatcactt ccggtcctag
    48001 gctttttatt agttagtcct ggtaaagccc ccaggcggcg tatttttttg aaacgaggtc
    48061 ctcggtaacg cgacataaag actccttatt cttatttctt atttagtatt tcgaattaat
    48121 tcttatttct atttatttta ttttttattg aattttattt tacagaataa acctaaacta
    48181 aaactaaact gaactaaatg aagcgaagtt tactgaaata gtgtacttgt actattacta
    48241 taaagaaaag aagaatggga tgaattggat aaatatacag acccccttct attatatata
    48301 taatcctttc ctgacataat tggaagttcc tataataaat tgatagcttt tggaaaagga
    48361 agaaggcgct atttccctat tctttgattt caaaggaaca ttatcaatca tctaaaaaat
    48421 ggaataaaaa aaagaatagg gaaaagccgg ctatcggaat cgaaccgatg accatcgcat
    48481 tacaaatgcg atgctctaac ctctgagcta agcgggccca cataacagaa atcttatatg
    48541 catagtaatt gactaaacta ttggaattgg aattttagtt attaactatt caatattata
    48601 ttgaatattc tagaacataa ggattaatat agcgatatag aagttcgatt tatcacaatt
    48661 ctaataacaa ctctaatact aatattatta aatagtgatt gtaaatattg ttaatattct
    48721 tttattttca ttttcaattt gaatggtaaa tgctcttttt catttctttt tttgtcattt
    48781 gaaatccttt tgatttttta ttacagttct atatttgatt ctatatcata tatatctctc
    48841 attctatatt tatttcaaat tctaattgtt taatggaatg gttagttata actaatgaga
    48901 cattcctccg ctttcaggcg aaagtgaaga taaaaaaaaa gaatcgaccg ttcaagtatt
    48961 ccaaattgaa tggcaaaatg gcaggaagag agacatatag atggggtata tatccatcta
    49021 tattgaattg cggattccga aatgataaaa tcatttttga ttgaacaaaa aaaggtctcc
    49081 tatagaagat agttaagaaa atcaaagagg agaaaacacg ttttcgagat aggaatcggt
    49141 acctaatgaa ttcaatggtt ccagtataaa tgaaagaaaa agaaaaagga atgacatcac
    49201 aacgagatcc taatctcaaa aagaaagggg gatatggcga aatcggtaga cgctacggac
    49261 ttaattggat tgagccttgg tatggaaact tactaagtga tcactttcaa attcagagaa
    49321 accctggaat taacaaaaat gggcaatcct gagccaaatc ctgttttccg aaaacaaaca
    49381 aaggttcaga aaaaaaagga taggtgcaga gactcaatgg aagctattct aacaaatgga
    49441 gttaaatgcg ttggtagagg aatctttaca tcgaaacttc agaaagaaaa agaatgaagt
    49501 gaaggataaa cgtatataca tacgtattga atactatatc aaatgattaa tgatgacccg
    49561 aatccatatt ttttctataa aaaatagaag agttggtgtg aatcgattct acattgaaga
    49621 aagaatcgaa tattcattga tcaaatcatt cactccatag tctgacagat cttttgaaga
    49681 actgattaat cggacgagaa taaagataga gtcccgttct acatgtcaat accggcaaca
    49741 atgaaattta tagtaagagg aaaatccgtc gactttaaaa atcgtgaggg ttcaagtccc
    49801 tctatcccca aaaagactat ttcactccct ccgaccccct ttccttagcg gttccaaatt
    49861 ccttatcttt ctcattcact ctattctttt agaaatggat ttgagcgtaa atggctttct
    49921 cttatcacaa gtcttgtgat atatatgata cacatagaaa taaacatctt tgagcaagga
    49981 atccctagtt gaatgattcc ctatcaatat cattactcat actgaaactt acaaagtcat
    50041 ctttttgaag atcgaagaaa ttccccggct ttgataaaat ttttaatcta cttttgtcct
    50101 tgtaattgac atagacccca gttctctaat aaaatgagga tactacattg ggaatagccg
    50161 ggatagctca gttggtagag cagaggactg aaaatcctcg tgtcaccagt tcaaatctgg
    50221 ttcctggcac atgattaatt tgtatgggtc tctcttccct cgaattaatt tctaattaat
    50281 tgatatgaat caacatacat attcttttag agtctagatt agaataatag ctttatccag
    50341 tttggcgaga tataccccat ctatgttcta gatgggtaga gtttcttaga taaagtatct
    50401 aaaagaattg gattctatct tctctttttt ttctcctctc gttcaaccga atttgaatac
    50461 gtaatacata ttcgaaaggt aaaattggtt aattgttgaa aggctcaaaa gtcgaatccg
    50521 aatctagggg ggttgaaata gacaagattc agctcagatc caaagaaata gaatccgata
    50581 ttctctcatt tctttgtctt ttctttcata ttcgatttct tcattccgga tttctccatt
    50641 ccttcctata tgcctttcta gaacccgtct aagtaatgtg cgcagtacaa agttcatgat
    50701 gcagaactca tttggttcat cctattggtg tgacccatcc gaaataagta tcttccaaat
    50761 aaatgtgaga attccaatga atccctaatt gtcttttttt gttagcctat cgataattcc
    50821 ctaaattaga cctgcttaat ctagaataga acgtgcaatc cttgaatatc tgaaattgtc
    50881 taagtggaaa tagctttctt atcagtcaat gagcatcttg tatttcataa aaattggggg
    50941 caatataatc cttacgtaag ggccatccta tccaactttc gggcattaag atacgtttca
    51001 agcgtggatg attatcataa gagattccca acatatcata tgattctcgt tcttgaaaat
    51061 ccacactttt ccaaacccag aaaacagacg gaattctagg attcctcctg gaggcaaata
    51121 cttttatgca tacctcctct ggttgatcca caccatcctc tattctcgta agatgataca
    51181 cactagctaa cagcccgcca ggcgctacat cataggcaca ttgagagcgg agatagttgt
    51241 acccatatac ataaaaaatg acagcaatgg aatgccaatc ctcgggcttt atttgtaaag
    51301 tctctattcc ttggtaatca aagcccaaag atctatgaat tagcccatgc ttgactagcc
    51361 aagcagacaa acgaccctgc atctttttta tctctcccgc atttttattt atataagtat
    51421 ttcacattta cgatgaaatt tctgcaaatt gacccaccac tttttattct ggacaaagga
    51481 atcctgtcta attcactaat tcgggggaag atactgaatt tttgtatttg aaaaagattt
    51541 ccgtagggat ctctgaagta gatggcggtt gataaagaac tctttgatca taatttcccg
    51601 tatgaatact gtgttgaaca tgaaacttgt gattggtagt aaaacaccga ttcgctcgtt
    51661 gagacctaat tcgatcttca tagagttctc gagatatttt cttacgaagt tttgttatag
    51721 catctataac cgcttccggt ttaggtgggc aacctggcaa atatacatct acaggaatta
    51781 gcttatcgac tccccgaaca gtactataag aatcggtact gaacatcccg cccgtaattg
    51841 tacaggctcc catagcaata acatattttg gttcaggcat ttgctcatat aatctcacta
    51901 aagagggggc cattttcatt gttactgttc cggctgttaa aattagatcc gcttgtctag
    51961 gactcgatct tggtactagt ccataacgat caaagtcgaa gcgtgagcct attagtgaag
    52021 caaattcaat gaagcaacaa ctggtaccat agagaagcgg ccataaacta gagagtcttg
    52081 accaatttga aagatcattt aatgtagttg aaataactga attttgggct gttcgatcaa
    52141 gtaaaggaaa ctgaatggaa ttcataactg tctcaatctt attttttccg tttttctttt
    52201 tattgtctga atattcagga gctaagacca ttccaatgcc ccctttcgcc atgcataaac
    52261 taaaccaata attaagataa gcacgaaaat gaaagcttct ataaatacgg atacacccaa
    52321 tacgtcgaaa ctcattgccc atggataaag aaaaactgtt tcaacatcaa aaacaacaaa
    52381 aactagagca aacatataat aacggattcg aaattgtaac caagcatcgc ccattggttc
    52441 tatacccgac tcataagtag aaagtttctc cggccctttg ctaatcgggg ctaacactcc
    52501 ggaaattaaa aatgccaaaa taggaacaag gatagatatt attagaaatg cccaaaaaaa
    52561 atcatattcg taaagcagaa acataaacgc actcctatga acgtggaaaa tataccggat
    52621 tcaattggtc gattcgaatt ggaattgtca agtcatccat aactatttag tcaaaacaca
    52681 aattcatttt gatcgaaccg tctagtttgc tttgtttatt ggtttattgt agggcatatc
    52741 tcattgcaag attcatcgac tggaatccga ttttatttcc attatactta ttttcatttt
    52801 atttagttag tagaaccttc taactatata ttactcttat acaaattctc ttgtttctct
    52861 tgttttcatc caggattttc tctaaagacg gggaattcta aattaattac ttatcttatt
    52921 tcttctttaa ttacaaattc tttaaagatt tctatttttt tctataaatg gaatcaggag
    52981 gtctttttgt cttttttctt attttttctt agtgatttag aatagaacaa gtaatcaaat
    53041 agaagagaat gtataggaat ttccatctca agatttagaa gatcttgtgt tggtatattc
    53101 cttattatta ttatttaata tatagtatta gggttcgaat ccaggtggcg gggtttttct
    53161 tggttgaata cagaaaaaga ggactgcctt tttcgtgttg tgcttcgcta ggtcgaggta
    53221 agtaaggtat accaaggaaa agcctatttg acaatgaaag tgaccaaagg tattcgttgt
    53281 tcaaaaaact ttagcttgta cacaaataca acaggtcctt cctaaatcca tgtgaattcc
    53341 tcttcgtagt ttttcatttc accaggcccg tgaaatgatt tgacttccac aattcaataa
    53401 gattggggat atcaaaagaa agggagtctc actaattctt ttattgtgga tatgaatatg
    53461 taattcgcct ccgaagatta atgacgaaag gttggtttgt ttatccgcaa ttgaaaaaat
    53521 caatatcgat tggatccgtt gatatgtgtt ttttctttca tctgcttaaa cgattgccgt
    53581 gagtaaactt ataggaataa ttggatttca cttagttaca agcaagaaat aataatgaag
    53641 aaatgcaaat tatacaattt ttttgatttt gcatttttca tttttatagg gctatacgga
    53701 ctcgaaccgt agaccttctc ggtaaaacag atcaaactta ttattattaa aatgatctga
    53761 actgtttcaa agacccaaca tgcatttttt ttgcattggg ctctttcatt aactgatata
    53821 aatatcagtt agtctgccat tttttttctt gacagaaaaa aagataagga aatggctcca
    53881 tgtgctctga ttcattattt gggagcatta ccaaagtgtt tcaaaggtgg gattatcttg
    53941 acgtaggtct gtctctggcc tagatcaacc taagttaaat gaagtctcta tcgttccgct
    54001 gaaaaaatca aatatgaaac ttcatacacc ttaaagttca tatgacgaaa agagattttt
    54061 ttgaggtcct tatactcatt atgcctagca ttgaatagac tgggtattca ccttatcaag
    54121 atctcaaatc aatgatgggg tctgtttggc acctcctaaa tgggcgtcca aatgggaccg
    54181 aactctttgt caggctatgg ttccctcaaa gttatggagt aagacatcga tttctcaaca
    54241 agatcaattt ttctgattgt atgatgaact cccttgaaaa acattggcgc gcgtgtaaac
    54301 gagttgctct accaactgag ctatagccct tagtgcttgt gatacatatt ttatcatgta
    54361 gataaattct tgtcaagata aatattccat gatccaacat caacaatctt tgatctcttt
    54421 gagcggtatt ccttagatta gtattgctta ttaagtaata tgatatttat aatccatcga
    54481 caggatgggt ttcatttggt tctctttggg atgataaatg acctacttaa ctcagtggtt
    54541 agagtactgc tttcatacgg cgggagtcat tggttcaaat ccaatagtag gtaaaactta
    54601 ttagatacca gagtcaatgg tatctaataa ggtttacgac ccacccttag tgatattgat
    54661 tttttgattt tgtatctttt ctatttcatt tttgaattta aatttttgca tcagaattgg
    54721 attctgtttg attgtatttg attgtattca cccgacagaa tctaaatagg attagaaaga
    54781 gaacttcttt ttattattcg aacgtaccaa ctagttatga aatcggattg atagcctcca
    54841 cccgtgttct agctcgtcgg agagctagat ttgcctcaat tttttgtctc cttccttcag
    54901 cctttttcac attagcttcc gctagttcaa gagtttgctg agcttcttgt ggatcaatgt
    54961 cactaccctt ctccgcatca tttactaaaa cagtgatctc attattgcct attctagcaa
    55021 aaccacccat cagagccatc gttaaccatt ggttgttaag acgtattctc aaaatcccta
    55081 tatctacagc tgtggcaata ggggcgtgat ttggtaatat gccaatttga ccgctattag
    55141 tagataaaac aatttcttcc acttctgaat cccaaacaat tcgattaggg gtcagtacac
    55201 taagatttaa ggtcatttct tcaaattgct ctccatttct aacttcatag ccttcgcggt
    55261 agcttcatcg atattaccta ccaaataaaa ggcctgttca ggaagaccat ctaattctcc
    55321 ggaaaggatc aattgaaatc ctcgaattgt ttctgctaga ccaacatatt tccctggaga
    55381 accggtaaat acttctgcta cgaaaaaggg ttgtgataag aaacgctcaa tttttcgcgc
    55441 tcttgctacg agtaaacgat cctcttcgga taattcgtcc aatccaagga tagctataat
    55501 gtcctgaagt tctttgtaac gttgtaaagt ttgcttaact ctttgggcgg tttcgtaatg
    55561 ttcctcacca acgatccgag gttgaagcat ggttgacgtt gaatctaaag gatctactgc
    55621 tggataaata cctttggcag ccaatcctct tgatagtacg gtagtagcat ctaaatgtgc
    55681 aaatgtcgta gcaggagcag ggtcggtcaa atcgtctgcg ggtacataaa ctgcttgaat
    55741 agaggttatg gacccttctt tggtagaagt aattctttct tgtaaagaac ccatttcggt
    55801 actcagggtg ggttgataac ccacagcgga aggcattcta cccaataagg ccgatacttc
    55861 ggatcctgct tggacgaaac ggaagatatt gtcaataaat agaagtacgt cttgttcatt
    55921 aacatctcgg aaatattccg ccatagttag ggcagtcaaa ccaactctca tacgagctcc
    55981 cggcggttca ttcatctgac cgtaaactag ggccactttt gattctgcaa tattttcttc
    56041 attaatcact ccagattctt tcatttccat gtaaagatca tttccttccc gagtacgttc
    56101 acccactccg ccaaatacgg atacgccccc gtgagcttta gcaatattgt taatcaattc
    56161 cataataagt actgttttac ccactccagc tcccccgaat agtccgattt ttcctccacg
    56221 gcgataaggg gctaaaagat ctactacttt aattcctgtt tcaaaaatag ataattttgt
    56281 atccaactgt ataaaggcgg gcgcagatct atgaatagga gacgttgtac tagtatctac
    56341 aggccctaaa ttatcaacag gctctccgag cacattaaaa attcgtccca gagtcgctcc
    56401 cccgaccgga acacttatag gagctcctgt gtcaatcact tccattcctc tcgttagacc
    56461 ttctgtagca ctcatagcta cagccctaac tcgattattt cctaataatt gctgtacctc
    56521 acaagccaca ttaattggtt gaccaacact atctcgacct tgaactacca gagcgttata
    56581 aatattcggc atcttgcccg ggggaaaggc tacatctagt accggaccga tgatttggac
    56641 gacacgcccc gggttttttt tttcaagcgt ggaaacccca gaaccagaag tagtaggatc
    56701 gattctcata ataataaaat aaataaatat gtcgaaatgt ttttgcaaaa attatcgaat
    56761 tcaaaataaa tgtccgctag cacgtcgatc ggttaattca ataaaatggg aattagcact
    56821 cgatttcgtt ggcaccatgc aattgaacca attcaattgt ttacttattc actgagactg
    56881 agtgaatttg caagcccacc caacctattt taattttaaa atctcaagtg gatgaatcag
    56941 aatcttgaga aagtctttca tttgtctatc attatagaca atcccatcca tattatctat
    57001 tctatggaat tcgaacctga actttatttt ctatttctat tacgattcat tatttgtatc
    57061 taattggctc ctcttcttat ttatttttga tttcaatttc agcatatcga tttatgccta
    57121 gcctattctt ttctttgtgt ttttctttct tttttatacc tttcatagat tcatagagga
    57181 attccgtata ttttcacatc taggatttac atatacaaca tataccactg tcaaggggga
    57241 agttcttatt atttaggtta gttaggtatt tccatttcaa aaaaaaaaaa gtaaaaaata
    57301 aaaattgggt tgcgctatat atatgaaaga gtatacaata atgatgtatt tggcaaatca
    57361 aataccatgg tctaataatc aaacattctg attagttgat aatattagta ttagttggaa
    57421 attttgtgaa agattcctgt gaaaagtttc attaacgcgg aattcgtgtc gagtagacct
    57481 tgttgttgtg agaattctta attcatgagt tgtagggagg gatttatgtc accacaaaca
    57541 gagactaaag caagtgttgg attcaaagct ggtgttaaag agtacaaatt gacttattat
    57601 actcctgagt accaaaccaa ggatactgat atattggcag cattccgagt aactcctcaa
    57661 cctggagttc cacctgaaga agcaggggcc gcggtagctg ccgaatcttc tactggtaca
    57721 tggacaactg tatggaccga tggacttacc agccttgatc gttacaaagg gcgatgctac
    57781 cgcatcgagc gtgttgttgg agaaaaagat caatatattg cttatgtagc ttacccttta
    57841 gacctttttg aagaaggttc tgttaccaac atgtttactt ccattgtagg taacgtattt
    57901 gggttcaaag ccctgcgcgc tctacgtctg gaagatctgc gaatccctcc tgcttatgtt
    57961 aaaactttcc aaggtccgcc tcatgggatc caagttgaaa gagataaatt gaacaagtat
    58021 ggtcgtcccc tgttgggatg tactattaaa cctaaattgg ggttatctgc taaaaactac
    58081 ggtagagctg tttatgaatg tcttcgcggt ggacttgatt ttaccaaaga tgatgagaac
    58141 gtgaactcac aaccatttat gcgttggaga gatcgtttct tattttgtgc cgaagcactt
    58201 tataaagcac aggctgaaac aggtgaaatc aaagggcatt acttgaatgc tactgcaggt
    58261 acatgcgaag aaatgatcaa aagagctgta tttgctagag aattgggcgt tccgatcgta
    58321 atgcatgact acttaacggg gggattcacc gcaaatacta gcttggctca ttattgccga
    58381 gataatggtc tacttcttca catccaccgt gcaatgcatg cggttattga tagacagaag
    58441 aatcatggta tccacttccg ggtattagca aaagcgttac gtatgtctgg tggagatcat
    58501 attcactctg gtaccgtagt aggtaaactt gaaggtgaaa gagacataac tttgggcttt
    58561 gttgatttac tgcgtgatga ttttgttgaa caagatcgaa gtcgcggtat ttatttcact
    58621 caagattggg tctctttacc aggtgttcta cccgtggctt caggaggtat tcacgtttgg
    58681 catatgcctg ctctgaccga gatctttggg gatgattccg tactacagtt cggtggagga
    58741 actttaggac atccttgggg taatgcgcca ggtgccgtag ctaatcgagt agctctagaa
    58801 gcatgtgtac aagctcgtaa tgaaggacgt gatcttgctc aggaaggtaa tgaaattatt
    58861 cgcgaggctt gcaaatggag cccggaacta gctgctgctt gtgaagtatg gaaagagatc
    58921 gtatttaatt ttgcagcagt ggacgttttg gataagtaaa aacagtagac attagcagat
    58981 aaattagcag gaaataaaga aggataagga gaaagaactc aagtaattat ccttcgttct
    59041 cttaattgaa ttgcaattaa actcggccca atcttttaat aaaaggattg agccgaatac
    59101 aacaaagatt ctattgcata tattttggct aagtatatac ttacctagat atacaagatt
    59161 tgaaatacaa aatctagaaa actaaatcaa aatctaagac tcaaatcttt ctattgttgt
    59221 cttggatcca caattaatcc tacggatcct taggattggt atattcgttt ctatcctgta
    59281 gtttgtagtt tccctgaatc aagccaagta tcacacctct ttctacccat cctgtatatt
    59341 gtcccctttg ttccgtgttg aaatagaacc ttaatttatt acttattttt ttattagatt
    59401 ttagattgtt agatttgtta gtgattagat attagtatta gacgagattt tacgaaacaa
    59461 ttattttttg atttctttat aggagaggac aaatctcttt ttttcgatgc gagtttgaca
    59521 cgacatagga gaagccgccc tttattaaaa attatattat tatattattt ttaataatat
    59581 aaagggggtt ccaacatatt aatatatagt gttcccccag attcagaact ttttttcaat
    59641 actcacaatc cttattagtt aataatccta gtgattggat ttctatgctt agtctgatag
    59701 gaaataagat attcaaataa ataattttat agcgaatgac tattcatcta ttgtattttc
    59761 atgcaaatag ggggcaagaa aactctatgg aaagatggtg gtttaattcg atgttgttta
    59821 agaaggagtt cgaatgcagg tgtgggctaa ataaatcaat gggcagtctt ggtcctattg
    59881 aaaataccaa tgaagatcca aatcgaaaag tgaaaaacat tcatagttgg aggaatcgtg
    59941 acaattctag ttgcagtaat gttgattatt tattcggcgt taaagacatt cggaatttca
    60001 tctctgatga cactttttta gttagtgata ggaatggaga cagttattcc atctattttg
    60061 atattgaaaa tcagattttt gagattgaca acgatcattc ttttctgagt gaactagaaa
    60121 gttcttttta tagttatcga aactcgaatt atctgaataa tggatttagg ggcgaagatc
    60181 cctactataa ttcttacatg tatgatactc aatatagttg gaataatcac attaatagtt
    60241 gcattgatag ttatcttcag tctcaaatct gtatagatac ttccattata agtggtagtg
    60301 agaattacgg tgacagttac atttataggg ccatttgtgg tggtgaaagt cgaaatagta
    60361 gtgaaaacga gggttccagt agacgaactc gcacgaaggg cagtgattta actataagag
    60421 aaagttctaa tgatctcgag gtaactcaaa aatacaggca tttgtgggtt caatgcgaaa
    60481 attgttatgg attaaattat aagaaatttt tgaaatcaaa aatgaatatt tgtgaacaat
    60541 gtggatatca tttgaaaatg agtagttcag atagaattga acttttgatc gatccgggta
    60601 cttgggatcc tatggatgaa gacatggtct ctctggatcc cattgaattt cattcggagg
    60661 aggagcctta taaagatcgt attgattctt atcaaagaaa gacaggatta accgaggctg
    60721 ttcaaacagg cataggccaa ctaaacggca ttcccgtagc aattggggtt atggattttc
    60781 agtttatggg gggtagtatg ggatccgtag tcggagagaa aatcacccgt ttgattgaac
    60841 acgctgctaa tcaaatttta ccccttatta tagtgtgtgc ttctgggggg gcgcgcatgc
    60901 aggaaggaag tttgagcttg atgcaaatgg ctaaaatatc gtctgcttta tatgattatc
    60961 aattaaataa aaagttattt tatgtatcaa tccttacatc tccgacaact ggtggagtga
    61021 cagctagttt tggtatgttg ggggatatca ttattgccga acccaatgcc tacattgcat
    61081 ttgcaggtaa aagagtaatt gaacaaacat tgaataaaac agtacccgaa ggttcacaag
    61141 cagctgaata cttattccag aagggtttat tcgacctaat tgtaccacgt aatcttttaa
    61201 aaagcgttct gagtgagtta tttaagctcc acgccttttt tcctttgaat caaaagtcaa
    61261 gcaaaatcaa gtagagcact aagttcaatt attttttttg tgtttgtagc aaaaaagtag
    61321 ttagtttgtc ggaatcaaag taaataagat aataatggcg ctttctttgg tgatagaaga
    61381 tctaattgta gaaaaaatca aaactaaagt tgaggataac tctttttttg acctatattc
    61441 ttgattacga atcaagaagc ctttatcaac aagagtgagt tcttcctttc gtgaaattag
    61501 gaaaataaaa cgaatttctt cttcttgtct taggtatata atttgaaatt caaatataga
    61561 taatagagtt ttgtatcttt ctctatctcc cgaaaaacca ttttagttaa aaaatgcatg
    61621 ttgggtcgga ttcgaacgaa tctttcgata atctgtaaga aactctttat ctatttttag
    61681 aaaattagaa gacaagaaca aaagacaaag aaatgaagaa aaataataaa gtttattatg
    61741 atacatatct ttctcatgta ggagatgaat aagtccattt atttagttct acagttctac
    61801 attctttgca cttattatac ctactcagtt agatttagat atatagatac ttagatctat
    61861 actaagaatt tcaaattctt caaattctat taataataaa tattatctaa ttagtaatta
    61921 gaattcaaat tcttaattta attataatta ttacaagata tctttattta tataataaca
    61981 taataacaga tacaaatagt aaatcgaggt accccttcta tgacaaattt gaaccttcca
    62041 tctatttttg tgccgttagt aggcctagtc tttccggcaa ttgcaatggc ttctttattt
    62101 cttcatgttc aaaaaaataa gattgtttag atccgctggg acccaatctc atccattttt
    62161 ttttttgaaa acgtggactt gtatcataac acagatatct atttattgga atatagtata
    62221 acatgtgatt tccaccgaac ataaaggaaa aaactcttat gcctgcggaa atatgatata
    62281 tggatatatc aattctagca attttcaaat agatcaggat cgctggatgg ctgaaatgta
    62341 gtcggttaat ctctatgtat atcgatatgt atagtgggat cgtattaaat aaagagtatg
    62401 ttattatttt agatttaacc aatttgatga attactccta aaggttgaca tcaaactagt
    62461 gctagttcac ctcaaactag tgctagttga tgagagttac ttcggaaaca aaaaagtaaa
    62521 gtcaaatttc tctggggtat tatctcaatt ccaataaaat gcaatcgggt aaagtatgac
    62581 ttggcgatca gaacatatat ggatagaact tataacgggg tctcgaaaaa taagtaattt
    62641 ctgctgggcc tttatccttt ttttaggttc attaggcttc ttattagttg gaacttccag
    62701 ttatcttggt agaaatttga tatctttttt tccgcctcag caaatcattt tttttccaca
    62761 aggaatcgtg atgtctttct acggaattgc gggtctcttt attagctctt atttgtggtg
    62821 cacaatttcc tggaatgtag gtagtggtta tgatcgattc gatagaaagg aaggaatagt
    62881 ctgtattttt cgttggggat ttccgggaaa aaatcgtcgc atattcctcc gattccttat
    62941 aaaagatatt cagtccgtta gaatagaagt taaagagggt atttatgctc gtcgtgttct
    63001 ttatatggac atccgaggcc aggggtccat tcccttgact cgtactgatg agaatttgac
    63061 tccacgagaa attgaacaaa aggctgctga attagcctat ttcttgcgtg taccaattga
    63121 agtattttga gaaattgaga tatcagtatc aggaaacaat attctggatt tcttcattcg
    63181 aagtgaattc ttagcttttt tctggattct ttctagattc aaagactaac cacaaaatca
    63241 caaagaaaat agattcatta gtccgatacc ttgtataaaa ctcatgtgtg taagaaatat
    63301 tcgatcgcat agagtgtacg aatgggttga ttaacaattc acagatgaaa aaatggcaaa
    63361 aaagaaagca ttcactcctc ttttctatct tgcatctata gtatttttgc cctggtggat
    63421 ttctttctca gttaataaat gtctggaatc ttgggttact aattggtgga atactgggca
    63481 atctgaaatt tttttgaata atattcaaga aaagagtctt ctagaaaaat tcatagaatt
    63541 agaggaactc ctcttcttgg acgaaatgat caaggaatac tcggaaacac atctcgaaga
    63601 gtttgggata ggaatgcata aagaaacgat ccaattaatc aagatacaaa atgagaatcg
    63661 tatccatacg attttgcact tctcgacaaa tatcatctgt tttattattc taagcgggta
    63721 ttcaattttg ggtaatgaaa aacttgttat tcttaactct tgggctcagg aattcctata
    63781 taacttaagt gacacagtaa aggctttttc tattctttta ttaactgatt tatgtatcgg
    63841 attccattca ccccacggtt gggaattaat gattggctct atctataaag attttggatt
    63901 tgttcataat gatcaaatta tatctggtct tgtttccacc tttccagtca ttctcgatac
    63961 aatttttaaa tattggattt tccgttattt aaatcgtctg tctccgtcac ttgtagttat
    64021 ttatcattca atgaatgact gataaaggat ccattgatat taatctaatc caattagaat
    64081 gcttggtact ttgtagttgt acataagcaa agtattgaaa atcatattta ctctttctat
    64141 ttctaaccat cggggagatt catcctatat tattcctaga ttattccagc aaatagcaga
    64201 atcgtggcta gggaactata ctagcgacct acccaattta ttgtagaaat tttcgcgatc
    64261 aatgattgga ccatgcaaac tagaaatgct tttttttggc taaagaaaca gattactcga
    64321 tctatttccg tatcgctcat gatatatatc ttaactcgga catccatttc aagtgcatat
    64381 cccatttttg cacagcaggg ttatgaaaat ccacgagaag cgactgggcg tattgtatgt
    64441 gccaattgcc atttagctaa taagcccgtg gagattgagg ttccacaagc ggtacttcct
    64501 gatactgtat ttgaagcagt tgttcgaatt ccttatgata tgcaactgaa acaggttctt
    64561 gctaatggta aaaggggggg gttgaacgtg ggggctgttc ttattttacc ggaggggttt
    64621 gaattagctc ctcccgatcg tatttctccc gagatgaaag aaaagattgg caatttgtct
    64681 tttcagagct atcgccccaa taaaaaaaat attcttgtga taggccccgt ccctggtcaa
    64741 aaatatagtg aaataacctt ccctattctt tccccggacc ctgctactaa gaaggatgtt
    64801 cacttcttaa aatatcctat atacgtaggc gggaacaggg gaaggggtca gatttatccc
    64861 gacggcagca agagtaacaa tactgtttat aatgctacag cagcaggtat agtaagcaaa
    64921 atcatacgaa aagaaaaggg tggatatgag ataaccataa cggatgcgtc ggatggacgt
    64981 caagtggttg atattatccc tcccggacca gaacttcttg tttccgaggg cgaatctatc
    65041 aaatttgatc aaccattaac gagtaatcct aatgtaggcg gatttggtca gggagatgca
    65101 gaaatagtac ttcaagatcc attacgtgtc caaggacttt tgttcttctt ggcatctgtt
    65161 attttggcac aaatcttttt ggttcttaaa aagaaacagt tcgagaaggt tcaattggcc
    65221 gaaatgaatt tctagattcg cagatttgtc gacatcaagt tcgtaaaaag aaccaaattc
    65281 ttgttggcga ttatttatga tcaaaaaaat gaaattctga aaactccttt gtcttattta
    65341 tactcttctt caaaatctac atactatgtg gtacaaggga ttcccagcat ttcgtagaaa
    65401 aagagtatgt aatgtagaat ttgaagaaga gtatttgact ttcattattt ttatttcgtt
    65461 tttttttttt taattggagt agtgtgacta tgttactatt gacagatttc aatgccataa
    65521 gacgtatcaa tagttttcta ttctaaagag aaagaaagtc aaatttgtct aaatactaga
    65581 cataaggaag caggggataa atgtggggaa caaaaaattc taggagggat tatttgtctt
    65641 cctagtcttc gacacaagaa aggggtgtag aaaaatcctt ttttcttgtg tcgaaacgaa
    65701 agagtaatga ttcttgatcc tgtttgttaa aaattcctag tcttggtttc gatttttcca
    65761 gatgtataag aaacctttta ctttacatat aatatactaa ttagtggaca aacaaaacaa
    65821 aaaaaaaaga gaggaaattt tattaattaa ataaaacttc ttcaatcaac ttatcttata
    65881 caaaatttga tgatgaaata tgaaaacaat aaaaaataaa tagagtaatg taatagagag
    65941 agtaaggttc tacattagat tagtatagaa aggatttgca cgatatctaa tatattatag
    66001 cagccaagaa attgagtgat tccttctttc ttccaacttt gaaagtaccg atagatacta
    66061 tcatagaaaa agaagaggtg gtccggatag tgaatttttc aaaaacatga tcagaaaaat
    66121 gagaaaaatg gagtttttga aaagaaaaag aaatccattt tatcatttag acgaaaaaga
    66181 tattatgatt cttaagaact caacgggccc ttccccttcg aatcaaacaa acaaagaagg
    66241 gaatcccgtt gagttcttac gctttcatgt tgacgactca attcattcga ttactacagg
    66301 gatgaaccca atccggaata tgaaccataa aagaaaatac ctattaaacc aattataaga
    66361 ataccagcta cagtacctat tatccaaaga ggaatccttc cagtagtatc ggccatttac
    66421 cccacttccc tccagatttc atcaagtggt catgctagag acataaacag tcatggataa
    66481 ttaaattatg agatccttcc gaatgagcta agagaatctt atttattctc tttcgttttc
    66541 ttaattgaag aaataattgg aaaataaaac agcaagtaca aaaatgagta ataaccccca
    66601 gtagagactg gtacgattca attcaacatt ttgttcgttc gggtttgatt gtgtcatagc
    66661 tctataattc ggattaagtt tatcgttgga tgaactgcat tgctgatatt gatcccaaaa
    66721 aaaagacggt aggtacagct aggccgtgaa cagccaacca tcgtactgta aaaattggat
    66781 aggttcgatc tatagtcatt agggcctcct aaaacgatct actaaattca tcgagttgtt
    66841 ccaaaggatc aaaacggcca gttattaatg gaattccttg tcggctctct gtaaaatact
    66901 cgtttggccg agggcttcca aacacatcgt aagctaaacc ggtgctgaca aataaccaac
    66961 ccgcaatgaa tagggaaggt atagtaatgc tatgaatgac ccagtatcga atactggtaa
    67021 taatatcagc aaacgaacgt tctcctgtgc ttccagacat gctgagctcc acatattctt
    67081 gtacagtcaa agaagatcga ttccgtaaaa gatgagatca gtaaatgaca attcactgaa
    67141 atttcatctt tgtgagatcg tcaatattgt accgagggcg tctttagagt ataccgaatc
    67201 agtatagcta tccttcttct gacacagcaa cgcaatttga aatagtatca aaagtaagta
    67261 ctaaataatt tcttttttcc tttacttgtt gatgtaaaat catcttccat tcaatagaaa
    67321 atcctttcaa ttcaacgaaa gagattctca tattcacaca atttaagtag atgcgagata
    67381 tagaaatttg cttttcgtag ttgtggaagc agttttgttg ttggaatcct ttttttaaag
    67441 aagaagttaa tggtcgagta agaaataaga gtagtagatc atattcgatg aaagaaaaaa
    67501 tcgaataatt ggaatccata gttgtgatgc attgttgtgg atctcgatcc aaaggttctt
    67561 tcttgatcta gctacaagga tggggcagta gggaaaaata aaatgtggaa cctaatagaa
    67621 attactagtt ttagaatcta gttggacaaa aaaagatttt ttcaagcgat tgtgtgataa
    67681 ctttttcttg ttctccatca ttcaaaatat tatgtgaatt aatatattac tgaatctaat
    67741 gagttaaact taaattaaag taaaaagaaa aagttttata aggtaactgt tcgctttaaa
    67801 atcgaaaatg gagtcgatac aattcaacag aatctaagaa atgatcaaat tcgaaaatca
    67861 tttctatttt gattctataa aaattcaagt ttcatttttg aatgaagtta gacaatacag
    67921 ctcttattag tttaatagtt tactcaagag ttactcaatg aatcggttga ttggaattgc
    67981 gggatggata gatgttacag atgatgaatc aatttctttt atatgtctgt cactttatct
    68041 ttgttagtgc tgtccgccta taatgataga taaatcaaaa acttttcatt caacttattc
    68101 tttcaattga aattgagatt tttgcctatc ctcctatttt attttgaaaa atttgaaact
    68161 taggtaagtg ctttttaaac atatgtataa aaagaacata tttcatttaa tttagcccct
    68221 tcatgcttac tataactagt tatttcggtt ttctattagc ggctttaact ataacctcag
    68281 ctctatttat tggtctgagc aagatacgac ttatttaaac tggatattaa aaatgaacaa
    68341 ttcataaaaa gaaatccttc tgtgggatta cgcgtattct atatttactt acgttaccaa
    68401 ttgtcaattc ttgttcattg tcattgagat tcatgtcaat tcggattaat atttaggtat
    68461 cgatattacc tctttttttt tctcctttca aacaaataaa aatgattgaa gtttttctat
    68521 ttggaatcgt gttaggtcta attcctatta ctttggctgg attattcgta actgcatatt
    68581 tacaatatag gcgtggtgat cagttggacc tttgattaat taacatctct ttttgattga
    68641 cctcctcctt tcgttaattc acaggcacag gaggtcaaat tccgattgtt gtgaaagtta
    68701 ctgaatgaat ctattttatt ctaattcaat ctaagaagaa aaaaatcacg ctctgtagga
    68761 tttgaaccta cgacatcggg ttttggagac ccacgttcta ccgaactgaa ctaagagcgc
    68821 tttcttatca gaatagataa gactgtaaac aaaaggattc ttttcataac cccaatacat
    68881 tttgtatgca tatactagaa tagcatgata aaaatcaaag attatgtcca atttgaagcg
    68941 atctcaattg atccctcgtt actgctcctt tgagcagtaa taggtaggga tgacaggatt
    69001 tgaacctgtg acattttgta cccaaaacaa acgcgctacc aagctgcgcc acatcccttc
    69061 aattgttcca cagtgtaatt gtagagaatt cctgtcttgt tttccacatg gttatttcct
    69121 ccattgatat atacaaattt tctgctcatt tcgtcttttt ggtctcattt aacatataat
    69181 agtaaaataa aaggaaaaga cttctcttat agattatata gaaaatactt atatacaatt
    69241 atatacaaaa tatataaata cagaacccgt cgtaaaaata aattagtatt tttcggaaat
    69301 tctcggtaag aaagaagggg atgttttttt ttctgtttta agaaaaggaa aatcttattt
    69361 cccgaatcat tgtacattgc aatttgaatt aggaattctg tgtccaactc taagcagccc
    69421 ttaactacat atgcatctga tcatatatgt attatctatt ccaacaaata atacaaaaga
    69481 aggaggtttt tcaatgcgag atctaaaaac atatctctct gtggcaccag tgctaagtac
    69541 gctatggttc ggggctttag caggtctatt gatagagatt aatcgttttt tcccggatgc
    69601 gttgacattc cccttttttt cattctagtt attgtcatgg gaaggaatga agaagattag
    69661 agatccaatc aaatattggt gatgaattcc tctccccctc ttttctcttt tttccctttt
    69721 tagaataagg gaggaaagag aaagaataaa aaaagtggat tcaacattcg ggctcaagtt
    69781 cgaattaact gaatattaat aatagaggaa tgggggtaga atagaagatc tagggcaaga
    69841 gtattataca agatacttaa atgattactt caatttgaaa tatactttag aaaaatcgtt
    69901 gtattttact atgactttgc tttactatta ctttattttc ttgattttaa tcttttactt
    69961 ttagaattgg atttcaagtt agtaacttct attttatcct ttcttcgttt tgaatcgaaa
    70021 atagaagagt tgagtaaatc aaaaatccaa aggaggttca tggccaaggg gaaagatgtc
    70081 cgagtaacgg tgattttgga atgtactagt tgtgtccgaa acagtgttga taaggtatca
    70141 agaggtattt ccagatatat tactcaaaag aaccggcaca atacgcctaa tcgattagaa
    70201 ttgaaaaaat tctgtcccta ttgttacaaa catacgattc atggggagat aaagaaatag
    70261 agcgaaccaa gtacctgtgt cttacccttt caaggaaggg gaaaaaatga cattatatat
    70321 ataacatatt taaatagaaa ataaacaaat cctatttttt aaaaatccta ttttgggtgg
    70381 atttaaactg aattagaatt aagaaatagg attgtaggga taaggaataa attaaacaaa
    70441 caaaccatgg ataaatccaa gcgacctttt cttaaattca agcgatcttt tcgtaggcgt
    70501 ttgcccccga ttcaatcggg ggatcgaatt gattatagaa acatgagttt aattagtcga
    70561 tttattagtg aacaaggaaa aatattatca agacgagtga atagattgac cttgaaacaa
    70621 caacgattaa ttactcttgc tataaaacaa gctcgtattt tatctttgtt accctttctc
    70681 aataatgaga aacaatttga aagaagcgag tcgaccgcta gaactactgg ttttaaagcc
    70741 cgaaataaat aggcttactt tttcttcact tgaatcataa ttacaagaat ctagatttga
    70801 gtatcgtgtc tgtcgtaaga aaaaaaaatg aatcggaaaa aaagatttct tttttattga
    70861 attgaacgtg ttcattcatt ttgactactt tagcatattt tctcatacta atttctactc
    70921 taccttcccg gagttcattc tccggggaac tccatttaaa ttattctggt ggattctttc
    70981 caatctactt cctttatgat ttcgttcgaa atcatataaa gacaattcct atttgatata
    71041 gctatttgtg caagtatttt acggttaaga agcaactgtc tcttgtacag atcgtgtatt
    71101 aatctactat aactatagga tactcccctt tcgcgaatta ctgcgtttat ccgagtgatc
    71161 cacaaacgac gaaaatctct ctttttccta tccctatccc gatgagccga aactaaagct
    71221 cttattttct gttgagtaat agttcgagta agccttgaat gagccccccg aaagcttgat
    71281 gcaaataaac gaatttttgt tctacgtctc cgagctatat atccccgttt aattctggtc
    71341 attgaataaa tgaaactttg acgaataact aatcgattgc ctttctttca gttattcttt
    71401 tcccccttcc tagtctatta ataacaaaac ggatttttcc aatgtataaa ataaaaattc
    71461 caatggcttt ggctactcta accttcccga ccacgatttt ttcttttttt ttttttttag
    71521 gtatttcact gcgaaataag aaagaaataa aaaattgtat tttcctaggt atcaaaaatc
    71581 tagtaaataa aagaaatcaa aaaataaata gtgggttcct tcgtttctat ggttacttct
    71641 taaacggtga ggtcttctct atacaccgga gcctttactt tatactttaa tttaatattt
    71701 aatcaactaa ttgatgttat tgggaacttg tatagttcac actctttggc tctacccatg
    71761 aattatccag taataggtct ttcacaatca gatctaccta tacagtaacg gtatttaatt
    71821 atgaaagttt gctgggtagc tgaccctctt agtccgttct tgccagagtg ggagcctgcc
    71881 taatctttat gttttatgct ttttaaataa gatttcctcc gcttaatgga taaccatttg
    71941 ttaccaatgg agaatttctt atcatcttaa attcaggtga ttggatttac accaacggaa
    72001 accataaact tcatgcacaa tagagggata tgatagagtt tttttttaat aatgaatgaa
    72061 gttccttctt ccatcctatc ccattcaccg gtactgatca ttgatactgt aaaagttgtt
    72121 ttcttgcttt tgtgccagct catgatctaa acgagtcgca catacaccct agtacatgtt
    72181 cctcgacgct gagggcaccc ccgaagagcg ggggatttcg tgacatttct gattggctgt
    72241 cttgtatttc taataagttg tttaatagtt ggcatgttga atcgtataca taatatgatg
    72301 ggttggttta gattgatcct aaccgaatga tgatgaatta cttctattta atagaatatt
    72361 caattcgaag ataaaatctc aaatcacaga tttgcgcgaa atccatgtta ttttcattca
    72421 accgctacaa gatcaacaat tccataagct tgggcttccg ttgctgacat aaaaacatct
    72481 ctttccatat cttcggatac aacccataag ggtttccccg ttctttgtac ataaaccctt
    72541 gtgagggttt cacgcagttt cagcagttct tccgcttcca ggacaaattc gcctgtttgt
    72601 gcctcataaa aagaactagc aggttgatgg atcattaccc tgatgatata acaaaataaa
    72661 agcttcccct atctcgcatg ataaaggata aagaatagaa aaaaaataga attgaacaac
    72721 cgtacaggca tcttttgtgc atacggctct acaagaaaat tgacctcccc tcctttctat
    72781 tgaagaaaga gaaaaataga atctatcaga ctcagatggg taaatgatca aattgccatc
    72841 cttcctttcg gaggagttaa aaaatactat gatggctccg ttgctttata tgtttatttt
    72901 ttcttttttt tttgtctgtg attcagcaat cccaaagttt ctttttaatc cgatcaaata
    72961 aggaaaaaat cttttttttt ttttttcgta ctctttcata acataaatat tgttaagaac
    73021 tctccggcat gaaaacaaaa aagtttgtga cgctgaactg aactcccgat agataagaga
    73081 aaatcggaaa taccccttat ctcatactac tctctcgata cggaatctaa tgttttgaaa
    73141 aaaaaacaat acaaaaattt ctcatatcga attcgaagtg ccatgctatt attacttagt
    73201 attcatatgg cgaaggcata gtcttctttt ttctctcaaa taaaaacctc attggcgcca
    73261 agcgtgaggg aatgctagac gtttggtaat ttctcctccg accaggataa aagatcccat
    73321 tgaagcggct aatcccatgc atattgtatg gacatctggt cgcacaaatt gcatagtatc
    73381 ataaatagcc accccaggta ttacccagcc cccaggagag tttataaaca aatacagatc
    73441 tttggtctca tcctcgatac tgagatatac cataagacca ataagttgat ttgaaatctc
    73501 gctatcaacc tcttggccta aaaaaagtaa tctttctcga taaagtcggt tgattagggt
    73561 aaaattgtat cccttaggaa ccgtacatgc gccttttgat gcatacggtt caaaaaaatt
    73621 gtgaatcaat gtatagattc cagtcctctt tctttttttc tagaaaggtt ctttcttact
    73681 tctaacgaaa gggcttttct tcgatttttc aataaagacg agttttgact ccttttttag
    73741 attttcgatt ttccattata aaatttgaag ttataagaaa gggtcattaa acttatcgaa
    73801 ttaacttctc attgatgtat tctttcatcg agatttaatc caaaccgcga tggtattttc
    73861 ttgttcctga atgggtctgt ttcatctttt taggtttatg ctctactccg ggtaaagatc
    73921 cgcccgattt ggatttgtac atataggaca aatgctccca ttaccatttc tttttgtatt
    73981 tctttttttt tttcaattca ttttatattt gcttgacaat taggatctct ttacaaagaa
    74041 aaaatatgaa tagcaatcat agatatctta ccaatccaat tgggtttttt ctaaacggag
    74101 cctggatact tcattttttt agtccaacca agccaaccat aaattattct aattgaatta
    74161 ttctaattga taatagtaat atgaatcccc tcaaaaatgg atctaattgc acttcacgct
    74221 ccaaattttt gatgattaaa tttatctttc ttgggtgaaa cgggggatat ctcgatcggg
    74281 ggagagaacg gggaaatacc atatgaccca atatatctga caagtcgcac tatacgtcaa
    74341 cccaagatgc atcttcctct ccaggacttc ggaaaggaac ttttggaaca ccaataggca
    74401 ttaaatgaaa gaaagaacta aatactatat ttcactttga ggtggaaacg taacaatttt
    74461 tttttattgt ctttataata ttcctattgg tttttatcgt atttatttta tccatagatt
    74521 ataaaaattc ataaagaaag acagaatgaa taaactcaaa ttattacgaa taggtctttc
    74581 taatgataaa taagtatgga ctcattcgct catagaaaat gggatcaact cccccattgc
    74641 gtattggtac ttatcgagta tagaataaat ctgcttctct ttgttcctac gaacagaatt
    74701 gttccattat taccaacaga atagaacacc cttgttcgga aataatcgac tgaacaagag
    74761 tggtccatag gatagtcata ttatagtctt ttccaatgca ataaagttac gtagtgtcta
    74821 tttatctttg atataagggg tatttccatg ggtttgcctt ggtatcgtgt tcataccgtt
    74881 gtattgaatg atcccggtcg gttgctttct gttcatataa tgcatacagc tctggttgct
    74941 ggttgggccg gttcaatggc tctgtatgaa ttagcggttt ttgatccttc tgatcctgtt
    75001 cttgatccaa tgtggagaca gggtatgttc gttataccct tcatgactcg tttaggaata
    75061 accaattcat ggggcggttg gagtatcaca ggggggactg taacaaatcc gggtatttgg
    75121 agttacgaag gtgtggctgg agcacatatt gtgttttctg gcttatgctt tttggcagct
    75181 atctggcatt gggtgtattg ggatctagaa atattttgtg atgaacgtac aggaaaaccc
    75241 tctttggatt tgccaaagat ctttggaatt catttatttc tctcaggggt ggcttgcttt
    75301 ggttttggtg catttcatgt aacaggcttg tatggtcccg gaatatgggt gtccgaccct
    75361 tatggactaa cgggaaaagt acaacctgta aatccagcgt ggggcgtgga aggttttgat
    75421 ccttttgttc caggaggaat agcctctcat catattgcag caggaacatt gggcatatta
    75481 gcgggcctat tccatcttag cgtccgtccg ccacaacgtc tatacaaagg attgcgtatg
    75541 ggaaatattg aaaccgtcct ttccagtagt atcgctgctg tcttttttgc agcttttgtt
    75601 gttgccggaa ctatgtggta tggttcggca acaaccccga ttgaattatt tgggcccact
    75661 cgttaccaat gggatcaggg gtacttccag caagaaatat atcgaagagt tagtgctggg
    75721 ctagcagaaa atcaaagttt atcagaagcc tggtctaaaa ttcctgaaaa attagctttt
    75781 tatgattaca tcggcaataa tccggcaaaa gggggattat tcagagcggg ctcaatggat
    75841 aacggggatg gaatagcagt tggatggtta ggacacccta tctttagaga taaagaaggg
    75901 cgtgaactct ttgtacgtcg tatgcctact ttttttgaaa catttccggt cgttttggta
    75961 gatggcgatg gaattgttag agccgatgtt ccttttagaa gggcagaatc gaagtatagt
    76021 gttgaacaag taggtgtaac tgttgagttc tacggcggtg aactcaacgg cgtcagttat
    76081 agtgatcctg ctactgtgaa aaaatatgct agacgtgctc aattgggtga aatttttgaa
    76141 ttagatcgtg ctactttgaa atccgatggt gtttttcgta gcagtccaag gggttggttt
    76201 acttttgggc atgcttcgtt tgctttgctc ttcttcttcg gacacatttg gcatggtgct
    76261 agaaccttgt tcagagatgt ttttgctggt attgacccag atttagatgc tcaagtcgaa
    76321 tttggagcat tccaaaaact tggagatcca actacaaaaa gacaggcagc ctgatacaac
    76381 attgctttgg tatctttctt tcgcccttat tttcttttac ttttattgac atagggtacc
    76441 agagaaatct ttatttgaat caacttcgtt tttactctta ttcgttcttt atccggaaga
    76501 tgataaaaaa aaaaagaaaa taaaaagaaa caaacaggta tgaaagctat aattgtaaac
    76561 cacgatcgaa tctatggaag cattggttta tacattcctc ttagtctcga ctctagggat
    76621 aatttttttc gctatctttt ttcgagaacc gcctaaagtt ccaactaaaa agaactaaaa
    76681 aggtgaaata atttttcatt atctcagttg aagtactgag cctcccgata ccgggaggct
    76741 cagtacttca actagtctcc atgttcctcg aatggatctc ttagttgttg agaaggttgc
    76801 ccaaaagcgg tatataaggc gtacccagta aaacttacaa gtaaaccaga tataaagatg
    76861 gcgactaggg ttgctgtttc cattcttatc atatttataa aatttcaaga ccccaatgga
    76921 tctatgatag gatcgtttat ttacaacgga atggtataca aagtcaacag atctcaatga
    76981 atacaatagg atttatggct acacaaactg ttgaaaacag ttctagatct ggtccaagac
    77041 gaactgcggt aggagattta ttaaaaccat tgaattcgga atatggtaaa gtagctcctg
    77101 ggtggggaac tactcctttg atgggtgtcg caatggcctt atttgcggta tttctatcta
    77161 ttattttgga gatttataat tcttccgttt tattggatgg aatttccatg aattagatct
    77221 ataagaacca caaagttctt gcttttgagt ccaaaatgaa tcatttagag ctccgatttc
    77281 tagtccattc tattttcttt tggtagttcg atcgtggaat ttctttgttt ctgtatttcc
    77341 ggagtatgag tgtgtgactt gttataattg atcctattga tagtacagag aatgggtctg
    77401 tcatcttgat agagatggtt ctacttcgtc agatatttat tctaatattt ggaacacgaa
    77461 atagattaag aaatatttga actatgattc atacttaata ttcagacctc gtgtccgggc
    77521 tccaaaaaat tttcaaacaa agaattctaa tttctaaatc gaaagattct tttctttcaa
    77581 cccctattta tattttgacc aaaagcaaaa cctttctttg aatttttagt cattcttttt
    77641 attcagggaa taagtgatga tccgaggatt cttactcagg gaatccttga tttgatttag
    77701 ggtaggtttt tttattgaat catcgtggtt ctagtatgaa tctgaggttt taatcgattc
    77761 atagggtctt aacaagagaa ttcctatcaa taataaagaa aacaaataat aaaagccata
    77821 ttccacaaaa acaaattcta gaaagaaata gggaaaaaga gaattcaaga ggcccataag
    77881 tatcaaaata aagataaaga cgactgcgcc aacttgatat tttggtatta tcgccacaaa
    77941 gaagagcttt cggattttcc agagaagatg ggatcagaac ttaataaatt taaaactttc
    78001 tattccatat ccgttgcaac gagtatttgg gtgtttttgc ttgagctgta cgagatgaaa
    78061 gtctcatata cggttctcag agggggagtt acgcctatct caataaagta tatgattggt
    78121 tcgaagaacg tctcgagatt caagcaattg cggatgatat aactagtaaa tacgttcctc
    78181 cccacgtcaa tatattttat tgtttagggg gaattacgct tacttgtttt ttagtacaag
    78241 tagctactgg gtttgctatg actttttact atcgtccgac cgttactgag gcttttgctt
    78301 ctgttcaata cataatgact gaagccaact ttggttggtt aatccgatca gttcatcgat
    78361 ggtcggcaag tatgatggtc ctaatgatga tcctgcatgt atttcgtgtg tatctcaccg
    78421 gcggatttaa aaaacctcgc gaattgactt gggttacagg tgtggttctg gctgtattaa
    78481 ccgcatcttt tggcgtaact ggttattcct taccttggga ccaagttggt tattgggcag
    78541 tgaaaatagt aacaggtgtc cctgacgcta ttcctgtaat aggatcaccc ttggtcgaat
    78601 tattgcgcgg aagcgctagt gtgggacaat ctactttgac ccgtttttat agtttacaca
    78661 cttttgtatt gccgcttctt actgccgtat ttatgttaat gcactttcca atgatacgta
    78721 aacaaggtat ttctgggcct ttatagagaa aagaaaaata gatcctaaat atttgtaatc
    78781 aatcatttat cacttggtgg aggaatatat agtatttcat tgctacaagt atggattatt
    78841 gaaaataata agacatgggt ttggatattt ccctttaact attcatgtca actaaacggg
    78901 gggattgaag ggaattttgt gaagagaaaa tggattatgg gagtgtgtga cttgaactat
    78961 tgattggtct gtgtagatat atgcctgcca catgggaatt cacaaccaaa tgtgtctttg
    79021 ttccaatcgc cgtgtaagcc ctatacagag gataggctgg ttcgcttaaa gagaatcttt
    79081 tctatgatca ggtccgaatc atgttgtaca tgagcaggct ccgtaagatc cagtataagt
    79141 gaactagata aaacggaatc ttgattccgt tttatctagt tcacttataa gatttaatag
    79201 tatgtaaatg tattcatttc ctctgcattg acacgatcaa tactactatc ggagtgaaac
    79261 aagggatcta aagaagaaga gaggctagac tatattagta acaagcaaac cttgtatgtg
    79321 tatctccaaa tattttggag ataaatacca attagaaggt ctgagacgac ccagaaagca
    79381 cttgatcata tcatgatctg atttgtaagc ctacttgggt tttgagtatt tacttgtaag
    79441 aacggaattc tttgttttgt aatggatagt tgcaactccg taaaaaagaa ttcagtcaaa
    79501 tttttcttac aatgaaccat tcctatatca tatatgtgta tgtgtaaata caggtaccat
    79561 atatatattt tatatggata tatggattca tttggttctt tttattcttg ctcgagctgg
    79621 atgattaaaa attatcatgt ccagttccct cgggggatgg atctataaga attcacctat
    79681 cccaataaca aaaaaacctg acttgaatga tcctgtatta agagctaaat tggctaaagg
    79741 tatgggtcat aattattatg gagagcccgc atggcccaat gatcttttat atatttttcc
    79801 agtagtaatt ctaggtacta ttgcatgtaa tgtaggctta gccgttttag aaccatcaat
    79861 gattggtgaa ccggcggatc catttgcaac ccctttggaa atattacctg aatggtattt
    79921 ctttcctgta tttcaaatac ttcgtacagt gcccaataaa ttattggggg ttcttttaat
    79981 ggtttcagta cctgcgggat tattaacagt acctttttta gagaatgtta ataaattcca
    80041 aaatccattt cgccgtccag tagcgacgac tgtctttttg attggtaccg cagtcgccct
    80101 ttggttgggc attggtgcaa cattacctat tgataaatcc ctaactttag gtctttttta
    80161 aatttttaaa ttgattcaat tgtgaaataa cacgacatgt gtatctaggg aatagtttct
    80221 tcaaagcgaa ttctccctag atacacctat tcaattaaat tctgaattta ttttgaatat
    80281 atgatatatt aattgtgcta aagattttca atctattttc actaagtaag tccaatagat
    80341 ttaaaactta ttttttgcta aatcaattac aaaatatttt tctaaaatgc ccaatatctg
    80401 ttttacatct tcgctacgaa aatgttccat tttcataaga tcttcttggc tgttattcaa
    80461 aaggtccaac aatgtatata tattggacat tttgaggcaa ttatagatcc tggaaggcaa
    80521 ttctgattgg tcaataaaaa tcgatttcaa tgctattttt tttttgtttt ttatgagttt
    80581 agccaattta tcatgaaagg taaaagggga taaaggaacc gtgtgttgat tgtcctgtaa
    80641 atataagttg tcttcctcca tatgtaaaaa gggaataaat aaatcaatta aatttcggga
    80701 tgcttcatga agtgcttctt tcggagttaa acttccgttt gtccatattt cgagaaaaag
    80761 tatctcttgt ttttcatttc cattcccata agaatgaata ctatgattcg cgtttcgaac
    80821 aggcatgaat acagcatcta taggataact tccatcttga aagttatgtg gcgtttttat
    80881 aagatatcca cgatttctct ctatttgtaa tccaatacaa aaatcaattg gttccgttaa
    80941 actggctata tgttgtgtat tatcaacgat ttctacaaaa ggcggcaaga tgatatcttg
    81001 agcagttaca tatccaggac ccttgacaca aatggatgcg tcagaagttc catatagatt
    81061 acttcttaat acaatttctt tcaaattcat taaaatttca tgtaccgatt cttgaatgcc
    81121 cgttatggta gaatattcat gtgggacttt ctcagatttt acacgtgtga tacatgttcc
    81181 ttctatttct ccaagtaacg ctcttcgcat cgcaatgcct attgtgtcgg cttggccttt
    81241 cataagtgga gacagaataa agcgtccata ataaaggcgt ttactgtctg ttcttgattc
    81301 aacacacttc cactgtagtg tccgagtaga tactgttact ttctctcgaa ccatagtact
    81361 attatttgat tagatcatcg aatcttttat ttctcttgag atttcttcaa tgttgagttc
    81421 tacacacgtc tttttttcgg aggtctacag ccattatgtg gcataggagt tacatcccgt
    81481 acgaaagtta atagtatacc acttcgacga atagctcgta atgctgcatc tcttccgaga
    81541 ccgggacctt ttatcatgac ttctgctcgt tgcatacctt gatccactac tgtacggata
    81601 gcgtttgctg ctgcggtttg agcagcaaac ggtgttcctc ttctcgtacc tttgaatcca
    81661 gaagtaccgg cggaggacca agaaactact cgaccccgta catctgtaac agtgacaatg
    81721 gtattattga aacttgcttg aacatgaata actccctttg gtattctacg tgcaccctta
    81781 cgtgaaccaa tacgtccatt cctacgcgaa ctaattttcg gtatagcttt tgccatattt
    81841 tatcatctcg taaatatgag tcagagatat atggatatat ccatttcatg tcaaaacaga
    81901 ttctttattt gtacatcggc tcttctggca agtctgatta tccctgtctt tgtttatgtc
    81961 tcgggttgga acaaattact ataattcgtc cccgcctacg gattagtcga catttttcac
    82021 aaattttacg aacggaagct cttattttca tatttctcat tccttacctt aattctgaat
    82081 ctatttcttg gaagaaaata agtttcttga aatttttcat ctcgaattgt attcccacga
    82141 aaggaatggt gaagttgaaa aactaatcct tcaaatcttt gttgtggagt cgataaatta
    82201 tacgcccttt ggttgaatca taaggactta cttcaatttt gactctatct cctggcagta
    82261 tccgtataaa actatgccgg atctttcctg aaacataatt tataatcaga tctaaacgaa
    82321 cccggaacag accgttggga agcgattcag taattaaagc ttcatgactc ctttttggtt
    82381 cttaaagtcc ccttgaggta tcaactaata agaaagatat tagacacccc cccttttttc
    82441 tttttcacaa ataggaagtt tcgaatccaa tttggatatt aaaaggatta ccagatataa
    82501 cacaaaatct ctccacctat tccttctagt cgagcctctc ggtctgtcat tatacctcga
    82561 gaagtagaaa gaattacaat ccccattcca cctaaaattc gcggaattcg ttgataatta
    82621 gaatagattc gtagaccagg tcgactgatt cgttttaaat ttaaaatatt tctatagggt
    82681 cttttcctat tccttctatg tcgcagggtt aaaaccaaaa aatatttgtt gttttctcga
    82741 tgttttctca cgttttcgat aaaaccttct cgtaaaagta tttgaacaat attttcggta
    82801 atattagtag atgctattcg aaccaccctt tttcgatcca tatcagcatt tcgtatagaa
    82861 gttattatct cagcaatagt gtccctaccc atgatgaact aaaattattg gggcctccaa
    82921 atttgatata atcaacgtgt tttttactta tttttttttt agttgaatat gatatgaatt
    82981 attaaagata tatgcgtgag acacaatcta ctaattaatc tatttctttc aaatacccca
    83041 ctagaaacag atcacaattt cattttataa tacctcgggc gctaatgaaa ctattttagt
    83101 aaaatttaat tctctcaatt cccgggcgat tgcaccaaaa attcgagttc cttttggatt
    83161 tccttcttga tcaataacaa ctgcagcatt gtcatcatat cgtattatca tcccgttgtc
    83221 acgtttgagt tctttacagg tccgcacaat tacagctctg actacttctg atctttctag
    83281 gggcatattt ggtacggctt ctttgatcac agcaacaata acgtcaccaa tatgagcata
    83341 tcgacgattg ctagctccta taattcgaat acacatcaat tctcgagccc cgctgttatc
    83401 cgctacattt aaatgggtct gaggttgaat cattttttta atccgttctt tcaatgcaaa
    83461 gggcgaagaa aaaaaaaaaa gaaatatttt tgtcaaaaaa aaaaaaagaa acatgcggtt
    83521 ttgtttcata tctaagagcc ctttctacat ttttttctat tacattacga aataatgaat
    83581 tgagttcgta taggcatttt tgatgctgct agtgaaatag cccttctggc tatattttct
    83641 gttactccac ccatttcata aagtattcga cccggtttaa caacagctac ccaatattca
    83701 ggggatcctt ttcctgaacc catacgtgtt tctgcgggtc ttagtgtaac gggtttgtct
    83761 ggaaatatac gtacccatat ttttccacca cgacgtgcat ttcgtgtcat tgctcgtcgg
    83821 cctgcttcta tttgtctaga tgtaatccaa gcaggttcaa gtgcctgaag agcatattta
    83881 ccgaaagaaa tatgattacc tcgatgagat attcccttca ttcttcctct atgttgttta
    83941 cggaatctgg ttcttttggg gttatagttg atggttgttt ctgaattcca tctctactac
    84001 agaaccggac gtgagagttt cttctcatcc agctcctcgc gaataaaagg attcaaaaaa
    84061 atttaatttg aattaagcta gaatactcaa tcttaagtta agatatatat gtatttactg
    84121 agtaatacct tgaacgtggg attctttgag atttcattca atctattagt aatttgtata
    84181 tcttgtttga atagataact aaacttttta gttttataaa tagaaatcta aaaaaaaaaa
    84241 ttgtattatt ataccaaatc cttattttgt cctttattgt attgtcctaa attttgcaat
    84301 aaaaaaaaat ttcgcgggcg aatattgact ctttcaatcc ctatttcatt tgtagggtta
    84361 actcgtgact tctcagatct ccgaatacat gaattaatct ctggttcgtt ccgccatccc
    84421 gaccagtgaa ccattaagat tcctttttca atagaatctt ttgcattcac aagttccgtc
    84481 gttcccatca cttcttactt aatggttagg tccgaattct acaatggagc tcagaataaa
    84541 attggttctt gagtcaatct tctcagtctt tattggctcg aagctcttga ttttttgttc
    84601 tatttctata agaagattca ttttattatg gtatgaatgc gtattgatgc tttattacac
    84661 tgccttttat gagattactc atagacctta catattggaa ttttatatca ttggtattct
    84721 ttttctctct ttctctcatc cttccattta tccacatctt ttttgtctat tttgctttac
    84781 aacttagaat cagatttcct tttttgttta tgcaaaagat ttcagttgct acaaagatat
    84841 gacctatata tcatatcttg actggttctt tagatccaga taatgtgaag tgatgggttg
    84901 gttattagtt ctatagtttt tagttcatac tatgtgggct ggtctttttt aatcctaacc
    84961 ctaaaaaacc aacgagtcac acactaagca tagcaattat atcaaatggt caatcaaatt
    85021 tttattcaac cttatagaat taagaattct aaatgttccc cttgattgat tagaaaaaga
    85081 atgaattttt ctttttttgt tcaatcattg gatagaaggg aaagacaagt agtaaaatta
    85141 ttcctcgtct agaaatatcc aaattttgat gcccaatact ccatagatag ttcgaactgt
    85201 ataagagcaa taatcaattt tcgctcgaat cgtttgtagg ggaaccctac cttctctgat
    85261 ccattcgaca cgtgcaattt cttttccgtc gatacgcccc gcaatttgta tttgaattcc
    85321 ttttgtatct gcttgttctg ttaattcaat agcctttttc attgcttttc gaaaagaaac
    85381 tctattcttt aattgtccag ctataaattc tgcaagaata ttagggtttc cataaggttt
    85441 tgcaattctt gtgacagcaa tgttcagttt tcggtttaca caattaaatt ctttttgtaa
    85501 ggtcatttgt aattcttcga ttccgcgcgg tcgactttcg attaataatt ttgggaatcc
    85561 cataaagatt atgacctgga tcagatcgat tcttttttga atctctatac gtgcaattcc
    85621 ctcgacgcca gaggacgttc tcatattctt ttgtacataa ttcttgatac aatctcttat
    85681 tttttgatct tcttgtaaac cttcagaata attttttggt tgtgaaaacc aaagggaatg
    85741 atgaccttgg gttgtaccca gtctgaaacc aagtggattt attttttgtc ccataatccc
    85801 ccactattat acatatcacg atacggcata gctgtatatt tttttttcca tctcgttttt
    85861 tttaacgaat acatctctat atattcatca tctaaagata tatctttcat tacaatagtt
    85921 atatgacagg tcgatctttt tattggaaaa ctacgtcctc gagctcgagg tttcaatttc
    85981 ttcacagtag tacctccatt gacttcggct ttactaatga ctaaattggc ttcgctggaa
    86041 cccatattgt aactagcgtt tgctgctgca gaataaacca atttcaaaat gggataacat
    86101 gctcgatagg gcatgagttc tagtatcata agcgtttcct cataggaacg gccgcgaatt
    86161 tgatcaatta ctcttcgtgc tttgtcagca gacatagata tatgttcacc taaagcatat
    86221 acttctgttt ttttcttctt tagcataagg tttgcctcct actactgaat cataagcatc
    86281 tagatttttt tattaatatt aacgacgaga tctattatca ctttttgcat gtcctctaaa
    86341 atttaatgta ggtgcaaatt ctcccaattt gtggcctacc atactatccg ttatataaat
    86401 aggcaaatgc tcttttccat tatggatagc aatagtatga ccgatcattg tgggtataat
    86461 ggtagatgcc cgggaccaag ttactattat ttctttttct gcttttgtgt taagcttatc
    86521 aatttttttt aataaatgat tggctacaaa gggatttttt tttagtgaac gtgtcacaag
    86581 cttactccta tttttttttt tttttttgta aagtttttgt aaaaacgaag aattaaattc
    86641 gattttctct cctatttact acggcgacga agaatcaaat tatcactata tttattcctt
    86701 tttctacttc ttcttccaag tgcaggataa ccccaagggg ttgtgggttt ttttctacca
    86761 attggggctc tcccttcacc acccccatgg ggatggtcta cagggttcat aactactcct
    86821 cttactacag gacgcttacc tagccaacgc ttagatccgg ctctacccaa acttttctgg
    86881 ttcaccccaa cattccccac ttgtccgact gttgctgagc agtttttgga tatcaaacgg
    86941 acctccccag aaggtaattt taatgtggcc gatttcccct cttttgcaat cagtttcgct
    87001 acagcacccg ctgctctagc taattgtcca ccctttccaa gtgtgatttc tatgttatgt
    87061 atggccgtgc ctaagggcat atcggttgaa gtagattctt cttttgatca atcaaaaccc
    87121 cttcccaaac tgtacaagct tcttccaaag catacggctt tctggatgta gatgatgata
    87181 tctatacaga tggatcttat atatatcgta gaatgaagta ccacatgggt ggatatatat
    87241 atgaatccaa atctgccgaa tcactcatgt tatgatcttc tacatcctgg gtcttcccgt
    87301 tccgtcatct ggcttatgtt cttcatgtag cattcagacc gaatgactct atgaaattac
    87361 gtcgatactt ccacatatta tgggtaacgt aggagacatc tctatttttc ccccgtggaa
    87421 tctttagaat tcccactgct taactttcaa ttcgcctctg accatcaaat gaaatgtgaa
    87481 taacccgtcc tcctctcttt gaaagaaggg gcgcttccgg ttctgtcggt gcttgaaaca
    87541 attttgtctt ctccatatta ctatatctct agagtcaata attttatatg aggaactact
    87601 gaactcaatc acttgctgcc gttactcttc agttttctgt tgaggtctat cctgcagagg
    87661 tactcaaatt ggatcagtga tcgatttcta ggtttcgtcg taaacctaat tggttatttc
    87721 caattacgta aatcaatagt tcaaaccgca ctcaaaggta gggcatttcc catttttata
    87781 ggaacttctg taccagaaac aatggtatct ccaattatag cccctctggg atgtaaaata
    87841 tatctcttct caccatcccc atagtgtatg agacaaatgt atgcatttcg attagggtcg
    87901 tattctatgg ttacgattct accatatatg tctttttcat tccgtcgaaa atcgatttta
    87961 cggtatagac gcttatgacc tccccctcta tgccttgcgg taatgattcc tctggcatta
    88021 cgacctttac cacaatgatg ctgtccatag atcaaattat ttcgtggatt ggatttcact
    88081 tgactgtcta cggttccatt gcgtgtgctc ggggtagaag ttttgtataa atgtatcgcc
    88141 atgctattaa gtatttttat ttaagttctt ttctttctaa gaggtggaat agaataaccc
    88201 ggttgaagcg taatgatcat acgtctgtaa tgcattgtat gtcccataat aggtcccatt
    88261 cttctactct ttcccggaag tcgatgacta ttcatagcta ttaccttgac accaaagaag
    88321 agttcgaccc aatgctttat ttctgtccta gttgatcctg attcgacatt agaagtatat
    88381 tgatttttcc ccaataaccg aatacttttg tctgtaaata ctgcatattt gattccatcc
    88441 ataaatcgat tttcttccct atgagttata gtctcaataa gaatgctagt tcttactgtt
    88501 catatattat gatatgaata taccacatca attcgttatg tatggatgat gagattccat
    88561 tgatacagag ccaattccaa tagacttatt ggagggtccc attggcgtgc atccagtagg
    88621 aattgaacct acgaattcgc caattatgag ttgggcgctt taaccattca gccatggatg
    88681 cttagcgggg atcctcgtac atggtgaata accaaattcc aattgaaatg aaatctttag
    88741 gataaatcaa tgcaatttag ttaggataaa tcaatgcaat ttaggaggaa tcaatgagag
    88801 gacatcaatt caaatcctgg attttcgaat tgagagagat attgagagag atcaagaatt
    88861 ctcaccattt cttagattca tggacccaat tcaattcagt gggatccttc attcacattt
    88921 ttttccacca agaacgtttt ctaaaactct ttgacccccg aatttggagt atcctacttt
    88981 cacgcaattc acagggttca acaagcaatc gatatttcac gatcaagggt gtaatactct
    89041 ttgtagtagc ggtccttata tatcgtatta acaatcgaaa tatggtcgaa agaaaaaatc
    89101 tctatttgat agggcttctt cctataccta tgaattccat tggacccaga aatgatacat
    89161 tggaagaatc cgttgggtct tccaatatca ataggttgat tgtttcgctc ctgtatcttc
    89221 ccaaaggaaa aaagatctct gagagttgtt tcctgaatcc gaaagagagt acttgggttc
    89281 tcccaataac taaaaagtgt agcatgcctg aatctaactg gggttcgcgt tggtggagga
    89341 actggatcgg aaaaaagagg gattctagtt gtaagatatc taatgaaacc gtcgctggaa
    89401 ttgagatctt attcaaagag aaagatctca aatatctgga gtttcttttt gtatattata
    89461 tggatgatcc gatccgcaag gaccatgatt gggaattgtt tgatcgtctt tctctgagga
    89521 agagtcgaaa tagaatcaac ttgaattcgg gaccgctatt cgaaatctta gtgaaacact
    89581 ggatttctta tctcatgtct gcttttcgtg aaaaaatacc aattgaagtg gagggtttct
    89641 tcaaacaaca aggggctggg tcaactattc aatcaaatga tattgagcat gtttcccatc
    89701 tcttctcgag aaacaagtgg gctatttctt tgcaaaactg tgctcaattt catatgtggc
    89761 aattccgcca agatctcttc gttagttggg ggaagaatcc gcccgaatcg gattttttga
    89821 ggaacgtatc gagagagaat tggatttggt tagacaatgt gtggttggta aacaaggatc
    89881 ggttttttag caaggtacag aatgtatcgt caaatattca atatgattcc acaagatcta
    89941 gtttcgttca agtaacggat tctagccaac tgaaaggatc ttctgatcaa tccagagatc
    90001 atttggattc cattagtaat gaggattcgg aatatcacac attgattaat caaagagaga
    90061 ttcaacaacg aaaagaaaga tcgattcttt gggatccttc ctttcttcaa acggaacgaa
    90121 aagagataga atcaggccga ttcccgaaat gcctttctgg atattcctca atgtcccggc
    90181 tattcacgga acgtgagaag cagatgatta atcatctgtt tccggaagaa atcgaagaat
    90241 ttcttgggaa tcctacaaga tccgttcgtt cttttttctc tgatagatgg tcagaacttc
    90301 atctgggttc gaatcctact gagaggtcca ctagagatca gaaattgttg aagaaacaac
    90361 aagatctttc ttttgtccct tccaggcgat cggaaaataa agaaatggtt aatatattca
    90421 agataattac gtatttacaa aataccgtct caattcatcc tatttcatca gatccgggat
    90481 gtgatatggt tccgaaggat gaaccggata tggacagttc caataagatt tcattcttga
    90541 acaaaaatcc attttttgat ttatttcatc tattccatga ccggaacagg ggaggataca
    90601 cgttacacta cgattttgaa tcagaagaga gatttcaaga aatggcagat ctattcactc
    90661 tatcaataac cgagccggat ctggtgtatc ataagggatt tgccttttct attgattcct
    90721 gcggattgga tcaaaaacaa ttcttgaatg aggccaggga tgaatcgaaa aagaaatctt
    90781 tattggttct acctcctatt ttttatgaag agaatgaatc tttttctcga aggatcagaa
    90841 aaaaatgggt ccggatctcc cgcgggaatg atttggaaga tccaaaacca aaactagtgg
    90901 tatttgctag caacaacata atggaggcag tcactcaata tagattgatc cgaaatctga
    90961 ttcaaatcca atatagtacc tatgggtaca taagaaatgt attgaatcga ttctttttaa
    91021 tgaatagatc cgatcgcaac ttcgaatatg gaattcaaag ggatcaaata ggaaaggata
    91081 ctctgaatca tagaactata atgaaatata cgatcaacca atatttatcg aatttgaaaa
    91141 agagtcagaa gaaatggttc gagcctctta ttttgatttc tcgaaccgag agatccatga
    91201 atcgggatcc tgatgcatat agatacaaat ggtccaatgg gagcaagaat ttccaggaac
    91261 atttggaaca gtccgtttcg gagcagaaga gccgttttca agtagtgttc gatcgattac
    91321 gtattaatca atattcgatt gattggtctg aggttatcga caaaaaagat ttgtctaagc
    91381 cacttcgttt ctttttgtcc aagtcacttc tttttttgtc caagttgctt ttctttttgt
    91441 ctaactcact tccttttttc tgtgtgagtt tcggaaatat ccccattcat aggtccgaga
    91501 tctacatcta tgaattgaaa ggtccgaatg atcaactctg caatcagttg ttagaatcaa
    91561 taggtcttca aattgttcat ttgaaaaaat tgaaaccctt cttattggac gatcatgata
    91621 cttcccaaaa atcgaaattc ttgatcaatg gaggaacaat atcaccattt ttgttcaata
    91681 agataccaaa gtggatgatt gactcattcc atactagaaa taatcgcagg aaatcctttg
    91741 ataacccgga ttcctatttc tcaatgatat tccacgatca agacaattgg ctgaatcccg
    91801 tgaaaccatt tcatagaagt tcattgatat cttcttttta taaagcaaat cgacttcgat
    91861 tcttgaataa tccacatcac ttctgcttct attggaacac aagattcccc ttttctgtgg
    91921 aaaaggcccg tatcaataat tctgatttta cgtatggaca attcctcaat atcttgttca
    91981 ttcgcaacaa aatattttct ttgtgcgtcg gtaaaaaaaa acatgctttt tggggtagag
    92041 atactatttc accaatcgag tcacaggtat ctaacatatt catacctaac gattttccac
    92101 aaagtggtga cgaaacgtat aacttgtaca aatctttcca ttttccaagt cgatccgatc
    92161 cattcgttcg tagagctatt tactcgatcg cagacatttc tggaacacct ctaacagagg
    92221 ggcaaatagt caattttgaa agaacttatt gtcaacctct ttcagatatg aatctatctg
    92281 attcagaagg gaagaacttg catcagtatc tcaatttcaa ttcaaacatg ggtttgattc
    92341 acactccatg ttctgacaaa gatttatcat ccgaaaagag gaaaaaacgg agtctttgtc
    92401 taaagaaatg cgttgagaaa gggcagatgt atagaacctt tcaacgagat agtgcttttt
    92461 caactctctc aaaatggaat ctattccaaa catatatgcc atggttcctt acttcgacag
    92521 ggtacaaata tctaaatttg atatttttag atactttttc agacctattg ccaatactaa
    92581 gtagcagtca aaaatttgta tccatttttc atgatattat gcatggatca ggtatatcat
    92641 ggcgaattct tcagaaaaaa ttgtgtcttc cacaatggaa tctgataagt gagatctcga
    92701 gtaagtgttt acataatctt cttctgtccg aagaaatgat tcatcgaaat aatgagtcac
    92761 cattgatatc gacacatctg agatcgccaa atgctcggga gttcctctat tcaatccttt
    92821 tccttcttct tgttgctgga tatctcgttc gtacacatct tctctttgtt tcccgggcct
    92881 ctagtgagtt acagacagag ttcgaaaagg tcaaatcttt gatgattcca tcatctatga
    92941 ttgagttgcg aaaacttctg gataggtatc ctacatctga accgaattct ttctggttaa
    93001 agaatctctt tctagttgct ctggaacaat taggagattc tctagaagaa atacggggtt
    93061 ctgcttctgg cggcaacatg cttggtcccg cttatggggt caaatcaata cgttctaaga
    93121 agaaagattg gaatatcaat ctcatcgaga tcatcgatct cataccaaat cccatcaatc
    93181 gaatcacttt ttcgagaaat acgagacatc taagtcatac aagtaaagag atctattcat
    93241 tgataagaaa aagaaaaaac gtgaacgggg attggattga tgataaaata gaatcctggg
    93301 tcgcgaacag tgattcgatt gatgatgaag aaagagaatt cttggttcag ttctccacct
    93361 taacgacaga aaataggatt gatcaaattc tattgagtct gactcatagt gatcgtttat
    93421 caaagaatga ctctggttat caaatgattg aacaaccggg agcaatttac ttacgatact
    93481 tagttgacat tcataaaaag catctaatga attatgagtt caatccatcc tgtttagcag
    93541 aaagacggat attccttgct cattatcaga caatcactta ttcacaaact tcgtgtgggg
    93601 aaaatcgttt tcatttccca tctcatggaa aacccttttc gctccgctta gccttatccc
    93661 cctctagggg tattttagtg ataggttcta taggaactgg acgatcctat ttggtcaaat
    93721 acctagcgac aaactcctat gttcctttca ttacggtatt tctgaacaag ttcctggata
    93781 acaagcctaa aggttttctt cttgatgaga tcgatattga tgatagtgac gatattgatg
    93841 atagtgacaa tcttgatgct agtgacgata tcgatcgtga ccttgatacg gagctggaac
    93901 tgctaactag gatgaatggg ctaactatgg atatgatgcc ggaaatagac cgattttata
    93961 tcacccttca attcgaatta gcaaaagcaa tgtctccttg cataatatgg attccaaaca
    94021 ttcatgatct ggatgtgaat gagtcgaatg acttagccct cggtctatta gtgaaccatc
    94081 tctccaggga ttgtgaaaga tgttctacta gaaatattct tgttattgct tcgactcata
    94141 ttccccaaaa agtggatccc gctctaatag ctccgaataa attaaatacg tgcattaaga
    94201 tacgaaggct tcttcttcca caacaacgaa agcacttttt cactctttca tatactaggg
    94261 gatttcactt ggaaaagaaa atgttccata ctaacggatt cgggtccata accatgggtt
    94321 ccaatgcacg agatcttgta gcacttacca atgaggtcct atcgattagt attacacaga
    94381 agaaatcaat tatagacact aatacaatta gatccgctct tcatagacaa acttgggatt
    94441 tgcgatccca ggtaagatcg gttcaggatc atgggatcct tttctatcag ataggaaggg
    94501 ctgtagcaca aaatgtactt ctaagtaatt gccccataga tcctatatct atctatatga
    94561 agaagaaatc atgtaacgaa ggggattctt atttgtacaa atggtacttc gagcttggaa
    94621 cgagcatgaa gagattaacg atacttcttt atcttttgag ttgttctgcc ggatcggtcg
    94681 ctcaagatct ttggtcttta tccggacccg atgaaaaaaa tgggatcact tcttatggac
    94741 tcgttgagaa tgattctgat ctagttcatg gcctattaga agtagaaggc gctctggtgg
    94801 gatcttcacg gacagaaaaa gattgcagtc agtttgataa tgatcgagtg acattgcttc
    94861 ttcggcccga accgaggaat cccttagata tgatgcaaaa cggctcttgt tctatccttg
    94921 atcagagatt tctctatgaa aaatatgaat cggagtttga agaaggggag ggagaaggag
    94981 cccttgaccc gcaggaggat ttattcaatc acatagtttg ggctcctaga atatggcgcc
    95041 cttggggctt tctatttgat tgtatcgaaa ggcccaatga attgggattt ccctattggt
    95101 ccaggtcatt tcggggcaag cggatcattt atgatgaaga ggatgagctt caagagaatg
    95161 attcggagtt cttgcagagt ggaaccatgc agtaccagac acgagataga tcttccaaag
    95221 aacaaggcct ttttcgaata agccaattca tttgggaccc tgcagatcca ctctttttcc
    95281 tattcaaaga tcagccccct ggctctgtgt tttcacatcg agaattattt gcagatgaag
    95341 agatgtcaaa ggggcttctt acttcccaaa cagatcctcc tacatctata tataaacgct
    95401 ggtttatcaa gaatacgcaa gaaaagcact tcgaattgtt gattaatcgt cagagatggc
    95461 ttagaaccaa cagttcatta tctaatggat ctttccgttc taatactcta tccgagagtt
    95521 atcagtattt atcaaatctg ttcctatcta acggaacgct attggatcaa atgacaaaga
    95581 cattgttgag aaaaagatgg cttttcccgg atgaaatgaa aattggattc atgtaacagg
    95641 agaaagattt cccattcctt agccggaaag atatgtggcc atgaaagagg gattaagtgg
    95701 aacagaattg actgggtggt agagtcgtgg aaacgcttgt ttcttccata ttttggacct
    95761 tagctccatg gaagaatatg ttactgctga aacacggaag aattgaaatc ttagatcaaa
    95821 acactatgta tggatggtat gaactgccta aacaagaatt cttgaacagc aaacaaccag
    95881 ttcagatatt cacgaccaag aagtactgga ttctctttcg gataggccct gaaaggagaa
    95941 ggaaggctgg aatgccaaca ggcgtctatt atattgaatt tacccgatag tccccatttt
    96001 gggaacgtcc agtgccaaag tcactgaatg ggtaagtcgc caatccctgg actatgtaat
    96061 gtactttatc tgctgggtta cgggcgggca ttttaccaga ggtttctaat ctacccttgt
    96121 gtgattcctg ttgaagcata tactcggggg gtgggtgcag ggcggacgat ttaaaagcgg
    96181 actccccatt cattagatag agaagatcac caagatttcg cgatccgctg ccgaatttat
    96241 tccaattcca agagctcgga tcgaatcggt atatcaatac cgattcgatc cgagctctct
    96301 tattgagaat gctcattgaa tgagcattct caatattatg ccttgaagag gactcgaacc
    96361 tccacgctat ttagcacgag attttgagtc tcgcgtgtct accatttcac caccaaggca
    96421 tcttgaaagt gaatcgtatt ccatgaatat gatatctatc tagtgtgatg tatggaatat
    96481 atgacaaagg tggatctatt gatcggtcat gtcatatagg cccgagttgg acatccaatt
    96541 gcttcgattt gaattatccg gagaatgcaa tgcctgatat atatcaaaaa gatggacaat
    96601 caaacctatt tctcgattca ctcaaagagg tgaatagggt cccaatagag atatgtaaaa
    96661 agcaggtccg attacgcgta ttcctaatcc taaatggaat gtaatgatgt aggaatccat
    96721 atgtaaacat agtatctatt tagataggcc cgaatgaccc cttctcataa tgagaatgta
    96781 tataacccta ttccggcctg gtccggtatg gaatgaactt ataatcatgg aatcgactcg
    96841 atcatcagat tataagttca taaccctagc ccattcccat tttgggcgga acagatctac
    96901 taattctttg attccagtta gtaagaggga tcttgaacta agaaatagac cctagaagct
    96961 aaaaaaggct atcctgagca attgcaataa tcgggttcat tgatattcct ggtatagtag
    97021 atgctatcac acatacaatc atactcaatt cgatggaatt gtttgatctt aaaggggatc
    97081 ttctataatt tcgcacgtga ggggttattt cttggtttcg tccagtcatt aataacttta
    97141 ttatttttag ataatagtag atagaaacaa cgcttgtaag gagtcctatt aaaaccaaga
    97201 aatataggcc tgcctgccat ccacaccaga ataaatagag ttttccgaaa aaacctgcta
    97261 gtggaggaag acctcctagg gataagagac atagggctaa agagagagcc aaaaaaggat
    97321 cttttgtgta taatcctgca taatctcgaa tgttatcagt tccggtacgt agaccaaata
    97381 atacaatgca agcaaaagtt cctagattca tggagatata gaacagcata taagttatca
    97441 tgcttgcata tccatcattt gagtctccaa caattattcc aataattaca tatccgattt
    97501 ggcctatgga cgaatatgca agcatacgtt tcatgcttgt ttgagtaata gcaatgagat
    97561 ttcccaatat catgctaaga atagctagga tttccagaag aagatgccat tcgtttgatg
    97621 agaaataaaa aggaatatcg aaaattcgag tggctgaagc tgaagcagct actttcgaag
    97681 taacagaaag aaaagcaacg actggagtgg gagagtcaga gtcgaaaaga ggattcctca
    97741 cttctttctc tcattcaaaa ccgtgcatga gactttcatc tcacacggct cctaagtgat
    97801 aaaagaaaga agaacccatt ttctttcttt tttgattacc ttcctcgcgt atgtataaga
    97861 ccgaatccat tctatttcta aaaaggatta ctaatcctta acttttcgag gaatccttca
    97921 tcagtggttg tgaatgactg attttttcaa tcttttcgac cttggtttcg taggagcaag
    97981 tcagaaagat tgagaaatag aaccatctga tttaattcgt tctcaatagc cacgagatga
    98041 tcatcttagg gtgatccttt tgtcgacgga tgctcttatt acactcgtag tctctgaagg
    98101 atgagaacca actatgtagc atctacatcg agaattcaag tattgtatac gtcattagtc
    98161 cgatcctttg taggaactac ccgtaataac gaacttgcaa aatggatctg tttatcataa
    98221 agagattcgt cgttcctgac cctgcttcac cttaattgtt atttgaacaa gtaaaagttc
    98281 tgtcttggtc cgagtgggga tagcatttct cttctgcatg tccatggagt tttgaaaaat
    98341 ccaaacatct cagagataga tagagaggta ggaatttctc gaacgaaccg cactccttcg
    98401 tatacgtcag gagtccattg atgagaaggg gctggggaaa gcttgaaccc aattcctacg
    98461 gtaatgaata tgagcgcaat tgaaattcct ggggagttat acatttgtgt attgataaga
    98521 ccgtttacta tttcttgaag ctcaatctct cccccggatg aaccatatag ccaagagaaa
    98581 ccatgaacca gaatagaaga gcttgcccca cccatgagta aatatttcat agtagcctca
    98641 ttagaccgta catctttctt ggtatatcca gataataggt aggagcataa actgaaacat
    98701 tctggggcta caaagatagt tattaaatcg ttagcaccgc ataaaaacat tccccctaga
    98761 gtagctgtta atacgaataa gagaaactct gttatagcca tttctgtaca ttcaatgtac
    98821 tctacggata gaggaataca tagagttgaa catagtaaaa taagaaattg aaagatttcg
    98881 ttgaaattgt tcgtttggaa atttcccgaa aagctaatca taggttcttc tctccatcgg
    98941 aacaataggg ccgttatgct cattactaaa cttgttgaag agatgaaata taaccaaggt
    99001 atatcttttt gatcagaggt tgaatcgatc atcagaagaa gaattaggcc aaaaattagg
    99061 atacattctg ggaaaatcaa acttccatcg aagagaagca aatgaaaggc tttcataaaa
    99121 attctcgtag aatcgagaat gaagttttca ttctgtacat gccagatcat gaattagtaa
    99181 ctgcttccaa tttccaaaaa aaaatcccaa ttgtgtcgaa ctttccattt ttggaatagt
    99241 tacggaatct ccatgaatag gatcaaacct tattccatgg tatttacatg aggttcctct
    99301 ttaagaaagt ccccgagagg gcttagttga tccatgattt atgtttcatc tttccttttc
    99361 gtttgtttcg agaaatctat cgatcaattc cgattctttc tttttctctt gattcttttc
    99421 cgatcgagat gtatagatcc tgttcatgga ttaacgaaaa tgtgcaaaag ctctatttgc
    99481 ctctgccatt ctatgagtct cttccttttt gcgtatggca tcgccactcc ctttggcagc
    99541 atccactaat tcggaactta atttgaaagc catatttcga cccggacgtt ttcgggatgc
    99601 cgctaataac caacgaatgg caagtgcttt tccttgtgtg gatcctattt caatgggaac
    99661 ttgatgagtc gatccaccta cacgtcttgc ttttactgtt atatcgggag ttactccacg
    99721 tattgcttga cgtaaaacgg atagtggatt tgtttctgtc ttttgttgaa tctttttcac
    99781 ggctcgatag ataatttgat aagccaatga tttttttccg tgtttcagaa tacggttaac
    99841 caacatgtta actaatcgat tacgataaat tggatcggat tttgctgttt ttttttctgc
    99901 agtacctcga cgtgacatga gcgtgaaagg ggttcaagaa tcagttttct ttttataagg
    99961 gctaaaatca cttattttgg cttttttacc ccatattgta gggtggatct cgaaagatat
   100021 gaaagatctc cctccaagcc gtacatacga ctttcatcga atacggcttt ccgcagaatt
   100081 ctatatgtat ctatgagatc gagtatggaa ttctgtttac tcactttaaa ttgagtatcc
   100141 gtttccctcc ctttcctgct aggattggaa atcctgtatt ttacatatcc atacgattga
   100201 gtccttgggt ttccgaaata gtgtaaaaag aagtgcttcg aatcattgct atttgactcg
   100261 gacctgttct aaaaaagtcg aggtatttcg aattgtttgt tgacacggac aaagtcaggg
   100321 aaaacctctg aaattatttc aatattgaac cttggacata taagagttcc gaatcgaatc
   100381 tctttagaaa gaagatcttt tgtctcatgg tagcctgctc cagtcccctt acgaaacttt
   100441 cgttattggg ttagccatac acttcacatg tttctagcga ttcacatggc atcatcaaat
   100501 gatacaagtc ttggataaga atctacaacg cactagaacg cccttgttga cgatccttta
   100561 ctccgacagc atctagggtt cctcgaacaa tgtgatatct cacaccgggt aaatccttaa
   100621 cccttccccc tcttactaag actacagaat gttcttgtaa attatggcca ataccgggta
   100681 tataagcagt gatttcaaat ccagaggtta atcgtactct ggcaacttta cgtaaggcag
   100741 agtttggttt ttttggggtg atagtggaaa agttgacaga taagtcaccc ttactgccac
   100801 tctacagaac cgtacatgag attttcacct catacggctc ctcgttcaat tctttcgaat
   100861 tcattggatc ctttccgcgt tcgagaatcc ctcccttctt ccactccgcc ccgaagagta
   100921 actaggacca atttagtcac gttttcatgt tccaattgaa cactgtccat ttttgattat
   100981 tctcaaagga taagattatt ctctttacca aacatatgcg gatccaatca cgatcttata
   101041 tataagaaga acaaaagatc tttcttgatc aatccctttg cccctcattc ttcaagaata
   101101 aggaagatcc ttttcaagtt tgaatttgtt catttggaat ctgggttctt ctacttcata
   101161 tttatttaat atgaatattt tccctctctt ttttttatat cattccttaa gtcccatagg
   101221 tttgatcctg tagaatttga cccattttct cattgaacga aaggtacgaa ataaatcaga
   101281 ttgataaaag taccatgtga aatcttcggt ttttcccctt cctcgatccc tatcccatag
   101341 gttaggtaca gtgtttgaat caatagagaa ccttttcttc tgtatgaatc gatattattc
   101401 cattccaaat ccttcccgat acctcccaag gaaaatctcg aatttggatc ccaaattgac
   101461 gggttagtgt gagcttatcc atgcggttat gcactctttg aataggaatc cgttttctga
   101521 aagatcctgg ctttcgtact ttggtgggtc tccgagatcc tttcgatgac ctatgttgaa
   101581 gggatatcta tctaatccga tcgattgcgt aaagcccgcg gtagcaacgg aaccggggaa
   101641 agtatacaga aaagacagtt cttttctatt atattagtat tttctattat attagatata
   101701 ttagactatt atattagatt agtattagtt agtgatcccg acttagtgag tctgatgaat
   101761 tgttggcacc agtcctacat tttgtctctg tggaccgagg agaaaagggg ctcggcggga
   101821 agaggagtgt accatgagag aagcaaggag gtcaacctct ttcaaatata caacatggat
   101881 tctggcaatg tagttggact ctcatgtcga tccgaatgaa tcatcctttc cacggaggta
   101941 aatctttgcc tgctaggcaa gaggatagca agttccaaat tctgtctcgg taggacatgt
   102001 atttctatta ctatgaaatt cataaatgaa gtagttaatg gtagggttac cattatcctt
   102061 tttgtagtga cgaatcttgt atgtgttcct aagaaaagga atttgtccat ttttcggggt
   102121 ctcaaagggg cgtggaaacg cataagaact cttgaatgga aaagagatgt aactccagtt
   102181 ccttcggaat cggtagtcaa tcctatttcc gataggggca gttgacaatt gaatccgatt
   102241 ttgaccatta ttttcatatc cgtaatagtg cgaaaagaag gcccggctcc aagttgttca
   102301 agaatagtgg cgttgagttt ctcgaccctt tgacttagga ttagtcagtt ctatttctcg
   102361 atggggcggg gaagggatat aactcagcgg tagagtgtca ccttgacgtg gtggaagtca
   102421 tcagttcgag cctgattatc cctaagccca atgtgagttt ttctagttgg atttgctccc
   102481 ccgccgtcgt tcaatgagaa tggataagag gctcgtggga ttgacgtgag ggggcaggga
   102541 tggctatatt tctgggagcg aactccgggc gaatatgaag cgcatggata caagttatgc
   102601 cttggaatga aagacaattc cgaatccgct ttgtctacga acaaggaagc tataagtaat
   102661 gcaactatga atctcatgga gagttcgatc ctggctcagg atgaacgctg gcggcatgct
   102721 taacacatgc aagtcggacg ggaagtggtg tttccagtgg cggacgggtg agtaacgcgt
   102781 aagaacctgc ccttgggagg ggaacaacag ctggaaacgg ctgctaatac cccgtaggct
   102841 gaggagcaaa aggaggaatc cgcccgagga ggggctcgcg tctgattagc tagttggtga
   102901 ggcaatagct taccaaggcg atgatcagta gctggtccga gaggatgatc agccacactg
   102961 ggactgagac acggcccaga ctcctacggg aggcagcagt ggggaatttt ccgcaatggg
   103021 cgaaagcctg acggagcaat gccgcgtgga ggtagaaggc ccacgggtcg tgaacttctt
   103081 ttcccggaga agaagcaatg acggtatctg gggaataagc atcggctaac tctgtgccag
   103141 cagccgcggt aatacagagg atgcaagcgt tatccggaat gattgggcgt aaagcgtctg
   103201 taggtggctt tttaagtccg ccgtcaaatc ccagggctca accctggaca ggcggtggaa
   103261 actaccaagc tggagtacgg taggggcaga gggaatttcc ggtggagcgg tgaaatgcgt
   103321 agagatcgga aagaacacca acggcgaaag cactctgctg ggccgacact gacactgaga
   103381 gacgaaagct aggggagcga atgggattag ataccccagt agtcctagcc gtaaacgatg
   103441 gatactaggc gctgtgcgta tcgacccgtg cagtgctgta gctaacgcgt taagtatccc
   103501 gcctggggag tacgttcgca agaatgaaac tcaaaggaat tgacgggggc ccgcacaagc
   103561 ggtggagcat gtggtttaat tcgatgcaaa gcgaagaacc ttaccagggc ttgacatgcc
   103621 gcgaatcctc ttgaaagaga ggggtgcctt cgggaacgcg gacacaggtg gtgcatggct
   103681 gtcgtcagct cgtgccgtaa ggtgttgggt taagtcccgc aacgagcgca accctcgtgt
   103741 ttagttgcca tcgttgagtt tggaaccctg aacagactgc cggtgataag ccggaggaag
   103801 gtgaggatga cgtcaagtca tcatgcccct tatgccctgg gcgacacacg tgctacaatg
   103861 gccgggacaa agggtcgcga tcccgcgagg gtgagctaac cccaaaaacc cgtcctcagt
   103921 tcggattgca ggctgcaact cgcctgcatg aagccggaat cgctagtaat cgccggtcag
   103981 ccatacggcg gtgaattcgt tcccgggcct tgtacacacc gcccgtcaca ctatgggagc
   104041 tggccatgcc cgaagtcgtt accttaaccg caaggagggg gatgccgaag gcagggctag
   104101 tgactggagt gaagtcgtaa caaggtagcc gtactggaag gtgcggctgg atcacctcct
   104161 tttcagggag agctaatgct tgttgggtat tttggtttga cactgcttca cacccccaaa
   104221 aaaaaagaag ggagctacgt ctgagttaaa cttggagatg gaagtcttct ttcctttctc
   104281 gacggtgaag taagaccaag ctcatgagct tattatccta ggtcggaaca agttgatagg
   104341 accccctttt ttacgtcccc atgttccccc cgtgtggcga catgggggcg aaaaaaggaa
   104401 agagagggat ggggtttctc tcgcttttgg catagcgggc ccccagtggg aggctcgcac
   104461 gacgggctat tagctcagtg gtagagcgcg cccctgataa ttgcgtcgtt gtgcctgggc
   104521 tgtgagggct ctcagccaca tggatagttc aatgtgctca tcggcgcctg accctgagat
   104581 gtggatcatc caaggcacat tagcatggcg tactcctcct gttcgaaccg gggtttgaaa
   104641 ccaaactcct cctcaggagg atagatgggg cgattcgggt gagatccaat gtagatccaa
   104701 ctttcgattc actcgtggga tccgggcggt ccggggggga ccaccacggc tcctctcttc
   104761 tcgagaatcc atacatccct tatcagtgta tggacagcta tctctcgagc acaggtttag
   104821 gttcggcctc aatgggaaaa taaaatggag cacctaacaa cgcatcttca cagaccaaga
   104881 actacgagat cacccctttc attctggggt gacggaggga tcgtaccatt cgagccgttt
   104941 ttttcttgac tcgaaatggg agcaggtttg aaaaaggatc ttagagtgtc tagggttggg
   105001 ccaggagggt ctcttaacgc cttctttttt cttctcatcg gagttatttc acaaagactt
   105061 gccagggtaa ggaagaaggg gggaacaagc acacttggag agcgcagtac aacggagagt
   105121 tgtatgctgc gttcgggaag gatgaatcgc tcccgaaaag gaatctattg attctctccc
   105181 aattggttgg accgtaggtg cgatgattta cttcacgggc gaggtctctg gttcaagtcc
   105241 aggatggccc agctgcgcca gggaaaagaa tagaagaagc atctgactac ttcatgcatg
   105301 ctccacttgg ctcgggggga tatagctcag ttggtagagc tccgctcttg caattgggtc
   105361 gttgcgatta cgggttggat gtctaattgt ccaggcggta atgatagtat cttgtacctg
   105421 aaccggtggc tcactttttc taagtaatgg ggaagaggac cgaaacgtgc cactgaaaga
   105481 ctctactgag acaaagatgg gctgtcaaga acgtagagga ggtaggatgg gcagttggtc
   105541 agatctagta tggatcgtac atggacggta gttggagtcg gcggctctcc cagggttccc
   105601 tcatctgaga tctctgggga agaggatcaa gttggccctt gcgaacagct tgatgcacta
   105661 tctcccttca accctttgag cgaaatgcgg caaaagaaaa ggaaggaaaa tccatggacc
   105721 gaccccatca tctccacccc gtaggaacta cgagatcacc ccaaggacgc cttcggcatc
   105781 caggggtcac ggaccgacca tagaaccctg ttcaataagt ggaacgcatt agctgtccgc
   105841 tctcaggttg ggcagtcagg gtcggagaag ggcaatgact cattcttagt tagaatggga
   105901 ttccaactca gcaccttttg agtgagattt tgagaagagt tgctctttgg agagcacagt
   105961 acgatgaaag ttgtaagctg tgttcggggg ggagttattg tctatcgttg gcctctatgg
   106021 tagaatcagt cgggggacct gagaggcggt ggtttaccct gcggcggatg tcagcggttc
   106081 gagtccgctt atctccaact cgtgaactta gccgatacaa agctttatga tagcacccaa
   106141 tttttccgat tcggcggttc gatctatgat ttatcattca tggacgttga taagatccat
   106201 ccatttagca gcaccttagg atggcatagc cttaaaagtg aagggcgagg ttcaaacgag
   106261 gaaaggctta cggtggatac ctaggcaccc agagacgagg aagggcgtag taatcgacga
   106321 aatgcttcgg ggagttgaaa ataagcatag atccggagat tcccgaatag ggcaaccttt
   106381 cgaactgctg ctgaatccat gggcaggcaa gagacaacct ggcgaactga aacatcttag
   106441 tagccagagg aaaagaaagc aaaagcgatt cccgtagtag cggcgagcga aatgggagca
   106501 gcctaaaccg tgaaaacggg gttgtgggag agcaatacaa gcgtcgtgct gctaggcgaa
   106561 gcagcccgaa tgctgcaccc tagatggcga aagtccagta gccgaaagca tcactagctt
   106621 atgctctgac ccgagtagca tggggcacgt ggaatcccgt gtgaatcagc aaggaccacc
   106681 ttgcaaggct aaatactcct gggtgaccga tagcgaagta gtaccgtgag ggaagggtga
   106741 aaagaacccc catcggggag tgaaatagaa catgaaaccg taagctccca agcagtggga
   106801 ggagccaggg ctctgaccgc gtgcctgttg aagaatgagc cggcgactca taggcagtgg
   106861 cttggttaag ggaacccacc ggagccgtag cgaaagcgag tcttcatagg gcaattgtca
   106921 ctgcttatgg acccgaacct gggtgatcta tccatgacca ggatgaagct tgggtgaaac
   106981 taagtggagg tccgaaccga ctgatgttga agaatcagcg gatgagttgt ggttaggggt
   107041 gaaatgccac tcgaacccag agctagctgg ttctccccga aatgcgttga ggcgcagcag
   107101 ttgactggac atctaggggt aaagcactgt ttcggtgcgg gccgcgagag cggtaccaaa
   107161 tcgaggcaaa ctctgaatac tagatatgac ctcaaaataa caggggtcaa ggtcggctag
   107221 tgagacgatg ggggataagc ttcatcgtcg agagggaaac agcccggatc accagctaag
   107281 gcccctaaat gatcgctcag tgataaagga ggtaggggtg cagagacagc caggaggttt
   107341 gcctagaagc agccaccctt gaaagagtgc gtaatagctc actgatcgag cgctcttgcg
   107401 ccgaagatga acggggctaa gcgatctgcc gaagctgtgg gatgtaaaaa tacatcggta
   107461 ggggagcgtt ccgccttaga gagaagcctc cgcgcgagcg gtggtggacg aagcggaagc
   107521 gagaatgtcg gcttgagtaa cgcaaacatt ggtgagaatc caatgccccg aaaacctaag
   107581 ggttcctccg caaggttcgt ccacggaggg tgagtcaggg cctaagatca ggccgaaagg
   107641 cgtagtcgat ggacaacagg tgaatattcc tgtactgccc cttgttggtc ccgagggacg
   107701 gaggaggcta ggttagccga aagatggtta tcggttcaag aacgtaaggt gtccctgctt
   107761 tgtcagggta agaaggggta gagaaaatgc ctcgagccaa tgttcgaata ccaggcgcta
   107821 cggcgctgaa gtaacccatg ccatactccc aggaaaagct cgaacgactt tgagcaagag
   107881 ggtacctgta cccgaaaccg acacaggtgg gtaggtagag aatacctagg ggcgcgagac
   107941 aactctctct aaggaactcg gcaaaatagc cccgtaactt cgggagaagg ggtgcctcct
   108001 cacaaagggg gtcgcagtga ccaggcccgg gcgactgttt accaaaaaca caggtctccg
   108061 caaagtcgta agaccatgta tgggggctga cgcctgccca gtgccggaag gtcaaggaag
   108121 ttggtgacct gatgacaggg gagccggcga ccgaagcccc ggtgaacggc ggccgtaact
   108181 ataacggtcc taaggtagcg aaattccttg tcgggtaagt tccgacccgc acgaaaggcg
   108241 taacgatctg ggcactgtct cggagagagg ctcggtgaaa tagacatgtc tgtgaagatg
   108301 cggactacct gcacctggac agaaagaccc tatgaagctt cactgttccc tgggattggc
   108361 tttgggcctt tcctgcgcag cttaggtgga aggcgaagaa ggcctccttc cgggggggcc
   108421 cgagccatca gtgagatacc actctggaag ggctagaatt ctaaccttgt gtcaggacct
   108481 acgggccaag ggacagtctc aggtagacag tttctatggg gcgtaggcct cccaaaaggt
   108541 aacggaggcg tgcaaaggtt tcctcgggcc ggacggagat tggccctcga gtgcaaaggc
   108601 agaagggagc ttgactgcaa gacccacccg tcgagcaggg acgaaagtcg gccttagtga
   108661 tccgacggtg ccgagtggaa gggccgtcgc tcaacggata aaagttactc tagggataac
   108721 aggctgatct tccccaagag ctcacatcga cgggaaggtt tggcacctcg atgtcggctc
   108781 ttcgccacct ggggctgtag tatgttccaa gggttgggct gttcgcccat taaagcggta
   108841 cgtgagctgg gttcagaacg tcgtgagaca gttcggtcca tatccggtgt gggcgttaga
   108901 gcattgagag gacctttccc tagtacgaga ggaccgggaa ggacgcacct ctggtgtacc
   108961 agttatcgtg cccacggtaa acgctgggta gccaagtgcg gagcggataa ctgctgaaag
   109021 catctaagta gtaagcccac cccaagatga gtgctctcct attccgactt ccccagagcc
   109081 tccggtagca cagccgagac agcgacgggt tctctgcccc tgcggggatg gagcgacaga
   109141 agtttttttg agaattcaag agaaggtcac ggcgagacga gccgtttatc attacgatag
   109201 gtgtcaagtg gaagtgcagt gatgtatgca gctgaggcat cctaacagac cggtagactt
   109261 gaaccttgtt cctacatgac ctgatcaatt cgatcaggca ctcgccatct attttcattg
   109321 ttcaaatctt tgacaacacg aaaaaaccat tgttcaactc tttgacaaca tgaaaaaacc
   109381 aaaagctctg ccctccctct ctatctatcc aagggatgga agggcagagg cctttggtgt
   109441 cccctccagt caagaattgg ggcctcacaa tcactagcca atatgctttt ctctcatgcc
   109501 tttcttcgtt catggttcga tattctggtg tcctaggcgt agaggaacca caccaatcca
   109561 tcccgaactt ggtggttaaa ctctactgcg gtgacgatac tgtaggggag gtcctgcgga
   109621 aaaatagctc gacgccagga tgataaaaag cttaacacct ctcattctta ttactttttc
   109681 aatatgaaaa cgaaaaaaaa aaaaaatgaa aaatcaaaag gtcgttttat tcaaaacccc
   109741 aattgtgaca tcccttctct cccacttcac acctcggaac gcacccttct tatagagata
   109801 aacgcgcttt cacatcttct taacccgaaa tggctgggga gaggaaaggt tccttttttt
   109861 gagggtactc ccgggaacag atccagtgga gacggggtgg ggcctgtagc tcagaggatt
   109921 agagcacgtg gctacgaacc acggtgtcgg gggttcgaat ccctcctcgc ccacaaccgg
   109981 cccaaaaggg aagtaccttt ccctctgggg gtaggaaaat catgatcggg atagcgaacc
   110041 aaaagctatg gaacttgggt gtgggtcttt tgtcgaaatg gaatggcttt tctttttctc
   110101 tttttattta ttatttatcg tgaatggggg aatcattaca catagtatgc cctatcagcg
   110161 tatttttttg ttttacgccc cgtaactctt cctcagccag gcttgggcag aatagcagag
   110221 caagtattag tagcataaca aaaaagcctt cctcgtcatt aatatctttg ctcgcggcaa
   110281 ttgtgacctc tcgggagaat cgatgactgc atctttgatg cagtgctagt acatctgaga
   110341 cttcttaatt ggctagttgt aaatagcccc agggctatgg aacaaaggat tatctcggac
   110401 ctagaccgag gtattgatgg tgattttcta atctcgcaga acagaatgtg atacgatgag
   110461 atagaatgca atagaaacaa agacagggaa cgggttacct actcttaacg ggcaaagcga
   110521 gcccctttat tctgaattaa agaattcaga atcaatcaaa tctccccaag taggattcga
   110581 acctacgacc aatcggttaa cagccgaccg ctctaccact gagctactga ggaacaacag
   110641 gagattcgat ctcatagagt tcaattcccg ttcccaaccc atgaccaata tgagctcgaa
   110701 gcttccttcg taactcccgg aacttcttcg tagtggctcc cttacatgcc tcatttcaga
   110761 gggaacctca aagtggctct atttcattat attccatcca tatcccaatt ccattcattt
   110821 aatatccctt tggtgtcatt gacataacag atgtcgtttc tagtctatct ctttctattt
   110881 cttttctata tatggaaagt tcaaaaatca tcatataata atccagaaat tgcaatagaa
   110941 aagaaatagg ggaggtttgt gatgattttt caatcttttc tactaggtaa tctagtatcc
   111001 ttatgcatga agataatcaa ttcggtcgtt gtggtcggac tctattatgg atttctgacc
   111061 acattctcca tagggccctc ttatctcttc cttctccgag ctctggttat ggaagaagga
   111121 accgagaaga aggtatcagc aacaactggt tttattacgg gacagctcat gatgttcata
   111181 tcgatctatt atgcgcctct gcatctagca ttgggtagac ctcatacaat aactgtccta
   111241 gctctaccat atcttttgtt tcatttcttc tggaacaatc acaaacactt ttttgattat
   111301 ggatctacta ccagaaattc aatgcgtaat ctcagcattc aatgtgtatt cctgaataat
   111361 ctcatttttc aattattcaa ccatttcatt ttaccaagtt caatgttagc cagattagtc
   111421 aacatttatc tctttcgatg caacagcaag atcttatttg taacaagtgg ttttgttggt
   111481 tggttaattg gtcacatttt attcatgaaa tggcttggat tggtattagt ctggatacgg
   111541 caaaatcatt ctattagatc gaataagtac attcgatcta ataagtacct tgtgttagaa
   111601 ttgagaaatt ctatggctcg gatctttagt attctcttat ttattacctg tgtctactat
   111661 ttaggcagaa taccctcacc cattcttact aagaaactga aagaagcctc aaaaacagaa
   111721 gaaagggtgg aaagtgagga agaaagagat gtagaaatag aaacagcttc cgaaatgaag
   111781 gggactaaac aggaacaaga gggatccact gaagaagatc cttatccttc tccttccctt
   111841 ttttcggaag aaaggtggga tccggacaaa atcgatgaaa cggaagaaat ccgagtgaat
   111901 ggaaaggaca aaataaagga taaattccac tctcacctta cagagacagg ctataattgt
   111961 aattgtgaat taaaaaaaaa aaaaagaaaa taaggaattt gattcaaaaa gttgaaaaga
   112021 gtaagtaata aactaataaa aagactgaaa cataagctaa atacaagaaa agataagaag
   112081 agatgcgtcc gccccctata tatttgatac cttctcctac aatgaaacta ataaccccaa
   112141 ccccgttagt catcccatca attactcgtc gatcaaaaaa atgagtaaat tcagctaatc
   112201 ctcttatccc accaacaaag aatcttgtat aaaaagcatc tatgtaagca cgattatatg
   112261 accaatcata tatgccattt ataattttgt cccacagaat tctcttagga ccctttttaa
   112321 caaaagaatt aattaactca aaatttttta aagaagaata aatgggttta tataaaaagg
   112381 atgctataaa tattccgaaa taagctatac tgactgaaag aactgcatcc tttaaaaatt
   112441 cattccaatc catcgaatta ttcgactttt gatgcaaaag atttatagac ggagctaacc
   112501 atttcgataa tatatccaaa ttccctccct cttggttgaa aggaattcct agagatccaa
   112561 caaacaaagt aaagagtcct aatacaaata ttgggaatag catagtattg tccgattcat
   112621 aaggatagga ataaaccgct ttatgctcaa aatgagcaat agtcataaaa ggtcgtgtca
   112681 tctttcttcc atttttatca attggatatt tcgtttttga aaaaaaataa gtactttcat
   112741 tattattcat agttaataaa cgagagtttt tcttaactcc gtttttaccc catagagata
   112801 ttgaatagaa gggggttttt tgtttcccac cataattttg aaaatgaacg tttaaatgcc
   112861 cttcaaaggt aagtaaatag atccgaaaca tataaaatgc ggttaatccc gccgtggccc
   112921 aagctattat tgcgaaaatt ggcgaataca accaactatc attaagaatt tcatctttgg
   112981 accaaaaaca agcaagaggt ggaataccac aaagagaaag tgtacctaat aaaaatgtga
   113041 ttttggtaat tggtacatgt tttcttaaac ctcccataag acccatattc tggcttttag
   113101 ctggagaata tccaacaata gtttccattg aatgaataat ggatccggat cctaaaaata
   113161 ataatgcttt ggaataggca tgagtaatca aatgaaataa agcgcttcga taagacccca
   113221 taccaagagc taacatcata taacccaatt gagacattgt ggaataggct aaacctctct
   113281 taatgtcttt ttgagcaaga gctaaagtag ctcctaataa tactgttatt attcctataa
   113341 ccgagatcaa atacattatg taaggtataa ctctgaaaag aggaagaagc cgagctacaa
   113401 gaaaaattcc cgccgctacc atagtagcag catgtataag agccgaaatg ggagtaggcc
   113461 cctccatggc atcaggtaac catacatgaa gggggaattg ggcggattta gcaactgcac
   113521 cggcaaataa gagaacagca cataaagtaa caaataaaaa atcgacttca ttattataaa
   113581 tcaagttatt gaatatttcg aataaatccc taaattcgaa actccctgtt atccaataaa
   113641 aacctaaaat tcctaataat aaaccaaaat cccctacacg attagttaca aacgcttttt
   113701 gacaagcatt tgccgcaaca ggtcgtgtaa accaaaatcc tattaataga taggaacaca
   113761 gcccaaccaa ttcccaaaaa atataaattt gtatcaaatt cgaactagta actaatccca
   113821 acatggaagt actgaaaaaa ctcatataag caaaaaatct caaatagcct tgatcatgag
   113881 ccatataatt atcactataa ataagaacca taattccaac agtagtgatt aatattgaca
   113941 taatagaagt aagtgggtcg atcaagtatc cgaagtctaa agaaaaatca ttattgatga
   114001 tccaagacca tacatattga taaaaagaac tgctatttat ttgctgaata gacaggtaga
   114061 ttgaaaaaac catgactatg cttaacaata aaacactctg aaaagcccac atacggcgaa
   114121 aactttttgt tgccgttgga aaaagaataa gtcccgctcc tattaacata gggactggaa
   114181 gtggaatgaa aggtatgatc cacgcatatt catatgtctg ttccataaaa aagttttgaa
   114241 ttcttaatta attgtttccg attcaccgga tcttacctct tttgaaagga gtcaataaaa
   114301 agtcaaaata tggactaact taaactaatt taaaactaaa atcgaatttt ctattcttac
   114361 ttattctgag tctttgctaa atacttcaac tattgaaatc aagaagttac aattggtcaa
   114421 atgatatgaa agggattaat tactagtctc ttttgaaata ggcctatttt tctccaagtt
   114481 tgaccagtga atcgaacggg gattcaagtt tttcatttca tgaagtaaaa atgcggttct
   114541 tatctttaaa cctttcgagg tattttattg catgtaaatg aaatgtggaa ccataaatgg
   114601 aaatcgagta ttttttggat tctttatttt attttttatt tttattaagt tcaactaatt
   114661 tcctttctac agaacagccg attagcaaat tctataggta tagattttat gaatcaaaaa
   114721 taatgtgaaa taaagatacc agtcaataga gaaccttttt tttacaatta tgaatgtttt
   114781 atggaataga aaaacttgaa aaaaaaaaaa tattgacctt ctttttttat ttccagtatt
   114841 atgcaatttt cacacatctt ttgcctatct cgataatgtt ttattttagg acgacactat
   114901 tagctcgaaa ataaatagta gtaaaaagaa ttcgttttga acaatagatg tctttcacat
   114961 ccagctataa caatgagtaa ttttttaatt tataaatggc agttccaaaa aaacgcactt
   115021 cgacatcaaa aaagcgtatt cgtaaaaata tttggaaaag gaagggatat tcgatagcat
   115081 taaaggcctt ttcattagcg aaatctcttt ctaccgggaa ttcaaaaagt ttttttgtac
   115141 gccaaacaaa aataaataag taataaaacg ttcgaataat ttgaatcaac ttgaaaaaag
   115201 aattcaatta ttcttaaatt attcaattat tatctaattg aataatttaa cgatttccct
   115261 ttcatatttg atattgatta gctcaccaat caatacgtaa tggaactcgc ttcgcttttc
   115321 tgattgatag ataaaataat agaattagga aatcctctat ttactgaata ataacttttt
   115381 tgttgacaaa agaataaaca tcatttctat tccaaggtgg ggagtttcat tttccccatc
   115441 gacctatttg cagaattcca ttaaaaaaaa aattctatat ttccattcta tttccatatc
   115501 tatagaagaa cgtatataaa aatctttagt gaaattagtg aaagttaaga actcattgaa
   115561 actaattgat tctattttga aacctttttg ttttgtctaa ctttctaact ctttattttc
   115621 tgtgaattat tatatggatt cccatgtata tcttgccctt aacccaatag agaaaataat
   115681 tctgtatgat tggttgtcaa ttttgagcga tgcaaaatag gttcttttct ttctattttg
   115741 tcttcaaaat ccattttttg ttttagattt ctgaaataaa taggaaatag ctgattaaac
   115801 aacgaaaaca aaaaattttg gaactctatt ccttaattga gtatagaacg atttagttac
   115861 aagagttcaa ttcgaggaaa gcataaaata taggaaagtc ccaggttaaa taaaaaaaac
   115921 taagactcta aactcaaatc taaaataatg aaccttcaac ttcaaattcc tatttgaaca
   115981 actttttatt gttattgatc catttgaatc attactcaac taaaatagct tcctcaatct
   116041 cgacgattgc ttattcatag gctattatga gttcaagaca ggccgctatg gtgaaattgg
   116101 tagacacgct gctcttagga agcagtgcta atgcatctcg gttcgagtcc gagtggcggc
   116161 ataccgtctt ctaaaaagga taaatagatc ttataatgaa ttcaattccc gatttccttt
   116221 ttagaattat gtaattaagg gactcttctt ttttaagatt ttttatgata ttttcaacct
   116281 tagagcatat attaactcac atttcctttt cgatcgtttc aattgtaatt acaattcatt
   116341 tgataaccct tttagtcgat gaaatcgtaa aactatacga ttcatcagaa aagggcataa
   116401 tagttacttt tttctgtata acaggattat tagttacccg ttggatttct tctggacatt
   116461 tcccactaag cgatttatat gaatcattaa ttttcctttc atggagtttc tcccttattc
   116521 atataattcc gtatttcaaa aaaaatgttt taattttaag taaaataacc ggccctagtg
   116581 ctatttttac ccaaggcttt gctacgtcag gtattttaac tgaaatacac caatctgtaa
   116641 tattagtacc tgctcttcaa tccgagtggt taataatgca cgtaagtatg atgatattgg
   116701 gctatgcagc ccttttatgc ggatcattat tatcagtagc acttctagtg attacatttc
   116761 gaaaaaacag acagcttttt tataagagca atggtttttt aaacgagtca tttttcttgg
   116821 gtgaaaatgt tttacaaaat acttcttttt tttctgctaa aaattattac aggtcccaat
   116881 tgattcaaca attggattat tggagttatc gggttattag tttaggattt gcttttttaa
   116941 ccataggaat cctttcggga gcggtatggg ctaatgaagc gtgggggtcg tattggaatt
   117001 gggacccaaa agaaacttgg gcatttatta cttggatcgt atttgcaatt tatttacata
   117061 ctcgaacaaa tagaaatttg cggggtgcaa attctgcaat tgtagcgtct ataggctttc
   117121 ttataatttg gatatgctat tttggggtca atcttttagg aatagggtta catagttatg
   117181 gttcttttcc atcaacattt aattgaattc aagacaagtt attacaaata caagagcggg
   117241 cggcgcattg tatgaaccag cgtgcggacc gtgtgaatca tcaatacaat atttgattca
   117301 cacggttttc taccatatgt agttcaattt cattgttttt acttaactta agagttaaga
   117361 gaagaaaaaa agaagacttt ttttcattgt ccaagaatgt ttttcaaaac aaacataggt
   117421 ttttttattt cagtcatcca aattatctat aaaaaaaatt agatagaata acttcgacct
   117481 tatcaactgc taaggaaaga acgaaatccg ggtatatacc aatacctatt acgggtaaaa
   117541 agatggagat cgaaagaaat aactctcgcg gtccagaatc aaaaaaagaa tccttcgggg
   117601 cattaaatag cttgtatcca tagaacatct ggcgtgacat agataatgaa taaataggag
   117661 ttaatatcat tccaattgcc attacaaaag taattagtat ttttggaatt aaaagatatt
   117721 tttggccggt aattattcca aaaaaaacta tcaattcggc aacaaaacca ctcatacctg
   117781 gtaatgcaag ggaagccatc gaaaagctac tgaacatcgt gaacattttt ggcattggaa
   117841 tagctattcc gcccatttcg tcaagataaa caaggcggat tctatcataa gtcgttcccg
   117901 ccaagaaaaa aagtgcagca ccaataaatc catgagatat tatttgtaaa agggctccat
   117961 taagtcccgt atcggttaga gaactaattc ctataattat gaaacccata tgagagacag
   118021 aggaataggc tattcttttt tttaaattcc gttggccaag agatgttgaa gctgcataga
   118081 ttatttgtat tgtacctatt atcatcaacc aaggagaaaa tatagaatgg gcatgaggta
   118141 ataattccat attgattcga attaatccat acgctcccat ttttaataaa attccggcta
   118201 gaagcataca agtactgtaa tgtgcttctc catgggtatc tggtaaccat gtgtgtaggg
   118261 ggataatggg cgatttgaca gcaaaagcaa taaaaaatcc aatatagaat attatttcta
   118321 aaaccacagg atatgactga ttaactgatg tttcaaaatt taatgttggt tcattagaac
   118381 catataaagc aacacccaaa actcccatta agagaaaaac agaacccccc gccgtgtaca
   118441 aaataaattt tgtagctgag tacagacgtt tctttcctcc ccacatgcat agaagtagat
   118501 aaacaggaat taattctaac tcccacatga tgaaaaaaag taaaaggtcc cgagacgaaa
   118561 atgatccaat ttgaccactg tacattgcta acatgagaaa atggaataat cgagaatctc
   118621 gagtaactgg ccaagccgct aaagtagcta aagtagtgat aaatcctgtt aataaaatgg
   118681 gtcctataga aagtccatct attcctaatc tccaatggaa atcaaaaaaa ttgatccatt
   118741 tataatcctc cactagttgg attaatggat catccgattg gaaatgataa caaaatgcat
   118801 aagtcgttag aaggagttct aaaatacata tacatatcgt ataccaccta attaccctat
   118861 ttcctttatg gggaagaaag aaaattaagg aacccgcaaa tattggaaaa actacaatta
   118921 ttgttaacca aggaaaataa ttcatagtaa agacaagata cacttggacc ataaaaaccc
   118981 gtgctcaaaa tattttgatt ttcgagcaca ggtttgtcgg taaaaaaaat taaatggatt
   119041 caagtagagt tttctcgaac gtatcaataa gctagaccca tactgcgagt tgtttcatgc
   119101 cataaataaa ctcggacact caagaaatct gttggacagg cggattcaca tctcttacaa
   119161 ccaacacagt cctctgttcg tggagcagaa gctatttgtt tagccttaca accgtcccaa
   119221 ggtatcattt ctaatacatc ggtggggcag gctcggacac attgagtaca tcctatacac
   119281 gtatcataaa tctttactga atgtgacatt gggtctatac gtttttgaat gttataaatt
   119341 ttcgatctag taaacttaga aacgaatcat ataatcatat atttatatac cagatgaatc
   119401 aatgagttat cataattttc taatcaaccc ccttccggat tggtttatga gatatgagag
   119461 agggccaaaa tactttgatt tcttatgttt tgcaaacaag atcacacctt acatagcaaa
   119521 catgctaatt aaaatcgatt tatcaatatt agaatctaga tgattaatac taattattca
   119581 acaaatttga ttggttgata cgagttgatt ttctgttacg gtaaattgat gaaacaatag
   119641 ccagtccaat ggctgcttca gcggctgcaa tagctataac aaaaattgag aaaatgtctc
   119701 cttttaattg acgattatca aaaaaatcag agaatgttac aaaatttata ttaaccgcat
   119761 tcaatataag ttcaagacac ataagggctc taaccatatt tcgacttgtg atcaatccat
   119821 agatcccgat agaaaataaa taggcactca aaacaagtac atgttcaaga atcattaaac
   119881 aactccttat caatctcgac tcctttcaat atgaacaaca attcaaccga ttaaattgac
   119941 tagtatataa caagtatgga acaaagaaat atattggtac tagattgacc caaagtcttt
   120001 ctatttatac aacaggaatt caaatagaat tgaaggaaaa tgagtgtgat aagacagaac
   120061 aaaattttat ttgaattaca agttttaata gaaatttatt attgacgagc tacagcaatt
   120121 gcacctatta aagcaactaa aaggattatt gaaataagct caaatggaag aaaaaaatct
   120181 gttgataaat gaattccaat ttgttgacta ttacttataa aatcttgctc tataatctgg
   120241 tttgatcttg tagtccaaat aatcccgtac catgacgtat ctgaaatagt agtaattagt
   120301 gaaataaaaa gacttataca aaccatcgaa gcaattccat ctcctacggt ccaaagatta
   120361 aaatctttgt aatattctga accattcatg aacatcacag caaaaatgat taaaacattt
   120421 atagctccta cgtaaataag tagctgcgca gcagctacaa aataggagtt agatagaata
   120481 tagaataacg atgtacaaac aagaaccaat cccaaggaaa aggcagaata aattggattg
   120541 ggaagtaata ccactcctag accccctaat ataagacccg atcctagaaa gactaaaaga
   120601 aaatcatgta ttggttcaga taaatccatt ttttataaaa aatcaaaaac gaagaatttc
   120661 atgactttat tgacctgacc aggaaaaaag aagtttttca attttttatg atacttctta
   120721 attgttaatt gaatgaaatt gtaatgggta tgaattgacg tggatgcttt tattttattg
   120781 gaccactatc aattctttat ttgtcgaacg agtagtttaa acctatcgat ttttgatatc
   120841 atttatctac tttgaaacca ttactattat tataactata atatagaaat ccgttttgtt
   120901 ttcaatctaa attaagctag gagtctcatt aaccaaccac tagtttgaat tgaccaagca
   120961 aaaatatcat tcttttagat ccgaactaag ccttcgtaat tcggaatttt tttcgaattt
   121021 agggtttatt cattttttat ttgaggtaaa ttcgaaattg ttcgaattgt gtaatcatca
   121081 attactgaca ttggtaagcg acccaaagcg atttgattat aattcaattc gtgacgatca
   121141 taagtagaaa gttcatattc ttcggtcatt gataaacaat ttgttggaca atactcaacg
   121201 caattaccac aaaatataca gattccaaaa tcaatactgt aattaagcaa tcgtttcttt
   121261 cgaatatcag tttccaactt ccaatcaaca acgggtaaat ctataggaca tacacgcaca
   121321 catacttcac aagcaatgca tttatcaaat tcaaagtgga ttcggcctcg gaaacgttcc
   121381 gatgtgatca atttttcgta ggggtattga atagttacag gtaaacgatt tgcgtgggac
   121441 agggtaatca tgaaaccttg gccgatgtat ctggcggctc gtattgtttg ttgaccataa
   121501 tttatgaatt cagttatcat agggagcata tttagaatat ctataaaaaa gattttatgc
   121561 ttgtttcttt ctcttgtttg agacaagtcg tgaatctaga atattgtagt cttttacagt
   121621 gaaagaagtt gggacgaagt tgtcaataat agattaccta gagaaatagg taaaagaaat
   121681 ttccacccaa gatttaatag ttggtccatt ctcagcctcg gtaaagtcca tcttgttgca
   121741 ataggaatga acaaaaacaa ataagttttg gctaatgtga taaagatacc aattagtgtt
   121801 ccaaagactt tacccccttt atttatgcca aatagctcag gaacaaatat gtacggaata
   121861 gaaagattcc aacctcccaa gtaaagaact gttacaaata atgaagaaac tagtagattc
   121921 agatatgaag caatgtaaaa taaaccaaat ttgatacctg aatattcggt ttgataccct
   121981 gctactaatt cttcttctgc ttctggtaaa tcaaaaggta atctttcaca ctcggctaga
   122041 gaagaaatta gaaaaacgat aaacccgatg ggttgacgcc acaaattcca cccccaaaaa
   122101 ccatattttg actgcgcttc cactatatca actgtactta aactgttaga taatcatagt
   122161 cgatgataac atcactgtgc ccatcgctat tacagaaccg tacgtgagat tttcacctca
   122221 tacggctcct cagaggtcac aaataaatct aaggaccctt tcctattctt tatcttgata
   122281 tgtttgtcag atagagtaaa aatctatcct aaggtcccaa attagaccaa tggaattctg
   122341 tctgctatat ttaaaactaa taaatacggg cttctgaatt gatctcatct tttaataatt
   122401 ttcatttttc tttgttgatt aataacctta tcattaaata aaatgcgctt tatagcaata
   122461 tcacatatac atttcaacct cgaattttca attacgaaaa aaattagaga gtccattagt
   122521 tcatgaatca tgacaaaaaa tttctctctc gaaatagaaa tcaaaatgga attataggaa
   122581 agaaagaata aaaacaaaaa aagaaaaaag taagaaaaaa aagacatccc ccctttttgc
   122641 ttttgcaatt agattctttt ctttctattt ctattttatt tcattcctat tctcctttct
   122701 cagaaaaagg gcctttaacc aaagtaaaag attacttcgt tcttgatagt tatttactta
   122761 ctcagtggat aggaacatac tctggatcag aatcatgggg agtacttctt gatcatttct
   122821 acgaacgtaa agccccaatt cgaattcctt ttatgtacag aaatatcctc ttggataact
   122881 tacataatct caattactaa tcctttgtgt atcttggtct tcctaaccat ccactcattt
   122941 ttgctttcaa cctcccgttg tggaaatcca tctatggtaa tagacagtaa aaactccata
   123001 cagttgatct tttgaacccg cttcaagcta tcatgacaat tcaccaatct tggggtaaac
   123061 aatctctatt gcttatgttt acttttttca acatttgatt cttgtacata ggaaatgaga
   123121 ctcaaccttt ttactgcaaa tttagaagcc gttttctttc actcatataa ctatctggtt
   123181 tagttcatca acccaaatgc tgaataaaaa tgaaaatata tatattcaat caaatctttt
   123241 tacctttgtt tctcgaaaga aaagaatttg gagaaatttt aggtctcacc gaatcacacg
   123301 tagagatatt gataacacac atagagctaa tggtatttca taactaattg attgagcagc
   123361 tgcccgtaga ccacctaaaa aggaatattt attatttgat ccatatcccg acataagaag
   123421 tccaatggga gcaatacttg aaatggcaat ccagaaaaaa acaccaatac taagatcggc
   123481 tagaacaagg cgatcaccaa aaggaattac tgaataactt agaaagatgg atattactgc
   123541 tatggatggt ccgatactga ataaacgagt atctcctgta gatggaataa ggttctcttt
   123601 caaaagtagt tttatcccat ctgctagagc ttgaagaatt cctaaagggc cagcatattc
   123661 aggtccgata cgttgttgta ttcctgcaga tatttctctt tctaaccaaa caattactag
   123721 tacacctatt gtgattccta atacaagagt caaaataggg aaaagcatcc atatgatccc
   123781 atagacttct tttaaggatt ccaatttgga aaaagaattg atagtttcta tttctgttgt
   123841 atcaattatc atttcaacga tcaacttctc ccataatgat atctatgcta cctagtattg
   123901 tcataatatc agccaatttc attcttttaa ctaactgagg aagaatttgc aaattgataa
   123961 aacctggtgg gcgaattttc catctccaag gaaaaacgct ctgatctcct atgagaaaaa
   124021 ttcccaattc tccttttggg gcttcaactc tcacataaag ttcttgtttc gacaattcaa
   124081 aagttggaga aggtttttta ctaataaacc gatattcaaa atcattccat tcaggatctt
   124141 ttaatctgtc aaaacgtcgg atttctaaat tttcgtaagg ccctcctgga attccttcca
   124201 gagcctgttg aataatcttt atggattctg tcatttcacc gattcgtact aaataacgag
   124261 ctaatgaatc cccttctcgt tgccattgaa cctgccaatc aaattcgtcg taagactcat
   124321 aatgatcaac tttacgaaga tcccattcta ttccggaagc tcgtagcatt ggtcccgata
   124381 aaccccaatt taatgcttcg tctcccccaa taatgcctac gccttcaact cgttctaaaa
   124441 aaacaggatt ccgggtaata agtttttgat actcagcaac ccctgttaaa aaataatcgc
   124501 aaaaatccaa acatttatct atccagccat agggtagatc ggcagccact cccccgatac
   124561 gaaaaaaatt atgcatcatt cgcataccgg tggcagcttc gaagaggtca tatatcaatt
   124621 ctctttctcg aaaaatatag aagaaagggg tctgcgcacc aatatccgcc ataaaagggc
   124681 ctagccataa caaatgagaa gctatccgac tcaactccaa cataatgact ctgatatagc
   124741 tagccctttt aggtacttga atattgccta attgttcggg tccatttatg gttattgctt
   124801 ctgtgaacat agtagctaaa taatcccaac gtgttacata aggcaaatat tgtataattg
   124861 ttcggttttc cgcaattttc tccatccctc tatgtaaata acccaatatt ggttcgcagt
   124921 cgacaacatc ttcaccatct agagtaacga tgagtcgaag aacaccgtgc attgatgggt
   124981 gctgaggccc catattgact atcatgaggt cttttcttgt agttggtgca gtcataagtt
   125041 ttttaccgat tcattcttcc atgaattgct gaaagtgaaa agaagttcat caaaatttaa
   125101 tcgaaacata taagttaaaa tgaaatgact cttcaaataa atcaaattaa cgagtttttg
   125161 tctctcgaat gtccaactga ttaattaatt ctttataacg tactctattt ttttttgaca
   125221 aataagctag cagtcgttga cgttttccca aaattttctt caaacctctc tgagataaat
   125281 agtctttttt gtgcaattct aaatgtgaag taagtctccg tatcttatta gtgaaattga
   125341 atacttgaaa ttcaacagac cctctctttt cttcttgaga aataactgaa atgacagaat
   125401 tttttaccat aaaagaattt cccctttctt tattttacag atatggattt tagcgatcag
   125461 taataataat gccagtaatt tgaacgtggt atatagactt aatttgttta tgaactccta
   125521 attttatcaa ttccaataaa ttaatcaaat tcaaaatttg attcagatag gaatccaaaa
   125581 agatggtagg tacatttttt tcattcacaa aagcgactaa tttaaaccta aaatcctaaa
   125641 atgaagaaga ttctgttgat tcatttctag atcgaattga taccttattg atttagtatc
   125701 gtctactcga attagattcg aatgagatgt aagacaaagc atgtgtacgt ttgtttactt
   125761 tcagatactc tatacgagac agggtatata gtactattaa tttattttca atcgtggata
   125821 catatgtatc cttaagatac tgaaacgact accattattg gtatcaaacc aataacgatt
   125881 catacaagct aaatcttcta atcgataatt aggccaaaga aagaacttca agttaattaa
   125941 ttcatttttc tctttataaa gaggtttcct ttcatccaaa aattgactcc agttttttac
   126001 attgttttcg ttgcaaaata ctgaatttct atcgacgcca ttccaattca aagaatttaa
   126061 aaaacttcga attctcaatt ctctacgacg tctagaccat aaaatatttt caggaacaag
   126121 caaatcaaaa tgatttttgt ctgtatttat tctttgagtt tgaggttgca gaatgaattc
   126181 atcaaaattc tttttatcaa cagatctttg ttctgggtat ctttgattag tttggtgttt
   126241 acttttatga accaaggaaa tacctatggt ttgatacata ataaattgtc cattattttt
   126301 tacagacaac cgaataggtt cgataatcaa tatccccttc ttcatcaatt ctgtaagagt
   126361 taaattcttc tgaatcagca ttatatccaa actcatttct ctcctttgaa ttgatgatat
   126421 agcaattttg cttggattta tcagtcgaag caggagacaa tataccttga tattctcgat
   126481 cattctttga ttcaaagcat cgttccatct caattgaaaa agcaaataac gtttcaagaa
   126541 caaatctagt tctgcttccg tgttgctttt gtattgtttt ttctttttac ccttctttgt
   126601 gtctgattcc gcgtaatctt ttttaagagc gttttgatgt tttgagagaa caggacccag
   126661 attccctttg ttttctatat ctgatccacg ctctttttct ccttgactcg cgggttcttt
   126721 tgcttcttga attcgattct ttattttttt atttgatcgt agaaaaaagt tttgtttttg
   126781 gtttttattg atgtttttat tttgactaag attttcattt gtattcaaat ttaaaagaag
   126841 taatttgctt ggtataatcc acggttttat tttatataca ttataaagtg gtacaaattc
   126901 tgggaagaac caaaattcca gattcaatat gggacgattt aatagttttt cattcattcc
   126961 catccaatca aaaaagtctt ttttcgaatt tttttgattg ttttctggat tttgatgaat
   127021 cgtaagataa aaaaggcctt ttttgtcaat tttatcaatt atttgataat tattaatacc
   127081 aattttagta tttggattac tgttggtatc gatcttaacc caagcctcaa tatcttcttt
   127141 ttgtctaaga gaaaaatgga taattttcca atcaaaatat tttctatcga gatttctttc
   127201 tatatataga atattgcctt ttcttagata attattgata tgaagattgc cgagcatatc
   127261 aaaaaagttg tgtttggacg tgttggaatt agaagaaatt tcgaggttct tatttacttg
   127321 aaagggtaat ctagaaataa aagagtcatt tttattttca taattaatcg atttatatgc
   127381 taaaagatca tatctataac attttttaaa attatctttt tggtttgcta atgaatagag
   127441 ttcagaatca ttttcttttt tgtaatgaat taatgggtct ttttcatatg aattccattt
   127501 gtttaaattt cgattttgag ccatacaact ttgattaacc ctatttcgcc atttttgtgg
   127561 cattaatcta gaccatctaa tctgagataa atcgtattga taatgccgtc ttaaccagtt
   127621 tttccattga ttgattctat aactctgaag tttcttatgt tttaattcag aatgaaatat
   127681 tcctagtgtt ctaaaatagt cctttatttt agtcttaagg aaaaaagacg ctctgttata
   127741 ttgaagaaca gatcttaatt tagacaaatt aataacttgg gtttgtgata atttgtaaaa
   127801 tacatatgct tgtgacaagt aggataaatc aaaaaaaata tgtgaatttt tcttactaat
   127861 attataaagt gactttttta tagtcgaaat aaagtgcatt tttttttgat tattaatttt
   127921 ttctttattt atttcattat tggaaatgta tttatcaatc aatttgttta ttgattcaag
   127981 aaagcgttgt gtattaattc tgggaatatt aatgatagat aaaaatggat cgatgtataa
   128041 tctttgaatg aataatttta gaaaataatg gaatttccat attaatcgag tatttcttct
   128101 ttttaatatt tggaaaatat tttttggcga ttcgaatttt ttaatattat ttgttttatt
   128161 aggactaatg tctatttctg gagttacttt ctttttctct tttgtaattc tttctatttg
   128221 atttttgatt gtacttgttc tatcagtcaa atccttcatt ttgctttcta tcagtgaaga
   128281 atttggccaa tttccagatt caatttgact aaatgattcg ttaattatct gattactaat
   128341 tagagaatct ttttcttttt tcgtttcatt cgattcatct atttctttga atctaaataa
   128401 tacaattgga tttatttttg aaacttcttt tttcattttt ttgataaata gactactttt
   128461 gataagccat tttttggttt cttttgaaac tcttcgaaat aattttattt ttccttttaa
   128521 aacttttaga gttataaaat atttcttttt gaattttcca attttttttt cgagttcctt
   128581 aaaaatgggc tcaaaaaagg aagggcgttt tcggggagaa ccaaagggaa gttcagcttc
   128641 cattccccaa actgttaaaa aacaaaaatc atctttttgt tttttctttt tcattagctc
   128701 tccacgggag gagtacagtt tagatatatg ccaaggtttc agacaaaaag gaaataatat
   128761 tttgatctga atgccatctt tcaaccaatt ttttggaaat tctgtttctg ataattgaac
   128821 accattataa gtacatttaa tatgcatttc tctattccat tcctgcaaat cttcagacca
   128881 ttcaggaagt tgcaagaata acatacgccc gagatttttg gctattatca atgaaggtaa
   128941 tacaatatat tttcgaagaa ttgattgagt tattaacatg taacctctta ttatttgcgc
   129001 aaaaggaatg gtatcccagg cttctgctat ctctatccgt gctttttcct ttcttttgtt
   129061 ctcccctttt ttgtcctttt cctttttctc ttctcttttt gtttgttctt ctctagactc
   129121 tagaatcttg aattctcctt ctttacctga ccaatttaga aaaattggtt taatcagtcc
   129181 agaaatatca aaagaaaaaa gaaggggggg ggttattctg tcaagaaaaa ggggggaatg
   129241 cacatttgct tgaaagagtt tccaaataac tgttttgcgc ctttgagccc gcatagagcc
   129301 tttgattata ccttgccgaa aatctggttg ttgcgaatag cgtattaaag ccacttcctt
   129361 tgtttgatct tgatctgcgg tatcagtatc tttggtatca ggatcgttat tctggttgtt
   129421 ggcagtaaaa atcactacac gtttggcttt tcttgaacga atttgatgat ccagtggtac
   129481 gccctcttga tagtcgcccg attgttgttc caattcggtg attaatttat gtgaccagcg
   129541 aggtactttt ttactgattt cttttattcc aatcgattgt ttttcagatg ttgtcccatt
   129601 aggatcaatt gcagtgaata caaattttac aaatttcgtt cgtttttctg aattcactct
   129661 tccctggtct tggtctgaaa ataaagaaag gtctttcaaa tttaaactcg attttggttc
   129721 gttaccaaat tcattgatta aagttaagaa ctcgtcaatt tccgttgata atggtttttt
   129781 atcaaccgta tccacttttt gttcaaattc ttggtaatca gtattcggaa gaaagatagt
   129841 atgaatccta tttattctaa ctctctcttt caaattttct agcgaagtat tgtttatgat
   129901 tgaagatgaa aacggttttt tgattgttcc tcgatatggt ccatttaaca aaggatcata
   129961 cattttaggc acgtattctt ttttagtatc atcattacac aatctagtcc ttgtttcgag
   130021 tatatcgaga gaaaaagatt ccttgtctag aacttcaagt cgatttaaaa attccttatt
   130081 cagattatta cttttttctt tgttggtaga aatccattga ttgtccagtt cattagggag
   130141 cgttttttgg agtgacaata ggggtatcct tctttttatc attttccaaa aagttgctaa
   130201 acttggcggg tatgtaaaag atattctttg ttttccatca cttttacatg tgtcaaaaaa
   130261 atattgtgac atttccgttc ttacggcctg ttcaaatcga ttattcttta tgtagcgaaa
   130321 tggtcgattc catcgattat aatcgaaaag aagactcaca agaggttgtt gaaaccagaa
   130381 gaggtcttta ttttcatttt ttttatcaag cagttgcaat tttaaaattt ctggatttcc
   130441 cgtgttatta ttattcagat aagaatcctc ataatcataa attggactat tactagtatt
   130501 aatattgtta tagcctgtct ctgtaaggtg agagtggaat ttatccttta ttttgtcctt
   130561 tccattcact cggatttctt ccgtttcatc gattttgtcc ggatcccacc tttcttccga
   130621 aaaaagggaa ggagaaggat aaggatcttc ttcagtggat ccctcttgtt cctgtttagt
   130681 ccccttcatt tcggaagctg tttctatttc tacatctctt tcttcctcac tttccaccct
   130741 ttcttctgtt tttgaggctt ctttcagttt cttagtaaga atgggtgagg gtattctgcc
   130801 taaatagtag acacaggtaa taaataagag aatactaaag atccgagcca tagaatttct
   130861 caattctaac acaaggtact tattagatcg aatgtactta ttcgatctaa tagaatgatt
   130921 ttgccgtatc cagactaata ccaatccaag ccatttcatg aataaaatgt gaccaattaa
   130981 ccaaccaaca aaaccacttg ttacaaataa gatcttgctg ttgcatcgaa agagataaat
   131041 gttgactaat ctggctaaca ttgaacttgg taaaatgaaa tggttgaata attgaaaaat
   131101 gagattattc aggaatacac attgaatgct gagattacgc attgaatttc tggtagtaga
   131161 tccataatca aaaaagtgtt tgtgattgtt ccagaagaaa tgaaacaaaa gatatggtag
   131221 agctaggaca gttattgtat gaggtctacc caatgctaga tgcagaggcg cataatagat
   131281 cgatatgaac atcatgagct gtcccgtaat aaaaccagtt gttgctgata ccttcttctc
   131341 ggttccttct tccataacca gagctcggag aaggaagaga taagagggcc ctatggagaa
   131401 tgtggtcaga aatccataat agagtccgac cacaacgacc gaattgatta tcttcatgca
   131461 taaggatact agattaccta gtagaaaaga ttgaaaaatc atcacaaacc tcccctattt
   131521 cttttctatt gcaatttctg gattattata tgatgatttt tgaactttcc atatatagaa
   131581 aagaaataga aagagataga ctagaaacga catctgttat gtcaatgaca ccaaagggat
   131641 attaaatgaa tggaattggg atatggatgg aatataatga aatagagcca ctttgaggtt
   131701 ccctctgaaa tgaggcatgt aagggagcca ctacgaagaa gttccgggag ttacgaagga
   131761 agcttcgagc tcatattggt catgggttgg gaacgggaat tgaactctat gagatcgaat
   131821 ctcctgttgt tcctcagtag ctcagtggta gagcggtcgg ctgttaaccg attggtcgta
   131881 ggttcgaatc ctacttgggg agatttgatt gattctgaat tctttaattc agaataaagg
   131941 ggctcgcttt gcccgttaag agtaggtaac ccgttccctg tctttgtttc tattgcattc
   132001 tatctcatcg tatcacattc tgttctgcga gattagaaaa tcaccatcaa tacctcggtc
   132061 taggtccgag ataatccttt gttccatagc cctggggcta tttacaacta gccaattaag
   132121 aagtctcaga tgtactagca ctgcatcaaa gatgcagtca tcgattctcc cgagaggtca
   132181 caattgccgc gagcaaagat attaatgacg aggaaggctt ttttgttatg ctactaatac
   132241 ttgctctgct attctgccca agcctggctg aggaagagtt acggggcgta aaacaaaaaa
   132301 atacgctgat agggcatact atgtgtaatg attcccccat tcacgataaa taataaataa
   132361 aaagagaaaa agaaaagcca ttccatttcg acaaaagacc cacacccaag ttccatagct
   132421 tttggttcgc tatcccgatc atgattttcc tacccccaga gggaaaggta cttccctttt
   132481 gggccggttg tgggcgagga gggattcgaa cccccgacac cgtggttcgt agccacgtgc
   132541 tctaatcctc tgagctacag gccccacccc gtctccactg gatctgttcc cgggagtacc
   132601 ctcaaaaaaa ggaacctttc ctctccccag ccatttcggg ttaagaagat gtgaaagcgc
   132661 gtttatctct ataagaaggg tgcgttccga ggtgtgaagt gggagagaag ggatgtcaca
   132721 attggggttt tgaataaaac gaccttttga tttttcattt tttttttttt tcgttttcat
   132781 attgaaaaag taataagaat gagaggtgtt aagcttttta tcatcctggc gtcgagctat
   132841 ttttccgcag gacctcccct acagtatcgt caccgcagta gagtttaacc accaagttcg
   132901 ggatggattg gtgtggttcc tctacgccta ggacaccaga atatcgaacc atgaacgaag
   132961 aaaggcatga gagaaaagca tattggctag tgattgtgag gccccaattc ttgactggag
   133021 gggacaccaa aggcctctgc ccttccatcc cttggataga tagagaggga gggcagagct
   133081 tttggttttt tcatgttgtc aaagagttga acaatggttt tttcgtgttg tcaaagattt
   133141 gaacaatgaa aatagatggc gagtgcctga tcgaattgat caggtcatgt aggaacaagg
   133201 ttcaagtcta ccggtctgtt aggatgcctc agctgcatac atcactgcac ttccacttga
   133261 cacctatcgt aatgataaac ggctcgtctc gccgtgacct tctcttgaat tctcaaaaaa
   133321 acttctgtcg ctccatcccc gcaggggcag agaacccgtc gctgtctcgg ctgtgctacc
   133381 ggaggctctg gggaagtcgg aataggagag cactcatctt ggggtgggct tactacttag
   133441 atgctttcag cagttatccg ctccgcactt ggctacccag cgtttaccgt gggcacgata
   133501 actggtacac cagaggtgcg tccttcccgg tcctctcgta ctagggaaag gtcctctcaa
   133561 tgctctaacg cccacaccgg atatggaccg aactgtctca cgacgttctg aacccagctc
   133621 acgtaccgct ttaatgggcg aacagcccaa cccttggaac atactacagc cccaggtggc
   133681 gaagagccga catcgaggtg ccaaaccttc ccgtcgatgt gagctcttgg ggaagatcag
   133741 cctgttatcc ctagagtaac ttttatccgt tgagcgacgg cccttccact cggcaccgtc
   133801 ggatcactaa ggccgacttt cgtccctgct cgacgggtgg gtcttgcagt caagctccct
   133861 tctgcctttg cactcgaggg ccaatctccg tccggcccga ggaaaccttt gcacgcctcc
   133921 gttacctttt gggaggccta cgccccatag aaactgtcta cctgagactg tcccttggcc
   133981 cgtaggtcct gacacaaggt tagaattcta gcccttccag agtggtatct cactgatggc
   134041 tcgggccccc ccggaaggag gccttcttcg ccttccacct aagctgcgca ggaaaggccc
   134101 aaagccaatc ccagggaaca gtgaagcttc atagggtctt tctgtccagg tgcaggtagt
   134161 ccgcatcttc acagacatgt ctatttcacc gagcctctct ccgagacagt gcccagatcg
   134221 ttacgccttt cgtgcgggtc ggaacttacc cgacaaggaa tttcgctacc ttaggaccgt
   134281 tatagttacg gccgccgttc accggggctt cggtcgccgg ctcccctgtc atcaggtcac
   134341 caacttcctt gaccttccgg cactgggcag gcgtcagccc ccatacatgg tcttacgact
   134401 ttgcggagac ctgtgttttt ggtaaacagt cgcccgggcc tggtcactgc gacccccttt
   134461 gtgaggaggc accccttctc ccgaagttac ggggctattt tgccgagttc cttagagaga
   134521 gttgtctcgc gcccctaggt attctctacc tacccacctg tgtcggtttc gggtacaggt
   134581 accctcttgc tcaaagtcgt tcgagctttt cctgggagta tggcatgggt tacttcagcg
   134641 ccgtagcgcc tggtattcga acattggctc gaggcatttt ctctacccct tcttaccctg
   134701 acaaagcagg gacaccttac gttcttgaac cgataaccat ctttcggcta acctagcctc
   134761 ctccgtccct cgggaccaac aaggggcagt acaggaatat tcacctgttg tccatcgact
   134821 acgcctttcg gcctgatctt aggccctgac tcaccctccg tggacgaacc ttgcggagga
   134881 acccttaggt tttcggggca ttggattctc accaatgttt gcgttactca agccgacatt
   134941 ctcgcttccg cttcgtccac caccgctcgc gcggaggctt ctctctaagg cggaacgctc
   135001 ccctaccgat gtatttttac atcccacagc ttcggcagat cgcttagccc cgttcatctt
   135061 cggcgcaaga gcgctcgatc agtgagctat tacgcactct ttcaagggtg gctgcttcta
   135121 ggcaaacctc ctggctgtct ctgcacccct acctccttta tcactgagcg atcatttagg
   135181 ggccttagct ggtgatccgg gctgtttccc tctcgacgat gaagcttatc ccccatcgtc
   135241 tcactagccg accttgaccc ctgttatttt gaggtcatat ctagtattca gagtttgcct
   135301 cgatttggta ccgctctcgc ggcccgcacc gaaacagtgc tttaccccta gatgtccagt
   135361 caactgctgc gcctcaacgc atttcgggga gaaccagcta gctctgggtt cgagtggcat
   135421 ttcaccccta accacaactc atccgctgat tcttcaacat cagtcggttc ggacctccac
   135481 ttagtttcac ccaagcttca tcctggtcat ggatagatca cccaggttcg ggtccataag
   135541 cagtgacaat tgccctatga agactcgctt tcgctacggc tccggtgggt tcccttaacc
   135601 aagccactgc ctatgagtcg ccggctcatt cttcaacagg cacgcggtca gagccctggc
   135661 tcctcccact gcttgggagc ttacggtttc atgttctatt tcactccccg atgggggttc
   135721 ttttcaccct tccctcacgg tactacttcg ctatcggtca cccaggagta tttagccttg
   135781 caaggtggtc cttgctgatt cacacgggat tccacgtgcc ccatgctact cgggtcagag
   135841 cataagctag tgatgctttc ggctactgga ctttcgccat ctagggtgca gcattcgggc
   135901 tgcttcgcct agcagcacga cgcttgtatt gctctcccac aaccccgttt tcacggttta
   135961 ggctgctccc atttcgctcg ccgctactac gggaatcgct tttgctttct tttcctctgg
   136021 ctactaagat gtttcagttc gccaggttgt ctcttgcctg cccatggatt cagcagcagt
   136081 tcgaaaggtt gccctattcg ggaatctccg gatctatgct tattttcaac tccccgaagc
   136141 atttcgtcga ttactacgcc cttcctcgtc tctgggtgcc taggtatcca ccgtaagcct
   136201 ttcctcgttt gaacctcgcc cttcactttt aaggctatgc catcctaagg tgctgctaaa
   136261 tggatggatc ttatcaacgt ccatgaatga taaatcatag atcgaaccgc cgaatcggaa
   136321 aaattgggtg ctatcataaa gctttgtatc ggctaagttc acgagttgga gataagcgga
   136381 ctcgaaccgc tgacatccgc cgcagggtaa accaccgcct ctcaggtccc ccgactgatt
   136441 ctaccataga ggccaacgat agacaataac tcccccccga acacagctta caactttcat
   136501 cgtactgtgc tctccaaaga gcaactcttc tcaaaatctc actcaaaagg tgctgagttg
   136561 gaatcccatt ctaactaaga atgagtcatt gcccttctcc gaccctgact gcccaacctg
   136621 agagcggaca gctaatgcgt tccacttatt gaacagggtt ctatggtcgg tccgtgaccc
   136681 ctggatgccg aaggcgtcct tggggtgatc tcgtagttcc tacggggtgg agatgatggg
   136741 gtcggtccat ggattttcct tccttttctt ttgccgcatt tcgctcaaag ggttgaaggg
   136801 agatagtgca tcaagctgtt cgcaagggcc aacttgatcc tcttccccag agatctcaga
   136861 tgagggaacc ctgggagagc cgccgactcc aactaccgtc catgtacgat ccatactaga
   136921 tctgaccaac tgcccatcct acctcctcta cgttcttgac agcccatctt tgtctcagta
   136981 gagtctttca gtggcacgtt tcggtcctct tccccattac ttagaaaaag tgagccaccg
   137041 gttcaggtac aagatactat cattaccgcc tggacaatta gacatccaac ccgtaatcgc
   137101 aacgacccaa ttgcaagagc ggagctctac caactgagct atatcccccc gagccaagtg
   137161 gagcatgcat gaagtagtca gatgcttctt ctattctttt ccctggcgca gctgggccat
   137221 cctggacttg aaccagagac ctcgcccgtg aagtaaatca tcgcacctac ggtccaacca
   137281 attgggagag aatcaataga ttccttttcg ggagcgattc atccttcccg aacgcagcat
   137341 acaactctcc gttgtactgc gctctccaag tgtgcttgtt ccccccttct tccttaccct
   137401 ggcaagtctt tgtgaaataa ctccgatgag aagaaaaaag aaggcgttaa gagaccctcc
   137461 tggcccaacc ctagacactc taagatcctt tttcaaacct gctcccattt cgagtcaaga
   137521 aaaaaacggc tcgaatggta cgatccctcc gtcaccccag aatgaaaggg gtgatctcgt
   137581 agttcttggt ctgtgaagat gcgttgttag gtgctccatt ttattttccc attgaggccg
   137641 aacctaaacc tgtgctcgag agatagctgt ccatacactg ataagggatg tatggattct
   137701 cgagaagaga ggagccgtgg tggtcccccc cggaccgccc ggatcccacg agtgaatcga
   137761 aagttggatc tacattggat ctcacccgaa tcgccccatc tatcctcctg aggaggagtt
   137821 tggtttcaaa ccccggttcg aacaggagga gtacgccatg ctaatgtgcc ttggatgatc
   137881 cacatctcag ggtcaggcgc cgatgagcac attgaactat ccatgtggct gagagccctc
   137941 acagcccagg cacaacgacg caattatcag gggcgcgctc taccactgag ctaatagccc
   138001 gtcgtgcgag cctcccactg ggggcccgct atgccaaaag cgagagaaac cccatccctc
   138061 tctttccttt tttcgccccc atgtcgccac acggggggaa catggggacg taaaaaaggg
   138121 ggtcctatca acttgttccg acctaggata ataagctcat gagcttggtc ttacttcacc
   138181 gtcgagaaag gaaagaagac ttccatctcc aagtttaact cagacgtagc tcccttcttt
   138241 ttttttgggg gtgtgaagca gtgtcaaacc aaaataccca acaagcatta gctctccctg
   138301 aaaaggaggt gatccagccg caccttccag tacggctacc ttgttacgac ttcactccag
   138361 tcactagccc tgccttcggc atccccctcc ttgcggttaa ggtaacgact tcgggcatgg
   138421 ccagctccca tagtgtgacg ggcggtgtgt acaaggcccg ggaacgaatt caccgccgta
   138481 tggctgaccg gcgattacta gcgattccgg cttcatgcag gcgagttgca gcctgcaatc
   138541 cgaactgagg acgggttttt ggggttagct caccctcgcg ggatcgcgac cctttgtccc
   138601 ggccattgta gcacgtgtgt cgcccagggc ataaggggca tgatgacttg acgtcatcct
   138661 caccttcctc cggcttatca ccggcagtct gttcagggtt ccaaactcaa cgatggcaac
   138721 taaacacgag ggttgcgctc gttgcgggac ttaacccaac accttacggc acgagctgac
   138781 gacagccatg caccacctgt gtccgcgttc ccgaaggcac ccctctcttt caagaggatt
   138841 cgcggcatgt caagccctgg taaggttctt cgctttgcat cgaattaaac cacatgctcc
   138901 accgcttgtg cgggcccccg tcaattcctt tgagtttcat tcttgcgaac gtactcccca
   138961 ggcgggatac ttaacgcgtt agctacagca ctgcacgggt cgatacgcac agcgcctagt
   139021 atccatcgtt tacggctagg actactgggg tatctaatcc cattcgctcc cctagctttc
   139081 gtctctcagt gtcagtgtcg gcccagcaga gtgctttcgc cgttggtgtt ctttccgatc
   139141 tctacgcatt tcaccgctcc accggaaatt ccctctgccc ctaccgtact ccagcttggt
   139201 agtttccacc gcctgtccag ggttgagccc tgggatttga cggcggactt aaaaagccac
   139261 ctacagacgc tttacgccca atcattccgg ataacgcttg catcctctgt attaccgcgg
   139321 ctgctggcac agagttagcc gatgcttatt ccccagatac cgtcattgct tcttctccgg
   139381 gaaaagaagt tcacgacccg tgggccttct acctccacgc ggcattgctc cgtcaggctt
   139441 tcgcccattg cggaaaattc cccactgctg cctcccgtag gagtctgggc cgtgtctcag
   139501 tcccagtgtg gctgatcatc ctctcggacc agctactgat catcgccttg gtaagctatt
   139561 gcctcaccaa ctagctaatc agacgcgagc ccctcctcgg gcggattcct ccttttgctc
   139621 ctcagcctac ggggtattag cagccgtttc cagctgttgt tcccctccca agggcaggtt
   139681 cttacgcgtt actcacccgt ccgccactgg aaacaccact tcccgtccga cttgcatgtg
   139741 ttaagcatgc cgccagcgtt catcctgagc caggatcgaa ctctccatga gattcatagt
   139801 tgcattactt atagcttcct tgttcgtaga caaagcggat tcggaattgt ctttcattcc
   139861 aaggcataac ttgtatccat gcgcttcata ttcgcccgga gttcgctccc agaaatatag
   139921 ccatccctgc cccctcacgt caatcccacg agcctcttat ccattctcat tgaacgacgg
   139981 cgggggagca aatccaacta gaaaaactca cattgggctt agggataatc aggctcgaac
   140041 tgatgacttc caccacgtca aggtgacact ctaccgctga gttatatccc ttccccgccc
   140101 catcgagaaa tagaactgac taatcctaag tcaaagggtc gagaaactca acgccactat
   140161 tcttgaacaa cttggagccg ggccttcttt tcgcactatt acggatatga aaataatggt
   140221 caaaatcgga ttcaattgtc aactgcccct atcggaaata ggattgacta ccgattccga
   140281 aggaactgga gttacatctc ttttccattc aagagttctt atgcgtttcc acgccccttt
   140341 gagaccccga aaaatggaca aattcctttt cttaggaaca catacaagat tcgtcactac
   140401 aaaaaggata atggtaaccc taccattaac tacttcattt atgaatttca tagtaataga
   140461 aatacatgtc ctaccgagac agaatttgga acttgctatc ctcttgccta gcaggcaaag
   140521 atttacctcc gtggaaagga tgattcattc ggatcgacat gagagtccaa ctacattgcc
   140581 agaatccatg ttgtatattt gaaagaggtt gacctccttg cttctctcat ggtacactcc
   140641 tcttcccgcc gagccccttt tctcctcggt ccacagagac aaaatgtagg actggtgcca
   140701 acaattcatc agactcacta agtcgggatc actaactaat actaatctaa tataatagtc
   140761 taatatatct aatataatag aaaatactaa tataatagaa aagaactgtc ttttctgtat
   140821 actttccccg gttccgttgc taccgcgggc tttacgcaat cgatcggatt agatagatat
   140881 cccttcaaca taggtcatcg aaaggatctc ggagacccac caaagtacga aagccaggat
   140941 ctttcagaaa acggattcct attcaaagag tgcataaccg catggataag ctcacactaa
   141001 cccgtcaatt tgggatccaa attcgagatt ttccttggga ggtatcggga aggatttgga
   141061 atggaataat atcgattcat acagaagaaa aggttctcta ttgattcaaa cactgtacct
   141121 aacctatggg atagggatcg aggaagggga aaaaccgaag atttcacatg gtacttttat
   141181 caatctgatt tatttcgtac ctttcgttca atgagaaaat gggtcaaatt ctacaggatc
   141241 aaacctatgg gacttaagga atgatataaa aaaaagagag ggaaaatatt catattaaat
   141301 aaatatgaag tagaagaacc cagattccaa atgaacaaat tcaaacttga aaaggatctt
   141361 ccttattctt gaagaatgag gggcaaaggg attgatcaag aaagatcttt tgttcttctt
   141421 atatataaga tcgtgattgg atccgcatat gtttggtaaa gagaataatc ttatcctttg
   141481 agaataatca aaaatggaca gtgttcaatt ggaacatgaa aacgtgacta aattggtcct
   141541 agttactctt cggggcggag tggaagaagg gagggattct cgaacgcgga aaggatccaa
   141601 tgaattcgaa agaattgaac gaggagccgt atgaggtgaa aatctcatgt acggttctgt
   141661 agagtggcag taagggtgac ttatctgtca acttttccac tatcacccca aaaaaaccaa
   141721 actctgcctt acgtaaagtt gccagagtac gattaacctc tggatttgaa atcactgctt
   141781 atatacccgg tattggccat aatttacaag aacattctgt agtcttagta agagggggaa
   141841 gggttaagga tttacccggt gtgagatatc acattgttcg aggaacccta gatgctgtcg
   141901 gagtaaagga tcgtcaacaa gggcgttcta gtgcgttgta gattcttatc caagacttgt
   141961 atcatttgat gatgccatgt gaatcgctag aaacatgtga agtgtatggc taacccaata
   142021 acgaaagttt cgtaagggga ctggagcagg ctaccatgag acaaaagatc ttctttctaa
   142081 agagattcga ttcggaactc ttatatgtcc aaggttcaat attgaaataa tttcagaggt
   142141 tttccctgac tttgtccgtg tcaacaaaca attcgaaata cctcgacttt tttagaacag
   142201 gtccgagtca aatagcaatg attcgaagca cttcttttta cactatttcg gaaacccaag
   142261 gactcaatcg tatggatatg taaaatacag gatttccaat cctagcagga aagggaggga
   142321 aacggatact caatttaaag tgagtaaaca gaattccata ctcgatctca tagatacata
   142381 tagaattctg cggaaagccg tattcgatga aagtcgtatg tacggcttgg agggagatct
   142441 ttcatatctt tcgagatcca ccctacaata tggggtaaaa aagccaaaat aagtgatttt
   142501 agcccttata aaaagaaaac tgattcttga acccctttca cgctcatgtc acgtcgaggt
   142561 actgcagaaa aaaaaacagc aaaatccgat ccaatttatc gtaatcgatt agttaacatg
   142621 ttggttaacc gtattctgaa acacggaaaa aaatcattgg cttatcaaat tatctatcga
   142681 gccgtgaaaa agattcaaca aaagacagaa acaaatccac tatccgtttt acgtcaagca
   142741 atacgtggag taactcccga tataacagta aaagcaagac gtgtaggtgg atcgactcat
   142801 caagttccca ttgaaatagg atccacacaa ggaaaagcac ttgccattcg ttggttatta
   142861 gcggcatccc gaaaacgtcc gggtcgaaat atggctttca aattaagttc cgaattagtg
   142921 gatgctgcca aagggagtgg cgatgccata cgcaaaaagg aagagactca tagaatggca
   142981 gaggcaaata gagcttttgc acattttcgt taatccatga acaggatcta tacatctcga
   143041 tcggaaaaga atcaagagaa aaagaaagaa tcggaattga tcgatagatt tctcgaaaca
   143101 aacgaaaagg aaagatgaaa cataaatcat ggatcaacta agccctctcg gggactttct
   143161 taaagaggaa cctcatgtaa ataccatgga ataaggtttg atcctattca tggagattcc
   143221 gtaactattc caaaaatgga aagttcgaca caattgggat ttttttttgg aaattggaag
   143281 cagttactaa ttcatgatct ggcatgtaca gaatgaaaac ttcattctcg attctacgag
   143341 aatttttatg aaagcctttc atttgcttct cttcgatgga agtttgattt tcccagaatg
   143401 tatcctaatt tttggcctaa ttcttcttct gatgatcgat tcaacctctg atcaaaaaga
   143461 tataccttgg ttatatttca tctcttcaac aagtttagta atgagcataa cggccctatt
   143521 gttccgatgg agagaagaac ctatgattag cttttcggga aatttccaaa cgaacaattt
   143581 caacgaaatc tttcaatttc ttattttact atgttcaact ctatgtattc ctctatccgt
   143641 agagtacatt gaatgtacag aaatggctat aacagagttt ctcttattcg tattaacagc
   143701 tactctaggg ggaatgtttt tatgcggtgc taacgattta ataactatct ttgtagcccc
   143761 agaatgtttc agtttatgct cctacctatt atctggatat accaagaaag atgtacggtc
   143821 taatgaggct actatgaaat atttactcat gggtggggca agctcttcta ttctggttca
   143881 tggtttctct tggctatatg gttcatccgg gggagagatt gagcttcaag aaatagtaaa
   143941 cggtcttatc aatacacaaa tgtataactc cccaggaatt tcaattgcgc tcatattcat
   144001 taccgtagga attgggttca agctttcccc agccccttct catcaatgga ctcctgacgt
   144061 atacgaagga gtgcggttcg ttcgagaaat tcctacctct ctatctatct ctgagatgtt
   144121 tggatttttc aaaactccat ggacatgcag aagagaaatg ctatccccac tcggaccaag
   144181 acagaacttt tacttgttca aataacaatt aaggtgaagc agggtcagga acgacgaatc
   144241 tctttatgat aaacagatcc attttgcaag ttcgttatta cgggtagttc ctacaaagga
   144301 tcggactaat gacgtataca atacttgaat tctcgatgta gatgctacat agttggttct
   144361 catccttcag agactacgag tgtaataaga gcatccgtcg acaaaaggat caccctaaga
   144421 tgatcatctc gtggctattg agaacgaatt aaatcagatg gttctatttc tcaatctttc
   144481 tgacttgctc ctacgaaacc aaggtcgaaa agattgaaaa aatcagtcat tcacaaccac
   144541 tgatgaagga ttcctcgaaa agttaaggat tagtaatcct ttttagaaat agaatggatt
   144601 cggtcttata catacgcgag gaaggtaatc aaaaaagaaa gaaaatgggt tcttctttct
   144661 tttatcactt aggagccgtg tgagatgaaa gtctcatgca cggttttgaa tgagagaaag
   144721 aagtgaggaa tcctcttttc gactctgact ctcccactcc agtcgttgct tttctttctg
   144781 ttacttcgaa agtagctgct tcagcttcag ccactcgaat tttcgatatt cctttttatt
   144841 tctcatcaaa cgaatggcat cttcttctgg aaatcctagc tattcttagc atgatattgg
   144901 gaaatctcat tgctattact caaacaagca tgaaacgtat gcttgcatat tcgtccatag
   144961 gccaaatcgg atatgtaatt attggaataa ttgttggaga ctcaaatgat ggatatgcaa
   145021 gcatgataac ttatatgctg ttctatatct ccatgaatct aggaactttt gcttgcattg
   145081 tattatttgg tctacgtacc ggaactgata acattcgaga ttatgcagga ttatacacaa
   145141 aagatccttt tttggctctc tctttagccc tatgtctctt atccctagga ggtcttcctc
   145201 cactagcagg ttttttcgga aaactctatt tattctggtg tggatggcag gcaggcctat
   145261 atttcttggt tttaatagga ctccttacaa gcgttgtttc tatctactat tatctaaaaa
   145321 taataaagtt attaatgact ggacgaaacc aagaaataac ccctcacgtg cgaaattata
   145381 gaagatcccc tttaagatca aacaattcca tcgaattgag tatgattgta tgtgtgatag
   145441 catctactat accaggaata tcaatgaacc cgattattgc aattgctcag gatagccttt
   145501 tttagcttct agggtctatt tcttagttca agatccctct tactaactgg aatcaaagaa
   145561 ttagtagatc tgttccgccc aaaatgggaa tgggctaggg ttatgaactt ataatctgat
   145621 gatcgagtcg attccatgat tataagttca ttccataccg gaccaggccg gaatagggtt
   145681 atatacattc tcattatgag aaggggtcat tcgggcctat ctaaatagat actatgttta
   145741 catatggatt cctacatcat tacattccat ttaggattag gaatacgcgt aatcggacct
   145801 gctttttaca tatctctatt gggaccctat tcacctcttt gagtgaatcg agaaataggt
   145861 ttgattgtcc atctttttga tatatatcag gcattgcatt ctccggataa ttcaaatcga
   145921 agcaattgga tgtccaactc gggcctatat gacatgaccg atcaatagat ccacctttgt
   145981 catatattcc atacatcaca ctagatagat atcatattca tggaatacga ttcactttca
   146041 agatgccttg gtggtgaaat ggtagacacg cgagactcaa aatctcgtgc taaatagcgt
   146101 ggaggttcga gtcctcttca aggcataata ttgagaatgc tcattcaatg agcattctca
   146161 ataagagagc tcggatcgaa tcggtattga tataccgatt cgatccgagc tcttggaatt
   146221 ggaataaatt cggcagcgga tcgcgaaatc ttggtgatct tctctatcta atgaatgggg
   146281 agtccgcttt taaatcgtcc gccctgcacc caccccccga gtatatgctt caacaggaat
   146341 cacacaaggg tagattagaa acctctggta aaatgcccgc ccgtaaccca gcagataaag
   146401 tacattacat agtccaggga ttggcgactt acccattcag tgactttggc actggacgtt
   146461 cccaaaatgg ggactatcgg gtaaattcaa tataatagac gcctgttggc attccagcct
   146521 tccttctcct ttcagggcct atccgaaaga gaatccagta cttcttggtc gtgaatatct
   146581 gaactggttg tttgctgttc aagaattctt gtttaggcag ttcataccat ccatacatag
   146641 tgttttgatc taagatttca attcttccgt gtttcagcag taacatattc ttccatggag
   146701 ctaaggtcca aaatatggaa gaaacaagcg tttccacgac tctaccaccc agtcaattct
   146761 gttccactta atccctcttt catggccaca tatctttccg gctaaggaat gggaaatctt
   146821 tctcctgtta catgaatcca attttcattt catccgggaa aagccatctt tttctcaaca
   146881 atgtctttgt catttgatcc aatagcgttc cgttagatag gaacagattt gataaatact
   146941 gataactctc ggatagagta ttagaacgga aagatccatt agataatgaa ctgttggttc
   147001 taagccatct ctgacgatta atcaacaatt cgaagtgctt ttcttgcgta ttcttgataa
   147061 accagcgttt atatatagat gtaggaggat ctgtttggga agtaagaagc ccctttgaca
   147121 tctcttcatc tgcaaataat tctcgatgtg aaaacacaga gccagggggc tgatctttga
   147181 ataggaaaaa gagtggatct gcagggtccc aaatgaattg gcttattcga aaaaggcctt
   147241 gttctttgga agatctatct cgtgtctggt actgcatggt tccactctgc aagaactccg
   147301 aatcattctc ttgaagctca tcctcttcat cataaatgat ccgcttgccc cgaaatgacc
   147361 tggaccaata gggaaatccc aattcattgg gcctttcgat acaatcaaat agaaagcccc
   147421 aagggcgcca tattctagga gcccaaacta tgtgattgaa taaatcctcc tgcgggtcaa
   147481 gggctccttc tccctcccct tcttcaaact ccgattcata tttttcatag agaaatctct
   147541 gatcaaggat agaacaagag ccgttttgca tcatatctaa gggattcctc ggttcgggcc
   147601 gaagaagcaa tgtcactcga tcattatcaa actgactgca atctttttct gtccgtgaag
   147661 atcccaccag agcgccttct acttctaata ggccatgaac tagatcagaa tcattctcaa
   147721 cgagtccata agaagtgatc ccattttttt catcgggtcc ggataaagac caaagatctt
   147781 gagcgaccga tccggcagaa caactcaaaa gataaagaag tatcgttaat ctcttcatgc
   147841 tcgttccaag ctcgaagtac catttgtaca aataagaatc cccttcgtta catgatttct
   147901 tcttcatata gatagatata ggatctatgg ggcaattact tagaagtaca ttttgtgcta
   147961 cagcccttcc tatctgatag aaaaggatcc catgatcctg aaccgatctt acctgggatc
   148021 gcaaatccca agtttgtcta tgaagagcgg atctaattgt attagtgtct ataattgatt
   148081 tcttctgtgt aatactaatc gataggacct cattggtaag tgctacaaga tctcgtgcat
   148141 tggaacccat ggttatggac ccgaatccgt tagtatggaa cattttcttt tccaagtgaa
   148201 atcccctagt atatgaaaga gtgaaaaagt gctttcgttg ttgtggaaga agaagccttc
   148261 gtatcttaat gcacgtattt aatttattcg gagctattag agcgggatcc actttttggg
   148321 gaatatgagt cgaagcaata acaagaatat ttctagtaga acatctttca caatccctgg
   148381 agagatggtt cactaataga ccgagggcta agtcattcga ctcattcaca tccagatcat
   148441 gaatgtttgg aatccatatt atgcaaggag acattgcttt tgctaattcg aattgaaggg
   148501 tgatataaaa tcggtctatt tccggcatca tatccatagt tagcccattc atcctagtta
   148561 gcagttccag ctccgtatca aggtcacgat cgatatcgtc actagcatca agattgtcac
   148621 tatcatcaat atcgtcacta tcatcaatat cgatctcatc aagaagaaaa cctttaggct
   148681 tgttatccag gaacttgttc agaaataccg taatgaaagg aacataggag tttgtcgcta
   148741 ggtatttgac caaataggat cgtccagttc ctatagaacc tatcactaaa atacccctag
   148801 agggggataa ggctaagcgg agcgaaaagg gttttccatg agatgggaaa tgaaaacgat
   148861 tttccccaca cgaagtttgt gaataagtga ttgtctgata atgagcaagg aatatccgtc
   148921 tttctgctaa acaggatgga ttgaactcat aattcattag atgcttttta tgaatgtcaa
   148981 ctaagtatcg taagtaaatt gctcccggtt gttcaatcat ttgataacca gagtcattct
   149041 ttgataaacg atcactatga gtcagactca atagaatttg atcaatccta ttttctgtcg
   149101 ttaaggtgga gaactgaacc aagaattctc tttcttcatc atcaatcgaa tcactgttcg
   149161 cgacccagga ttctatttta tcatcaatcc aatccccgtt cacgtttttt ctttttctta
   149221 tcaatgaata gatctcttta cttgtatgac ttagatgtct cgtatttctc gaaaaagtga
   149281 ttcgattgat gggatttggt atgagatcga tgatctcgat gagattgata ttccaatctt
   149341 tcttcttaga acgtattgat ttgaccccat aagcgggacc aagcatgttg ccgccagaag
   149401 cagaaccccg tatttcttct agagaatctc ctaattgttc cagagcaact agaaagagat
   149461 tctttaacca gaaagaattc ggttcagatg taggatacct atccagaagt tttcgcaact
   149521 caatcataga tgatggaatc atcaaagatt tgaccttttc gaactctgtc tgtaactcac
   149581 tagaggcccg ggaaacaaag agaagatgtg tacgaacgag atatccagca acaagaagaa
   149641 ggaaaaggat tgaatagagg aactcccgag catttggcga tctcagatgt gtcgatatca
   149701 atggtgactc attatttcga tgaatcattt cttcggacag aagaagatta tgtaaacact
   149761 tactcgagat ctcacttatc agattccatt gtggaagaca caattttttc tgaagaattc
   149821 gccatgatat acctgatcca tgcataatat catgaaaaat ggatacaaat ttttgactgc
   149881 tacttagtat tggcaatagg tctgaaaaag tatctaaaaa tatcaaattt agatatttgt
   149941 accctgtcga agtaaggaac catggcatat atgtttggaa tagattccat tttgagagag
   150001 ttgaaaaagc actatctcgt tgaaaggttc tatacatctg ccctttctca acgcatttct
   150061 ttagacaaag actccgtttt ttcctctttt cggatgataa atctttgtca gaacatggag
   150121 tgtgaatcaa acccatgttt gaattgaaat tgagatactg atgcaagttc ttcccttctg
   150181 aatcagatag attcatatct gaaagaggtt gacaataagt tctttcaaaa ttgactattt
   150241 gcccctctgt tagaggtgtt ccagaaatgt ctgcgatcga gtaaatagct ctacgaacga
   150301 atggatcgga tcgacttgga aaatggaaag atttgtacaa gttatacgtt tcgtcaccac
   150361 tttgtggaaa atcgttaggt atgaatatgt tagatacctg tgactcgatt ggtgaaatag
   150421 tatctctacc ccaaaaagca tgtttttttt taccgacgca caaagaaaat attttgttgc
   150481 gaatgaacaa gatattgagg aattgtccat acgtaaaatc agaattattg atacgggcct
   150541 tttccacaga aaaggggaat cttgtgttcc aatagaagca gaagtgatgt ggattattca
   150601 agaatcgaag tcgatttgct ttataaaaag aagatatcaa tgaacttcta tgaaatggtt
   150661 tcacgggatt cagccaattg tcttgatcgt ggaatatcat tgagaaatag gaatccgggt
   150721 tatcaaagga tttcctgcga ttatttctag tatggaatga gtcaatcatc cactttggta
   150781 tcttattgaa caaaaatggt gatattgttc ctccattgat caagaatttc gatttttggg
   150841 aagtatcatg atcgtccaat aagaagggtt tcaatttttt caaatgaaca atttgaagac
   150901 ctattgattc taacaactga ttgcagagtt gatcattcgg acctttcaat tcatagatgt
   150961 agatctcgga cctatgaatg gggatatttc cgaaactcac acagaaaaaa ggaagtgagt
   151021 tagacaaaaa gaaaagcaac ttggacaaaa aaagaagtga cttggacaaa aagaaacgaa
   151081 gtggcttaga caaatctttt ttgtcgataa cctcagacca atcaatcgaa tattgattaa
   151141 tacgtaatcg atcgaacact acttgaaaac ggctcttctg ctccgaaacg gactgttcca
   151201 aatgttcctg gaaattcttg ctcccattgg accatttgta tctatatgca tcaggatccc
   151261 gattcatgga tctctcggtt cgagaaatca aaataagagg ctcgaaccat ttcttctgac
   151321 tctttttcaa attcgataaa tattggttga tcgtatattt cattatagtt ctatgattca
   151381 gagtatcctt tcctatttga tccctttgaa ttccatattc gaagttgcga tcggatctat
   151441 tcattaaaaa gaatcgattc aatacatttc ttatgtaccc ataggtacta tattggattt
   151501 gaatcagatt tcggatcaat ctatattgag tgactgcctc cattatgttg ttgctagcaa
   151561 ataccactag ttttggtttt ggatcttcca aatcattccc gcgggagatc cggacccatt
   151621 tttttctgat ccttcgagaa aaagattcat tctcttcata aaaaatagga ggtagaacca
   151681 ataaagattt ctttttcgat tcatccctgg cctcattcaa gaattgtttt tgatccaatc
   151741 cgcaggaatc aatagaaaag gcaaatccct tatgatacac cagatccggc tcggttattg
   151801 atagagtgaa tagatctgcc atttcttgaa atctctcttc tgattcaaaa tcgtagtgta
   151861 acgtgtatcc tcccctgttc cggtcatgga atagatgaaa taaatcaaaa aatggatttt
   151921 tgttcaagaa tgaaatctta ttggaactgt ccatatccgg ttcatccttc ggaaccatat
   151981 cacatcccgg atctgatgaa ataggatgaa ttgagacggt attttgtaaa tacgtaatta
   152041 tcttgaatat attaaccatt tctttatttt ccgatcgcct ggaagggaca aaagaaagat
   152101 cttgttgttt cttcaacaat ttctgatctc tagtggacct ctcagtagga ttcgaaccca
   152161 gatgaagttc tgaccatcta tcagagaaaa aagaacgaac ggatcttgta ggattcccaa
   152221 gaaattcttc gatttcttcc ggaaacagat gattaatcat ctgcttctca cgttccgtga
   152281 atagccggga cattgaggaa tatccagaaa ggcatttcgg gaatcggcct gattctatct
   152341 cttttcgttc cgtttgaaga aaggaaggat cccaaagaat cgatctttct tttcgttgtt
   152401 gaatctctct ttgattaatc aatgtgtgat attccgaatc ctcattacta atggaatcca
   152461 aatgatctct ggattgatca gaagatcctt tcagttggct agaatccgtt acttgaacga
   152521 aactagatct tgtggaatca tattgaatat ttgacgatac attctgtacc ttgctaaaaa
   152581 accgatcctt gtttaccaac cacacattgt ctaaccaaat ccaattctct ctcgatacgt
   152641 tcctcaaaaa atccgattcg ggcggattct tcccccaact aacgaagaga tcttggcgga
   152701 attgccacat atgaaattga gcacagtttt gcaaagaaat agcccacttg tttctcgaga
   152761 agagatggga aacatgctca atatcatttg attgaatagt tgacccagcc ccttgttgtt
   152821 tgaagaaacc ctccacttca attggtattt tttcacgaaa agcagacatg agataagaaa
   152881 tccagtgttt cactaagatt tcgaatagcg gtcccgaatt caagttgatt ctatttcgac
   152941 tcttcctcag agaaagacga tcaaacaatt cccaatcatg gtccttgcgg atcggatcat
   153001 ccatataata tacaaaaaga aactccagat atttgagatc tttctctttg aataagatct
   153061 caattccagc gacggtttca ttagatatct tacaactaga atccctcttt tttccgatcc
   153121 agttcctcca ccaacgcgaa ccccagttag attcaggcat gctacacttt ttagttattg
   153181 ggagaaccca agtactctct ttcggattca ggaaacaact ctcagagatc ttttttcctt
   153241 tgggaagata caggagcgaa acaatcaacc tattgatatt ggaagaccca acggattctt
   153301 ccaatgtatc atttctgggt ccaatggaat tcataggtat aggaagaagc cctatcaaat
   153361 agagattttt tctttcgacc atatttcgat tgttaatacg atatataagg accgctacta
   153421 caaagagtat tacacccttg atcgtgaaat atcgattgct tgttgaaccc tgtgaattgc
   153481 gtgaaagtag gatactccaa attcgggggt caaagagttt tagaaaacgt tcttggtgga
   153541 aaaaaatgtg aatgaaggat cccactgaat tgaattgggt ccatgaatct aagaaatggt
   153601 gagaattctt gatctctctc aatatctctc tcaattcgaa aatccaggat ttgaattgat
   153661 gtcctctcat tgattcctcc taaattgcat tgatttatcc taactaaatt gcattgattt
   153721 atcctaaaga tttcatttca attggaattt ggttattcac catgtacgag gatccccgct
   153781 aagcatccat ggctgaatgg ttaaagcgcc caactcataa ttggcgaatt cgtaggttca
   153841 attcctactg gatgcacgcc aatgggaccc tccaataagt ctattggaat tggctctgta
   153901 tcaatggaat ctcatcatcc atacataacg aattgatgtg gtatattcat atcataatat
   153961 atgaacagta agaactagca ttcttattga gactataact catagggaag aaaatcgatt
   154021 tatggatgga atcaaatatg cagtatttac agacaaaagt attcggttat tggggaaaaa
   154081 tcaatatact tctaatgtcg aatcaggatc aactaggaca gaaataaagc attgggtcga
   154141 actcttcttt ggtgtcaagg taatagctat gaatagtcat cgacttccgg gaaagagtag
   154201 aagaatggga cctattatgg gacatacaat gcattacaga cgtatgatca ttacgcttca
   154261 accgggttat tctattccac ctcttagaaa gaaaagaact taaataaaaa tacttaatag
   154321 catggcgata catttataca aaacttctac cccgagcaca cgcaatggaa ccgtagacag
   154381 tcaagtgaaa tccaatccac gaaataattt gatctatgga cagcatcatt gtggtaaagg
   154441 tcgtaatgcc agaggaatca ttaccgcaag gcatagaggg ggaggtcata agcgtctata
   154501 ccgtaaaatc gattttcgac ggaatgaaaa agacatatat ggtagaatcg taaccataga
   154561 atacgaccct aatcgaaatg catacatttg tctcatacac tatggggatg gtgagaagag
   154621 atatatttta catcccagag gggctataat tggagatacc attgtttctg gtacagaagt
   154681 tcctataaaa atgggaaatg ccctaccttt gagtgcggtt tgaactattg atttacgtaa
   154741 ttggaaataa ccaattaggt ttacgacgaa acctagaaat cgatcactga tccaatttga
   154801 gtacctctgc aggatagacc tcaacagaaa actgaagagt aacggcagca agtgattgag
   154861 ttcagtagtt cctcatataa aattattgac tctagagata tagtaatatg gagaagacaa
   154921 aattgtttca agcaccgaca gaaccggaag cgccccttct ttcaaagaga ggaggacggg
   154981 ttattcacat ttcatttgat ggtcagaggc gaattgaaag ttaagcagtg ggaattctaa
   155041 agattccacg ggggaaaaat agagatgtct cctacgttac ccataatatg tggaagtatc
   155101 gacgtaattt catagagtca ttcggtctga atgctacatg aagaacataa gccagatgac
   155161 ggaacgggaa gacccaggat gtagaagatc ataacatgag tgattcggca gatttggatt
   155221 catatatata tccacccatg tggtacttca ttctacgata tatataagat ccatctgtat
   155281 agatatcatc atctacatcc agaaagccgt atgctttgga agaagcttgt acagtttggg
   155341 aaggggtttt gattgatcaa aagaagaatc tacttcaacc gatatgccct taggcacggc
   155401 catacataac atagaaatca cacttggaaa gggtggacaa ttagctagag cagcgggtgc
   155461 tgtagcgaaa ctgattgcaa aagaggggaa atcggccaca ttaaaattac cttctgggga
   155521 ggtccgtttg atatccaaaa actgctcagc aacagtcgga caagtgggga atgttggggt
   155581 gaaccagaaa agtttgggta gagccggatc taagcgttgg ctaggtaagc gtcctgtagt
   155641 aagaggagta gttatgaacc ctgtagacca tccccatggg ggtggtgaag ggagagcccc
   155701 aattggtaga aaaaaaccca caaccccttg gggttatcct gcacttggaa gaagaagtag
   155761 aaaaaggaat aaatatagtg ataatttgat tcttcgtcgc cgtagtaaat aggagagaaa
   155821 atcgaattta attcttcgtt tttacaaaaa
//
