# Supplementary material for: Plastid genomics of Nicotiana (Solanaceae): insights into molecular evolution, positive selection and the origin of the maternal genome of Aztec tobacco (Nicotiana rustica)
Source: PeerJ. 2020 Jul 23;8:e9552. doi: 10.7717/peerj.9552 (PMC7382938; doi:10.7717/peerj.9552)
Supplement: Supplemental Information 16 [file peerj-08-9552-s016.gb]

LOCUS       Nicotiana_obtusifolia      156022 bp    DNA     circular UNA 19-JAN-2020
DEFINITION  Nicotiana obtusifolia chloroplast genome.
ACCESSION   urn.local...2n-aexp7xx
VERSION     urn.local...2n-aexp7xx
KEYWORDS    .
SOURCE      Nicotiana obtusifolia
  ORGANISM  Nicotiana obtusifolia.
FEATURES             Location/Qualifiers
     misc_feature    1..86609
                     /note="Geneious type: LSC"
                     /standard_name="LSC"
     tRNA            complement(6..80)
                     /gene="trnH"
                     /locus_tag="NisyCt001"
                     /product="tRNA-His"
                     /db_xref="GeneID:3735183"
                     /standard_name="trnH tRNA"
     gene            complement(6..80)
                     /gene="trnH"
                     /locus_tag="NisyCt001"
                     /db_xref="GeneID:3735183"
                     /standard_name="trnH gene"
     CDS             complement(513..1574)
                     /gene="psbA"
                     /locus_tag="NisyCp002"
                     /codon_start=1
                     /transl_table=11
                     /product="photosystem II protein D1"
                     /protein_id="YP_358651.1"
                     /db_xref="GI:78102510"
                     /db_xref="GeneID:3735101"
                     /standard_name="psbA CDS"
     gene            complement(513..1574)
                     /gene="psbA"
                     /locus_tag="NisyCp002"
                     /db_xref="GeneID:3735101"
                     /standard_name="psbA gene"
     tRNA            join(complement(4365..4401),complement(1789..1823))
                     /gene="trnK"
                     /locus_tag="NisyCt002"
                     /product="tRNA-Lys"
                     /db_xref="GeneID:3735136"
                     /standard_name="trnK tRNA"
     exon            complement(1789..1823)
                     /gene="trnK"
                     /standard_name="trnK exon"
     gene            complement(1789..4401)
                     /gene="trnK"
                     /locus_tag="NisyCt002"
                     /db_xref="GeneID:3735136"
                     /standard_name="trnK gene"
     intron          complement(1824..4364)
                     /gene="trnK"
                     /locus_tag="CK881_pgt002"
                     /standard_name="trnK intron"
     CDS             complement(2118..3647)
                     /gene="matK"
                     /locus_tag="NisyCp004"
                     /codon_start=1
                     /transl_table=11
                     /product="maturase K"
                     /protein_id="YP_358652.1"
                     /db_xref="GI:78102511"
                     /db_xref="GeneID:3735057"
                     /standard_name="matK CDS"
     gene            complement(2118..3647)
                     /gene="matK"
                     /locus_tag="NisyCp004"
                     /db_xref="GeneID:3735057"
                     /standard_name="matK gene"
     exon            complement(4365..4401)
                     /gene="trnK"
                     /locus_tag="CK881_pgt002"
                     /standard_name="trnK exon"
     exon            complement(5118..5335)
                     /gene="rps16"
                     /standard_name="rps16 exon"
     CDS             join(complement(6198..6237),complement(5118..5335))
                     /gene="rps16"
                     /locus_tag="NisyCp005"
                     /codon_start=1
                     /transl_table=11
                     /product="ribosomal protein S16"
                     /protein_id="YP_358653.1"
                     /db_xref="GI:78102512"
                     /db_xref="GeneID:3735192"
                     /standard_name="rps16 CDS"
     gene            complement(5118..6237)
                     /gene="rps16"
                     /locus_tag="NisyCp005"
                     /db_xref="GeneID:3735192"
                     /standard_name="rps16 gene"
     intron          complement(5336..6197)
                     /gene="rps16"
                     /standard_name="rps16 intron"
     exon            complement(6198..6237)
                     /gene="rps16"
                     /standard_name="rps16 exon"
     tRNA            complement(7461..7532)
                     /gene="trnQ"
                     /locus_tag="NisyCt003"
                     /product="tRNA-Gln"
                     /db_xref="GeneID:3735146"
                     /standard_name="trnQ tRNA"
     gene            complement(7461..7532)
                     /gene="trnQ"
                     /locus_tag="NisyCt003"
                     /db_xref="GeneID:3735146"
                     /standard_name="trnQ gene"
     CDS             7878..8063
                     /gene="psbK"
                     /locus_tag="NisyCp006"
                     /note="PSII K protein; ORF98"
                     /codon_start=1
                     /transl_table=11
                     /product="photosystem II protein K"
                     /protein_id="YP_358654.1"
                     /db_xref="GI:78102513"
                     /db_xref="GeneID:3735110"
                     /standard_name="psbK CDS"
     gene            7878..8063
                     /gene="psbK"
                     /locus_tag="NisyCp006"
                     /db_xref="GeneID:3735110"
                     /standard_name="psbK gene"
     CDS             8441..8551
                     /gene="psbI"
                     /locus_tag="NisyCp007"
                     /codon_start=1
                     /transl_table=11
                     /product="photosystem II protein I"
                     /protein_id="YP_358655.1"
                     /db_xref="GI:78102514"
                     /db_xref="GeneID:3735108"
                     /standard_name="psbI CDS"
     gene            8441..8551
                     /gene="psbI"
                     /locus_tag="NisyCp007"
                     /db_xref="GeneID:3735108"
                     /standard_name="psbI gene"
     tRNA            complement(8680..8767)
                     /gene="trnS"
                     /locus_tag="NisyCt004"
                     /product="tRNA-Ser"
                     /db_xref="GeneID:3735151"
                     /standard_name="trnS tRNA"
     gene            complement(8680..8767)
                     /gene="trnS"
                     /locus_tag="NisyCt004"
                     /db_xref="GeneID:3735151"
                     /standard_name="trnS gene"
     tRNA            join(9552..9574,10264..10311)
                     /gene="trnG"
                     /locus_tag="NisyCt005"
                     /product="tRNA-Gly"
                     /db_xref="GeneID:3735181"
                     /standard_name="trnG tRNA"
     exon            9552..9574
                     /gene="trnG"
                     /locus_tag="CK881_pgt005"
                     /standard_name="trnG exon"
     gene            9552..10311
                     /gene="trnG"
                     /locus_tag="NisyCt005"
                     /db_xref="GeneID:3735181"
                     /standard_name="trnG gene"
     intron          9575..10263
                     /gene="trnG"
                     /standard_name="trnG intron"
     exon            10264..10311
                     /gene="trnG"
                     /standard_name="trnG exon"
     tRNA            10483..10554
                     /gene="trnR"
                     /locus_tag="NisyCt006"
                     /product="tRNA-Arg"
                     /db_xref="GeneID:3735147"
                     /standard_name="trnR tRNA"
     gene            10483..10554
                     /gene="trnR"
                     /locus_tag="NisyCt006"
                     /db_xref="GeneID:3735147"
                     /standard_name="trnR gene"
     CDS             complement(10682..12205)
                     /gene="atpA"
                     /locus_tag="NisyCp010"
                     /note="ATP synthase CF1 alpha chain; ATPase alpha subunit"
                     /codon_start=1
                     /transl_table=11
                     /product="ATP synthase CF1 alpha subunit"
                     /protein_id="YP_358657.1"
                     /db_xref="GI:78102516"
                     /db_xref="GeneID:3735049"
                     /standard_name="atpA CDS"
     gene            complement(10682..12205)
                     /gene="atpA"
                     /locus_tag="NisyCp010"
                     /db_xref="GeneID:3735049"
                     /standard_name="atpA gene"
     exon            complement(12260..12669)
                     /gene="atpF"
                     /standard_name="atpF exon"
     CDS             join(complement(13363..13507),complement(12260..12669))
                     /gene="atpF"
                     /locus_tag="NisyCp011"
                     /note="ATPase subunit I"
                     /codon_start=1
                     /transl_table=11
                     /product="ATP synthase CF0 B subunit"
                     /protein_id="YP_358658.1"
                     /db_xref="GI:78102517"
                     /db_xref="GeneID:3735052"
                     /standard_name="atpF CDS"
     gene            complement(12260..13507)
                     /gene="atpF"
                     /locus_tag="NisyCp011"
                     /db_xref="GeneID:3735052"
                     /standard_name="atpF gene"
     intron          complement(12670..13362)
                     /gene="atpF"
                     /standard_name="atpF intron"
     exon            complement(13363..13507)
                     /gene="atpF"
                     /standard_name="atpF exon"
     CDS             complement(13911..14156)
                     /gene="atpH"
                     /locus_tag="NisyCp012"
                     /note="ATPase III subunit; ATP synthase CF0 C chain"
                     /codon_start=1
                     /transl_table=11
                     /product="ATP synthase CF0 C subunit"
                     /protein_id="YP_358659.1"
                     /db_xref="GI:78102518"
                     /db_xref="GeneID:3735053"
                     /standard_name="atpH CDS"
     gene            complement(13911..14156)
                     /gene="atpH"
                     /locus_tag="NisyCp012"
                     /db_xref="GeneID:3735053"
                     /standard_name="atpH gene"
     CDS             complement(15226..15969)
                     /gene="atpI"
                     /locus_tag="NisyCp013"
                     /note="ATPase IV subunit; ATP synthase CF0 A chain"
                     /codon_start=1
                     /transl_table=11
                     /product="ATP synthase CF0 A subunit"
                     /protein_id="YP_358660.1"
                     /db_xref="GI:78102519"
                     /db_xref="GeneID:3735054"
                     /standard_name="atpI CDS"
     gene            complement(15226..15969)
                     /gene="atpI"
                     /locus_tag="NisyCp013"
                     /db_xref="GeneID:3735054"
                     /standard_name="atpI gene"
     CDS             complement(16197..16907)
                     /gene="rps2"
                     /locus_tag="NisyCp014"
                     /note="30S ribosomal protein S2"
                     /codon_start=1
                     /transl_table=11
                     /product="ribosomal protein S2"
                     /protein_id="YP_358661.1"
                     /db_xref="GI:78102520"
                     /db_xref="GeneID:3735195"
                     /standard_name="rps2 CDS"
     gene            complement(16197..16907)
                     /gene="rps2"
                     /locus_tag="NisyCp014"
                     /db_xref="GeneID:3735195"
                     /standard_name="rps2 gene"
     CDS             complement(17131..21297)
                     /gene="rpoC2"
                     /locus_tag="NisyCp015"
                     /note="RNA polymerase beta'' chain; one of four subunits
                     of the minimal PEP RNA polymerase catalytic core"
                     /codon_start=1
                     /transl_table=11
                     /product="RNA polymerase beta'' subunit"
                     /protein_id="YP_358662.2"
                     /db_xref="GI:126165910"
                     /db_xref="GeneID:3735092"
                     /standard_name="rpoC2 CDS"
     gene            complement(17131..21297)
                     /gene="rpoC2"
                     /locus_tag="NisyCp015"
                     /db_xref="GeneID:3735092"
                     /standard_name="rpoC2 gene"
     exon            complement(21456..23069)
                     /gene="rpoC1"
                     /standard_name="rpoC1 exon"
     CDS             join(complement(23807..24259),complement(21456..23069))
                     /gene="rpoC1"
                     /locus_tag="NisyCp016"
                     /note="RNA polymerase beta' chain"
                     /codon_start=1
                     /transl_table=11
                     /product="RNA polymerase beta' subunit"
                     /protein_id="YP_358663.1"
                     /db_xref="GI:78102522"
                     /db_xref="GeneID:3735091"
                     /standard_name="rpoC1 CDS"
     gene            complement(21456..24259)
                     /gene="rpoC1"
                     /locus_tag="NisyCp016"
                     /db_xref="GeneID:3735091"
                     /standard_name="rpoC1 gene"
     intron          complement(23070..23806)
                     /gene="rpoC1"
                     /standard_name="rpoC1 intron"
     exon            complement(23807..24259)
                     /gene="rpoC1"
                     /locus_tag="CK881_pgp078"
                     /standard_name="rpoC1 exon"
     CDS             complement(24265..27477)
                     /gene="rpoB"
                     /locus_tag="NisyCp017"
                     /note="RNA polymerase beta chain; one of four subunits of
                     the minimal PEP RNA polymerase catalytic core"
                     /codon_start=1
                     /transl_table=11
                     /product="RNA polymerase beta subunit"
                     /protein_id="YP_358664.1"
                     /db_xref="GI:78102523"
                     /db_xref="GeneID:3735090"
                     /standard_name="rpoB CDS"
     gene            complement(24265..27477)
                     /gene="rpoB"
                     /locus_tag="NisyCp017"
                     /db_xref="GeneID:3735090"
                     /standard_name="rpoB gene"
     tRNA            28756..28827
                     /gene="trnC"
                     /locus_tag="NisyCt007"
                     /product="tRNA-Cys"
                     /db_xref="GeneID:3735175"
                     /standard_name="trnC tRNA"
     gene            28756..28827
                     /gene="trnC"
                     /locus_tag="NisyCt007"
                     /db_xref="GeneID:3735175"
                     /standard_name="trnC gene"
     CDS             29498..29587
                     /gene="petN"
                     /locus_tag="NisyCp019"
                     /gene_synonym="ycf6"
                     /note="cytochrome b6/f complex subunit N"
                     /codon_start=1
                     /transl_table=11
                     /product="cytochrome b6/f complex subunit VIII"
                     /protein_id="YP_358666.1"
                     /db_xref="GI:78102525"
                     /db_xref="GeneID:3735075"
                     /standard_name="petN CDS"
     gene            29498..29587
                     /gene="petN"
                     /locus_tag="NisyCp019"
                     /gene_synonym="ycf6"
                     /db_xref="GeneID:3735075"
                     /standard_name="petN gene"
     CDS             complement(30721..30825)
                     /gene="psbM"
                     /locus_tag="NisyCp020"
                     /codon_start=1
                     /transl_table=11
                     /product="photosystem II protein M"
                     /protein_id="YP_358667.1"
                     /db_xref="GI:78102526"
                     /db_xref="GeneID:3735112"
                     /standard_name="psbM CDS"
     gene            complement(30721..30825)
                     /gene="psbM"
                     /locus_tag="NisyCp020"
                     /db_xref="GeneID:3735112"
                     /standard_name="psbM gene"
     tRNA            complement(31895..31968)
                     /gene="trnD"
                     /locus_tag="NisyCt008"
                     /product="tRNA-Asp"
                     /db_xref="GeneID:3735176"
                     /standard_name="trnD tRNA"
     gene            complement(31895..31968)
                     /gene="trnD"
                     /locus_tag="NisyCt008"
                     /db_xref="GeneID:3735176"
                     /standard_name="trnD gene"
     tRNA            complement(32077..32160)
                     /gene="trnY"
                     /locus_tag="NisyCt009"
                     /product="tRNA-Tyr"
                     /db_xref="GeneID:3735121"
                     /standard_name="trnY tRNA"
     gene            complement(32077..32160)
                     /gene="trnY"
                     /locus_tag="NisyCt009"
                     /db_xref="GeneID:3735121"
                     /standard_name="trnY gene"
     tRNA            complement(32220..32292)
                     /gene="trnE"
                     /locus_tag="NisyCt010"
                     /product="tRNA-Glu"
                     /db_xref="GeneID:3735177"
                     /standard_name="trnE tRNA"
     gene            complement(32220..32292)
                     /gene="trnE"
                     /locus_tag="NisyCt010"
                     /db_xref="GeneID:3735177"
                     /standard_name="trnE gene"
     tRNA            33145..33216
                     /gene="trnT"
                     /locus_tag="NisyCt011"
                     /product="tRNA-Thr"
                     /db_xref="GeneID:3735153"
                     /standard_name="trnT tRNA"
     gene            33145..33216
                     /gene="trnT"
                     /locus_tag="NisyCt011"
                     /db_xref="GeneID:3735153"
                     /standard_name="trnT gene"
     CDS             34441..35502
                     /gene="psbD"
                     /locus_tag="NisyCp021"
                     /codon_start=1
                     /transl_table=11
                     /product="photosystem II protein D2"
                     /protein_id="YP_358668.1"
                     /db_xref="GI:78102527"
                     /db_xref="GeneID:3735104"
                     /standard_name="psbD CDS"
     gene            34441..35502
                     /gene="psbD"
                     /locus_tag="NisyCp021"
                     /db_xref="GeneID:3735104"
                     /standard_name="psbD gene"
     CDS             35486..36871
                     /gene="psbC"
                     /locus_tag="NisyCp022"
                     /note="PSII 43 kDa protein; CP43"
                     /codon_start=1
                     /transl_table=11
                     /product="photosystem II 44 kDa protein"
                     /protein_id="YP_358669.1"
                     /db_xref="GI:78102528"
                     /db_xref="GeneID:3735103"
                     /standard_name="psbC CDS"
     gene            35486..36871
                     /gene="psbC"
                     /locus_tag="NisyCp022"
                     /db_xref="GeneID:3735103"
                     /standard_name="psbC gene"
     tRNA            complement(37109..37200)
                     /gene="trnS"
                     /locus_tag="NisyCt012"
                     /product="tRNA-Ser"
                     /db_xref="GeneID:3735152"
                     /standard_name="trnS tRNA"
     gene            complement(37109..37200)
                     /gene="trnS"
                     /locus_tag="NisyCt012"
                     /db_xref="GeneID:3735152"
                     /standard_name="trnS gene"
     CDS             37569..37757
                     /gene="psbZ"
                     /codon_start=1
                     /transl_table=11
                     /product="photosystem II protein Z"
                     /standard_name="psbZ CDS"
     gene            37569..37757
                     /gene="psbZ"
                     /standard_name="psbZ gene"
     tRNA            38033..38103
                     /gene="trnG"
                     /locus_tag="NisyCt013"
                     /product="tRNA-Gly"
                     /db_xref="GeneID:3735182"
                     /standard_name="trnG tRNA"
     gene            38033..38103
                     /gene="trnG"
                     /locus_tag="NisyCt013"
                     /db_xref="GeneID:3735182"
                     /standard_name="trnG gene"
     tRNA            complement(38330..38403)
                     /gene="trnfM"
                     /locus_tag="NisyCt014"
                     /product="tRNA-Met"
                     /note="fMet"
                     /db_xref="GeneID:3735179"
                     /standard_name="trnfM tRNA"
     gene            complement(38330..38403)
                     /gene="trnfM"
                     /locus_tag="NisyCt014"
                     /db_xref="GeneID:3735179"
                     /standard_name="trnfM gene"
     CDS             complement(38553..38855)
                     /gene="rps14"
                     /locus_tag="NisyCp025"
                     /note="30S ribosomal protein S14"
                     /codon_start=1
                     /transl_table=11
                     /product="ribosomal protein S14"
                     /protein_id="YP_358672.1"
                     /db_xref="GI:78102531"
                     /db_xref="GeneID:3735095"
                     /standard_name="rps14 CDS"
     gene            complement(38553..38855)
                     /gene="rps14"
                     /locus_tag="NisyCp025"
                     /db_xref="GeneID:3735095"
                     /standard_name="rps14 gene"
     CDS             complement(38978..41182)
                     /gene="psaB"
                     /locus_tag="NisyCp026"
                     /note="PSI P700 apoprotein A2; PsaB"
                     /codon_start=1
                     /transl_table=11
                     /product="photosystem I P700 chlorophyll a apoprotein A2"
                     /protein_id="YP_358673.1"
                     /db_xref="GI:78102532"
                     /db_xref="GeneID:3735097"
                     /standard_name="psaB CDS"
     gene            complement(38978..41182)
                     /gene="psaB"
                     /locus_tag="NisyCp026"
                     /db_xref="GeneID:3735097"
                     /standard_name="psaB gene"
     CDS             complement(41208..43460)
                     /gene="psaA"
                     /locus_tag="NisyCp027"
                     /note="PSI P700 apoprotein A1; PsaA"
                     /codon_start=1
                     /transl_table=11
                     /product="photosystem I P700 chlorophyll a apoprotein A1"
                     /protein_id="YP_358674.1"
                     /db_xref="GI:78102533"
                     /db_xref="GeneID:3735096"
                     /standard_name="psaA CDS"
     gene            complement(41208..43460)
                     /gene="psaA"
                     /locus_tag="NisyCp027"
                     /db_xref="GeneID:3735096"
                     /standard_name="psaA gene"
     exon            complement(44216..44368)
                     /gene="ycf3"
                     /standard_name="ycf3 exon"
     CDS             join(complement(46114..46237),complement(45145..45374),
                     complement(44216..44368))
                     /gene="ycf3"
                     /locus_tag="NisyCp028"
                     /note="intron conteining ORF168"
                     /codon_start=1
                     /transl_table=11
                     /product="photosystem I assembly protein Ycf3"
                     /protein_id="YP_358675.1"
                     /db_xref="GI:78102534"
                     /db_xref="GeneID:3735128"
                     /standard_name="ycf3 CDS"
     gene            complement(44216..46237)
                     /gene="ycf3"
                     /locus_tag="NisyCp028"
                     /db_xref="GeneID:3735128"
                     /standard_name="ycf3 gene"
     intron          complement(44369..45144)
                     /gene="ycf3"
                     /standard_name="ycf3 intron"
     exon            complement(45145..45374)
                     /gene="ycf3"
                     /standard_name="ycf3 exon"
     intron          complement(45375..46113)
                     /gene="ycf3"
                     /standard_name="ycf3 intron"
     exon            complement(46114..46237)
                     /gene="ycf3"
                     /standard_name="ycf3 exon"
     tRNA            47099..47185
                     /gene="trnS"
                     /locus_tag="NisyCt015"
                     /product="tRNA-Ser"
                     /db_xref="GeneID:3735150"
                     /standard_name="trnS tRNA"
     gene            47099..47185
                     /gene="trnS"
                     /locus_tag="NisyCt015"
                     /db_xref="GeneID:3735150"
                     /standard_name="trnS gene"
     CDS             complement(47516..48121)
                     /gene="rps4"
                     /locus_tag="NisyCp030"
                     /codon_start=1
                     /transl_table=11
                     /product="ribosomal protein S4"
                     /protein_id="YP_358677.1"
                     /db_xref="GI:78102536"
                     /db_xref="GeneID:3735197"
                     /standard_name="rps4 CDS"
     gene            complement(47516..48121)
                     /gene="rps4"
                     /locus_tag="NisyCp030"
                     /db_xref="GeneID:3735197"
                     /standard_name="rps4 gene"
     tRNA            complement(48490..48562)
                     /gene="trnT"
                     /locus_tag="NisyCt016"
                     /product="tRNA-Thr"
                     /db_xref="GeneID:3735154"
                     /standard_name="trnT tRNA"
     gene            complement(48490..48562)
                     /gene="trnT"
                     /locus_tag="NisyCt016"
                     /db_xref="GeneID:3735154"
                     /standard_name="trnT gene"
     tRNA            join(49271..49305,49803..49851)
                     /product="tRNA-Leu"
                     /standard_name="trnL-UAA"
     exon            49271..49305
                     /gene="trnL-UAA"
                     /standard_name="trnL-UAA exon"
     gene            49271..49851
                     /gene="trnL-UAA"
                     /standard_name="trnL-UAA gene"
     intron          49306..49802
                     /gene="trnL-UAA"
                     /standard_name="trnL-UAA intron"
     exon            49803..49851
                     /gene="trnL-UAA"
                     /standard_name="trnL-UAA exon"
     tRNA            50225..50297
                     /gene="trnF"
                     /locus_tag="NisyCt018"
                     /product="tRNA-Phe"
                     /db_xref="GeneID:3735178"
                     /standard_name="trnF tRNA"
     gene            50225..50297
                     /gene="trnF"
                     /locus_tag="NisyCt018"
                     /db_xref="GeneID:3735178"
                     /standard_name="trnF gene"
     CDS             complement(50974..51450)
                     /gene="ndhJ"
                     /locus_tag="NisyCp033"
                     /note="NADH dehydrogenase 30 kDa subunit"
                     /codon_start=1
                     /transl_table=11
                     /product="NADH dehydrogenase subunit J"
                     /protein_id="YP_358679.1"
                     /db_xref="GI:78102538"
                     /db_xref="GeneID:3735068"
                     /standard_name="ndhJ CDS"
     gene            complement(50974..51450)
                     /gene="ndhJ"
                     /locus_tag="NisyCp033"
                     /db_xref="GeneID:3735068"
                     /standard_name="ndhJ gene"
     CDS             complement(51556..52299)
                     /gene="ndhK"
                     /locus_tag="NisyCp034"
                     /note="NADH dehydrogenase 27 kDa subunit"
                     /codon_start=1
                     /transl_table=11
                     /product="NADH dehydrogenase subunit K"
                     /protein_id="YP_358680.2"
                     /db_xref="GI:126165911"
                     /db_xref="GeneID:3735069"
                     /standard_name="ndhK CDS"
     gene            complement(51556..52299)
                     /gene="ndhK"
                     /locus_tag="NisyCp034"
                     /db_xref="GeneID:3735069"
                     /standard_name="ndhK gene"
     CDS             complement(52290..52652)
                     /gene="ndhC"
                     /locus_tag="NisyCp035"
                     /gene_synonym="ndh3"
                     /codon_start=1
                     /transl_table=11
                     /product="NADH dehydrogenase subunit 3"
                     /protein_id="YP_358681.1"
                     /db_xref="GI:78102540"
                     /db_xref="GeneID:3735061"
                     /standard_name="ndhC CDS"
     gene            complement(52290..52652)
                     /gene="ndhC"
                     /locus_tag="NisyCp035"
                     /gene_synonym="ndh3"
                     /db_xref="GeneID:3735061"
                     /standard_name="ndhC gene"
     tRNA            join(complement(54355..54399),complement(53749..53783))
                     /product="tRNA-Val"
                     /standard_name="trnV-UAC"
     exon            complement(53749..53783)
                     /gene="trnV-UAC"
                     /standard_name="trnV-UAC exon"
     gene            complement(53749..54399)
                     /gene="trnV-UAC"
                     /standard_name="trnV-UAC gene"
     intron          complement(53784..54354)
                     /gene="trnV-UAC"
                     /standard_name="trnV-UAC intron"
     exon            complement(54355..54399)
                     /gene="trnV-UAC"
                     /standard_name="trnV-UAC exon"
     tRNA            54583..54655
                     /gene="trnM"
                     /locus_tag="NisyCt020"
                     /product="tRNA-Met"
                     /db_xref="GeneID:3735142"
                     /standard_name="trnM tRNA"
     gene            54583..54655
                     /gene="trnM"
                     /locus_tag="NisyCt020"
                     /db_xref="GeneID:3735142"
                     /standard_name="trnM gene"
     CDS             complement(54864..55265)
                     /gene="atpE"
                     /locus_tag="NisyCp037"
                     /note="ATP synthase epsilon chain"
                     /codon_start=1
                     /transl_table=11
                     /product="ATP synthase CF1 epsilon subunit"
                     /protein_id="YP_358682.1"
                     /db_xref="GI:78102541"
                     /db_xref="GeneID:3735051"
                     /standard_name="atpE CDS"
     gene            complement(54864..55265)
                     /gene="atpE"
                     /locus_tag="NisyCp037"
                     /db_xref="GeneID:3735051"
                     /standard_name="atpE gene"
     CDS             complement(55262..56758)
                     /gene="atpB"
                     /locus_tag="NisyCp038"
                     /note="ATPase beta chain"
                     /codon_start=1
                     /transl_table=11
                     /product="ATP synthase CF1 beta subunit"
                     /protein_id="YP_358683.1"
                     /db_xref="GI:78102542"
                     /db_xref="GeneID:3735050"
                     /standard_name="atpB CDS"
     gene            complement(55262..56758)
                     /gene="atpB"
                     /locus_tag="NisyCp038"
                     /db_xref="GeneID:3735050"
                     /standard_name="atpB gene"
     CDS             57572..59005
                     /gene="rbcL"
                     /locus_tag="NisyCp039"
                     /note="RuBisCO large subunit"
                     /codon_start=1
                     /transl_table=11
                     /product="ribulose-1,5-bisphosphate carboxylase/oxygenase
                     large subunit"
                     /protein_id="YP_358684.1"
                     /db_xref="GI:78102543"
                     /db_xref="GeneID:3735077"
                     /standard_name="rbcL CDS"
     gene            57572..59005
                     /gene="rbcL"
                     /locus_tag="NisyCp039"
                     /db_xref="GeneID:3735077"
                     /standard_name="rbcL gene"
     CDS             59783..61321
                     /gene="accD"
                     /locus_tag="NisyCp040"
                     /codon_start=1
                     /transl_table=11
                     /product="acetyl-CoA carboxylase beta subunit"
                     /protein_id="YP_358685.1"
                     /db_xref="GI:78102544"
                     /db_xref="GeneID:3735048"
                     /standard_name="accD CDS"
     gene            59783..61321
                     /gene="accD"
                     /locus_tag="NisyCp040"
                     /db_xref="GeneID:3735048"
                     /standard_name="accD gene"
     CDS             62065..62175
                     /gene="psaI"
                     /locus_tag="NisyCp042"
                     /codon_start=1
                     /transl_table=11
                     /product="photosystem I subunit VIII"
                     /protein_id="YP_358687.1"
                     /db_xref="GI:78102546"
                     /db_xref="GeneID:3735099"
                     /standard_name="psaI CDS"
     gene            62065..62175
                     /gene="psaI"
                     /locus_tag="NisyCp042"
                     /db_xref="GeneID:3735099"
                     /standard_name="psaI gene"
     CDS             62620..63174
                     /gene="ycf4"
                     /locus_tag="NisyCp043"
                     /note="ORF184"
                     /codon_start=1
                     /transl_table=11
                     /product="photosystem I assembly protein Ycf4"
                     /protein_id="YP_358688.1"
                     /db_xref="GI:78102547"
                     /db_xref="GeneID:3735129"
                     /standard_name="ycf4 CDS"
     gene            62620..63174
                     /gene="ycf4"
                     /locus_tag="NisyCp043"
                     /db_xref="GeneID:3735129"
                     /standard_name="ycf4 gene"
     CDS             63397..64086
                     /gene="cemA"
                     /locus_tag="NisyCp044"
                     /gene_synonym="ycf10"
                     /note="heme-binding protein; ORF229"
                     /codon_start=1
                     /transl_table=11
                     /product="envelope membrane protein"
                     /protein_id="YP_358689.1"
                     /db_xref="GI:78102548"
                     /db_xref="GeneID:3735123"
                     /standard_name="cemA CDS"
     gene            63397..64086
                     /gene="cemA"
                     /locus_tag="NisyCp044"
                     /gene_synonym="ycf10"
                     /db_xref="GeneID:3735123"
                     /standard_name="cemA gene"
     CDS             64306..65268
                     /gene="petA"
                     /locus_tag="NisyCp045"
                     /note="apocytochrome f precursor; component of cytochrome
                     b6/f complex"
                     /codon_start=1
                     /transl_table=11
                     /product="cytochrome f"
                     /protein_id="YP_358690.1"
                     /db_xref="GI:78102549"
                     /db_xref="GeneID:3735070"
                     /standard_name="petA CDS"
     gene            64306..65268
                     /gene="petA"
                     /locus_tag="NisyCp045"
                     /db_xref="GeneID:3735070"
                     /standard_name="petA gene"
     CDS             complement(66300..66422)
                     /gene="psbJ"
                     /locus_tag="NisyCp047"
                     /note="photosystem II reaction center subunit X"
                     /codon_start=1
                     /transl_table=11
                     /product="photosystem II protein J"
                     /protein_id="YP_358692.1"
                     /db_xref="GI:78102551"
                     /db_xref="GeneID:3735109"
                     /standard_name="psbJ CDS"
     gene            complement(66300..66422)
                     /gene="psbJ"
                     /locus_tag="NisyCp047"
                     /db_xref="GeneID:3735109"
                     /standard_name="psbJ gene"
     CDS             complement(66547..>66663)
                     /gene="psbL"
                     /locus_tag="NisyCp048"
                     /exception="RNA editing"
                     /note="PSII reaction center subunit XII"
                     /codon_start=1
                     /transl_table=11
                     /product="photosystem II protein L"
                     /protein_id="YP_358693.1"
                     /db_xref="GI:78102552"
                     /db_xref="GeneID:3735111"
                     /standard_name="psbL CDS"
     gene            complement(66547..>66663)
                     /gene="psbL"
                     /locus_tag="NisyCp048"
                     /db_xref="GeneID:3735111"
                     /standard_name="psbL gene"
     CDS             complement(66686..66805)
                     /gene="psbF"
                     /locus_tag="NisyCp049"
                     /note="photosystem II reaction center subunit VI"
                     /codon_start=1
                     /transl_table=11
                     /product="photosystem II protein VI"
                     /protein_id="YP_358694.1"
                     /db_xref="GI:78102553"
                     /db_xref="GeneID:3735106"
                     /standard_name="psbF CDS"
     gene            complement(66686..66805)
                     /gene="psbF"
                     /locus_tag="NisyCp049"
                     /db_xref="GeneID:3735106"
                     /standard_name="psbF gene"
     CDS             complement(66815..67066)
                     /gene="psbE"
                     /locus_tag="NisyCp050"
                     /note="cytochrome b559 alpha subunit"
                     /codon_start=1
                     /transl_table=11
                     /product="photosystem II protein V"
                     /protein_id="YP_358695.1"
                     /db_xref="GI:78102554"
                     /db_xref="GeneID:3735105"
                     /standard_name="psbE CDS"
     gene            complement(66815..67066)
                     /gene="psbE"
                     /locus_tag="NisyCp050"
                     /db_xref="GeneID:3735105"
                     /standard_name="psbE gene"
     CDS             68230..68325
                     /gene="petL"
                     /locus_tag="NisyCp052"
                     /note="cytochrome b6/f complex 6"
                     /codon_start=1
                     /transl_table=11
                     /product="cytochrome b6/f complex subunit VI"
                     /protein_id="YP_358697.1"
                     /db_xref="GI:78102556"
                     /db_xref="GeneID:3735074"
                     /standard_name="petL CDS"
     gene            68230..68325
                     /gene="petL"
                     /locus_tag="NisyCp052"
                     /db_xref="GeneID:3735074"
                     /standard_name="petL gene"
     CDS             68508..68621
                     /gene="petG"
                     /locus_tag="NisyCp053"
                     /note="cytochrome B6-F complex subunit 5; required for
                     theeither the stability or assembly of the cytochrome
                     b6/fcomplex"
                     /codon_start=1
                     /transl_table=11
                     /product="cytochrome b6/f complex subunit V"
                     /protein_id="YP_358698.1"
                     /db_xref="GI:78102557"
                     /db_xref="GeneID:3735073"
                     /standard_name="petG CDS"
     gene            68508..68621
                     /gene="petG"
                     /locus_tag="NisyCp053"
                     /db_xref="GeneID:3735073"
                     /standard_name="petG gene"
     tRNA            complement(68753..68826)
                     /gene="trnW"
                     /locus_tag="NisyCt021"
                     /product="tRNA-Trp"
                     /db_xref="GeneID:3735120"
                     /standard_name="trnW tRNA"
     gene            complement(68753..68826)
                     /gene="trnW"
                     /locus_tag="NisyCt021"
                     /db_xref="GeneID:3735120"
                     /standard_name="trnW gene"
     tRNA            complement(68991..69064)
                     /gene="trnP"
                     /locus_tag="NisyCt022"
                     /product="tRNA-Pro"
                     /db_xref="GeneID:3735145"
                     /standard_name="trnP tRNA"
     gene            complement(68991..69064)
                     /gene="trnP"
                     /locus_tag="NisyCt022"
                     /db_xref="GeneID:3735145"
                     /standard_name="trnP gene"
     CDS             69504..69638
                     /gene="psaJ"
                     /locus_tag="NisyCp054"
                     /note="photosystem I protein J"
                     /codon_start=1
                     /transl_table=11
                     /product="photosystem I subunit IX"
                     /protein_id="YP_358699.1"
                     /db_xref="GI:78102558"
                     /db_xref="GeneID:3735100"
                     /standard_name="psaJ CDS"
     gene            69504..69638
                     /gene="psaJ"
                     /locus_tag="NisyCp054"
                     /db_xref="GeneID:3735100"
                     /standard_name="psaJ gene"
     CDS             70070..70270
                     /gene="rpl33"
                     /locus_tag="NisyCp055"
                     /note="50S ribosomal protein L33"
                     /codon_start=1
                     /transl_table=11
                     /product="ribosomal protein L33"
                     /protein_id="YP_358700.1"
                     /db_xref="GI:78102559"
                     /db_xref="GeneID:3735087"
                     /standard_name="rpl33 CDS"
     gene            70070..70270
                     /gene="rpl33"
                     /locus_tag="NisyCp055"
                     /db_xref="GeneID:3735087"
                     /standard_name="rpl33 gene"
     CDS             70453..70758
                     /gene="rps18"
                     /locus_tag="NisyCp056"
                     /note="30S ribosomal protein S18"
                     /codon_start=1
                     /transl_table=11
                     /product="ribosomal protein S18"
                     /protein_id="YP_358701.1"
                     /db_xref="GI:78102560"
                     /db_xref="GeneID:3735193"
                     /standard_name="rps18 CDS"
     gene            70453..70758
                     /gene="rps18"
                     /locus_tag="NisyCp056"
                     /db_xref="GeneID:3735193"
                     /standard_name="rps18 gene"
     CDS             complement(70959..71345)
                     /gene="rpl20"
                     /locus_tag="NisyCp057"
                     /note="50S ribosomal protein L20"
                     /codon_start=1
                     /transl_table=11
                     /product="ribosomal protein L20"
                     /protein_id="YP_358702.1"
                     /db_xref="GI:78102561"
                     /db_xref="GeneID:3735082"
                     /standard_name="rpl20 CDS"
     gene            complement(70959..71345)
                     /gene="rpl20"
                     /locus_tag="NisyCp057"
                     /db_xref="GeneID:3735082"
                     /standard_name="rpl20 gene"
     CDS             join(complement(72165..72278),141775..142006,
                     142549..142574)
                     /gene="rps12"
                     /locus_tag="NisyCp058"
                     /trans_splicing
                     /note="trans splicing 5'-rps12 and 3'-rps12 in IRA"
                     /codon_start=1
                     /transl_table=11
                     /product="ribosomal protein S12"
                     /protein_id="YP_358650.1"
                     /db_xref="GI:78102562"
                     /db_xref="GeneID:3735094"
                     /standard_name="rps12 CDS"
     CDS             join(complement(72165..72278),complement(100626..100857),
                     complement(100058..100083))
                     /gene="rps12"
                     /locus_tag="NisyCp001"
                     /trans_splicing
                     /note="trans splicing 5'-rps12 and 3'-rps12 in IRB"
                     /codon_start=1
                     /transl_table=11
                     /product="ribosomal protein S12"
                     /protein_id="YP_358649.1"
                     /db_xref="GI:78102589"
                     /db_xref="GeneID:3735160"
                     /standard_name="rps12 CDS"
     gene            join(complement(72165..72278),141775..142574)
                     /gene="rps12"
                     /locus_tag="NisyCp058"
                     /trans_splicing
                     /db_xref="GeneID:3735094"
                     /standard_name="rps12 gene"
     gene            join(complement(72165..72278),complement(100058..100857))
                     /gene="rps12"
                     /locus_tag="NisyCp001"
                     /trans_splicing
                     /db_xref="GeneID:3735160"
                     /standard_name="rps12 gene"
     exon            complement(72417..72644)
                     /gene="clpP"
                     /standard_name="clpP exon"
     CDS             join(complement(74376..74446),complement(73279..73570),
                     complement(72417..72644))
                     /gene="clpP"
                     /locus_tag="NisyCp059"
                     /codon_start=1
                     /transl_table=11
                     /product="ATP-dependent Clp protease proteolytic subunit"
                     /protein_id="YP_358703.1"
                     /db_xref="GI:78102563"
                     /db_xref="GeneID:3735056"
                     /standard_name="clpP CDS"
     gene            complement(72417..74446)
                     /gene="clpP"
                     /locus_tag="NisyCp059"
                     /db_xref="GeneID:3735056"
                     /standard_name="clpP gene"
     intron          complement(72645..73278)
                     /gene="clpP"
                     /standard_name="clpP intron"
     exon            complement(73279..73570)
                     /gene="clpP"
                     /standard_name="clpP exon"
     intron          complement(73571..74375)
                     /gene="clpP"
                     /standard_name="clpP intron"
     exon            complement(74376..74446)
                     /gene="clpP"
                     /standard_name="clpP exon"
     CDS             74892..76418
                     /gene="psbB"
                     /locus_tag="NisyCp060"
                     /note="photosystem II P680 chlorophyll A apoprotein; PSII
                     47 kDa protein"
                     /codon_start=1
                     /transl_table=11
                     /product="photosystem II 47 kDa protein"
                     /protein_id="YP_358704.1"
                     /db_xref="GI:78102564"
                     /db_xref="GeneID:3735102"
                     /standard_name="psbB CDS"
     gene            74892..76418
                     /gene="psbB"
                     /locus_tag="NisyCp060"
                     /db_xref="GeneID:3735102"
                     /standard_name="psbB gene"
     CDS             76603..76707
                     /gene="psbT"
                     /locus_tag="NisyCp061"
                     /codon_start=1
                     /transl_table=11
                     /product="photosystem II protein T"
                     /protein_id="YP_358705.1"
                     /db_xref="GI:78102565"
                     /db_xref="GeneID:3735114"
                     /standard_name="psbT CDS"
     gene            76603..76707
                     /gene="psbT"
                     /locus_tag="NisyCp061"
                     /db_xref="GeneID:3735114"
                     /standard_name="psbT gene"
     CDS             complement(76781..76912)
                     /gene="psbN"
                     /locus_tag="NisyCp062"
                     /note="photosystem II reaction center N protein"
                     /codon_start=1
                     /transl_table=11
                     /product="photosystem II protein N"
                     /protein_id="YP_358706.1"
                     /db_xref="GI:78102566"
                     /db_xref="GeneID:3735113"
                     /standard_name="psbN CDS"
     gene            complement(76781..76912)
                     /gene="psbN"
                     /locus_tag="NisyCp062"
                     /db_xref="GeneID:3735113"
                     /standard_name="psbN gene"
     CDS             77024..77245
                     /gene="psbH"
                     /locus_tag="NisyCp063"
                     /note="photosystem II reaction center protein H;
                     photosystem II phosphoprotein"
                     /codon_start=1
                     /transl_table=11
                     /product="photosystem II protein H"
                     /protein_id="YP_358707.1"
                     /db_xref="GI:78102567"
                     /db_xref="GeneID:3735107"
                     /standard_name="psbH CDS"
     gene            77024..77245
                     /gene="psbH"
                     /locus_tag="NisyCp063"
                     /db_xref="GeneID:3735107"
                     /standard_name="psbH gene"
     exon            77375..77380
                     /gene="petB"
                     /standard_name="petB exon"
     CDS             join(77375..77380,78134..78775)
                     /gene="petB"
                     /locus_tag="NisyCp064"
                     /codon_start=1
                     /transl_table=11
                     /product="cytochrome b6"
                     /protein_id="YP_358708.1"
                     /db_xref="GI:78102568"
                     /db_xref="GeneID:3735071"
                     /standard_name="petB CDS"
     gene            77375..78775
                     /gene="petB"
                     /locus_tag="NisyCp064"
                     /db_xref="GeneID:3735071"
                     /standard_name="petB gene"
     intron          77381..78133
                     /gene="petB"
                     /locus_tag="CK881_pgp038"
                     /standard_name="petB intron"
     exon            78134..78775
                     /gene="petB"
                     /standard_name="petB exon"
     exon            78966..78973
                     /gene="petD"
                     /standard_name="petD exon"
     CDS             join(78966..78973,79716..80190)
                     /gene="petD"
                     /locus_tag="NisyCp065"
                     /note="cytochrome b6/f complex subunit 4"
                     /codon_start=1
                     /transl_table=11
                     /product="cytochrome b6/f complex subunit IV"
                     /protein_id="YP_358709.1"
                     /db_xref="GI:78102569"
                     /db_xref="GeneID:3735072"
                     /standard_name="petD CDS"
     gene            78966..80190
                     /gene="petD"
                     /locus_tag="NisyCp065"
                     /db_xref="GeneID:3735072"
                     /standard_name="petD gene"
     intron          78974..79715
                     /gene="petD"
                     /standard_name="petD intron"
     exon            79716..80190
                     /gene="petD"
                     /standard_name="petD exon"
     CDS             complement(80370..81383)
                     /gene="rpoA"
                     /locus_tag="NisyCp066"
                     /note="RNA polymerase alpha chain"
                     /codon_start=1
                     /transl_table=11
                     /product="RNA polymerase alpha subunit"
                     /protein_id="YP_358710.1"
                     /db_xref="GI:78102570"
                     /db_xref="GeneID:3735089"
                     /standard_name="rpoA CDS"
     gene            complement(80370..81383)
                     /gene="rpoA"
                     /locus_tag="NisyCp066"
                     /db_xref="GeneID:3735089"
                     /standard_name="rpoA gene"
     CDS             complement(81449..81865)
                     /gene="rps11"
                     /locus_tag="NisyCp067"
                     /note="30S ribosomal protein S11"
                     /codon_start=1
                     /transl_table=11
                     /product="ribosomal protein S11"
                     /protein_id="YP_358711.1"
                     /db_xref="GI:78102571"
                     /db_xref="GeneID:3735093"
                     /standard_name="rps11 CDS"
     gene            complement(81449..81865)
                     /gene="rps11"
                     /locus_tag="NisyCp067"
                     /db_xref="GeneID:3735093"
                     /standard_name="rps11 gene"
     CDS             complement(81967..82080)
                     /gene="rpl36"
                     /locus_tag="NisyCp068"
                     /gene_synonym="secX"
                     /note="50S ribosomal protein L36"
                     /codon_start=1
                     /transl_table=11
                     /product="ribosomal protein L36"
                     /protein_id="YP_358712.1"
                     /db_xref="GI:78102572"
                     /db_xref="GeneID:3735088"
                     /standard_name="rpl36 CDS"
     gene            complement(81967..82080)
                     /gene="rpl36"
                     /locus_tag="NisyCp068"
                     /gene_synonym="secX"
                     /db_xref="GeneID:3735088"
                     /standard_name="rpl36 gene"
     gene            complement(82093..82335)
                     /gene="infA"
                     /pseudo
                     /Note="Partial sequence; internal stop codons"
                     /standard_name="infA gene"
     CDS             complement(82516..82920)
                     /gene="rps8"
                     /locus_tag="NisyCp070"
                     /note="30S ribosomal protein S8"
                     /codon_start=1
                     /transl_table=11
                     /product="ribosomal protein S8"
                     /protein_id="YP_358713.1"
                     /db_xref="GI:78102573"
                     /db_xref="GeneID:3735200"
                     /standard_name="rps8 CDS"
     gene            complement(82516..82920)
                     /gene="rps8"
                     /locus_tag="NisyCp070"
                     /db_xref="GeneID:3735200"
                     /standard_name="rps8 gene"
     CDS             complement(83090..83458)
                     /gene="rpl14"
                     /locus_tag="NisyCp071"
                     /note="50S ribosomal protein L14"
                     /codon_start=1
                     /transl_table=11
                     /product="ribosomal protein L14"
                     /protein_id="YP_358714.1"
                     /db_xref="GI:78102574"
                     /db_xref="GeneID:3735078"
                     /standard_name="rpl14 CDS"
     gene            complement(83090..83458)
                     /gene="rpl14"
                     /locus_tag="NisyCp071"
                     /db_xref="GeneID:3735078"
                     /standard_name="rpl14 gene"
     exon            complement(83589..83984)
                     /gene="rpl16"
                     /standard_name="rpl16 exon"
     CDS             join(complement(85009..85017),complement(83589..83984))
                     /gene="rpl16"
                     /locus_tag="NisyCp072"
                     /codon_start=1
                     /transl_table=11
                     /product="ribosomal protein L16"
                     /protein_id="YP_358715.1"
                     /db_xref="GI:78102575"
                     /db_xref="GeneID:3735079"
                     /standard_name="rpl16 CDS"
     gene            complement(83589..85017)
                     /gene="rpl16"
                     /locus_tag="NisyCp072"
                     /db_xref="GeneID:3735079"
                     /standard_name="rpl16 gene"
     intron          complement(83985..85008)
                     /gene="rpl16"
                     /standard_name="rpl16 intron"
     exon            complement(85009..85017)
                     /gene="rpl16"
                     /standard_name="rpl16 exon"
     CDS             complement(85160..85816)
                     /gene="rps3"
                     /locus_tag="NisyCp073"
                     /note="30S ribosomal protein S3"
                     /codon_start=1
                     /transl_table=11
                     /product="ribosomal protein S3"
                     /protein_id="YP_358717.1"
                     /db_xref="GI:78102577"
                     /db_xref="GeneID:3735196"
                     /standard_name="rps3 CDS"
     gene            complement(85160..85816)
                     /gene="rps3"
                     /locus_tag="NisyCp073"
                     /db_xref="GeneID:3735196"
                     /standard_name="rps3 gene"
     CDS             complement(85801..86268)
                     /gene="rpl22"
                     /locus_tag="NisyCp074"
                     /codon_start=1
                     /transl_table=11
                     /product="ribosomal protein L22"
                     /protein_id="YP_358718.1"
                     /db_xref="GI:78102578"
                     /db_xref="GeneID:3735083"
                     /standard_name="rpl22 CDS"
     gene            complement(85801..86268)
                     /gene="rpl22"
                     /locus_tag="NisyCp074"
                     /db_xref="GeneID:3735083"
                     /standard_name="rpl22 gene"
     CDS             complement(86321..86599)
                     /gene="rps19"
                     /locus_tag="NisyCp075"
                     /note="30S ribosomal protein S19"
                     /codon_start=1
                     /transl_table=11
                     /product="ribosomal protein S19"
                     /protein_id="YP_358719.1"
                     /db_xref="GI:78102579"
                     /db_xref="GeneID:3735194"
                     /standard_name="rps19 CDS"
     gene            complement(86321..86599)
                     /gene="rps19"
                     /locus_tag="NisyCp075"
                     /db_xref="GeneID:3735194"
                     /standard_name="rps19 gene"
     misc_feature    86610..112045
                     /note="Geneious type: IR"
                     /standard_name="IRb"
     exon            complement(86764..87197)
                     /gene="rpl2"
                     /standard_name="rpl2 exon"
     CDS             join(complement(87864..88254),complement(86764..87197))
                     /gene="rpl2"
                     /locus_tag="NisyCp076"
                     /note="50S ribosomal protein L2"
                     /codon_start=1
                     /transl_table=11
                     /product="ribosomal protein L2"
                     /protein_id="YP_358720.1"
                     /db_xref="GI:78102580"
                     /db_xref="GeneID:3735081"
                     /standard_name="rpl2 CDS"
     gene            complement(86764..88254)
                     /gene="rpl2"
                     /locus_tag="NisyCp076"
                     /db_xref="GeneID:3735081"
                     /standard_name="rpl2 gene"
     intron          complement(87198..87863)
                     /gene="rpl2"
                     /standard_name="rpl2 intron"
     exon            complement(87864..88254)
                     /gene="rpl2"
                     /standard_name="rpl2 exon"
     CDS             complement(88273..88554)
                     /gene="rpl23"
                     /locus_tag="NisyCp077"
                     /note="50S ribosomal protein L23"
                     /codon_start=1
                     /transl_table=11
                     /product="ribosomal protein L23"
                     /protein_id="YP_358721.1"
                     /db_xref="GI:78102581"
                     /db_xref="GeneID:3735085"
                     /standard_name="rpl23 CDS"
     gene            complement(88273..88554)
                     /gene="rpl23"
                     /locus_tag="NisyCp077"
                     /db_xref="GeneID:3735085"
                     /standard_name="rpl23 gene"
     tRNA            complement(88720..88793)
                     /gene="trnI"
                     /locus_tag="NisyCt023"
                     /product="tRNA-Ile"
                     /note="CAU"
                     /db_xref="GeneID:3735188"
                     /standard_name="trnI tRNA"
     gene            complement(88720..88793)
                     /gene="trnI"
                     /locus_tag="NisyCt023"
                     /db_xref="GeneID:3735188"
                     /standard_name="trnI gene"
     CDS             88882..95715
                     /gene="ycf2"
                     /locus_tag="NisyCp078"
                     /note="hypothetical protein RF2"
                     /codon_start=1
                     /transl_table=11
                     /product="Ycf2"
                     /protein_id="YP_358722.1"
                     /db_xref="GI:78102582"
                     /db_xref="GeneID:3735126"
                     /standard_name="ycf2 CDS"
     gene            88882..95715
                     /gene="ycf2"
                     /locus_tag="NisyCp078"
                     /db_xref="GeneID:3735126"
                     /standard_name="ycf2 gene"
     gene            95806..96069
                     /gene="ycf15"
                     /pseudo
                     /Note="Internal stop codons"
                     /standard_name="ycf15 gene"
     tRNA            complement(96418..96498)
                     /gene="trnL"
                     /locus_tag="NisyCt024"
                     /product="tRNA-Leu"
                     /db_xref="GeneID:3735141"
                     /standard_name="trnL tRNA"
     gene            complement(96418..96498)
                     /gene="trnL"
                     /locus_tag="NisyCt024"
                     /db_xref="GeneID:3735141"
                     /standard_name="trnL gene"
     exon            complement(97038..97793)
                     /gene="ndhB"
                     /standard_name="ndhB exon"
     CDS             join(complement(98473..99249),complement(97038..97793))
                     /gene="ndhB"
                     /locus_tag="NisyCp083"
                     /gene_synonym="ndh2"
                     /codon_start=1
                     /transl_table=11
                     /product="NADH dehydrogenase subunit 2"
                     /protein_id="YP_358727.1"
                     /db_xref="GI:78102587"
                     /db_xref="GeneID:3735060"
                     /standard_name="ndhB CDS"
     gene            complement(97038..99249)
                     /gene="ndhB"
                     /locus_tag="NisyCp083"
                     /gene_synonym="ndh2"
                     /db_xref="GeneID:3735060"
                     /standard_name="ndhB gene"
     intron          complement(97794..98472)
                     /gene="ndhB"
                     /standard_name="ndhB intron"
     exon            complement(98473..99249)
                     /gene="ndhB"
                     /standard_name="ndhB exon"
     CDS             complement(99537..100004)
                     /gene="rps7"
                     /locus_tag="NisyCp084"
                     /note="30S ribosomal protein S7"
                     /codon_start=1
                     /transl_table=11
                     /product="ribosomal protein S7"
                     /protein_id="YP_358728.1"
                     /db_xref="GI:78102588"
                     /db_xref="GeneID:3735199"
                     /standard_name="rps7 CDS"
     gene            complement(99537..100004)
                     /gene="rps7"
                     /locus_tag="NisyCp084"
                     /db_xref="GeneID:3735199"
                     /standard_name="rps7 gene"
     exon            complement(100058..100083)
                     /gene="rps12"
                     /standard_name="rps12 exon"
     intron          complement(100084..100625)
                     /gene="rps12"
                     /locus_tag="CK881_pgp045"
                     /standard_name="rps12 intron"
     exon            complement(100626..100857)
                     /gene="rps12"
                     /standard_name="rps12 exon"
     tRNA            102465..102536
                     /gene="trnV"
                     /locus_tag="NisyCt025"
                     /product="tRNA-Val"
                     /db_xref="GeneID:3735116"
                     /standard_name="trnV tRNA"
     gene            102465..102536
                     /gene="trnV"
                     /locus_tag="NisyCt025"
                     /db_xref="GeneID:3735116"
                     /standard_name="trnV gene"
     rRNA            102764..104255
                     /gene="rrn16"
                     /locus_tag="NisyCr001"
                     /product="16S ribosomal RNA"
                     /db_xref="GeneID:3735201"
                     /standard_name="rrn16 rRNA"
     gene            102764..104255
                     /gene="rrn16"
                     /locus_tag="NisyCr001"
                     /db_xref="GeneID:3735201"
                     /standard_name="rrn16 gene"
     tRNA            join(104557..104593,105310..105344)
                     /gene="trnI"
                     /locus_tag="NisyCt026"
                     /product="tRNA-Ile"
                     /db_xref="GeneID:3735185"
                     /standard_name="trnI tRNA"
     exon            104557..104593
                     /gene="trnI-GAU"
                     /standard_name="trnI-GAU exon"
     gene            104557..105344
                     /gene="trnI"
                     /locus_tag="NisyCt026"
                     /db_xref="GeneID:3735185"
                     /standard_name="trnI gene"
     intron          104594..105309
                     /gene="trnI-GAU"
                     /standard_name="trnI-GAU intron"
     exon            105310..105344
                     /gene="trnI-GAU"
                     /standard_name="trnI-GAU exon"
     tRNA            join(105409..105446,106156..106190)
                     /gene="trnA"
                     /locus_tag="NisyCt027"
                     /product="tRNA-Ala"
                     /db_xref="GeneID:3735172"
                     /standard_name="trnA"
     exon            105409..105446
                     /gene="trnA-UGC"
                     /standard_name="trnA-UGC exon"
     gene            105409..106190
                     /gene="trnA"
                     /locus_tag="NisyCt027"
                     /db_xref="GeneID:3735172"
                     /standard_name="trnA gene"
     intron          105447..106155
                     /gene="trnA-UGC"
                     /standard_name="trnA-UGC intron"
     exon            106156..106190
                     /gene="trnA-UGC"
                     /standard_name="trnA-UGC exon"
     rRNA            106344..109152
                     /gene="rrn23"
                     /locus_tag="NisyCr002"
                     /product="23S ribosomal RNA"
                     /db_xref="GeneID:3735203"
                     /standard_name="rrn23 rRNA"
     gene            106344..109152
                     /gene="rrn23"
                     /locus_tag="NisyCr002"
                     /db_xref="GeneID:3735203"
                     /standard_name="rrn23 gene"
     rRNA            109254..109356
                     /gene="rrn4.5"
                     /locus_tag="NisyCr003"
                     /product="4.5S ribosomal RNA"
                     /db_xref="GeneID:3735205"
                     /standard_name="rrn4.5 rRNA"
     gene            109254..109356
                     /gene="rrn4.5"
                     /locus_tag="NisyCr003"
                     /db_xref="GeneID:3735205"
                     /standard_name="rrn4.5 gene"
     rRNA            109613..109733
                     /gene="rrn5"
                     /locus_tag="NisyCr004"
                     /product="5S ribosomal RNA"
                     /db_xref="GeneID:3735207"
                     /standard_name="rrn5 rRNA"
     gene            109613..109733
                     /gene="rrn5"
                     /locus_tag="NisyCr004"
                     /db_xref="GeneID:3735207"
                     /standard_name="rrn5 gene"
     tRNA            109989..110062
                     /gene="trnR"
                     /locus_tag="NisyCt028"
                     /product="tRNA-Arg"
                     /db_xref="GeneID:3735148"
                     /standard_name="trnR tRNA"
     gene            109989..110062
                     /gene="trnR"
                     /locus_tag="NisyCt028"
                     /db_xref="GeneID:3735148"
                     /standard_name="trnR gene"
     tRNA            complement(110651..110722)
                     /gene="trnN"
                     /locus_tag="NisyCt029"
                     /product="tRNA-Asn"
                     /db_xref="GeneID:3735144"
                     /standard_name="trnN tRNA"
     gene            complement(110651..110722)
                     /gene="trnN"
                     /locus_tag="NisyCt029"
                     /db_xref="GeneID:3735144"
                     /standard_name="trnN gene"
     CDS             111051..112079
                     /standard_name="ycf1"
     gene            111051..112079
                     /locus_tag="NisyCp090"
                     /db_xref="GeneID:3735164"
                     /pseudo
                     /standard_name="ycf1 gene"
     misc_feature    112046..130586
                     /note="Geneious type: SSC"
                     /standard_name="SSC"
     CDS             complement(112090..114318)
                     /gene="ndhF"
                     /locus_tag="NisyCp091"
                     /gene_synonym="ndh5"
                     /codon_start=1
                     /transl_table=11
                     /product="NADH dehydrogenase subunit 5"
                     /protein_id="YP_358734.1"
                     /db_xref="GI:78102595"
                     /db_xref="GeneID:3735064"
                     /standard_name="ndhF CDS"
     gene            complement(112090..114318)
                     /gene="ndhF"
                     /locus_tag="NisyCp091"
                     /gene_synonym="ndh5"
                     /db_xref="GeneID:3735064"
                     /standard_name="ndhF gene"
     CDS             115085..115252
                     /gene="rpl32"
                     /locus_tag="NisyCp092"
                     /codon_start=1
                     /transl_table=11
                     /product="ribosomal protein L32"
                     /protein_id="YP_358735.1"
                     /db_xref="GI:78102596"
                     /db_xref="GeneID:3735086"
                     /standard_name="rpl32 CDS"
     gene            115085..115252
                     /gene="rpl32"
                     /locus_tag="NisyCp092"
                     /db_xref="GeneID:3735086"
                     /standard_name="rpl32 gene"
     tRNA            116177..116256
                     /gene="trnL"
                     /locus_tag="NisyCt030"
                     /product="tRNA-Leu"
                     /db_xref="GeneID:3735139"
                     /standard_name="trnL tRNA"
     gene            116177..116256
                     /gene="trnL"
                     /locus_tag="NisyCt030"
                     /db_xref="GeneID:3735139"
                     /standard_name="trnL gene"
     CDS             116360..117301
                     /gene="ccsA"
                     /locus_tag="NisyCp093"
                     /gene_synonym="ycf5"
                     /note="ycf5,ORF313"
                     /codon_start=1
                     /transl_table=11
                     /product="cytochrome c biogenesis protein"
                     /protein_id="YP_358736.1"
                     /db_xref="GI:78102597"
                     /db_xref="GeneID:3735055"
                     /standard_name="ccsA CDS"
     gene            116360..117301
                     /gene="ccsA"
                     /locus_tag="NisyCp093"
                     /gene_synonym="ycf5"
                     /db_xref="GeneID:3735055"
                     /standard_name="ccsA gene"
     CDS             complement(117541..119070)
                     /gene="ndhD"
                     /locus_tag="NisyCp094"
                     /gene_synonym="ndh4"
                     /exception="RNA editing"
                     /codon_start=1
                     /transl_table=11
                     /product="NADH dehydrogenase subunit 4"
                     /protein_id="YP_358737.1"
                     /db_xref="GI:78102598"
                     /db_xref="GeneID:3735062"
                     /standard_name="ndhD CDS"
     gene            complement(117541..119070)
                     /gene="ndhD"
                     /locus_tag="NisyCp094"
                     /gene_synonym="ndh4"
                     /db_xref="GeneID:3735062"
                     /standard_name="ndhD gene"
     CDS             complement(119162..119407)
                     /gene="psaC"
                     /locus_tag="NisyCp095"
                     /note="photosystem I iron-sulfur center; 9 kDa protein"
                     /codon_start=1
                     /transl_table=11
                     /product="photosystem I subunit VII"
                     /protein_id="YP_358738.1"
                     /db_xref="GI:78102599"
                     /db_xref="GeneID:3735098"
                     /standard_name="psaC CDS"
     gene            complement(119162..119407)
                     /gene="psaC"
                     /locus_tag="NisyCp095"
                     /db_xref="GeneID:3735098"
                     /standard_name="psaC gene"
     CDS             complement(119668..119973)
                     /gene="ndhE"
                     /locus_tag="NisyCp096"
                     /gene_synonym="ndh4L"
                     /codon_start=1
                     /transl_table=11
                     /product="NADH dehydrogenase subunit 4L"
                     /protein_id="YP_358739.1"
                     /db_xref="GI:78102600"
                     /db_xref="GeneID:3735063"
                     /standard_name="ndhE CDS"
     gene            complement(119668..119973)
                     /gene="ndhE"
                     /locus_tag="NisyCp096"
                     /gene_synonym="ndh4L"
                     /db_xref="GeneID:3735063"
                     /standard_name="ndhE gene"
     CDS             complement(120197..120727)
                     /gene="ndhG"
                     /locus_tag="NisyCp097"
                     /codon_start=1
                     /transl_table=11
                     /product="NADH dehydrogenase subunit 6"
                     /protein_id="YP_358740.1"
                     /db_xref="GI:78102601"
                     /db_xref="GeneID:3735065"
                     /standard_name="ndhG CDS"
     gene            complement(120197..120727)
                     /gene="ndhG"
                     /locus_tag="NisyCp097"
                     /db_xref="GeneID:3735065"
                     /standard_name="ndhG gene"
     CDS             complement(121118..121621)
                     /gene="ndhI"
                     /locus_tag="NisyCp098"
                     /gene_synonym="frxB"
                     /note="NADH dehydrogenase 18 kDa subunit"
                     /codon_start=1
                     /transl_table=11
                     /product="NADH dehydrogenase subunit I"
                     /protein_id="YP_358741.1"
                     /db_xref="GI:78102602"
                     /db_xref="GeneID:3735067"
                     /standard_name="ndhI CDS"
     gene            complement(121118..121621)
                     /gene="ndhI"
                     /locus_tag="NisyCp098"
                     /gene_synonym="frxB"
                     /db_xref="GeneID:3735067"
                     /standard_name="ndhI gene"
     exon            complement(121706..122244)
                     /gene="ndhA"
                     /standard_name="ndhA exon"
     CDS             join(complement(123392..123944),
                     complement(121706..122244))
                     /gene="ndhA"
                     /locus_tag="NisyCp099"
                     /gene_synonym="ndh1"
                     /codon_start=1
                     /transl_table=11
                     /product="NADH dehydrogenase subunit 1"
                     /protein_id="YP_358742.1"
                     /db_xref="GI:78102603"
                     /db_xref="GeneID:3735058"
                     /standard_name="ndhA CDS"
     gene            complement(121706..123944)
                     /gene="ndhA"
                     /locus_tag="NisyCp099"
                     /gene_synonym="ndh1"
                     /db_xref="GeneID:3735058"
                     /standard_name="ndhA gene"
     intron          complement(122245..123391)
                     /gene="ndhA"
                     /standard_name="ndhA intron"
     exon            complement(123392..123944)
                     /gene="ndhA"
                     /standard_name="ndhA exon"
     CDS             complement(123946..125127)
                     /gene="ndhH"
                     /locus_tag="NisyCp100"
                     /note="NADH dehydrogenase 49 kDa subunit"
                     /codon_start=1
                     /transl_table=11
                     /product="NADH dehydrogenase subunit 7"
                     /protein_id="YP_358743.1"
                     /db_xref="GI:78102604"
                     /db_xref="GeneID:3735066"
                     /standard_name="ndhH CDS"
     gene            complement(123946..125127)
                     /gene="ndhH"
                     /locus_tag="NisyCp100"
                     /db_xref="GeneID:3735066"
                     /standard_name="ndhH gene"
     CDS             complement(125239..125502)
                     /gene="rps15"
                     /locus_tag="NisyCp101"
                     /codon_start=1
                     /transl_table=11
                     /product="ribosomal protein S15"
                     /protein_id="YP_358744.1"
                     /db_xref="GI:78102605"
                     /db_xref="GeneID:3735191"
                     /standard_name="rps15 CDS"
     gene            complement(125239..125502)
                     /gene="rps15"
                     /locus_tag="NisyCp101"
                     /db_xref="GeneID:3735191"
                     /standard_name="rps15 gene"
     CDS             complement(125900..131581)
                     /gene="ycf1"
                     /locus_tag="NisyCp102"
                     /note="ORF1901"
                     /codon_start=1
                     /transl_table=11
                     /product="Ycf1"
                     /protein_id="YP_358745.1"
                     /db_xref="GI:78102606"
                     /db_xref="GeneID:3735122"
                     /standard_name="ycf1 CDS"
     gene            complement(125900..131581)
                     /gene="ycf1"
                     /locus_tag="NisyCp102"
                     /db_xref="GeneID:3735122"
                     /standard_name="ycf1 gene"
     misc_feature    complement(130587..156022)
                     /note="Geneious type: IR"
                     /standard_name="IRa"
     tRNA            131910..131981
                     /gene="trnN"
                     /locus_tag="NisyCt031"
                     /product="tRNA-Asn"
                     /db_xref="GeneID:3735143"
                     /standard_name="trnN tRNA"
     gene            131910..131981
                     /gene="trnN"
                     /locus_tag="NisyCt031"
                     /db_xref="GeneID:3735143"
                     /standard_name="trnN gene"
     tRNA            complement(132570..132643)
                     /gene="trnR"
                     /locus_tag="NisyCt032"
                     /product="tRNA-Arg"
                     /db_xref="GeneID:3735149"
                     /standard_name="trnR tRNA"
     gene            complement(132570..132643)
                     /gene="trnR"
                     /locus_tag="NisyCt032"
                     /db_xref="GeneID:3735149"
                     /standard_name="trnR gene"
     rRNA            complement(132899..133019)
                     /gene="rrn5"
                     /locus_tag="NisyCr005"
                     /product="5S ribosomal RNA"
                     /db_xref="GeneID:3735208"
                     /standard_name="rrn5 rRNA"
     gene            complement(132899..133019)
                     /gene="rrn5"
                     /locus_tag="NisyCr005"
                     /db_xref="GeneID:3735208"
                     /standard_name="rrn5 gene"
     rRNA            complement(133276..133378)
                     /gene="rrn4.5"
                     /locus_tag="NisyCr006"
                     /product="4.5S ribosomal RNA"
                     /db_xref="GeneID:3735206"
                     /standard_name="rrn4.5 rRNA"
     gene            complement(133276..133378)
                     /gene="rrn4.5"
                     /locus_tag="NisyCr006"
                     /db_xref="GeneID:3735206"
                     /standard_name="rrn4.5 gene"
     rRNA            complement(133480..136288)
                     /gene="rrn23"
                     /locus_tag="NisyCr007"
                     /product="23S ribosomal RNA"
                     /db_xref="GeneID:3735204"
                     /standard_name="rrn23 rRNA"
     gene            complement(133480..136288)
                     /gene="rrn23"
                     /locus_tag="NisyCr007"
                     /db_xref="GeneID:3735204"
                     /standard_name="rrn23 gene"
     tRNA            join(complement(137186..137223),
                     complement(136442..136476))
                     /gene="trnA"
                     /locus_tag="NisyCt033"
                     /product="tRNA-Ala"
                     /db_xref="GeneID:3735174"
                     /standard_name="trnA"
     exon            complement(136442..136476)
                     /gene="trnA-UGC"
                     /standard_name="trnA-UGC exon"
     gene            complement(136442..137223)
                     /gene="trnA"
                     /locus_tag="NisyCt033"
                     /db_xref="GeneID:3735174"
                     /standard_name="trnA gene"
     intron          complement(136477..137185)
                     /gene="trnA-UGC"
                     /standard_name="trnA-UGC intron"
     exon            complement(137186..137223)
                     /gene="trnA-UGC"
                     /standard_name="trnA-UGC exon"
     tRNA            join(complement(138039..138075),
                     complement(137288..137323))
                     /gene="trnI"
                     /locus_tag="NisyCt034"
                     /product="tRNA-Ile"
                     /db_xref="GeneID:3735189"
                     /standard_name="trnI tRNA"
     exon            complement(137288..137322)
                     /gene="trnI-GAU"
                     /standard_name="trnI-GAU exon"
     gene            complement(137288..138075)
                     /gene="trnI"
                     /locus_tag="NisyCt034"
                     /db_xref="GeneID:3735189"
                     /standard_name="trnI gene"
     intron          complement(137323..138038)
                     /gene="trnI-GAU"
                     /standard_name="trnI-GAU intron"
     exon            complement(138039..138075)
                     /gene="trnI-GAU"
                     /standard_name="trnI-GAU exon"
     rRNA            complement(138377..139868)
                     /gene="rrn16"
                     /locus_tag="NisyCr008"
                     /product="16S ribosomal RNA"
                     /db_xref="GeneID:3735202"
                     /standard_name="rrn16 rRNA"
     gene            complement(138377..139868)
                     /gene="rrn16"
                     /locus_tag="NisyCr008"
                     /db_xref="GeneID:3735202"
                     /standard_name="rrn16 gene"
     tRNA            complement(140096..140167)
                     /gene="trnV"
                     /locus_tag="NisyCt035"
                     /product="tRNA-Val"
                     /db_xref="GeneID:3735119"
                     /standard_name="trnV tRNA"
     gene            complement(140096..140167)
                     /gene="trnV"
                     /locus_tag="NisyCt035"
                     /db_xref="GeneID:3735119"
                     /standard_name="trnV gene"
     exon            141775..142006
                     /gene="rps12"
                     /standard_name="rps12 exon"
     intron          142007..142548
                     /gene="rps12"
                     /locus_tag="CK881_pgp045"
                     /standard_name="rps12 intron"
     exon            142549..142574
                     /gene="rps12"
                     /standard_name="rps12 exon"
     CDS             142628..143095
                     /gene="rps7"
                     /locus_tag="NisyCp109"
                     /note="30S ribosomal protein S7"
                     /codon_start=1
                     /transl_table=11
                     /product="ribosomal protein S7"
                     /protein_id="YP_358750.1"
                     /db_xref="GI:78102611"
                     /db_xref="GeneID:3735198"
                     /standard_name="rps7 CDS"
     gene            142628..143095
                     /gene="rps7"
                     /locus_tag="NisyCp109"
                     /db_xref="GeneID:3735198"
                     /standard_name="rps7 gene"
     exon            143383..144159
                     /gene="ndhB"
                     /standard_name="ndhB exon"
     CDS             join(143383..144159,144839..145594)
                     /gene="ndhB"
                     /locus_tag="NisyCp110"
                     /gene_synonym="ndh2"
                     /codon_start=1
                     /transl_table=11
                     /product="NADH dehydrogenase subunit 2"
                     /protein_id="YP_358751.1"
                     /db_xref="GI:78102612"
                     /db_xref="GeneID:3735059"
                     /standard_name="ndhB CDS"
     gene            143383..145594
                     /gene="ndhB"
                     /locus_tag="NisyCp110"
                     /gene_synonym="ndh2"
                     /db_xref="GeneID:3735059"
                     /standard_name="ndhB gene"
     intron          144160..144838
                     /gene="ndhB"
                     /standard_name="ndhB intron"
     exon            144839..145594
                     /gene="ndhB"
                     /standard_name="ndhB exon"
     tRNA            146134..146214
                     /gene="trnL"
                     /locus_tag="NisyCt036"
                     /product="tRNA-Leu"
                     /db_xref="GeneID:3735140"
                     /standard_name="trnL tRNA"
     gene            146134..146214
                     /gene="trnL"
                     /locus_tag="NisyCt036"
                     /db_xref="GeneID:3735140"
                     /standard_name="trnL gene"
     gene            complement(146563..146826)
                     /gene="ycf15"
                     /locus_tag="ABX81_gp003"
                     /db_xref="GeneID:24403897"
                     /standard_name="ycf15 gene"
     CDS             complement(146917..153750)
                     /gene="ycf2"
                     /locus_tag="NisyCp115"
                     /note="hypothetical protein RF2"
                     /codon_start=1
                     /transl_table=11
                     /product="Ycf2"
                     /protein_id="YP_358756.1"
                     /db_xref="GI:78102617"
                     /db_xref="GeneID:3735127"
                     /standard_name="ycf2 CDS"
     gene            complement(146917..153750)
                     /gene="ycf2"
                     /locus_tag="NisyCp115"
                     /db_xref="GeneID:3735127"
                     /standard_name="ycf2 gene"
     tRNA            153839..153912
                     /gene="trnI"
                     /locus_tag="NisyCt037"
                     /product="tRNA-Ile"
                     /note="CAU"
                     /db_xref="GeneID:3735186"
                     /standard_name="trnI tRNA"
     gene            153839..153912
                     /gene="trnI"
                     /locus_tag="NisyCt037"
                     /db_xref="GeneID:3735186"
                     /standard_name="trnI gene"
     CDS             154078..154359
                     /gene="rpl23"
                     /locus_tag="NisyCp116"
                     /note="50S ribosomal protein L23"
                     /codon_start=1
                     /transl_table=11
                     /product="ribosomal protein L23"
                     /protein_id="YP_358757.1"
                     /db_xref="GI:78102618"
                     /db_xref="GeneID:3735084"
                     /standard_name="rpl23 CDS"
     gene            154078..154359
                     /gene="rpl23"
                     /locus_tag="NisyCp116"
                     /db_xref="GeneID:3735084"
                     /standard_name="rpl23 gene"
     exon            154378..154770
                     /gene="rpl2"
                     /standard_name="rpl2 exon"
     CDS             join(154378..154768,155435..155868)
                     /gene="rpl2"
                     /locus_tag="NisyCp117"
                     /note="50S ribosomal protein L2"
                     /codon_start=1
                     /transl_table=11
                     /product="ribosomal protein L2"
                     /protein_id="YP_358758.1"
                     /db_xref="GI:78102619"
                     /db_xref="GeneID:3735080"
                     /standard_name="rpl2 CDS"
     gene            154378..155868
                     /gene="rpl2"
                     /locus_tag="NisyCp117"
                     /db_xref="GeneID:3735080"
                     /standard_name="rpl2 gene"
     intron          154771..155433
                     /gene="rpl2"
                     /standard_name="rpl2 intron"
     exon            155434..155868
                     /gene="rpl2"
                     /standard_name="rpl2 exon"
ORIGIN      
        1 aaatgggcga acgacgggaa ttgaacccgc gcatggtgga ttcacaatcc actgccttga
       61 tccacttggc tacatccgcc ccctcgccta cttacattcc gtttttacat tatttaaatt
      121 agaaaacaaa agattcaagt tcgaatattt ctcttctttc ttatttcaat gatattatta
      181 tttcaaagat aagaatatga agtaaaaatt cgattttttt tttgaaataa aaatcaaaaa
      241 gatatagtaa cattagcaag aagagaaaca agtcatattt ctacaatttt aaataaatac
      301 aaaataaaaa tagaatactc aatcatgaat aaatgcaagc aaataacctc tccttctttt
      361 tctataatgt aaacaaaaaa gtctatgtaa gtaaaatact agtaaataaa taaaaagaaa
      421 aaaagaaagg agcaatagca ccctcttgat agaacaagaa aatgattatt gctcctttct
      481 tttcaaaacc tcctatagac tagactggga tcttatccat ttgtagatgg agcttcgata
      541 gcagctaggt ctagagggaa gttgtgagca ttacgttcat gcataacttc cataccaagg
      601 ttagcacggt taatgatatc agcccaagta ttaattacac gaccttgact gtcaactaca
      661 gattggttga aattgaaacc atttaggttg aaagccatag tgctgatacc taaagcggta
      721 aaccagatac ctactacagg ccaagcagct aggaagaagt gtaacgaacg agagttgttg
      781 aaactagcat attggaagat caatcggcca aaataaccat gagcggctac gatgttataa
      841 gtttcttcct cttgaccgaa tctgtaacct tcattagcag attcattttc tgtggtttcc
      901 ctgatcaaac tagaagttac caaggaacca tgcatagcac tgaataggga gccgccgaat
      961 acaccagcta cgcctaacat gtgaaatggg tgcataagga tgttgtgctc agcctggaat
     1021 acaatcatga aattgaaagt accagagatt cctagaggca taccatcaga aaaacttcct
     1081 tgaccgattg ggtagatcaa gaaaactgcg gtagcagctg caacaggagc tgaatatgca
     1141 acagcaatcc aaggtcgcat acccagacgg aaactaagtt cccactcacg acccatgtaa
     1201 caagctacgc caagtaagaa gtgtagaaca attagttcat aaggaccacc gttgtataac
     1261 cattcatcaa cggatgccgc ttcccagatt gggtaaaaat gtaaacctat agctgcagaa
     1321 gtaggaataa tggcaccgga aataatattg tttccgtaaa gtagagatcc tgaaacaggc
     1381 tcacgaatac catcaatgtc tactggagga gcagcaatga aggcaataat aaatacagaa
     1441 gttgccgtca ataaggtagg gatcatcaaa acaccaaacc atccaatgta aagacggttt
     1501 tcagtgctag ttatccagtt acagaagcga ccccacaggc tttcgctttc gcgtctctct
     1561 aaaattgcag tcatggtaaa atcttggttt atttaatcat cagggactcc caagcacacg
     1621 agttttctac aaataaaaat agaaaatgga aggcttgtta ttcaacagta taacatgact
     1681 tatatactcg tgtcaaccaa ggtgtatgta gatctattca aatttttaat gaagttgatt
     1741 ggaaaaatac ggacttctct acagagaatt agaatttcga tatgctagtg ggttgcccgg
     1801 gattcgaacc cggaactagt cggatggagt agataagttc cttgttaaat aaaataaatg
     1861 ttaatcttaa attaaataaa caagtaaaga cccctcccca agccgtgctt gcatttttca
     1921 ttgcacacgg ctttccctat gtatacatca gttcctttct tatagaaatt agaaagactt
     1981 taaaaagttg aatactcagt tgatttaccc cttaattact attacaatca acatttcaga
     2041 atagttaaat ttttttatcc cttcatcatt tagaaacaaa tttccattta gaaaatctta
     2101 gaaaatctaa gaatgaatca ttgagaattc gccagatcat tgatacaaaa aatatccaaa
     2161 taccaaatcc gacttctata tactcccccc aaactagaag aagctcgtgg gaaggtcaaa
     2221 gaaagaactt gttcttccga cgttaagaat tcttccaata attccgagcc cgatcttttc
     2281 aaaaaagtgc gtacagtact tttgtgtttc cgagctaaag ttctagcaca agaaagtcga
     2341 agtatatact ttattcgata taaagtcttt tttttggaag atccgctata ataatgaaaa
     2401 agatttctgc atatacgccc aaattgggca ataatatcag aatctgataa atcggaccaa
     2461 accggtttac taatgggatg ccctaatacg gtacaaaagt ttgctttagc taatgatcca
     2521 atcaaaggaa taattggaac aagggtatca aacttcttaa ttgcattatt gattagaaat
     2581 gaattttcta acatttgact acgtaccatt gaaggattta gtcgcacact tgaaagatag
     2641 cccataaagt cacgggaatg attggataat tggtttatat ggatccttcc tgtgtgaaag
     2701 cacagagaaa aatgacattg ccaaaaattg acaaggtaaa atttccattt attaatcaaa
     2761 agaaacgtcc cttttgaagc cagaattgat tttccttgat acctaacata atgcatgaaa
     2821 ggatccttga ataaccatag ggtaacctga aaatccttag caaaaacttc tacaagacgt
     2881 tctatttttc catagaaaaa tattcgttca agaagggctc caaaagatgt tgatcgtaaa
     2941 tgagaagatt ggttccgtag aaagacgaaa gtagattcac attcatatac ataagaatta
     3001 tataagaaga agaagaatct ttgatttttt tttgaaaagg agtaaccggg cttctttgaa
     3061 gtaataagac tattcaaatt ccaatattca tggagaaaga atcgtaataa atgtaaagaa
     3121 gaggcatctt ttacccaata gcgaagagtt tgaaccaaga tttccagatg aacggggtag
     3181 ggtattagta tatctaatac ataatttaga tgtgcaaaat tgtcctctaa aaaaggaaat
     3241 gttgaatgaa ttgatcgtaa attatgagat ttaaaaatct ttttgccttc gaaagaagat
     3301 aaagaagata ttaatcgtag agaaaacgga atttccacaa taaacgcaaa tccctctgat
     3361 atcatttgag aatacaaatt cttgttgcac cccaaaaatg aatttttgtt aaaatcatta
     3421 gtagaaataa gaaaatgatt ctgttgatac attcgagtaa ttaaacgttt cacaattagg
     3481 aaactaaatt tattgttaga acctggattt tccaacaaaa tagacctatt tctatttaaa
     3541 ccaggatcat gcgcaagtgc ataaatatac tcctgaaaga taagtggata taggaagttg
     3601 tgttgttgcg atctatctag ctgtaaatat ctttggattt cttccatttg aaattcgatt
     3661 tgaaccaaag atggaagatt ttgagggtta tcaaatgata catagtgcga tacagttaaa
     3721 acaaagtatt aaagtattat agtaagaata gataccttgg atacaggtaa acttctcaac
     3781 ggattctcta tcatctcttt ttttttttcg tttcgtttaa ttggtctatg ttatagtgtt
     3841 ataggataat aagatggtta gaaatccttt attttttcaa cctaatcgct cttttgactt
     3901 cggaaaaaac tttctttatc aatatactgt ttcttctaca cacacatctc cataatagaa
     3961 aatggtaata gttaggattc attaaaaaaa tcgagaatcc actcatggga caagaaaccc
     4021 ttcccgcatc aggcactaat aaatttttaa cgtctaatta gatcgggaat cattcaaatt
     4081 aagaacaaaa gctcgttgct ttttctttcc ctataattta attgaagtcg cagccctatc
     4141 catttattca ttcgacccaa ctttattttg ttccgttcca agaattctaa cacggtttta
     4201 tacccatcta ggaacaatga aatattctca gaactttccg ttgatacgac atgctatttt
     4261 taccattcat tccctttcag gatcagtcgt ggtctttcaa actttaccga gagtatggac
     4321 gaatccctca cttcatccat atgtgtaaaa gagactagcc gcacttaaaa gccgagtact
     4381 ctaccgttga gttagcaacc cgaagaaaat atcgaagaaa aagaaataaa gagatatcga
     4441 agaaaaagaa ataaagagat tagacaagac aaccaaaaac cattgaagga agaaatctaa
     4501 aaaaatacat tcacattttc gaattaattt aaaacataaa ataaaactaa atagatccac
     4561 ttcatttatc acaatgaatt atatttgttc gatacactgt tgtcaatata aatattgaat
     4621 attgaaaaaa aaaaacaaaa gaaatttcaa ttgacaacaa taaaaaatat taaaaaaaaa
     4681 gacttgtgtt ggattggcac tacaaatcta atccaaataa aatagataca aaaaagtata
     4741 gatgggagaa taaattaagt ggaaaacaaa actacaattt acttagattt atttaatcca
     4801 taatggattc aatcaagtta agtgagataa gcaaacttga tttctttttt agttttagta
     4861 gagttccaat gaaaaacggg aaaccaccca attgaaggaa atgcccgaat tttatatttc
     4921 gaggatcaat aaaataagag gttttgtcgt tatagaacac ggaattcaat ggaagcaatg
     4981 ataaaaaaat acaaataaaa aaggaaaggg aggaaataca aaaaaataga agagaaaagt
     5041 catacaaagt tatatacaaa tgactacccc cttttttgta tttccttaat ttatttcctt
     5101 aattgaattt cggttgatta ggattgatta ggacgaagtt ccttaaaaac ctccgccttc
     5161 tttaaaatat cctgaacagt tcctgtaggt tgagcccctt tttcaaggaa atataaaata
     5221 gcaggaacat ttaaataagt ttgattcttt atcggatcat aaaaacccac tttccgaaga
     5281 tcttttcctt ctcttcggga tcgaacatca attgcaacga ttcgatagac ggctgacatt
     5341 gggatagatg tagatgaaca acaccccccc tagaaacgta taggaagctt tctcctcgta
     5401 cggctcgaga aaaacgattg attcgaggtt ttgtctctgt atggaattct atctaagaaa
     5461 tgacaactgg gtccataaaa tgatcaaatc aattaaagat gtaagtcttt tttttcttct
     5521 ttcttcctga aaatgaaaaa gaaaccattc gtactctcat aactcaagtt ggataacttt
     5581 caaacagttc aaaggaaaat ctttcggcaa tttcatttat tgagcggtct ttcctccttt
     5641 tatgtttgtc tcgtttaaaa tggatttgga ttcttcagtc tgatccagtt attaagacaa
     5701 taaaaagggt gtttccttgt tctgggatcc tttatctttg ttttatttta aatcattggg
     5761 tttagacatt acttcggtgc tttttaatcc tttcaaaatg gcagcaacat gccccttttg
     5821 cgatttctat gaaaaaatcc tacagacgat ggattcccgc gtgaaacact ttgaatcgaa
     5881 aaagtttgat caattccaag aaatttttga attggaaact tgctcgaatt ggattctttc
     5941 gatttccata ccgaaaatat atttacgaag ttgttccaat ttttttattg attggcatta
     6001 accctagacc cttgccccga gaaataaatt aatactttct actcgagctc catcatggac
     6061 tatttacatt ccaagacaac aaaaaaagag gggttctaat gaaacagaac caatgatgtc
     6121 gagccaagag caccttcatt cctacataaa atggtggatg tacaaatcca caacggatcc
     6181 tgtccttcaa gtcgcacgtt gctttctacc acatcgtttc aaacgaagtt ttaccataac
     6241 attcctctaa gaaccggtat ggaattgatt caattatgga atcatgaata gtcattggtt
     6301 gggctgatgt ataaacacca taatctatac tttgttctat atctatatac tatagatata
     6361 ggttactata gagataggtg gataactatt tttctttagt aagaccccat cgctaatatt
     6421 aatttatcta ccatattaat taatatttaa tatataaata atttatttat atatatttat
     6481 ataaataata ataaataaga cgaataaatg agttcttttt gattctgcat cttcacgtga
     6541 ctcaatagga gagattgacc tatttcatac ttcttcaaat agcaaagatt cagcttataa
     6601 ggaatgatta aaactattta tatttctaaa tttactaaat ttagaaagtt cccttttcga
     6661 catcattatt tgaagaaaat ttgatagtta aagatcactt ttgatcatct taggaaaaaa
     6721 gataagtctt tcttttttaa ttgaatcatc aacgatttca atgatctaaa atagataaat
     6781 acaccaaaca acaaatccaa ttttttttat gagatggata aaaaaagatt aatataaggt
     6841 aagattttaa ttcttatttt tttttttttt ttttcatctg attgataaaa tccaaagaat
     6901 ggggagggtt tcgtatctat caattcgatc aaatagactg agcaattgtc accgtttata
     6961 gatattgaaa tgaatgcctt cccattactg attaactcct atctacccca ttctatggga
     7021 ctgatgcagc ataaatcaaa agaaaagaag ggggtgtcct agtctttttt atttttacga
     7081 aatgcgagct gtctaggcac aaagccaaac aagtccagat taagtcaagt ttttgctcct
     7141 attttttgat attttagcct aactcattga ttaagaatta agagacttag tgaatttaat
     7201 tagcaccaaa aaccccctct tggcgaaaaa tcaagaaatc cacaaaaaag aaaattgaat
     7261 ctaattaggc taatttaggg gatagagaat acgagatagg gaatatagat tctttcgcat
     7321 ctcgattcag tttttgaaaa aaaaaatgat tcatcgaaga aaaaaatcag aaacaagaat
     7381 cacattccag ctaacctttc aattttaaac agaacattgt tcaaaaagca atctatattc
     7441 tcatagaata tatatatgtt ctgggacgga aggattcgaa cctccgaata gcgggaccaa
     7501 aacccgttgc cttaccactt ggccacgccc catttagatt tctattcgat actaagaaag
     7561 tatattgctt gttttgtttg tttgtcaatt ctaatccaaa tatctataga atagattaga
     7621 ttggtactag gattttgcga tgtttttggt atgtgtagat atagaattca acttaattta
     7681 ttgatcatta catataattc aattaagata ttgtatgaaa atatgatttt ttcgattctc
     7741 ctttgagaaa aggaggattt ttgattgggt gggttcaaag aaaaagaagt cttttttgtt
     7801 taccttactt actttccttt tccttatatc aataactcaa tcaaaatgca attatctcca
     7861 agaacaaaaa gtctgttatg cttaatacct ttagtttgat cggtatctgt cttaattcga
     7921 cccttttttc gagtagtttt ttcttcggca aattgcccga ggcctatgct tttttgaatc
     7981 caatcgtaga tattatgcca gtcatacctc tgttcttttt tctcttagcc tttgtttggc
     8041 aagctgctgt aagttttcga tgagatcctt aataatatcc tagaaaattc atgatttatt
     8101 cgagaaaaaa tgataaaata aataaaatca gataagcttt accgtttgaa accttgattc
     8161 aaacattgaa attcttggat agtgacgaga aatccggctt aacttatttc cttatttttt
     8221 tacgctttcc tttccagtga aagaccttat taggctcctc acaataccta attgtgtata
     8281 taaaaaaatt ttggttaatg acaaactctt agtagaaaag aatttatgaa aattctttta
     8341 gagaaagagc ttcattgctt ggtgtcaaac taggatatgc ggtagaaaaa tggatgatct
     8401 attctctttt tttcaaaaaa attatcttgg agattgtgta atgcttactc tcaaactctt
     8461 cgtttacaca gtagtgatat tttttgtttc tctcttcatc tttggattcc tatctaatga
     8521 tcccggacgt aatcctggac gtgaagaata aaataaaaag ggtttttcct tggttgattt
     8581 tcaaattttc ttatgatttg gtctattcca cacatttaac taagaataag aacaaaggat
     8641 ttcgaaattt gaaaaaaaaa aaaaaaataa agtcatcaac ggaaagagag ggattcgaac
     8701 cctcggtacg attaactcgt acaacggatt agcaatccgc cgctttagtc cactcagcca
     8761 tctctcccaa tcgaaaaaga taattactac atgagatagc acataagata aaggaaagaa
     8821 tctttctttt tctcttttct tctttctata ttatatagat atgtacaact tttatcatca
     8881 atttccttta tttctttatc tttttcttta tctcttaaag taaaggaagg gctcagaaga
     8941 gccaagaata tcaagaaaaa gaaagaagac ctcttttctt tgtcttgatt ttgttcgaaa
     9001 ggaccctctt attctcatgg cctggtctgg tcagtaccca gccgggcctc ttttgttcca
     9061 acgaatttga atttgaaaac caaaatgcct gttatagttg taatatttca ttttaattga
     9121 ataattaata ttcaagcaac aagaaaaaat tcccattttt tgtaaaagta aaataaaata
     9181 tataaaatag aaaattcgat caaaataaaa atctcatttc tctttctgct tttttatttt
     9241 atgtttacca ccttgctgga ctaaaaaaaa gaagctttcg agtattccac aatgcatttt
     9301 tatgttatga ttttagtggt tttgacgagc cgtatctcta tcaaaactcc tccagcaaaa
     9361 gaaaagatag aacttaattc tgtaatttag ttattaaaat gaaccctcgt ttccgaatct
     9421 cacccccccc aggaaaaaag atcaacactc taatttggat gattctgtga cgaccctatc
     9481 ttatcctatc ttgattacca caattcccct gttcgacaaa agttgccttt gtatacaata
     9541 atcggattgt agcgggtata gtttagtggt aaaagtgtga ttcgttctat tatcccttaa
     9601 atagttaaag ggtccttcgg tttgattcgt attccgatca aaaactttat ttcttaaaag
     9661 gatttaatcc ttttcctctc aatgacagat tcgagaacaa atacacattc tcgtgatttg
     9721 tatccaaggg tcacttagac attgaaaaat tggattatga aattgcgaaa cataattttg
     9781 gaattggatc aatacttcca attgaataag tatgaataaa ggatccatgg atgaagatag
     9841 aaagttgatt tctaatcgta actaaatctt caatttctta tttgtaaaga agaaattgaa
     9901 gcaaaatagc tattaaacga tgactttggt ttactagaga catcaatata ttgttttagc
     9961 tcggtggaaa caaaatcctt ttcctcagga tcctattaaa tagaaataga gaacgaaata
    10021 actagaaagg ttgttagaat tcccctcttc tagaaggatc atctacaaag ctattcgttt
    10081 tatctgtatt cagaccaaaa gctgacatag atgttatggg tagaattttt ttttttcgaa
    10141 ttttgttcac atcttagatc tataaattga ctcatctcca taaaggagcc gaatgaaacc
    10201 aaagtttcat gttcggtttt gaattagaga cgttaaaaat aatgaatcga cgtcgactat
    10261 aacccctagc cttccaagct aacgatgcgg gttcgattcc cgctacccgc tctatatcta
    10321 tttattctaa atattttaat ctattcatta aatcaaattt agtttattag tattagtaca
    10381 tcattgaata tacaattcca aaaattcttt cacatccgat tctttctgtt tttttttttt
    10441 tcaaacaaaa agttcaaata cgaaaaaaaa tcagaatgaa aagcgtccat tgtctaatgg
    10501 ataggacaga ggtcttctaa acctttggta taggttcaaa tcctattgga cgcaatttat
    10561 ttccatatat atatatattt tttagatttc gataacaaga aagactgttt gaatatttga
    10621 atccaagacg cttgattcct ttttttttat taagattaag acaaaagtga tcaatatttc
    10681 tttatgcttg ttcctgaagt ataaaacggt ccatttgttc ctgaatagct tctttcaaaa
    10741 gggcttctgc ttcctcggta aatgtcttgg tagaagatat gatttcttgg aactgaggtt
    10801 tattagtttt taagtaagta cgtagctcaa caagaaattt ccttacctgt ccaacttcta
    10861 atgaatcaag atagccgttt gttccggtat aaatagtcat tatctgctct tctaccgtga
    10921 gaggagctga ttgggattgt ttaagcaatt cacgtaatcg ttgacctctt gccaattgat
    10981 tctgagtagc tttatcgaga tcagaagcaa attgtgcaaa ggcttctaat tctgcgaatt
    11041 gtgctagttc taattttaat ttaccagcta cttgtttcat ggcttttatt tgagctgcgg
    11101 accccactct ggaaacggag atacccacat taatagcagg tctgattcca gaattgaata
    11161 ggtcggcgga taagaagatt tgtccatcag taatggaaat tacattagta ggaatataag
    11221 ccgaaacatc tcccgattgg gtttcaacta ttggtaaggc ggtcatactt ccttcaccta
    11281 aactagaact taatttagcg gctctttcca aaaggcgtga atgcaaataa aaaacatctc
    11341 ctggataagc ttcacgaccg ggcggtcttc gtaatagaag agacatttgt cgataagctt
    11401 gcgcttgttt ggagggatca tcataaatga ttaaagtgtg ccgttcacga tacataaaat
    11461 attcagccag agctgctcct gtataaggag caaggtattg taatgtagca ggggaatctg
    11521 ccgtttcggc taccacaata gtgtattcca tcgctcccct ttcctgtaaa gtagttacga
    11581 cctgggccac agaagatgct ttttgcccaa tagccacata aacacatatt acattttgac
    11641 cttgttgatt gaggatcgta tctgtggcta ctgctgtttt accggtctgt ctgtccccaa
    11701 taattaattc tcgctgacca cgtcctatag ggatcatcga atcaatagca ataagcccgg
    11761 tttgaagagg ctcatatacg gaacggcgcg aaataatacc cggagcggca gattcgatta
    11821 atcgaaattc agaagctgaa atttcacctc taccatcaat aggtttagcc agggcattta
    11881 taacacgacc caaataagcc tcactcacgg gtatctgagc aattcttccc gttgctttta
    11941 cagaacttcc ttcttgtatc aacaaaccat cgcccattaa tacaacacca acattagttg
    12001 attccaaatt cagagcaatg cctattgtac cctcttcaaa ttcgactaat tcacccgcca
    12061 ttacttcatc aagaccgtga atacgagcaa tgccgtcgcc tacttgaagt acggtaccgg
    12121 tatttacaat ctttacttct ctattatatt gttcaatacg ttcacggata atattactaa
    12181 tttcgtcagc tcgaatggtt accatgattc tttctttatt attttttgaa agaaaaaaat
    12241 aatacctaca gtagaaagac taatcagtta tttctttcat tgttcccaac atgccaatat
    12301 tggcactaat ggtacgtaaa tgtaattcgt tgttcaaaca actattcaga gttcctagag
    12361 ctcctcgtaa ggcttgttgg aaaacccgtt gtcggacttg attaatcgcc ctttgctgtt
    12421 caaactgaat tgtttcgttt ttgtaatttt ctaattgttc caaagtctta taagttgaat
    12481 taatcaaatt caatttttct cgttctattt cggagtatcc attcactcga aactgctcgg
    12541 cttcgctttc tactttccgt aagcgaagcc gagctttttc gagttgttca atagcccctc
    12601 cacgcagttc ttctgaattt cgaatagtat tcaagatcct ctgttttcga ttatctaata
    12661 aatcactcat tgaaagtaga ttatttttcc attcctttcc aaaattccat aatcccttcc
    12721 cgaaccaaac atgaatcttt cgattcattt ggctctcacg ctcaattact taaggtaaat
    12781 tctcatatct ttttttatga atgtaatgag cctatcttct cttctttgtt catattccaa
    12841 aaagatatcg aaactaatgt aagaccaaaa tattcggagg actcttctga caaaataaaa
    12901 aatatgtaat tgtcagcaaa gttgtttctt tttttttttc aaatccaaaa agctcttctt
    12961 acttagaata ggtcgtcaat tcagcattag ataaaggggg taaaatcccc gtttttacaa
    13021 tttacaataa gcggttcaaa tcattttatc aatatgagta tcctatatcg ataaaatatt
    13081 tattttgaaa ccacctctat attaacatag tggtagaaag agtaccatgc tgcgtctaga
    13141 cttcaaacag tttgttttaa ccatgttaat agttccacat tattggttaa tagagaatca
    13201 aaatagattt accaatgaat cacgaaatgc tatggttctt acatataatt tctgaattta
    13261 ttcagaagta attcgcgaga tcatgcacct ctctttccta gttataacgg aaaagggtac
    13321 agctgggtgg tccagcctat tcttgaaata aacaactcgc acacactccc tttccaaaaa
    13381 aaatcaatac gccaagcact acacttagat ttattggatt tgttgctaaa atatcggtat
    13441 taaacccgaa actcccggca gatggccagt ggcccaaaga aacgaaagaa tcggttacgt
    13501 ttttcatatg atctcctctt atagatagac taaaaaatcg aacagagttc tttttgtagc
    13561 acttcacccc tctttttatt tattctttta ttttttctga aattgagtca aaaaataaaa
    13621 aaatattcga gttagttata aattatgaac taatgaacta gcccttttat tggttattgg
    13681 aatactaaca cttactaaaa agagtttccc ttggtctatg aacgggaagg atgaaagcga
    13741 gtcagtatgc taattcctca tccgcaaatt agcccttccc gtaggttctt ttctcaaaga
    13801 ataaagaatt ggaggaggga aatcttgata gaatttgaaa aagcaaacga caagtcgaag
    13861 gcaataaaat atgaaaaaat gtatttattt ttcatatttc taagctaaga ttaaacaaaa
    13921 ggattcgcaa ataaaagtgc taatgctaca accagtccat aaattgttaa agcttccata
    13981 aaagctagac taagcaatag cgtacctcgt atttttccct ctgcctcagg ctgtctcgcg
    14041 ataccctcta cagcttgacc cgcagcagtc ccttgaccaa ctccaggtcc aatagaagca
    14101 agccctacgg ctaatccagc agcaataacg gaagcggcag aaatcagtgg attcatgata
    14161 agttcctcgt accaaaaaaa agaaatggtt aatgatacaa tcaaccaatg agttatgact
    14221 taattattcc ctcgctagga ctcatccagt cgaagtaact aagaacttcg gattgaagta
    14281 ataagattat tgaatcatta gaactacttc gatatatctt ttttactttt tagccacaga
    14341 gtctttgtga acccatacga ctttcattct tccatttctt ggttcgaact gttagttgaa
    14401 ttatttcttg atttcatccg tttattcatt caattcacag tcacaagggg ccggaaggac
    14461 ttctagtcta ttagaatccc ctagagtagt aaaatatatc tttagttcat ttcatatata
    14521 actagcacta gtcaatatct aatatcacat atacatgtct ttcttccata acgtaaacca
    14581 agcattcatc ttagattcaa tcctattcga gaatcaagtg tcaaaacatc tagaagggtt
    14641 ggcttatagt tattcaatta cagatacctc cctctcctaa ccgacccttt ctaaaatact
    14701 aaaaaaaatc ccttttatgt atagaaatat cattatttga ttgatctaag ttcatgcaat
    14761 ttattaataa aaatgaataa tttatttatt aattattaat attttggtca atcgttgaat
    14821 aaaatcaact gaaaggaaaa tcgtttcgcc ccttttaatt taatttaatt acacgtcgta
    14881 aacctataca acaagaattt taattattga caaaaattct tatattcaaa ttgttttacc
    14941 aatgaattaa taatgagatg gactaagcaa tctaaagtga atattcattg agacgaagta
    15001 tgatattaag tgaaggaaag gggaatttta ggaaaaagat ctaaaaaaaa agatcttttt
    15061 ccccttactc tttaatatca tcgtgatttt tttgctatca ctctaggtcg tatataaaat
    15121 agttgtatat ttagattccc ctattctatt ctctaagtta agtaattctc ttgagccacc
    15181 caccatattt atacattgct ttgggctaag ctaaataaga ctatttcaat gatggccctc
    15241 catggattca cctatataag ccgcggctaa agttgcaaaa ataagagctt gaataccact
    15301 tgtaaataat ccaaggagca tgacaggtat aggaactact aaaggtacta aagaaacaag
    15361 aacaacaact actaattcat cagctaagat attcccgaaa agtcgaaaac taagtgataa
    15421 aggttttgtg aaatcttcta agatgttaat gggtaaaagg attggggttg gttgaatata
    15481 ttttccgaaa taacctaatc ctttttttgt aagacccgca tagaaatatg ccactgatgt
    15541 gagtaaagcc aaagcaacag tagtatttat atcattcgtg ggtgcggcta actccccatg
    15601 aggtaattgt atgattttcc aaggtaaaag agctcctgac caattagaaa caaaaataaa
    15661 taaaaacata gtgccaataa aaggaaccca gggcccatat tcttcgccaa tttgagtttt
    15721 actcacatct cgaataaatt caagaacata ttcgaagaaa ttctgacccc cggtcggaat
    15781 ggtttgtggg ttccgaacag ctatagtggc tgaacctaat aagatagcaa ttacaaccca
    15841 agaagtaata agtacttggc catgtacttg gaaaccccct atttgccaat agaaatgttg
    15901 gcctacttcc acaccggata tatcgtataa cccctttaga gtattgatgg aacatgatag
    15961 aacattcata ttgccttgcc ctctgaaaaa aattgaactt taaacaaaat tttttgattc
    16021 aaccatctct ttgtctactt gaatcggata ttttgaatac caactaagat ttagaatact
    16081 aataaatcac ataatatccc cagctatttt tatctctttt ttgaaattaa gaaatagtaa
    16141 gcgattccat aagggatttc tgaagtaagt tatttatctt attatgttat tattaatcaa
    16201 ggatttctta tatagctaga acgaccctca caaattgcga atactaattt gttaagaatt
    16261 aatcggattg aggatatggc gtcatcattc gctggaattg aaatatctgc gagatcgggg
    16321 tcacaatttg tatcggttaa acaaattgtt ggaattccta aagtaataca ctctcgcagg
    16381 gccgtatatt cttcgtgctg atcaacgatg attacaatat cgggtacccc tgtcatatat
    16441 ttaatcccgc ccagatatgt ttgcaagcga gataattgtc ttttcaacat agctgcatct
    16501 cttttcggga gacggttgag tctccctgtt ttttgttcca ttctcaagtc cctgaactta
    16561 tgaagtcttg tttcggtagt ggaccaattc gttaacatac cgccaagcca ttttttatta
    16621 acataatgac accgggctct tattgcagcc cactctactg aatcagctgc tttatttttg
    16681 gtaccaacaa ttaagaattg ttttccccta cttgctgcgt caaaaactaa atcacaagct
    16741 tctgataaaa aacgagcagt tctagtaaga tttgtaatat gaataccctt acgctttgca
    16801 gagatataag gcgccatttt aggattccat ttcctagtac catgaccaaa atgaactcct
    16861 gcctccatca tctcttccaa atttatgttc caatatcttc ttgtcatttc tccccacacc
    16921 cccccctttt tttttattct ttttcaaaaa aaaaagagac gaggaaccct gaactgaaat
    16981 aaataattgt tccgatggaa ccttctcgtc gaccgtagat tggacgtaga tacacgaccc
    17041 aaaccattat tcttttctat tcattattct ttttattacc aaagcaaata accataccaa
    17101 atgcagatag cgaaagggat gaatccgttg ttaggaatca ttaaatccta taaacgattg
    17161 ttcgggtata tggtggaaat tttttgaaag acaagaatca aataattttc tgtggtggaa
    17221 caaaatatct ctcatctccc cctcgaatag attctttttt tttgtttcca aaggaatgtt
    17281 gttatgttgt tttgaagggt gcactaatcc cttgaatccg gtaccaacgg gtatcacccc
    17341 ccccaaaaca acgttctctt tcaggccttt caaccaatcg atacgacccc ggagagccgc
    17401 ttttgctaaa actcgagcag tttcttgaaa actcgcttca gatatgaaac tttgagtatt
    17461 gagagatgct cttgttattc ccaataagac gactcggtaa cagatcgctt cttccaaagc
    17521 gcgccccatt cgttctgctc gcaacaatcc aataagttct ccgggtgaaa aaacattaga
    17581 cattccatct tctgaaacca acacttttga tgttatttga cgtacaataa tttctatatg
    17641 cctattatga atctgcaccc cctgggagcg ataaacctgt tggattttat taaccaacga
    17701 gattcggctt tgcgctatag ttagctcagc accaatcaag aatccccaag gaattccaag
    17761 aattcttgtt atacatttgt tccaaccctc aatcctcttt tctagattca tggatattga
    17821 atcaatcgaa cgcacttcta acacctgttc tacttttgga agaccttgtg ttatatcacc
    17881 agatctcgat ttttcatata taaatgtaac taatgtatct ccttcgtaaa gggtttcccc
    17941 ataatggcca tgaacagttg ctccgggggt ggccaaataa ggcttagctg atcgtatcac
    18001 tatcgagtca acttgaacaa gtataacttg acccgatttg aggggcggtc catttttggc
    18061 tatacataca ttttcacaaa taaactgtcc aagactaatt attttagatg tctcttcaca
    18121 ataattgtga tggagaaaat accaattcaa attgaatgga tttaaaataa tgttacgaca
    18181 tggatcggga ttaaaaattt ttccattttc atccattaaa taatatttaa atttaatcac
    18241 ttgaaaagtc tgttttaaat tgtcaagttg caaatagtta gttactaaga tctgattatg
    18301 agttattaaa tggtaagatg aataaaaatt ctcaattgga agggatgttc ctaaagggcc
    18361 caatgaattc ctaattggaa ttaggggatc ttttttaatt gattctttta tcacactgtg
    18421 atattttaca tccttgaatg gccccattcg agaacaattg gctgctgaca aaattatcaa
    18481 cgactgacat tccttatttc tatttaacaa cgtatgaata gttccttgag gttggttaag
    18541 agattgttga atttttgcct tggaatagga ataaatggca gaaaaggggt tgatattggt
    18601 acaatctgat ccattatcag agagcaatcc tgaccccgac ggatcattcc tttttccgat
    18661 atacgaaata ggggatttca ctaagttgat tcttaggaaa tgtcgaatca aaccatttgt
    18721 ccttatttca acaaaagaag cacgggcttc ttcgcaagaa gaactttttt tgtcttggtt
    18781 ccaatttaat actaaacaag tccgaactaa ttgaatactt gtgtcagaaa ttcctcgaat
    18841 cggtttgcca tttccataaa ggatataatt gacaattcga agttgcacat tatccctttc
    18901 ctgcaatgga tccggtggaa aaagggttgc taaatttata ccgtccgtta tttcatatgt
    18961 gacgacaggt cgaactaaaa caaaaaactt tttcttgcta ggtgtaatcc gttggacata
    19021 gatccaattt ttcacttttt tggattcctt ggaatttctt tttcctgttc ctggtggtat
    19081 caaaacgccg gtatgtcggg atatcttatc tgtctctcca ggaaaatgga tatctccaga
    19141 aaagatttta agttcaattc gttttttttt tctctccacc cgtaccaacc caccgactcg
    19201 gcttcttaga tttaaggtga tttgtgtatc taccccaacg atactattgt tccgtaccat
    19261 tatggaagaa gatccgggca agatatgcac ctcttcagga atgaaaaaaa atcgatctac
    19321 tttcatttgg tattttggcc taaattcctt gactcctcga tactcaagca aatcctcttt
    19381 tttgatgact gaatgcgttt ctacagtccc atatttaata atgcccgaac tccttcttct
    19441 gtatcgagga tcatcgaaat aagcaagaat actatttcga cggaaaatac catttacggg
    19501 gatttcaatc gagatacctg aacagggcat tagttcattc tcgagttctt gaatcgagtg
    19561 tagtggaatg atgaatttat ttcttcgcct ttttgacaat aaatcagaat tctcgtggag
    19621 aataggcgaa tatacgagat tatactgacc agcacatatg attcgattaa ggtctgaata
    19681 atcaggaatc ctatcttctt ttttaccaga gaaatccgaa ctaaataatt tctgcctcgc
    19741 ctgatcgttg gttactgaga ggttagaagt atatcttcgc ttgccagaag gagaatgcgc
    19801 attcatttga tcctgatcct tgtggatgga aaggtagact agactggacc tgcatggacc
    19861 tcctaataat atccataaat ggcttgtttt tggtaataga tgaacattac cgtatgtaaa
    19921 ttcgggtgca tgatagacat cggtactcca gtgcatttct ccgtctgaat cagaataaat
    19981 atgttttcga accttctctt taaaattcaa agtggatatt cctgcgcgaa tctcagcaat
    20041 tacttgttct gattctacat attgatcgtt ttgaactaaa agcaaacttt tgggtggaat
    20101 attcacatta tgtagaatat cttcactctc aatagttaca tacaagtcta tagaacatag
    20161 aaaggcggga tgcccatgac gtgtacgtgt cggatgaacc aaatcctcat tgaatttgat
    20221 ttttccatta gatggggctc gcacatgttc tgcagtaccc cccgtgaata ctcctccggt
    20281 atgaaaagtt cttaatgtta attgagtacc cggttctcca atcgattgac ctgcaataat
    20341 acctacagct tcccccaatt caaccaggtc gccatgagta ggactccggc cataacataa
    20401 tcgacaaatc caagatgtac tcctacaagt aaagggagtt cgaatagaga ttggttgtgc
    20461 ccgaaaggtt atgaatcgat ttacaagtcc aatgccaatg tcttgatttc tagtggcaat
    20521 acatcgtgga cccatgtata tatcatctgc taatacacga ccaattaatg tttggataaa
    20581 aatcctttcc ggcatcatcc cattccgagg actcacagaa ataccccggg cggtgccaca
    20641 atccgttcga cgtacaacaa tgtgttgaac tacttcaaca agtctgcgag tgagatatcc
    20701 agcgtctgat gttcgtacag cagtatccac aactccttta cgggctccgt agcaagaaat
    20761 gatgtattct gttaaagaga gtccttcgcg taaattgctt tgaataggta aatcaatcat
    20821 ttgtccttga ggatctgaca ttaatcctct catacctact aattgatgta cctgagatgc
    20881 atttcctcta gctcccgaga aagacattat atgaactgga ttaaaagggt cagtcatcct
    20941 aaaattagga ttcatttctt gtcgcaaata ttcacttgta gcataccata tttcaatgga
    21001 ttgacgtaat ttttctaccg cgtgtacatt cccataatga tggtgttttt ccaaaatcaa
    21061 actttgttgt tcagcatctt gaactagcca tcccttagaa ggtattgtta aaagatcatc
    21121 aattcctaat gaaatggatg tagcagtagc ttgttggaac cccagagttt ttacttgatc
    21181 caggatatgt gatgtatatg ccattccgaa gtgatctatt aatctactaa taagtcgttt
    21241 catggcagtt ccgtctatcg ctttattgtg aaagaccaga ttggcccgtt ctgccataag
    21301 tacctccata ttccgctgag tagaattcga caatgggttt gagtcggtga ttgtaaaact
    21361 tccttttatc gatcttgatt cgcgtataaa ttccggaact atggacctag ctgaaccgga
    21421 gagccccgaa gtcccacggg tatcatagaa ttacgttagg taccatatga ataggcccga
    21481 gaaaacccct gtatagcttc ttcgatttct cgataaagag caatatgacc aacagtggtt
    21541 cgaatgtata taaaaaggat ttgttttttt agacttctta ctattagata gtgtccataa
    21601 atctcataaa aagtacctaa agattcatag tgaacttcga tgggagtttc tcttgaagca
    21661 ataacgcgtt gatcgagtcg ccaccggagc cacaaaggac tatctaaatt gattcgtttc
    21721 tgccgataag ccccaattgc atcataggaa ttagaaaaaa agggttcttt cgtatactta
    21781 tagtgactat tgtcacttct tttttgattt tgatagtttc tgcgattaca tggattatat
    21841 ctatttacac aaatacctcg atgatttccg ctcgttaata catagagtcc aataagcata
    21901 tcttgcgttg gtacggaaat gggatcccca atagccggag acaaaagatt catatgagaa
    21961 aacataagta aacgggcctc tacttgagcc tccaaggata aaggtacatg aacagccatt
    22021 tgatctccat caaaatcagc attgaatccc ttgcaaacta atggatgtaa acaaatagcg
    22081 cgcccctcca ctaaaacggg ctggaatgcc tgtatgccta atctatgcag agtgggtgct
    22141 ctattcagca atacaggatg tccctgcata acttcttgaa ggatttccca aacaatcggc
    22201 tctttttctc gaattttact cttagcaact cctatgttcg aagcaagatg ttgtctaatt
    22261 agaccacgaa ttacaaatgt ctggaaaagt tctattgcta tttcacgagg caatccacat
    22321 cgatgtaatg aaagtgaagg acccacgaca atgacagaac gtcctgaata atcgactcgt
    22381 ttgccaagca gagtctcacg aaatcttccc tctttccctt caattacatc agaaaatgac
    22441 ttgtaaactt tattatgacc gtccctcatt ggttgtcccc ggattccatt atcaagaagt
    22501 gtatccacgg cttcttgtac taatttctcc tgacacatta ctaattctcc tggcgtagat
    22561 ctacttgttg ttaatagatc ggtaagggta ttgttccgat agataactct tctatagagt
    22621 tcattaatat ctgagctcat tagtttaccc ccatctatct gaatgatcgg tctcaactca
    22681 ggcggaagaa ctggtaatag acacaaaacc atccattctg gctctatatt tgttcgaata
    22741 aaatgcttag ccaattctac gcgtctaacc aaaaagtcct ttcttcttcc aacttttcga
    22801 tcttcccatt cattccctgt gtgcccttct tcccccaatt cttcccattc taccaacgaa
    22861 ttctctataa taattcgtaa atctagatcg gctaattgtt ctcggatagc acctgcgcca
    22921 gtagagattt ctcgattgcg aaatgtatcg aaaccctggg tagtaaaaaa aagtgggatg
    22981 ctgtatttcc aagattggat ttcatattcg aataaacctc gtaatcgtaa gaaagtgggc
    23041 tttttagtta tgggcctagc aaaagaaaaa ttgggatagg attctatagg atctcccccc
    23101 cttcaaaatc ggacgtgaaa gtttcctttc atccggctca agtaggtaca ccaaataagg
    23161 aaaggagttc tcgttttcaa actctagaaa atcccaaaat aaaaagctct actccttact
    23221 caagttccca gtgaagacga aacaagattt cagtgattcc gtcttctatt aattctttat
    23281 tcaaattcaa ttccaacaaa taaaatagaa aattcttgag tagtctactt ccctttgaat
    23341 gataaatccc ttaactctta ataattaaag gaataccttg gaacccataa gggatttact
    23401 tgtctatata ttgttcaatt cgatctttta ggtcccgact tcacctcgat ggttaggcca
    23461 ccacgccctt aaagtctata cgcgatagat agactcctag aaccatgaca tatttgctta
    23521 cttgaacata atttctttcc acgaaaagaa aggaaatggt tcattccaca aaataaaaag
    23581 ctttttttac gaggtacaaa tagaaattcc tctttatttg atttgttacg aaatcgacca
    23641 tagatcaatt ccctttttat ttgggagtat tgactacacc ccaattctga gcttcatgtt
    23701 actctttcca agtgacatgt caggtccagg gcatcccaat tggattgact gggatgacag
    23761 tttctccttc cgagtctgta aaatcagaat ttcgatcaaa tcacacatcg cagtatacta
    23821 ggccttctaa ttctttaaga ggtttatcta aaagattcgc aatataacta ggaagacgtt
    23881 ttaaatacca cacatgggtt actgggcatg cgagtttgat atagcccatt tgataccttc
    23941 gtatccgaga atcaacaaat tcgaccccgc attgttcaca aaatttcggg tcttcttttt
    24001 catctccgat tactcgataa tttccacaag cacaaattcc gctttttata ggaccaaaaa
    24061 ttctttcaca aaataatcca tctttttccg gtttgttagt tttgtaatga aaagtatagg
    24121 gttttgttac ctctccaact atctctccat taggcaggat tttagtggcc caagcactta
    24181 tttgttgagg agaaactgat ccaattcgga gctgttgatg tttatatcga tcgatcatag
    24241 aagaaaaatt attattaatt ccgattaagc ttccttccta ttaatctgga agttcttttc
    24301 agatacaagg aaatgattca gttccagagc taaagatcgt agttctcgaa cgagcaatcg
    24361 aaaagattct ggagcatctt cgggattagg tattgttccc ccaatgatcg tagtaccaag
    24421 tacttcctgg cgagctctaa tatgatccga tttataagta agcatctctt gtaaaatatg
    24481 agcaacccca aacccttcta gagcccaaac ctccatttct cctacccgct gtcccccctg
    24541 tttggctctt cctctaaggg gttgttgtgt aacaagcgca taatatccac tggaacgccc
    24601 atggatttta tcatcaactt gatgaattaa tttcaagata taaggctttc ctattataac
    24661 gggttgttca aaaggattac ccgtccttcc atcaaatatt ctgctttttc ctggatattc
    24721 gggttcaaat acccatggat tcgctgtttg cttactggct tcatataatt cagaaaacac
    24781 aagttttctc gaagcttctt gttcatatct ctcatcaaaa ggtgctattc gataatgtct
    24841 gtctagcaga ctccctgcta accctagtga acattcaaat atctgtccta cattcattcg
    24901 tgaaggtact cctaatgggt taaagaccat atcaacggat cttccatctt gtaaataagg
    24961 catatcttgt ctaggcaaaa ttttggaaat gataccttta tttccgtgtc ttccagctac
    25021 tttatcgcct actttgattt cacgtttctg taaaatatat acacgaatcg tttcgggatt
    25081 ataactagaa ccaccccttt tctggatcca cctcacatca ataacccgac ccctgccacc
    25141 tataggtagt tttagacaag tttcttttga agtagatacc tgaataccaa gtatagctcg
    25201 taacaatcta tcttccgggg catacgacga ttctttcacg acctgaggtg ttaatttacc
    25261 tactaaaata tcacccgtct ctacccaaga tcccagcatc acaattccat ttttatctaa
    25321 attgcggagt aaatgggctt ctaaatgcgg tatttcatta gttacttttt cagggccttg
    25381 gcttgtcaca tgagtctgaa tttcatattt ccgtatgtga aaagaagtat aaatatcttc
    25441 atataccaaa cgctcgctaa taagtactgc atcttcagaa ttgtaaccct cccacggcat
    25501 ataagctact aatacgtttt tccccaaagc aagttcgcca ccaaccgtag cagcaccatc
    25561 cgctaaaatt tgtccctttt taatgcattt accccgagga acctggagtt tttgatgcat
    25621 acaagtattt ttattggaac gttgatatat aactaatgga atgcttagaa tatctccatt
    25681 acctgctaaa agaatcttgt cagtattggt ataaacgacc cttccctcgc gttcggctat
    25741 agcaagagcc cccgaatcta gagctgcttg tcgttccaac ccagttccaa caatgcattt
    25801 ctcggagcga gaaagaggaa ctgcttgacg ttgcatatta gaactcatta aagctcgatt
    25861 cgcatcatta tgttcgataa aaggaatgag ggaagctcca atagaaaaat attgaaaagg
    25921 aaaaatactt cgaagatgaa cctgttccca tgcaatagtc aagaattctt gacggtatcg
    25981 agctggaaca acctgttctt cctgaatatc ccgatttaag gctaaagaat ttcctgccgc
    26041 taccatatag tattcatctc tacctggtga taaataaagc atccgtaccc cggttgacct
    26101 ctcagaaatt tcataaaaag ggctttctag agatccccaa tgaccaatcc tcgcatgaat
    26161 tgctaaggat ccaataagtc caacattgat tccttcagat gtgtcaattg ggcaaatacg
    26221 tccatagtga ctaggatgga tatctcgtat ccgaaaacta gcagtgcgcc ctgtcagtcc
    26281 tccagggccc aaataactta attttctccc atgaactatt tgtgtcaatg gattagttcg
    26341 atccaaaact tgagataatg ggtgtaaacc gaaaaaggat tcataagtag ttgttaatgg
    26401 agttgaggtt accaaattct gaggtgtcgg tatcaattta tgccgaattg ctccacatat
    26461 agtcccccgg accacatttt ctaaacgaac cagagccaat ccgaattgat cttgtaaaag
    26521 atctgctaca gaacgaatac gtttattttt caaatgattc atatcgtcaa gtgcacccat
    26581 tccaaatttt agcccaatca aatgatcggc ggctgccaat atatctcgtg gtaacaaaaa
    26641 tgtattgttc tggggtatat caaggttcag tcttcggttc atatttcgtc gaccaatcct
    26701 tcctaattca catctttgtt gaaagaattt cttttgtaat tccttacata aggattcaga
    26761 aaataccgga tcgccaccta cacaagcaaa ttgttgataa aactccaaaa tggcattttc
    26821 ttttgaccca attttttttc tctccttatc actcagaaaa gacaaaaaaa tttcaggata
    26881 gcaaacattc tctagaattt ctcttagatt caaacccata gctgatgata gaactagaat
    26941 agatattttt tgtttcctac ttacacgagc ccatatcctt gcttttctat caatttctaa
    27001 ttctgatctt cctccccaat ctgatattat ggtgccggta tagaccgaaa ttccgttatg
    27061 gtccaattct gatcggtaat aaataccggg actttgcaat atttgattga tcacaattct
    27121 atatattcca ttgactatag aagttcccag ggaattcatt agaggaatgt ttccgataaa
    27181 aattgtttgt tcttgcatat ccctactgtt tttccaaatt aatcctgcgg atacatataa
    27241 ttcagaagaa tatgtgagtg attcatacac agcatctctt tcctttatca agggttcgac
    27301 caattgatat gtttccacaa ataattgaaa ttcaatttct tgatctgtat cttcaatttt
    27361 tggaaactta taaagttctt ccgtcaaacc ttgatcaatg aacctacaaa atccttcaaa
    27421 ttgtatctga ttaaatccag gtattgtaga tattccctca tttccatccc cgagcatttt
    27481 taatttccca tttatcaaaa aataccacta ttggttcatt cttcatctaa ttcgatagat
    27541 tagataaatg atctagcaat gatggcattt ctattttgtt taccgaatca catgaaattt
    27601 tacccaactc catatctgga atgtatgaaa tacgtatgaa cggaggaaga aagagaattt
    27661 tctacttaaa ttgaattgga atttattgga attttcaaca gacacaaatg gaaagaaatt
    27721 gataaaacat ccctagaaac agacttctgc tacttagact tattaattaa gttataggag
    27781 tttgtataga atatcaaaac aaaaatgatt ccatttctaa cattattatg ataatacata
    27841 ttccaacctg cttgaatacc agaaaaataa atggattcga catttgatct tttcgctgag
    27901 ataaaggcat aaaaataaga aagaatatat agaattagaa tcggtttttt agcatttaac
    27961 ccttatggat ttcattgttc aaaaaatgat ttgtagagaa gagagaggtt ttgtttacgg
    28021 atttttgagt agaatacgat tgtgaagtgt ataagaaaag aaggtttgta tggcttaacc
    28081 acgtgtggag atatctataa tatccgtctt tcttctcttt tattgttgta ttgtcgttct
    28141 ctgttctatt cggggcaaca cgggttgtgc tctatgaaaa cagaatttcc attttctatt
    28201 cttttcaaaa ttcaaattga agtatgatac ttttctgata tctgataatt ctctatcggg
    28261 aacatatata aataatatat atccgtctaa caatttctct tggggggttt acatatactc
    28321 ataattgttg ttataattaa aattgagaag gattttttta ttgaaaaaat ccataccgat
    28381 tagttatata tcaagttgta ttttcttatg tcattaggaa aacaaaattt ggagattcaa
    28441 atccaagaat catttatgca ttctaagtca atagttaatg gttccgattt tcagaaattt
    28501 gaattttgga ttttgcgact gaaaatccac atttgatttt tcaatagaaa ggtaagagaa
    28561 agctttgaac attatgaatt tggagataga ctcaatcgaa attgaaagaa tgaatcaaaa
    28621 gggaagaagg attaggattt ctttgacttt taggaaaaat taaggaaaac agaactcaag
    28681 gtgtaagtac aataaaaaag cagttcgttc agtaatccgg gaaagttttc atctattttg
    28741 tatttgtagc attttggcga catggccgag tggtaaggca gaggactgca aatccttttt
    28801 tccccagttc aaatccgggt gtcgcctgat caacaaaaaa ctagaaatct cttcttttct
    28861 tctgttctgt tgatataacc cgccgaatca ttccccagca gaagcagaga aagcagactg
    28921 ttgatacttg tttgattcta aacatccggt ctgggggttt ttctaaaaaa ttgtaaatat
    28981 ccttgcattg catatttagg cttcaaggaa atattcgaat gctagagggg ctatcaagac
    29041 ttcgcaatta ccttctacta caaatcaaaa ttttctatta ttaatgcatt gtataatgac
    29101 tggaccttga attagattgg agaacccgat aggaaatcta aatagttgtg gaagggggcg
    29161 gaagatactt tattatatac gaggaactca cgaaaatctc tgagtgctca agcatccaat
    29221 caattgaaat gagggtcaac aaaaaaagaa taggacctat tattcctaca tgttccatta
    29281 gtaacattcc cttgagatgt tactgcagat tttgcgtgtg tttaatcttt cccgattaga
    29341 aatcatatag gaatttctta taaaatgagc gaatttattg gattggttta ttaatagtct
    29401 tcgttctttt tgactctgcg ccattgattc cactattatt agtgaggaat aatggaacaa
    29461 ttcctttata tttatagaga taggggacat aattcatatg gatatagtaa gtcttgcttg
    29521 ggctgcttta atggtagtct ttactttttc cctttcactc gtagtgtggg gaagaagtgg
    29581 actctagggg tcctactaat tgagttaagg aagcaaactg tatcaatatc aattgctttc
    29641 tagatcgttc tgcaacacgt tttgaacaaa ataaaaatat cttcattttg aaattccatt
    29701 ggactcgact ggagtaatgt attataggaa tcatcctctt tcaatcaaag agctatttca
    29761 acgattccca tgtttgtagt tcgaaaggaa gaggatccca ggaaatttat tcgaacctaa
    29821 ttcttccgaa attttctatt ccaatcaacg gcctcttacc aggtgatact gaggagggcc
    29881 ggaccctttt ttatttgttt ctctctttac tgttcaaaga agaggtggtt ttgttaagtg
    29941 tatacccact ttgtatgaga aagaaaggat ataaacatag tggttgtcta acgagatact
    30001 atgcagaata agatcttcag gtgagtcaca tattgcgcat ttcccgcttt cgaatttttg
    30061 aaattggatt tatgctttat cgacttattt catatcatgg ttcaggcgtt aaaaatcggt
    30121 gaggtttact cttccttttc gatgcccgtg gaactactgt caatggttta ctcaattact
    30181 tcttgggaat gttaaaaaaa aaagattact acgtgatttt ttgaatctgc ctatatctat
    30241 cgcttttcct tcattgattt gattctttca atagataccg agattcagat tggaaatcaa
    30301 aaatctagta attcaaacta taagacataa gagtaattca gattgatcag aacaaataga
    30361 tatagcaaat aaatggaatt ggatgctatg tcaatcccat atatggaatt gatattcaca
    30421 tatatcaaga taatattgta gattgatcta tagatccata tcaaaagatc catatcaaat
    30481 gcagcctcta tctttatttt attccagggg gctgctttat aactacaatc taactaataa
    30541 atagtatggt agaaagaaat agatgaatct ttctttctac catactatct atctattaga
    30601 atactgccga ttctagtcca ctcatttcat ttaagacatg aaattagaat ctttttcatt
    30661 ttatttcgtc aattttggct aagaactcag aagtcaagtt tcattcaaat tagttaataa
    30721 ttaatcgttt tgactgactg tttttacgta aatgataagt agaaaagcgg taggaactag
    30781 aataaatagt gcagtagcaa taaatgcaag aatatttact tccataatct catcggtttt
    30841 ttacttcgca ataactcggg atttaatccc atagagatga taaatctttg gcctgtaaat
    30901 tcaatgaatg aatattacct ctcgatgatc ttgaatcgga tcaatatcat gaataacaat
    30961 atctgaacta tcaaatcaat tcgtcgtcga gaattgaata gtataacata ggaagttctt
    31021 ttatccatac cgcccgaaac ttggattcct gacccaatcc aaaattcctt tatttattta
    31081 tcattatcat tttttctcat ctgttctttt tttctctcta atctatctag ttccttcttg
    31141 tacaatcatc tgatgaagtc tcatcaaata gcccttccac ttccagtggt cacatagtta
    31201 caaacccaaa caaacaataa aagctaaatg gaaaaagaaa ggagtttaga actaaactat
    31261 ttttgacttg gaagacaaag aagtgtgata aagatgagac catataaaat gaatattcat
    31321 caaatttact attttccgat ttgttctttc gtcgatgggg ccttaaaaca aaatgaaaaa
    31381 tcggaaaaat gattcattcc cctttctaag aggagtagga tctttggttg atctgccctt
    31441 tcccctcctt tcttcgtaga ttattagccc cgggacacct ataccaaaag ctcagtgtgc
    31501 aatttgcatg aaatctattt ttcaacttca aactagtaag tgaggttcca taaatccgta
    31561 gccagaaaaa taaattgttt ttttttctgg aaagtatttt cttatattaa attttttatt
    31621 ggacaagaaa ggaattcccc ttgtgtatgc gcgcctcaaa aaggtatagt actcgattcc
    31681 attacatgca tcgggggcaa tcgaaaaagc cagcatttct tggaatactg actataatgc
    31741 taccaataat tgtactaatc caaccgcata tgtctttctc ctaccaaaag caaagaaaaa
    31801 agaaataagg atttcccctt tgctttgaca atgaaattct gcctccggtc cccttcataa
    31861 aattcataaa aagggagaga tttattggat ccatcgggac tgacggggct cgaacccgca
    31921 gcttccgcct tgacagggcg gtgctctgac caattgaact acaatcccag ggaaatacgg
    31981 gatctagcag aaaatttgat tcttttttat ctccggatcg ggtatttctg aagtacaaag
    32041 ggggttatat catctcatgg cggattggcg aattattggg ccgagctgga tttgaaccag
    32101 cgtagacata ttgccaacga atttacagtc cgtccccatt aaccgctcgg gcatcgaccc
    32161 aggaagaatc aattttagac ttattggtaa tccatgatca acttcctttc gtagtaccct
    32221 acccccaggg gaattcgaat ccccgctgcc tccttgaaag agagatgtcc taaaccacta
    32281 gacgatgggg gcctgcttga ccaaccgcca tcatactatg atcatagtat gatcagtttt
    32341 ttgaaattgt caatataatc gaatgattct atccgaggga tcttttcccc tttcagaatt
    32401 gcatagaatt ttttttattc gtcattgatg aattattcat tagaatcgcc attagaaatc
    32461 tagtagtagt atttttttta ttttggaatt atttcaattg aatttatttc gattatttta
    32521 gtttagatta tttagtattt ctaatttgat ttagaatttt ctttttttta tttataaata
    32581 aaaaaaatag aaataagaaa taataaggaa gagtaggatt tttgcaggga atgattggtc
    32641 cgtcagaaaa ggaaaaaagt gtgaaattcg atttctttca ctttcatttg attcattgtt
    32701 aagacgagat atccttatct ccctcccacc aagataggaa attaacaaac gagaaatcta
    32761 gtaagcggga tcaagaagaa aattcttttt tctccaagaa tttagttccg gagacaagta
    32821 gaatctcttc attccatgat tcgatgaaat atcttgaatt ttatgttgaa ttgctaggtg
    32881 tatgtacatg tatcaatcaa gtgaattttg ttctggtggg atcaattcaa taaaagaaaa
    32941 aaaagcaatt cgagtcggtc ttgaaacaat tcattgcatt ttctcctaga cttcctagat
    33001 aaatccattt tattattcaa caatgagcca ctagacacta tgtatctact gcatgtactt
    33061 atgcatatat acttatgttt ataatatatg tacatataga tattttatcc acatagtgaa
    33121 taattccgaa attaaatcaa aaaggccctt ttaactcagt ggtagagtaa cgccatggta
    33181 aggcgtaagt catcggttca aatccgataa ggggctttgt aaaactccaa tctagtattc
    33241 atattttatt catatttgag gggagaattg tatttttgtt tgtaataaaa aaagtagcta
    33301 actggataat acattatcat tatacttaat tattatactt agttataaag ttgaacattt
    33361 gtttagtcaa ttttcattat tatgaattta tgaataatga aaagtcactt cttgaatcac
    33421 cgaatattcc tattttccat tataccaacc aaatccattc gaaaggttag aaatcaacaa
    33481 aagaaaaagt aagtggacct gacctattga atcatgacta tatccgctat tctgatatta
    33541 aaattcgata gagatgaaat tggagcagtt gatttttttt ttaatttcat ttttttgttt
    33601 tggactccac aagaatttgt cgatatttcc gattaaatct tcttgttact agattttcta
    33661 taggaaaaat tataggaata aattgtgatt ccttttttct acagagaaac ctttcttcca
    33721 agtcacacca taagagccat ttattatctt tctttgattc cagatcaaag attaatttca
    33781 tcattaattt ctatctagat tatatatcta tattatatta agtagattgt agatttcgat
    33841 gtatacctat cagatcgtgg cttcatgtac caaatatttc aatatcgttg catccggtat
    33901 ttttgttttg ttccaacagt gtgatgaaga atagatccga gaaagagact ttcatttcca
    33961 gtctcttatt tatttttatt gaattttaga ttttcctttt agaaaatcta aaaggaaaaa
    34021 tagtagatta tctctttttc gaacagataa aagaatctaa aactaaatat tcgatcgaat
    34081 tgtctttttt ccttcgatcc gtggaaagat atactctggg gttttagatt tatttatatg
    34141 aagtatgaag gaaagggatc gcttagtcct tgaagagttc tttcaaaaca aaggattgat
    34201 tgaattgtct tattaggaca attcatggtt catatgctta gtcagaagga ataatccaat
    34261 ggagttcatg gatttaccta ggtcagttta tgggctaatc aataaaggat ttttatcttc
    34321 gaaacccatt ggaaagggca gtgcaagaga aatcatacaa aaatgatcga atcttcggac
    34381 gccccgaaaa agatatgagg tgctcggaaa tggtcgaagt agttgaatag gaggatcact
    34441 atgactatag cccttggtaa gtttaccaaa gacgaaaatg atttatttga tattatggat
    34501 gactggttac ggagggaccg tttcgttttt gtaggctggt ccggtctatt gctctttcct
    34561 tgtgcctatt tcgctgtagg gggttggttc acaggtacaa cctttgtaac ttcatggtat
    34621 acccatggat tggccagttc ttatttggaa ggctgcaatt tcttaactgc tgcggtttct
    34681 actcctgcta atagtttagc acattcgttg ttgttactat ggggtcctga agcacaagga
    34741 gattttactc gttggtgtca attggggggt ctgtggactt ttgttgctct ccatggagct
    34801 tttggcctaa taggtttcat gttacgtcaa ttcgagcttg ctcgatctgt tcaattgaga
    34861 ccttataatg caatcgcatt ctctggtcca attgctgttt ttgtttctgt atttctgatt
    34921 tatccactgg gtcagtctgg ttggttcttt gcacctagtt ttggtgtagc agctatattt
    34981 cgattcatcc tcttttttca agggtttcat aattggacct tgaacccgtt tcatatgatg
    35041 ggagttgccg gtgtattggg cgctgctttg ctatgcgcca ttcatggtgc taccgtagaa
    35101 aatactttat ttgaagacgg tgatggtgca aatacattcc gtgcttttaa cccaactcaa
    35161 gccgaagaaa cttattcaat ggtcaccgct aaccgctttt ggtcccaaat ctttggggtt
    35221 gctttttcca ataaacgttg gttacatttc tttatgttat ttgtaccagt aaccggttta
    35281 tggatgagtg ctcttggagt agtcggtcta gccctgaacc tacgtgctta tgacttcgtt
    35341 tctcaggaaa ttcgcgcagc ggaagatcct gaatttgaga ctttctacac caaaaatatt
    35401 ctcttaaacg atggtattcg cgcttggatg gcggctcaag atcagcctca tgaaaacctt
    35461 atattccctg aggaggttct accacgtgga aacgctcttt aatggaactt tagccttagc
    35521 tggtcgtgac caagaaacca ctggtttcgc ttggtgggcc gggaatgccc gacttatcaa
    35581 tttatccggt aaactactag gggctcatgt agcccatgct ggattaatcg tattctgggc
    35641 cggagcaatg aacctatttg aagtggctca tttcgtacca gagaagccta tgtatgaaca
    35701 aggattaatt ttacttcccc acctagctac tctaggttgg ggggtaggcc ctgggggaga
    35761 agttatagac acctttccat actttgtatc tggagtactt catttaattt cttctgcagt
    35821 attgggcttt ggcggcattt atcatgcact tctgggacct gagacacttg aagaatcttt
    35881 tcccttcttt ggttatgtct ggaaagatcg aaataaaatg accacaattt taggtattca
    35941 cttaatcttg ttaggtctag gtgcttttct tctagtattc aaggctcttt attttggggg
    36001 cgtatatgat acctgggctc cgggaggggg agatgtaaga aaaattacca acttgaccct
    36061 tagcccgagt atcatatttg gttatttact aaaatcccct tttggagggg aaggatggat
    36121 tgttagtgtg gacgatttag aagatataat cggaggacat gtatggttag gttccatttg
    36181 tatacttggt ggaatctggc atatcttaac caaacccttc gcatgggctc gacgcgcact
    36241 tgtatggtcg ggagaggctt acttatctta tagtttagcg gctttatccg tctttggttt
    36301 cattgcttgt tgttttgtct ggttcaataa taccgcttat cctagtgaat tttacggacc
    36361 tactggacca gaagcttctc aagctcaagc atttactttt ctagttagag accaacgtct
    36421 tggggctaac gtgggatccg ctcaaggacc tactggttta ggtaaatatc taatgcgttc
    36481 cccgaccgga gaagtcattt ttggaggaga aactatgcgt ttttgggatc tgcgtgctcc
    36541 atggttagag cctctaaggg gtccaaatgg gttagacttg agtaggttga aaaaagacat
    36601 acaaccttgg caggaacggc gttccgcaga atatatgact catgctcctt taggttcttt
    36661 aaattccgtg ggtggtgtag ctaccgagat caatgcagtc aattatgtct ctcctagaag
    36721 ttggttagct acctctcatt ttgttctagg attcttcttc ttcgtaggtc atttgtggca
    36781 cgcgggaagg gctcgtgcag ctgcagcagg atttgaaaaa ggaattgatc gtgactttga
    36841 acctgttctt ttcatgaccc ctcttaattg agatgagaca ggagatccaa tgcttgaatg
    36901 aagtaaaaat cactttgatt caatcataca tcttggaatc agcctaagta ttcctttttt
    36961 cttttttttt ttcaattcat tttatctaat ttatatctaa tctatttttc tggcttggct
    37021 aggtgggata gccgagccat tcccttttct ttcggatagc aggttgggca aaaccactaa
    37081 agaaaaaaat ctattcaatt agcaaaaaag gagagagagg gattcgaacc ctcgatagtt
    37141 ctttgttaaa actataccgg ttttcaagac cggggctatc aaccgctcag ccatctctcc
    37201 gaaagactat ttttatttta ttcctccgaa tagaacatgg ccataggggt ggataccccc
    37261 actatctgta gtatctgtag aaagatctca ggtgcgaatc caccggtcga tctatctatc
    37321 cgtatataga tatatgatct aacatgccca tttgtgaaat aaaaaataaa attccatttc
    37381 ccccccaccc cactccatgt acgaataaag tgcgaaaggg ggagtagtaa taagtcatat
    37441 agaatcaatg gattcatgat aaagtaaaat ccctcgatga catattttat cacaattaat
    37501 attttttggc tgatagaggg atcaaatggt atatagttca tttgttggta gcttggagga
    37561 ttaaaagcat gactcttgct ttccaattgg ctgtttttgc attaattgct acttcattaa
    37621 tcttattgat tagcgtaccc gttgtatttg cttctcctga tggctggtca agtaacaaaa
    37681 atgttgtatt ttctggtaca tccttatgga ttggattagt ctttctggtg ggtatcctta
    37741 attctctcat ttcttgaacc tattcgtcgc agacccaaaa ccaaaatgac ccccctaatt
    37801 tttctcggtt gtgagacaca ttaaattgga atctaagtcc ccaaagaaaa cgcaaatcaa
    37861 ataaagaaaa caaaaaaatt agaggggggt caaacttctt gaataaaaag aatacaattt
    37921 aaaaaataat tggaatcgtt ccgaagagaa tatgtgtccc ggcactgcac aaaaaacatc
    37981 cggttatata tcatatatgt gggtacatat tgtgtagcaa gaacaaaaaa atgcggatat
    38041 ggtcgaatgg taaaatttct ctttgccaag gagaagatgc gggttcgatt cccgctatcc
    38101 gcccaagatc caagataaag taattttatt actatttatt atttaatttc ataaatagca
    38161 ttaaatatat ccttaaatta aggatttggt atagttggcc gtgatagtgt agtgattcta
    38221 tccctcccct acgttttctt tttccttcca ccccccaaaa aaagcgaaag acgggaatta
    38281 tttactagtt aacagagtaa accctaaaat agtttggcaa aacaagatgt tgcggagaca
    38341 ggatttgaac ccgtgacctc aaggttatga gccttgcgag ctaccaaact gctctacccc
    38401 gcgccgaaga taagaactga aaacaaatag ataaacaagg attaaatgcg cccctccacc
    38461 ctatctgtac aaatagaata gcccatttat acagaatggt aaaggggctt ctatgatcat
    38521 cgaccataga aatagaaatg aagcgttaat ccttaccaac ttgatcttgt tgctcctggc
    38581 aacaaacatg catgaaccat ttcacgaagt atgtgtccgg atagtccaaa gtctcgatag
    38641 ttagctctcg gccttccggt caaaaaacaa cgtcgatgaa ggcgtgtagg tgcactattc
    38701 cgtggtgggg actgtaactt tccataaatt tcccatttgt cactcaacga cggaacctta
    38761 cttatttctt tctttgagga tcgacgaatc gaatgatatt tctgttccaa tttttgcctc
    38821 ttcttctccc tctgaatcaa acttttcctt gccataatgg ttgaattcct attagtatcc
    38881 atgatacaag tcgaatccga gatgtagaaa tagaagaagg tggaccccct ctccgtcgaa
    38941 agaaatgaga ttatcgcgga tacacacatt aaaaatatta accaaatttg cccgacgtag
    39001 aggcaatcaa gaaagccgca taagtgaata tataacctac agaaaagtga gctaatccaa
    39061 ccaatcttgc ttgtacaatg gaaagggcca ctggtttatc tctccagcga atcaaattgg
    39121 ccaaaggtgt gcgttcatga gcccatgcta aagtttcaat caattcctgc caatatccac
    39181 gccaagaaat taagaacata aatccagtag cccaaacaag atggccaaat aagaacatcc
    39241 atgcccaaac cgataaacta ttcataccaa aaggattata tccgttgata agttgtgaag
    39301 agtttaacca taaataatcc cttaaccagc ccatcaaata agtggaagat tcattaaact
    39361 gtgaaacgtt accctgccat aatgtgatgt gcttccaatg ccaataaaaa gtaacccatc
    39421 caatagtatt taacatccaa aaaactgcca aataaaacgc gtcccatgcc gaaatatcac
    39481 aagtaccgcc tcgtcctggg ccatcgcacg gaaaactata accgaaatcc tttttatctg
    39541 gcattaactt ggaaccacgt gcatctaaag caccttttac taagatcaat gtagttgtat
    39601 gtaaaccaag agcaatagca tgatgaacca aaaagtctcc aggacctatt gttaaaaata
    39661 atgaattact attttcatta acagcattta accaacccgg caaccagata cttcgacccg
    39721 cattgaatgc tggaccactc gttgaagata aaagtacatc gaacccatat gaagttttac
    39781 catgagcgga ttgtatccat tgagcaaata taggttcaat caagatttgc ttctccggag
    39841 tgccaaaggc aagcatgaca tcattatgaa cataaagtcc cagggtatgg aatcccagaa
    39901 agaggctggc ccaacttaaa tgagatatga tagcttcttt atgctctaac attcttgcta
    39961 atacattatc ttcattttgt tccggattgt aatctctaat gaaaaatata gctccatgag
    40021 caaaagctcc tgtcatgatg aatcctgcga tatattggtg gtgggtatat aatgcagctt
    40081 gagtagtaaa gtcttgtgct atgaatgcat aagcaggtaa agagtacatg tgttgagcta
    40141 ccaaagaagt aataacccct aaagaagcta gagcaaggcc taattgaaaa tgaagcgaat
    40201 tattgattgt gtcataaaga cccttatgtc cacgccccaa tcgtcccccc gggggaatat
    40261 gtgcatctaa aagatctttc atactgtgcc caatcccgaa attggttcta tacatatgac
    40321 cagcaacgag aaaaataaat gcaatagcta aatggtgatg ggcaatatca gtcagccata
    40381 aactttgcgt ttgtggatgg aatcccccga gaagagttag aatggcagtt cccgcccctt
    40441 gggcggtacc aaataaatga ctacttgaat cggggttttg agcataaaga ttccattgac
    40501 ctgtaaaaag tgggcctaac ccttggggat gcggtaatac atctaagaaa ttattccacc
    40561 gaacgtactc ccctctggat gcaggaatag caacatgaac taaatgccct gtccaagcca
    40621 aggaacttac gccaaagagt cctgacaaat gatgattcag acgagattcg gcatttttga
    40681 accaggaaac gctcggtttc catttcggtt gtaggtgtaa ccaacctgct attaaggata
    40741 tggcagaaag aaataataga aaaagagcgc cagtataaag atcttcatta gtgcgtaaac
    40801 cgattgtata ccaccactga taaacaccag aataagcgat attcactggg ccaggagcac
    40861 cccctcgagt aaaagcttcc acggccggtt gaccaaaatg aggatcccaa attgcatgag
    40921 caataggtct tacatgtaaa gggtcctgta cccacgactc aaaatttcct tgccaagcta
    40981 catgaaacag atttccggaa gtccacagaa aaattattgc taattgaccg aagtgagaag
    41041 caaaaatatt ctgataaaga cgttcctcag taatatcatc atgactctcg aagtcatgtg
    41101 cggtagcaat accaaaccaa atacgacgag tagtggggtc ctgagctaag ccttggctaa
    41161 accttggaaa tcgtaatgcc ataatgcttt tcaaatcctc ctagccatta tcctactgca
    41221 ataattcttg ctaagaagaa tgcccatgtt gtggcaattc cacccagaag gtaatgggtt
    41281 actcctacag cacgtccttg tataatgctc aaggctctcg gctgagtagc aggagcaact
    41341 tttaatttat tatgagccca aacgatggat tcaataagtt cttgccaata accacgtcca
    41401 ctgaatagaa acattaaact aaaagcccag acaaaatgag cacctaggaa aaaaagtcca
    41461 tatgcagata atgaagaacc ataagactga attacctggg atgcctgtgc ccataagaaa
    41521 tcgcggagcc acccattaat agtaatagaa ctttgcgcaa agtttcctcc cgtgatatga
    41581 gttactaccc cttgatcact tacactgccc caaacatctg actgcatttt ccaactgaaa
    41641 tggaatatta ctaccgaaat tgcattgtac atccagaata gtcctaagaa gacatgatcc
    41701 caggccgata cttgacatgt accccctctt ccaggtccat cacaaggaaa acgaaaacca
    41761 agatttgctt tatccggtat caaacgggaa ctgcgagcaa atagaacacc tttcaagagt
    41821 atcaataccg tcacatgaat cgtaaatgca tgaatgtgat gtaccaagaa atccgcggtt
    41881 cctaatggaa taggcaacaa agccaccttg ccacccactg ccactaaatc accacccccc
    41941 caagttaaac tggtacttgc tgttgcacca ggagccgttg caccaggtgc taaagcatgg
    42001 gtgttttgta tccattgagc aaaaacaggt tgtaattgta tagcggtatc tgaaaacata
    42061 tcttgaggac gccctaaagc gctcatggta tcattatgaa tatacaaacc aaaactgtga
    42121 aagcctagaa atatacatgc ccagttgaga tgggatatga ttgcatcacg atgtctaagg
    42181 acacgatcta atagatcgtt gtaccgagta gttggatcat aatctcttac cataaaaatg
    42241 gctgcatgcg cggcagcacc aactatgaga aatccaccaa tccacatgtg atgtgtgaac
    42301 aatgacagtt gtgtaccata gtcagtagct agatacggat aagggggcat ggaatacata
    42361 tggtgagcta caacaatggt taaagagcct aacatagcta agttaagaga taattgagca
    42421 tgccatgacg ttgttaggat ctcatatagg cctttatggc cctgacctgt aaatggacct
    42481 ttatgagctt ctaaaatatc ttttagtcca tgaccaatac cccagttggt cctatacatg
    42541 tgacccgcta tcaggaaaag aattgcaata gctaaatggt gatgggcaat atcagtcagc
    42601 cacagacccc cagttactgg atctaatcct ccacgaaaag taagaaagtc cgcatatttt
    42661 gaccaattca aggtgaaaaa tggggttgct ccctcggcaa aactgggata aagttgagcc
    42721 aaaagatctc gattcaagat aaattcatga ggaagtggta tctctttagg atctactcca
    42781 gcgtttagaa attggttaat cggtaaagat acatgtactt gatgccccgc ccaagagaga
    42841 gacccaagtc ctagtagccc tgccaaatgg tgattcagca tagattctac atcttgaaac
    42901 caagccaatt ttggcgccgc tttatgataa tgaaaccaac cagcaaaaag cattaacgct
    42961 gcaaagacca atgccccaat tgctgtacaa tagagttgta attcactagt tattccagat
    43021 gctcgccaaa tctgaaaaaa accagaggtt atttgtattc ctcggaaacc cccgcctacg
    43081 tcaccattta atatttcttg gcccactatt ggccaaacca cctgggcact aggtccaatg
    43141 tgagttggat cacttagcca cgcttcataa ttagaaaaac gagcaccgtg gaaatacatg
    43201 ccgctcagcc aaagaaagat gatggagagt tgaccgaaat gtgcactaaa tacttttcga
    43261 gagatctcct ccaaatcact ggtatggcta tcgaaatcgt gagcatcagc atgtaggttc
    43321 cagatccaag tggtagtatc aggcccttta gctattgttc ttgagaaatg acccggtctg
    43381 gcccattcct cgaacgaagt ttttacggga tccctatcta ccaaaatttt aacttctggt
    43441 tccggcgaac gaataatcat tgagtcctcc tctttccgga caacacatac aaagagaccc
    43501 gccaacagtc aaataattag tgaaccttag agatagagag atatttctat aattagttcg
    43561 tttctcttct atttttctat ctcccatcta tctattttct ttagttattt actagagcaa
    43621 ttatgatctg gaagtcgatc cggggcaagt gttcggatct attatgacat agccttgagg
    43681 cgctcaacgg accttttaac cttctaaaaa cctttttggg ctttggattg atccaaaaac
    43741 aacttttttg tgcaacctag tgtatattca tagaagttat tagatggagc tctttaattt
    43801 tttacctaga agattttaat tactctattc caaatcacgc gagtagccat taaacattac
    43861 taagagacat ccccgctata tatatttagt gattcgaggg tttattttat tagttttaat
    43921 aataagaatt ttttttttta atttaatata ataaacaaag tctattttgt actctatctg
    43981 tgtatccttt tttattccta aaaaatagca gatgaaatcg aaggcttaga agggagataa
    44041 tgaaattatg tgattgggtc ttccaaaagc aaaggaatga tccgtttttt agttaactga
    44101 tctgatgggt ccaacaaaca ataaattata acaaatatct aaattctaaa taaaaaaata
    44161 aaaaataata gactaagatt ctaaataaag gataataaat aaacgggatc ttcttttatt
    44221 cgaaacgtct cgtgatcttc aaccaattat gcgcttcaat ataattaccg ggagtaagcg
    44281 ctatagcctg tttccaatac tcagcggctt gatcgaacca agcctctgca atttcagaat
    44341 ctccctgttg aatggcctgt tctccccggc tggaataggt agttcaattc cttcccttag
    44401 aaccgtactt gagaatttct tacctcatac ggctcagcag tcaattcttt tggtgtccca
    44461 ttttgatcta taccatatct aataaaatct aatgagattt ctcatggatc tatcccagtt
    44521 ttagggttaa ccaaaagaaa aataggttaa ttacatgagt ttcaaactga aatttggatg
    44581 aataatccgt ttatttagtt ttatcttttt tcccaccttc agaagaataa agcataggca
    44641 tttctactag tgttagaatt ttatgaaagg taactatctc ggtttcatag ataaatttat
    44701 atagaatctt tgaaaaagac tttctttcat aagaaagaaa atacttacta tctttgggat
    44761 ctgatcctac accgctgctc aagactttag tggatcgact ctattacata agttaattcc
    44821 taatttttat ctcacatcat gagataagta tttcttccat catgacataa gtacgcagtt
    44881 attattgtat cggcccaaaa cctcgctaat tgatctttac ggtgcttcct ctatctctat
    44941 caattaaagc cttatatcca tagaaaaaag ttgctaggca tttttatttt ttcctatttt
    45001 gacttctatg aagtttcttt ctttgctaca gctgataaaa atcgttgttt tagacgatgc
    45061 atatgtagaa agcctatttg gttctagtag ttactttact agatttttct tttttttttc
    45121 tttctatagt ggagatagtc gcacgtaatg acagatcacg gccatattat taaaagcttg
    45181 tggtaagaat gggtttcgtt ctagtgctcg aaaataatat tccaaagctt tcgtatgttc
    45241 tccattactt gtgtggataa gccctatatt atagagtata taacttcgat catagggatc
    45301 aatttctagt cgcatagctt cataataatt ctgcaaagct tccgcgtaat ttccttcgga
    45361 ttgagccgac atccgttacg gtcgtcattc aattgaaaga atctccgttc cagaaccgta
    45421 cgtgagattt tcacctcata cggctcctcc cttatgtgca taatgagaat aatacataga
    45481 atcaaaaaag attcaatgat gaaaatattc tcattatgaa ctcagcaggg ctagtgtttt
    45541 tacaagaaat ctctagccaa ccttcctgca agagattctt tcttaacatc aagcctattg
    45601 ggactagata gaaatgataa gataactcca acaatttctt tgtttttaac gcctcctaat
    45661 ttccaggaat tagtcacttc aatagccttc gatggttata cgggtatcca aaggacgaac
    45721 gagatggatg tttcttgtcc caaccatttt tttagtccca agcccgctaa ggaaagggct
    45781 gacttagaac aaagttttca tgttgttgat tcctaggtgt agtgcttctt cccctatgct
    45841 gcctattagc gctagtagag taggattgac ccgtaataca gaacctctag gcgtaacctt
    45901 tcgcttaata ctagaatcga gaatcgaaac atagcatctg aggttgcatt aatcgaggat
    45961 acacgacaga aggaattgtt ctatttccaa acttcacctt caaaaagcgt agattttttt
    46021 tttcaaaaat tttctcgaat cacgtgtttt tctcctcgta agactgagag aaatgaataa
    46081 atatgaaata aaaaaaaaag aatcaaatcg caccatctct gtaataggta aatgcctctt
    46141 tttctcctga agttgtcgga attactcgta ataagatatt ggctacaatt gaaaaggtct
    46201 tatcaataaa atttccattt atccgtgatc taggcatagg tagcaatcca ttctagaatt
    46261 cttctcatta cctctcatgg gaaaaagatc ccacaaagaa aagaattgta tagtacgaaa
    46321 taacataaaa acttattttt ttttttaaag aaaaaaacaa aagatatgaa tcctctattc
    46381 caattgttcc tttttgacag gaatcgataa gaaataagaa atatttcaag gcgattcgat
    46441 ttcatactat ttcatactaa tgtagtagta taggaactat tccgatttcg gtgaagttac
    46501 aaattcgaag aactcgagaa attttgattg aatcatgata caaattacaa agaagaaaaa
    46561 agaccgaata atcattctat gatgaaaata gaataactgc caattttgtg tacataacgg
    46621 gtatacacta tacaatcaaa tctaaaaatt ttttatgaat ttctattcta atagaggggt
    46681 aggtgtttgt tgttgagaac tccaaaaccg aaaaggaatt tgaaaatttt tctggtatgg
    46741 aatcatagtc tatataatta gaattatgat ttaagagtat ccattaacta tatagtctaa
    46801 aagatataga ccatcaatca gttgattcgt tctaattcat tgaattaatc cgttataaaa
    46861 atatcagaaa aagaagggaa cgttgttttt gcaaacatga atcgaatttt ttgttcacaa
    46921 tttttacgca aaattgtatc tttatcccgg agcctcgaag gaaagaaaaa tcgttctttg
    46981 ctttgacttt gataaaaaat tttcagttaa aatggattgg tcgtacctat ccaataatgg
    47041 aatatggatt atgactgact cgctattcac tcggtttttg ggtcataatc gttatgtagg
    47101 agagatggcc gagtggttga aggcgtagca ttggaactgc tatgtaggct tttgtttacc
    47161 gagggttcga atccctctct ttccgtacct tcgcttaatt caccaatttt actaacaaca
    47221 agggctcaaa tagcaatgga taccattatt ccaacagcta gacccttctt tgatctaaag
    47281 atatagattc tcaattccta attgctgtga cgcgtaaaat agaatactaa aaaataatca
    47341 taatcaaaat actggaaaga aaagagtaga caaggaatga aaatagatcc ttggtctatg
    47401 atacaaaaat gggagaaatc cagatcaaac ttggatttat cttacttaac cttaggttaa
    47461 tttacttcgc ctaaagggaa taaaattttc cgaaccctcg gtttcagtct gaggtttaag
    47521 tctgacgaga ataatattct acgactagca attcattgat tttcaaaccg acccatttac
    47581 tatctattat ttgattgact aatcctttat attggaatgg gtgaagggtc aaatggtttg
    47641 gtaattcctc atgaggggat gaatcgagag aaatttgaat cagagctctg gatttttgtt
    47701 catccttcgc cgtaataata tctcggggtt tgcagcgata actcggtata tctactatac
    47761 gaccattaac taaaatatgt cgatggttaa ctaattgacg ggctgcggga atagttgaag
    47821 ccatacccaa tcgaaaaagg atgttatcca aacgcatttc aagtaattgt agtaaaactt
    47881 gacctgttga ccccttggct tttctggcga tacgaacgta tttaagtaat tgtcgttctg
    47941 taagaccata atgaaaacgc aatttttgtt tttcttctag acgaatacga tattgagatt
    48001 ttttcccgga acgcgattgg tttctaagat cacttccggt cctaggcttt ttattagtta
    48061 gtcctggtaa agcccccagg cggcgtattt ttttgaaacg aggtcctcgg taacgcgaca
    48121 taaagactcc ttattcttat ttcttattta gtatttcgaa ttaattctta tttctattta
    48181 ttttattttt tattgaattt tattttacag aataaaccta aactaaaact aaactgaact
    48241 aaatgaagcg aagtttactg aaatagtgta cttgtactat tactataaag aaaagaagaa
    48301 tgggatgaat tggataaata tacagacccc cttctattat atatataatc ctttcctaac
    48361 ataattggaa gttcctataa taaattgata gcttttggaa aaggaagaag gctctatttc
    48421 aatattcttt gatttcaaag gaacattatc aatcatctca aaaatggaat aaaaaaaaga
    48481 atagggaaaa gccggctatc ggaatcgaac cgatgaccat cgcattacaa atgcgatgct
    48541 ctaacctctg agctaagcgg gcccacataa cagaaatctt atatgcatag taattgacta
    48601 aactattgga attggaatct tagttattaa ctattcaata ttatattgaa tattctagaa
    48661 cataaggatt aatatagcga tatagaattt cgatttatca caattctaat aacaattcta
    48721 atactaatat tattaaatag tgattgtaaa tattgttaat attcttttat tttcattttc
    48781 aatttgaatg gtaaatgttc tttttcattt ctttttttgt catttgaaat ccttttgatt
    48841 ttttattaca gttctatatt tgattctata tcatatatat ctctcattct atatttattt
    48901 caaattcgaa ttgtttaatg gaatggttag ttataactaa tgagacattc ctccgctttc
    48961 aggcgaaagt gaagataaaa aaaaagaatc gaccgttcaa gtattccaaa ttgaatggca
    49021 aaatggcaag aagagagaca tatagatggg gtatatatcc atctatattg aattgcggat
    49081 tccgaaatga taaaatcatt tttgattgga caaaaaaagg tctcctatag aagatagtta
    49141 agaaaatcaa agaggagaaa acacgttttc gagataggaa tcggtatcta atgaattcga
    49201 tggttccagt ataaatgaaa gaaaaaaaaa ggaatgacat cacaacgaga tcctaatctc
    49261 aaaaagaagg ggggatatgg cgaaatcggt agacgctacg gacttaattg gattgagcct
    49321 tggtatggaa acttactaag tgatcacttt caaattcaga gaaaccctgg aattaacaaa
    49381 aatgggcaat cctgagccaa atcctttttt ccgaaaacaa acaaaagttc agaaaaaaag
    49441 gataggtgca gagactcaat ggaagctatt ctaacaaatg gagttaaata cgttggtaaa
    49501 ggaatcttta catcgaaatt tcagaaagaa aaagaatgaa gtgaaggata aacgtatata
    49561 catacgtatt gaatactata tcaaatgatt aatgatgacc cgaatccata ttttttctat
    49621 aaaaaataga agaattggtg tgaatcgatt ctacattgaa gaaagaatcg aatattcatt
    49681 gatcaaatca ttcactccat agtctgatag atcttttgaa gaactgatta atcggacgag
    49741 aataaagata gagtcccgtt ctacatgtca ataccggcaa caatgaaatt tatagtaaga
    49801 ggaaaatccg tcgactttaa aaatcgtgag ggttcaagtc cctctatccc caaaaagact
    49861 atttcacttc ccaactattt atccgacccc ctttccttag cggttccaaa ttccttatct
    49921 ttctcattca ctctattctt ttagaaatgg atttgagcgt aaatggcttt ctcttatcac
    49981 aagtcttgtg atatatatga tacacataga aatgaacatc tttgagcaag gaatccctag
    50041 ttgaatgatt ccctatcaaa atgattccct atcaatatca ttactcatac tgaaacttac
    50101 aaagtcatct ttttgaagat cgaagaaatt ccccggcctt gataaaattt ttaatctact
    50161 tttgtccttg taattgacat agaccccagt tctctaataa aatgaggata ctacattggg
    50221 aatagccggg atagctcagt tggtagagca gaggactgaa aatcctcgtg tcaccagttc
    50281 aaatctggtt cctggcacat gattaatttg tatgggtctc tcttccctcg aattactttc
    50341 taattaattg atatgaatca acatacatat tcttttagag tctagcttag aataatagct
    50401 ttatccagtt tggcgagata taccccatct atgttctaga tgggtcgagt ttcttagata
    50461 aagtatctaa aagaattgga ttctatctcc tctttttttt ctcctctcgt tcaaccgaat
    50521 ttgaatacgt aatacatatt cgaaaggtta aattggttaa ttgttgaaag gctcaaaagt
    50581 agaatccgaa tctagggggg ttgaaataga caagattcag ctcagatcca aagaaatcga
    50641 atccgatatt ctctcatttc tttgcctttt ctttcatatt cgatttcttc attccggatt
    50701 tctccattcc ttcctatatg cctttctaga acccgtctaa gtaatgtgcg cagtacaaag
    50761 ttcatgatgc agaactcatt tggttcatcc tattggtgtg acccatccga aataagtatc
    50821 ttccaaataa atgtgagaat tccaatgaat ccctaattgt ctttttttgt tagcctatcg
    50881 ataattccct aaattagacc tgcttaatct agagcagaac gtgcaatcct tgaatatctg
    50941 aaattgtcta agtggaaata gctttcttat cattcaatga gcatcttgta tttcataaaa
    51001 attgggggca atataatcct tacgtaaggg ccatcctatc caactttcag gcattaagat
    51061 acgtttcaag cgtggatgat tatcataaga gattcccaac atatcatatg attctcgttc
    51121 ttgaaaatcc acacttttcc aaacccagaa aacagacgga attctaggat tcctcctgga
    51181 ggcaaatact tttatgcata cctcctctgg ttgatccaca ccatcctcta ttctcgtaag
    51241 atgatacaca ctagctaaca gcccgccagg cgctacatca taggcacatt gagagcggag
    51301 atagttgtac ccatatacat aaaaaatgac agcaatggaa tgccaatcct cgggctttat
    51361 ttgtaaagtc tctattcctt ggtaatcaaa gcccaaagat ctatgaatta gcccatgctt
    51421 gactagccaa gcagacaaac gaccctgcat cttttttatc tctcccgcat ttttatttat
    51481 ataagtattt cacatttacg atgaaatttc tgaaaattga cccaccactt tttattctgg
    51541 acaaaggaat cctgtctaat tcactaattc gggggaagat actgaatttt tgtatttgaa
    51601 aaagatttcc gtagggatct ctgaagtaga tggcggttga taaagaactc tttgatcata
    51661 atttcccgta tgaatactgt gttgaacatg aaacttgtga ttggtagtaa aacaccgatt
    51721 cgctcgttga gacctaattc gatcttcata gagttctcga gatattttct tacgaagttt
    51781 tgttatagca tctataactg cttccggttt aggtgggcaa cctggcaaat atacatctac
    51841 aggaattagc ttatcgactc cccgaacagt actataagaa tcggtactga acatcccgcc
    51901 tgtaattgta caggctccca tagcaataac atattttggt tcaggcattt gctcatataa
    51961 tctcactaaa gagggggcca ttttcattgt tactgttccg gctgttaaaa ttagatccgc
    52021 ctgtctagga ctcgatcttg gtactagtcc ataacgatca aagtcgaagc gtgagcctat
    52081 tagtgaagca aattcaatga agcaacaact ggtaccatag agaagcggcc ataaactaga
    52141 gagtcttgac caatttgaaa gatcatttaa tgtagttgaa ataactgaat tttgggctgt
    52201 tcgatcaagt aaaggaaact gaatggaatt cataactgtc tcaatcttat tttttccgtt
    52261 tttcttttta ttgtctgaat attcaggagc taagaccatt ccaatgcccc ctttcgccat
    52321 gcataaacta aaccaataat taagataagc acgaaaatga aagcttctat aaatacggat
    52381 acacccaata cgtcgaaact cattgcccat ggataaagaa aaaccgtttc aacatcaaaa
    52441 acaacaaaaa ctagagcaaa catataataa cggattcgaa attgtaacca agcatcgccc
    52501 attggttcta tacccgactc ataagtagaa agtttctccg gcccttcgct aatcggggct
    52561 aacactccgg aaataaaaaa tgccaaaata ggaacaagga tagatattat tagaaatgcc
    52621 caaaaaaaat catattcgta aagcagaaac ataaacgcac tcctatgaac gtggaaaata
    52681 taccggattc gattggtcga ttcgaattgg aattgtcaag tcatccataa ctatttagtc
    52741 aaaacaaaaa ttcattttga tcgaaccgtc tagtttgctt tgtttattgg tttattgtag
    52801 ggcatatctc attgcaagat tcatcgactg gaatccgatt ttatttccat tatacttatt
    52861 tccattttat ttagttagta gaaccttcta actatatatt actcttatac aaattctctt
    52921 gtttctcttg ttttcatcca ggattttctc taaagacggg gaattctaaa ttaattactt
    52981 atcttatttc ttctttaatt agaaattctt taaagatttc gatttttttc tataaataga
    53041 atcaggaggt ctttttgtct tttttcttag tgatttagaa tagaacaagt aatcaaatag
    53101 aagagaatgt ataggaattt ccatctcaag atttagaaga tcttgtgttg gtatattcct
    53161 gattattatt atttaatatt aataatagta ttagggttcg aatccaggtg gcggggtttt
    53221 tcttggttga atacagaaaa agaggactgc ctttttcgtg ttgtgcttcg ctaggtcgag
    53281 gtaagtaagg tatacgaagg aaaagcctat ttgacaatga aagtgaccaa aggtattcgt
    53341 ttttcaaaaa actttagctt gtacacaaat acagcaggcc cttcctaaat ccatgtgaat
    53401 tcctcttcgt agtttttcat ttcaccaggc ccatgaaatg atttgactgc cacaattcaa
    53461 taagattggg gatatcaaaa gaaagggagt ctcactaatt cttttattgt ggatatgaat
    53521 atgtaattcg cctccgaaga ttaatgacga aaggttggtt tgtttatccg caattgaaaa
    53581 aatcaatatc gattggatcc gttgatatgc gttttttctt tcatctgctt aaacgattgc
    53641 cgtgagtaaa cttataggaa taattggatt tcacttagtt acaagcaaga aataataatg
    53701 aagaaatgaa aattatacaa tttttttttt tttgattttg catttttata gggctatacg
    53761 gactcgaacc gtagaccttc tcggtaaaac agatcaaact tattattatt aaaatgatct
    53821 gaactgtttc aaagacccaa catgcatttt ttttgcattg ggctctttca ttaactgata
    53881 taaatatcag ttagtctgcc attttttttc ttgacagaaa aaaagataag gaaatggctc
    53941 catgtgctct gattcattat ttgggagcat taccaaagtg tttcaagggt gggattatct
    54001 tgacgtaggt ctgtctctgg cctagatcaa cctaagttaa atgaagtctc tatcgttctg
    54061 ctgaaaaaat caaatatgaa acttcataca ccttaaagtt catatgacga gaagagattt
    54121 ttttgaggtc cttatactca ttatgcctag cattgaatag actgggtatt caccttatca
    54181 agatctcaaa tcaatgatgg ggtctgtttg gcacctccta aacgggcgtc caaattggac
    54241 cgaactcttt gtcaggctat ggttccctca aagttatgga gtaagacatc gatttctcaa
    54301 caagatcaat ttttctgatt gtatgatgaa ctcccttgaa aaacattggc gcgcgtgtaa
    54361 acgagttgct ctaccaactg agctatagcc cttagtgctt gtgatacata ttttatcatg
    54421 tagataaatt cttgtcaaga taaatattcc atgatccaac atcaacaatc tttgatctct
    54481 ttgagcggta ttccttagat tagtattgct tattaagtaa tatgatattt ataatccatc
    54541 gacaggatgg gtttcatttg gttctctttg ggatgataaa tgacctactt aactcagtgg
    54601 ttagagtact gctttcatac ggcgggagtc attggttcaa atccaatagt aggtaaaact
    54661 tattagatac cagagtcaat ggtatctaat aaggtttacg acccaccctt tctatttcat
    54721 tttttaattt gaattttttc tatttcattt tttaatttga atttttgcat cagaattgga
    54781 ttctgtttga ttgtattcac ccgacagaat ctaaatagga ttagaaagag aacttctttt
    54841 tattattcga acgtaccaac tagttatgaa atcggattga tagcctccac ccgtgttcta
    54901 gctcgtcgga gagctagatt tgcctcaatt ttttgtctcc ttccttcagc ctttttcaca
    54961 ttagcttccg ctagttcaag agtttgctga gcttcttgtg gatcaatgtc actacccttc
    55021 tccgcatcat ttactaaaac agtgatctca ttattgccta ttctagcaaa accacccatc
    55081 agagccatcg ttaaccattg gtcgttaaga cgtattctca aaatccctat atctacagct
    55141 gtggcaatag gggcgtgatt tggtaatatg ccaatttgac cgctattagt agataaaaca
    55201 atttcttcca cttctgaatc ccaaacaatt ctattagggg tcagtacact aagatttaag
    55261 gtcatttctt caaattgctc tccatttcta agttcatagc cttcgcggta gcttcatcga
    55321 tattacctac caaataaaag gcctgttcag gaagaccatc taattctccg gaaaggatca
    55381 attgaaatcc tcgaattgtt tctgctagac caacatattt ccctggagaa ccggtaaata
    55441 cttctgctac gaaaaagggt tgtgataaga aacgctcaat ttttcgcgct cttgctacga
    55501 gtaaacgatc ctcttcggat aattcgtcca atccaaggat agctataatg tcctgaagtt
    55561 ctttgtaacg ttgtaaagtt tgcttaactc tttgggcggt ttcgtaatgt tcctcaccaa
    55621 cgatccgagg ttgaagcatg gttgacgttg aatctaaagg atctactgct ggataaatac
    55681 ctttggcagc caatcctctt gatagtacgg tagtagcatc taaatgtgca aatgtcgtag
    55741 caggagcagg gtcggtcaaa tcgtctgcgg gtacataaac tgcttgaata gaggttatgg
    55801 acccttcttt ggtagaagta attctttctt gtaaagaacc catttcggta ctcagggtgg
    55861 gttgataacc cacagcggaa ggcattctac ccaataaggc cgatacttcg gatcctgctt
    55921 ggacgaaacg gaagatattg tcaataaata gaagtacgtc ttgttcatta acatctcgga
    55981 aatattccgc catagttagg gcagtcaaac caactctcat acgagctccc ggcggttcat
    56041 tcatctgacc gtaaactagg gccacttttg attctgcaat attttcttca ttaatcactc
    56101 cagattcttt catttccatg taaagatcat ttccttcccg agtacgttca cccactccgc
    56161 caaatacgga tacgcccccg tgagctttag caatattgtt aatcaattcc ataataagta
    56221 ctgttttacc cactccagct cccccgaata gtccgatttt tcctccacgg cgataagggg
    56281 ctaaaagatc tactacttta attcctgttt caaaaataga taattttgta tccaactgta
    56341 taaaggcggg cgcagatcta tgaataggag acgttgtact agtatctaca ggccctaaat
    56401 tatcaacagg ctctccgagc acgttaaaaa ttcgtcccag agtcgctccc ccgaccggaa
    56461 cacttatagg agctcctgtg tcaatcactt ccattcctct cgttagaccg tctgtagcac
    56521 tcatagctac agccctaact cgattatttc ctaataattg ctgtacctca caagccacat
    56581 taattggttg accaacacta tctcgacctt gaactaccag agcgttataa atattcggca
    56641 tcttgcccgc gggaaaggct acatctagta ccggaccgat gatttggacg acacgccccg
    56701 gttttttttt ttcaagcgtg gaaaccccag aaccagaagt agtaggattg attctcataa
    56761 taataaaata aataaatatg tcgaaatgtt tttgcaaaaa ttatcgaatt caaaataaat
    56821 gtccgctagc acgtcgatcg gttaattcaa taaaatggga attagcactc gatttcgttg
    56881 gcaccatgca attgaaccaa ttcaattgtt tacttattca ctgagactga gtgaatttgc
    56941 aagcccaccc aacccattta aattttaaaa tctcaactgg atgaatcaga atcttgagaa
    57001 agtctttcat ttgtctatca ttatagacaa tcccatccat attatctatt ctatggaatt
    57061 cgaacctgaa ctttattttc tatttctatt acgattcatt atttgtatct aattggctcc
    57121 tcttcttatt tatttttgat ttcaatttca gcatatcgat ttatgcctag cctattcttt
    57181 tctttgtgtt tttctttctt ttttatacct ttcatagatt catagaggaa ttccgtatat
    57241 tttcacatct aggatttaca tatacaacat ataccactgt caagggggaa gttcttatta
    57301 tttaggttag ttaggtattt ccatttcaaa aaaagtaaaa aaaataaaaa ttgggttgcg
    57361 ctatatatat gaaagagtat acaataatga tgtatttggc aaatcaaata ccatggtcta
    57421 ataatcaaac attctgatta gttgataata ttagtattag ttggaaattt tgtgaaagat
    57481 tcctgtgaaa agtttcatta acgcggaatt cgtgtcgagt agaccttgtt gttgtgagaa
    57541 ttcttaattc atgagttgta gggagggatt tatgtcacca caaacagaga ctaaagcaag
    57601 tgttggattc aaagctggtg ttaaagagta caaattgact tattatactc ctgagtacca
    57661 aaccaaggat actgatatat tggcagcatt ccgagtaact cctcaacctg gagttccacc
    57721 tgaagaagca ggggccgcgg tagctgccga atcttctact ggtacatgga caactgtatg
    57781 gaccgatgga cttaccagcc ttgatcgtta taaagggcga tgctaccgca tcgagcgtgt
    57841 tgttggagaa aaagatcaat atattgctta tgtagcttac cctttagacc tttttgaaga
    57901 aggttctgtt accaacatgt ttacttccat tgtaggtaac gtatttgggt tcaaagccct
    57961 gcgcgctcta cgtctggaag atctgcgaat ccctcctgct tatgttaaaa ctttccaagg
    58021 tccgcctcat gggatccaag ttgaaagaga taaattgaac aagtatggtc gtcccctgtt
    58081 gggatgtact attaaaccta aattggggtt atctgctaaa aactacggta gagctgttta
    58141 tgaatgtctt cgcggtggac ttgattttac caaagatgat gagaacgtga actcacaacc
    58201 atttatgcgt tggagagatc gtttcttatt ttgtgccgaa gcaatttata aagcacaggc
    58261 tgaaacaggt gaaatcaaag ggcattactt gaatgctact gcaggtacat gcgaagaaat
    58321 gatcaaaaga gctgtctttg ctagagaatt gggcgttccg atcgtaatgc atgactactt
    58381 aacgggggga ttcaccgcaa atactagctt ggctcattat tgccgagata atggtctact
    58441 tcttcacatc caccgtgcaa tgcatgcggt tattgataga cagaagaatc atggtatcca
    58501 cttccgggta ttagcaaaag cgttacgtat gtctggtgga gatcatattc acgctggtac
    58561 cgtagtaggt aaacttgaag gtgaaagaga cataactttg ggctttgttg atttactgcg
    58621 tgatgatttt gttgaacaag atcgaagtcg cggtatttat ttcactcaag attgggtctc
    58681 tttaccaggt gttctacccg tggcttcagg aggtattcac gtttggcata tgcctgctct
    58741 gaccgagatc tttggggatg attccgtact acagttcggt ggaggaactt taggacatcc
    58801 ttggggtaat gcgccaggtg ccgtagctaa tcgagtagct ctagaagcat gtgtacaagc
    58861 tcgtaatgaa ggacgtgatc ttgctcagga aggtaatgaa attattcgcg aggcttgcaa
    58921 atggagcccg gaactagctg ctgcttgtga agtatggaaa gagatcgtat ttaattttgc
    58981 agcagtggac gttttggata agtaaaaaca gtagacatta gcagataaat tagcaggaaa
    59041 taaagaagga taaggagaaa gaactcaagt aattatcctt cgttctctta attgaattgc
    59101 aattaaactc ggcccaatct tttactaaaa ggattgagcc gaatacaaca aacattctat
    59161 tgcatatatt ttgactaagt atatacttac ctagatatac aagatttgaa atacaaaatc
    59221 tagaaaacta aatcaaaatc taagactcaa atctttctat tgttgtcttg gatccacaat
    59281 taatcctacg gatccttagg attggtatat tcttttctat cctgtagttt ccctgaatca
    59341 agccaagtat cacacctctt tctacccatc ctgaatattg tcccctttgt tccgtgttga
    59401 aatagaacct taatttatta cttatttttt tattagattt tagattgtta gatttgttag
    59461 tgattagata ttagtattag acgagatttt acgaaacaat tattttttga tttctttata
    59521 ggagaggaca aatctctttt tttcgatgcg aatttgacac gacataggag aagccgccct
    59581 ttattaaaaa ttatattatt atattatttt taataatata aagggggttc caacatatta
    59641 atatatagtg aagtgttccc ccaaattcag aacttttttt caatactcac aatccttatt
    59701 agttaataat cctagtgatt ggatttctat gcttagtctg ataggaaata agatattcaa
    59761 ataaataata attttatagc gaatgactat tcatctattg tattttcatg caaatagggg
    59821 gcaagaaaac tctatggaaa gatggtggtt taattcgatg ttgtttaaga aggagttcga
    59881 acgcaagtgt gggctaaata aatcaatggg cagtcttggt cctattgaaa ataccaatga
    59941 agatccaaat cgaaaagtga aaaacattca tagttggagg aatcgtgaca attctagtta
    60001 cagtaatgtt aattatttat tcggcgttaa agacattcgg aatttcatct ctgatgaaac
    60061 ttttttagtt agtgatagga atggagatag ttattccatc tattttgata ttgaaaatca
    60121 gatttttgag attgacaacg atcattcttt tctgagtgaa ctagaaagtt ctttttatag
    60181 ttatcgaaac tcgaattatc tgaataatgg atttaggggc gaagatccct actataattc
    60241 ttacatgtat gatactcaat atagttggaa taatcacatt aatagttgca ttgatagtta
    60301 tcttcagtct caaatctgta tagatacttc cattataagt ggtagtgaga attacggtga
    60361 cagttacatt tatagggcca tttgtggtgg tgaaggtcga aatagtagtg aaaacgaggg
    60421 ttccagtaga cgaacccgca cgaagggcag tgatttaact ataagagaaa gttctaatga
    60481 tctcgaggta actcaaaaat acaggcattt gtgggttcaa tgcgaaaatt gttatggatt
    60541 aaattataag aaatttttga aatcaaaaat gaatatttgt gaacaatgtg gatatcattt
    60601 gaaaatgagt agttcagata gaattgaact tttgatcgat ccgggtactt gggatcctat
    60661 ggatgaagac atggtctctc tggatcccat tgaatttcat tcggaggagg agccttataa
    60721 agatcgtatt gattcttatc aaagaaagac aggattaacc gaggctgttc aaacaggcat
    60781 aggccaacta aacggcattc ccgtagcaat tggggttatg gattttcagt ttatgggggg
    60841 tagtatggga tccgtagtcg gagagaaaat cacccgtttg attgaacacg ctgccaatca
    60901 aaatttaccc cttattatag tgtgtgcttc tgggggggcg cgcatgcagg aaggaagttt
    60961 gagcttgatg caaatggcta aaatatcgtc tgctttatat gattatcaat taaataaaaa
    61021 gttattttat gtatcaatcc ttacatctcc gacaactggt ggagtgacag ctagttttgg
    61081 tatgttgggg gatatcatta ttgccgaacc caatgcctac attgcatttg caggtaaaag
    61141 agtaattgag caaacattga ataaaacagt acccgaaggt tcacaagcag ctgaatactt
    61201 attccagaag ggtttattcg acctaattgt accacgtaat cttttaaaaa gcgttctgag
    61261 tgagttattt aagctccacg ccttttttcc tttgaatcaa aagtcaagca aaatcaagta
    61321 gagcactaag ttcaattatt ttatttgtgt ttgtagcaaa aaagtagtta gtttgtcgga
    61381 atcaaagtaa ataagataat aatggcgctt tctttggtga tagaagatct aattgtagaa
    61441 agaatcaaaa ctaaagttga ggataactct ttttttgacc tatattcttg attacgaatc
    61501 aagaagcctt tatcaacaag agtgagttct tcctttcgtg aaattaggaa aataaaacga
    61561 atttattctt cttgtcttag gtatataatt tgaaattcaa atatagataa tagagttttg
    61621 tatctttctc tatctcccga aaaaccattt tagttaaaaa ttcatgttgg gtcggattcg
    61681 aacgaatctt tcgataatct gtaagaaact ctttatctat ttttagaaaa ttagaagaca
    61741 agaacaaaag acaaagaaat gaagaaaaat aataaagttt attatgatac atatctttct
    61801 catgtaggag atgaataagt ccatttattt agttctacag ttctacattc tttgcactta
    61861 ttatacctac tcagttagat ttagatatat agatacttag atctatacta agaatttcaa
    61921 attcttaaaa ttctattaat aataaatatt atctaattat taattagaat tcaaattctt
    61981 aatttaatta taattattac aagatatctt tatttatata ataacataat aacagataca
    62041 aatagtaaat cgaggtaccc ttctatgaca aatttgaacc ttccatctat ttttgtgccg
    62101 ttagtaggcc tagtctttcc ggcaattgca atggcttctt tatttcttca tgttcaaaaa
    62161 aataagattg tttagatccg ctgggaccca atctcatcca tttttttttt gaaaacgtgg
    62221 acttgtatca taacacagat atctatttat tggaatatag tataacatgt gatttccatc
    62281 gaacataaag gaaaaaactc ttatgcctgc agaaatatga tatatggata tatcaattct
    62341 agcaattttc aaatagatca ggatcgctgg gtggctgaaa tgtagtcggt gaatctctat
    62401 gtatatcgat atgtatagtg ggatcatatt aaataaagag tatgttatta ttttagattt
    62461 aaccaatttg atgaattact cctaaaggtt gacatcaaac tagtgctagt tcacctcaaa
    62521 ctagtgctag ttgatgagag ttacttcgga aacaaaaaag taaagtcaaa tttctctggg
    62581 gtattatctc aattccaata aaatgcaatc gggtaaagta tgacttggcg atcagaacat
    62641 atatggatag aacttataac ggggtctcga aaaataagta atttctgctg ggcctttatc
    62701 ctttttttag gttcattagg cttcttatta gttggaactt ccagttatct tggtagaaat
    62761 ttgatatctt tttttccgcc tcagcaaatc attttttttc cacaaggaat cgtgatgtct
    62821 ttctacggaa ttgcgggtct ctttattagc tcttatttgt ggtgcacaat ttcctggaat
    62881 gtaggtagtg gttatgatcg attcgataga aaggaaggaa tagtctgtat ttttcgttgg
    62941 ggatttccgg gaaaaaatcg tcgcatattc ctccgattcc ttataaaaga tattcagtcc
    63001 gttagaatag aagttaaaga gggtatttat gctcgtcgtg ttctttatat ggacatccga
    63061 ggccaggggt ccattccctt gactcggact gatgagaatt tgactccacg agaaattgaa
    63121 caaaaggctg ctgaattagc ctatttcttg cgtgtaccaa ttgaagtatt ttgagaaatt
    63181 gagatatcag tatcaggaaa caatattctg aatttcttca ttcgaagtga attcttagct
    63241 tttttctgga ttctttctag attcaaagac taaccacaaa atcacaaaga aaatagattc
    63301 attagtccga taccttgtat aaaactcatg tgtgtaagaa atattcgatc gcatagagtg
    63361 tacgaatggg ttgattaaca attcacagat gaaaaaatgg caaaaaagaa agcattcact
    63421 cctcttttct atcttgcatc tatagtattt ttgccctggt ggatttcttt ttcagttaat
    63481 aaatgtctgg aatcttgggt tactaattgg tggaatactg ggcaatccga aatttttttg
    63541 aataatattc aagaaaagag tcttctagaa aaattcatag aattagagga actcctcttc
    63601 ttggacgaaa taatcaagga atactcggaa acacatctcg aagagtttgg gataggaatc
    63661 cataaagaaa cgatccaatt aatcaagata caaaatgaga atcgtatcca tacgattttg
    63721 cacttctcga caaatatcat ctgttttatt attctaagcg ggtattcaat tttgggtaat
    63781 gaaaaacttg ttattcttaa ctcttgggct caggaattcc tatataactt aagtgacaca
    63841 gtaaaagctt tttctattct tttattaact gatttatgta tcggattcca ttcaccccac
    63901 ggttgggaat taatgattgg ctctatctat aaagattttg gatttgttca taatgatcaa
    63961 attatatctg gtcttgtttc cacctttcct gtcattctcg atacaatttt taaatattgg
    64021 attttccgtt atttaaatcg tctgtctccg tcacttgtag ttatttatca ttcaatgaat
    64081 gactgataaa ggatccattg atattaatct aatccaatta gaatgcttgg tactttgtag
    64141 ttgtacataa gcaaagtatt gaaaatcgta tttactcttt ctatttctaa ccatcgggga
    64201 gattcatcct agattattcc agcaaatagc agaatcgtgg ttagggaact atactagcga
    64261 cctacccaat ttattgtaga aattttcgcg atcaatgatt ggaccatgca aactagaaat
    64321 gctttttctt ggctaaagaa acagattact cgatctattt ccgtatcgct catgatatat
    64381 atcttaactc ggacatccat ttcaagtgca tatcccattt ttgcacagca gggttatgaa
    64441 aatccacgag aagcgactgg gcgtattgta tgtgccaatt gtcatttagc taataagccc
    64501 gtggagattg aggttccaca agcggtactt cctgatactg tatttgaagc agttgttcga
    64561 attccttatg atatgcaact gaaacaggtt cttgctaatg gtaaaagggg ggggttgaac
    64621 gtgggtgctg ttcttatttt accggagggg tttgaattag ctcctcccga tcgtatttct
    64681 cccgagatga aagaaaagat tggcaatttg tcttttcaga gctatcgccc caataaaaaa
    64741 aatattcttg tgataggccc tgtccctggt caaaaatata gtgaaataac tttccctatt
    64801 ctttccccgg accctgctac taagaaggat gttcacttct taaaatatcc tatatacgta
    64861 ggcgggaaca ggggaagggg gcagatttat cccgacggca gcaagagtaa caatactgtt
    64921 tataatgcta cagcagcagg tatagtaagc aaaatcatac gaaaagaaaa aggtggatat
    64981 gagataacca taacggatgc gtcggatgga cgtcaagtgg ttgatattat ccctcccgga
    65041 ccagaacttc ttgtttccga gggcgaatct atcaaatttg atcaaccatt aacgagtaat
    65101 cctaatgtag gcggatttgg tcagggagat gcagaaatag tacttcaaga tccattacgt
    65161 gtccaaggac ttttgttctt cttggcatct gttattttgg cacaaatctt tttggttctt
    65221 aaaaagaaac agttcgagaa ggttcaattg gccgaaatga atttctagat tcgcagattt
    65281 gtcgacatca agttcgtaaa aagaaccaaa ttcttgttgg cgattattta tgatcaaaaa
    65341 aatgaaattc tgaaaactcc tttgtcttat ttatactctt cttcaaaatc tacatactat
    65401 gtggtacaag ggattcccag catctcgtag aaaaagagta tgtaatgtag aatttgaaga
    65461 agagtatttg actttcatta tttttatttc gtttttttaa attggagtag tgtgactatg
    65521 ttactattga cggatttcaa tgccataaga cgtatcaata gttttctatt ctaaatagaa
    65581 agaaagtcaa atttgtctaa atactagaca taaggaagca ggggataaat gtggggaaca
    65641 aaaaattata ggagggatta tttgtcttcc tagtcttcga cacaagaaag gggtgtagaa
    65701 aaatcctttt ttcttgtgtc gaaacgaaag agtaatgatt cttgatcctg tttgttaaaa
    65761 attcctagtc ttggtttcga tttttccaga tgtatcagaa accctttacg tataatatac
    65821 aaagtggtgg acaaacaaaa caaaaaaaag agaggcaatt ttattaatta aataaaactt
    65881 cttcactcaa cttatcttat acaaaatttg atgatgaaat atgaaaacaa taaaaaataa
    65941 atagagtaat gtaatagaga gagtaaggtt ctacattaga ttagtataga aaggatttgc
    66001 acgatatcta atatattata gtagccaaga aattgagtga ttccttcttt cttccaactt
    66061 tgaaagtacc gatagatact atcatagaaa aagaagaggt ggtccgaata gtgaattttt
    66121 caaaaacatg atcagaaaaa tggagttttt gaaaagaaat ccattttatc atttagacga
    66181 aaaaaatatt atgattctta agaactcaac gggcccttct ccttcgaatc aaacaaacaa
    66241 agaagggaat cccgttgagt tcttacgctt tcatgttgac gactcaattc attcgattac
    66301 tacagggatg aacccaatcc ggaatatgaa ccataaaaga aaatacctat taaaccgatt
    66361 acaagaatac cagctacagt acctattatc caaagaggaa tccttccagt agtatcggcc
    66421 atttacccca cttccctcca gatttcatca agtggtcatg ctagagacat aaacagtcat
    66481 ggataattaa attatgagat ccttccgaat gagctaagag aatcttattt attctctttc
    66541 gttttcttaa ttgaagaaat aattggaaaa taaaacagca agtacaaaaa tgagtaataa
    66601 cccccagtag agactggtac gattcaattc aacattttgt tcgttcgggt ttgattgtgt
    66661 catagctcta taattcggat taagtttatc gttggatgaa ctgcattgct gatattgatc
    66721 ccaaaaaaaa gacggtaggt acagctaggc cgtgaacagc caaccaccgt actgtaaaaa
    66781 ttggataggt tcgatctata gtcattaggg cctcctaaaa cgatctacta aattcatcga
    66841 gttgttccaa aggatcaaaa cggccagtta ttaatggaat tccttgtcgg ctctctgtaa
    66901 aatactcgtt tggccgaggg cttccaaaca catcgtaagc taaaccggtg ctgacaaata
    66961 accaacccgc aatgaatagg gaaggtatag taatgctatg aatgacccag tatcgaatac
    67021 tggtaataat atcagcaaac gaacgttctc ctgtgcttcc agacatgctg agctccacat
    67081 attcttgtac agtcaaagaa gatcgattcc gtaaaagatg agatcagtaa atgacaattc
    67141 actgaaattt catctttgtg agatcgtcaa tattgtaccg agggcgtctt tagagtatac
    67201 cgaatcagta tagctatcct tcttctgaca cagcaacgca atttgaaata gtatcaaaag
    67261 taagtactaa ataatttctt ttttccttta cttgttgatg taaaatcatc ttccattcaa
    67321 tagaaaattc tttcaattca acgaaagata ttctcatatt cacacaattt aagtagatgc
    67381 gagatataga aattttcttt tcgtagttgt ggaagcagtt ttgttgttga aatcgttttt
    67441 ttaaagaaga agttaatggt cgagtaagaa ataagagtag tagatcatat tcgatgaaag
    67501 aaaaaatcga ataattggaa tccatagttg tgatgcattg ttgtggatct cgatccaaag
    67561 gttctttctt gatctagcta caaggatggg tcagtaggga aagataaaat gtggaaccta
    67621 atagaaatta ctagttttag aatctagttg gacaaaaaaa agattttttc aagcgattgt
    67681 gtgataactt tttcttcttc tccatcattc aagatattat gtgaattaat atattactga
    67741 atctaatgag ttaaacttaa attaaagtaa aaagaaaaag ttttataagg taactgttcg
    67801 ctttaaaatc gaaaatggag tcgatacaat tcaacagaat ctaagaaatg atcaaattcg
    67861 aaaatcattt ctattttgat tctataaaaa ttcaagtttc atttttgaat gaagttagac
    67921 gatacagctc ttattagttt aatagtttac tcaagagtta ctcaatgaat cggttgattg
    67981 gaattgcggg atggatagat gttacagatg atgaatcaat ttcttttata tgtctgtcac
    68041 tttatctttg gtagtgctgt ctgcctataa tgatagataa atcaacaact tttcattcaa
    68101 cttattcttt caattgaaat tgagattttt gcctatcctc ctattttatt ttgaaaaatt
    68161 ttaaacttag gtaagtgctt tttaaacata tgtataaaaa gaacatattt catttaattt
    68221 agccccttca tgcttactat aactagttat ttcggttttc tattagcggc tttaactata
    68281 acctcagctc tatttattgg tctgagcaag atacgactta tttaaactga atatttaaaa
    68341 tgaacaattc ataaaaagaa atccttctgt gggattacgc gtattctata tttacttacg
    68401 ttaccaattg tcaattcttg ttcattgtca ttgagattca tgtcaattcg gattaatatt
    68461 taggtatcga tattacctct tttttttctc ctttcaaaca aataaaaatg attgaagttt
    68521 ttctatttgg aatcgtgtta ggtctaattc ctattacttt ggctggatta ttcgtaactg
    68581 catatttaca atataggcgt ggtgatcagt tggacctttg attaattaac atctcttttt
    68641 gattgacctc ctcctttctt taattcacag gcacaggagg tcaaattccg attgttgtga
    68701 aagttactga atgaatctat tttattctaa ttcgatctaa gaagaaaaaa atcacgctct
    68761 gtaggatttg aacctacgac atcgggtttt ggagacccac gttctaccga actgaactaa
    68821 gagcgctttc ttatcagaat agataagact gtaaacaaaa ggattctttt cataacccca
    68881 atacattttg tatgcatata ctagaatagc atgataaaaa tcaaagatta tgtccaattt
    68941 gaagcgatct caattgatcc ctcgttactg ctcctttgag cagtaatagg tagggatgac
    69001 aggatttgaa cctgtgacat tttgtaccca aaacaaacgc gctaccaagc tgcgccacat
    69061 cccttcaatt gttccacagt gtaattgtag agaattcctg tcttgttttc cacatggtta
    69121 tttcctccat tgatctatac aaattttctg ctcatttcgt ctttttggtc tcatttaaca
    69181 tataatagta aaataaaagg aaaagacttc tcttatagat tatatagaaa atacttatat
    69241 acaattatat acaaaatata taaatacaga acccgtcgta aaaataaatt agtatttttc
    69301 ggaaattctc ggtaagaaag aaggggatgt attttttttt ttctgtttta agaaaaggaa
    69361 aatcttattt cccgaatcat tgtacattgc aatttgaatt aggaattctg tgtccaactc
    69421 taagcagccc ttaactacat atgcatctga tcatatatgt attatctatt ccaacaaata
    69481 atacaaaaga aggaggtttt tcaatgcgag atctaaaaac atatctctct gtggcaccag
    69541 tactaagtac gctatggttc ggggctttag caggtctatt gatagagatt aatcgttttt
    69601 tcccggatgc gttgacattc cccttttttt cattctagtt attgtcatgg gaaggaatga
    69661 agaagattag agatccaatc aaatattggt gatgaatccc tctccccctc ttttctcttt
    69721 tttccctttt tagaataagg gaggaaagag aaagaataaa aaaagtggat tcaacattcg
    69781 ggctcaagtt cgaattaact gaatattaat aatagaggaa tgggggtaga atagaagatc
    69841 tagggcaaga gtattataca agatacttaa atgattactt caatttgaaa tatactttag
    69901 aaaaatcgtt gtattttact atgactttgc tttactatta ctttattttc ttgattttaa
    69961 ttttttactt ttagaattgg atttcaagtt agtaacttct attttatcct ttcttcgttt
    70021 tgaatcgaaa atagaagagt tgagtaaatc aaaaatccaa aggaggttca tggccaaggg
    70081 gaaagatgtc cgagtaacgg tgattttgga atgtactagt tgtgtccgaa acagtgttga
    70141 taaggtatca agaggtattt ccagatatat tactcaaaag aaccggcaca atacgcctaa
    70201 tcgattagaa ttgaaaaaat tctgtcccta ttgttacaaa catacgattc atggggagat
    70261 aaagaaatag agcgaaccaa gtacctgtgt cttacccttt caaggaaggg gaaaaaatga
    70321 cattatatat ataacatatt taaatagaaa ataaacaaat cctatttttt ttaaatccta
    70381 ttttgggtgg atttaatgat ttgggataag aataggattt tagggataag gaataaatta
    70441 aacaaacaaa ccatggataa atccaagcga ccttttctta aattcaagcg atcttttcgt
    70501 aggcgtttgc ccccgattca atcgggggat cgaattgatt atagaaacat gagtttaatt
    70561 agtcgattta ttagtgaaca aggaaaaata ttatcaagac gagtgaatag attgaccttg
    70621 aaacaacaac gattaattac tcttgctata aaacaagctc gtattttatc tttgttaccc
    70681 tttctcaata atgagaaaca atttgaaaga accgagtcga ccgctagaac tactggtttt
    70741 aaagcccgaa ataaataggc ttactttttc ttcacttgaa tcataattac aagaatctag
    70801 atttgagtat cgtgtcgtaa gaaaaaaaaa tgaatcggaa aaaaagaaat ctttttttat
    70861 tgaattgaac gtgttcattc attttgacta ctttagcata ttttctcata ctaatttcta
    70921 ctctaccttc ccggagttca ttctccgggg aactccattt aaattattct ggtggattct
    70981 ttccaatcta cttcttttat gatttcgttc gaaatcatat aaagacaatt cctatttgat
    71041 atagctattt gtgcaagtat tttacggtta agaagcaact gtctcttgta cagatcgtgt
    71101 attaatctac tataactata ggatactccc ctttcgcgaa ttactgcgtt tatccgagtg
    71161 atccacaaac gacgaaaatc tctctttttc ctatccctat cccgatgagc cgaaactaaa
    71221 gctcttattt tctgttgagt aatagttcga gtaagccttg aatgagcccc ccgaaagctt
    71281 gatgcaaata aacgaatttt tgttctacgt ctccgagcta tatatccccg tttaattctg
    71341 gtcattgaat aaatgaaact ttgacgaata actaatcgat tgcctttctt tcagttattc
    71401 ttttccccct tcctagtcta ttaataacaa aacggatttt tccaatgtat aaaataaaaa
    71461 ttccaatggc tttggctact ctaaccttcc cgaccacgat ttttttcttt ttttttttta
    71521 ggtatttcac tgcgaaataa gaaagaaata aaaaattgta ttttcctagg tatcaaaaat
    71581 ctagtaaata aaagaaatca aaaaataaat agtgggttcc ttcgtttcta tggttacttc
    71641 ttaaacggtg aggtcttctc tatacaccgg agcctttact ttatacctta atttactatt
    71701 taatcaacta attgatgtta ttgggaactt gtatagttca cactctttgg ctctacccat
    71761 gaattatcca gtaataggtc tttcacaatc agatctacct atacagtaac ggtatttaat
    71821 tatgaaagtt tgctgggtag ctgaccctct tagtccgttc ttgccagagt gggagcctgc
    71881 ctaatcttta tgttttatgc tttttaaata agatttcctc cgcttaatgg ataaccattt
    71941 gttaccaatg gagaatttct tatcatctta aattcaggtg attggattta caccaacgga
    72001 aaccataaac ttcatacaca atagagggat atgatagagt tttttttttt aatactgaat
    72061 ggagttcctt cttccatcct atcccattca ccggtactga tcattgatac tgtaaaagta
    72121 gttttcttgc ttttgtgccg gctcatgatc taaacgagtc gcacatacac cctagtacat
    72181 gttcctcgac gctgagggca cccccgaaga gcgggggatt tcgtgacatt tctgattggc
    72241 tgtcttgtat ttctaataag ttgtttaata gttggcatgt tgaatcgtat acataatatg
    72301 atgggttggt ttagattgat cctaaccgaa tgatgatgaa ttacttctat ttaatagaat
    72361 attcaattcg aagataaaat ctcaaatcac agatttgcgc gaaatccatg ttattttcat
    72421 tcaaccgcta caagatcaac aattccataa gcttgggctt ctgttgctga cataaaaaca
    72481 tctctttcca tatcttcgga tacaacccat aagggtttcc ccgttctttg tacataaacc
    72541 cttgtgaggg tttcacgcag tttcagcagt tcttccgctt ccaggacaaa ttcgcctgtt
    72601 tgtgcctcat aaaaagaact agcaggttga tggatcatta ccctgatgat ataacaaaat
    72661 aaaagcttcc cctatctcgc atgataaagc aaagagaaaa gaaagataaa gaatagaaaa
    72721 aagatagaat tgaacaaccg tacaggcatc ttttgtgcat acggctctac aagaaaattg
    72781 acctcccctc cttttttcta ttgaagaaag agaaaaatag aatctatcag actcagatgg
    72841 ataaatgatc aaattgccat ccttcctttc ggaggagtta aaaaatacta tgatggctcc
    72901 gttgctttat atgtttattt tttctttttt ttgtctgtga ttcagcaatc ccaaagtttc
    72961 tttttaatcc gatcaaataa ggaaaaaatc tttttttttt tttcgtactc tttcataaca
    73021 taaatattgt taagaactct ccggcatgaa aacaaaaaag tttgtgacgc tgaactgaac
    73081 tcccgataga taagagaaaa tcggaaatac cccttatctc atactactct ctcgatacag
    73141 aatctaatgt tttgaaaaaa aaaacaatac aaaaatttct catatcgaat tcgaagtgcc
    73201 atgctattat tacttagtat tcatatggcg aaggcatagt cttctttttt ctctcaaata
    73261 aaaacctcat tggcgccaag cgtgagggaa tgctagacgt ttggtaattt ctcctccgac
    73321 caggataaaa gatcccattg aagcggctaa tcccatgcat attgtatgga catctggtcg
    73381 cacaaattgc atagtatcat aaatagccac cccaggtatt acccagcccc caggagagtt
    73441 tataaacaaa tacagatctt tggtctcatc ctcgatactg agatatacca taagaccaat
    73501 aagttgattc gaaatctcgc tatcaacctc ttggcctaaa aaaagtaatc tttctcgata
    73561 aagtcggttg attagggtaa aattgtatcc cttaggaacc gtacatgcgc cttttgatgc
    73621 atacggttca aaaaaattgt gaatcaatgt atagattcca gtcctctttc tttttttcta
    73681 gaagggttct ttcttacttc taacgaaagg gcttttcttc gatttttcaa taaagacgag
    73741 tttttactcc ttttttatat tttcgatttt ccattctaaa atttgaagtt ataagaaagg
    73801 gtcattaaac ttatcgaatt aacttctcat tgatgtattc tttcatcgag atttaatcca
    73861 aaccgcgatg gtattttctt gttcctgaat gggtctgttt catcttttta ggtttatgct
    73921 ctactccggg taaagatccg cccgatttgg atttgtacat ataggacaaa tgctcccatt
    73981 accatttctt tttgtatttc tttttttttt ttcaattcat tttatacaag tatttcttag
    74041 agttgagata actttgcttg acaattagga tctctttaca aagaaaaaat atgaatagca
    74101 atcatagata tcttaccaat ccaattgggt tttttctaaa cggagcctgg atacttcatt
    74161 tttttagtcc aaccaagcca accataaatt attctaattg aattattcta attgataata
    74221 gtaatataaa tcccctcaaa aatggatcta attgcacttc acgctccaaa tttttgatga
    74281 ttaaatttat ctttcttggg tgaaacgggg gatatctcga tcgggggaga gaacggggaa
    74341 gtaccatatg acccaatata tctgacaagt cgcactatac gtcaacccaa gatgcatctt
    74401 cctctccagg acttcggaaa ggaacttttg gaacaccaat aggcattaaa tgaaagaaag
    74461 aactaaatac tatatttcac tttgaggtgg aaacgtaaca atttttttta ttgtctttat
    74521 aatattcata ttggttttta tcgtatttat tttatccata gattataaaa attcataaag
    74581 aaagacagaa tgaataaact caaattatta cgaataggtc tttctaatga taaataagta
    74641 tggactcatt cgctcataga aaatgggatc aactccccca ttgcgtattg gtacttatcg
    74701 agtatagaat aaatctgctt ctctttgttc ctacgaacag aattgttcca ttattaccaa
    74761 cagaatagaa cacccttgtt cggaaataat cgactgaaca agagtggtcc ataggatagt
    74821 catattatag tcttttccaa tgcaataaag ttacgtagtg tctatttatc tttgatataa
    74881 ggggtatttc catgggtttg ccttggtatc gtgttcatac cgttgtattg aatgatcccg
    74941 gtcggttgct ttctgttcat ataatgcata cagctctggt tgctggttgg gccggttcga
    75001 tggctctgta tgaattagcg gtttttgatc cttctgatcc tgttcttgat ccaatgtgga
    75061 gacagggtat gttcgttata cccttcatga ctcgtttagg aataaccaat tcatggggcg
    75121 gttggagtat cacagggggg actgtaacga atccgggtat ttggagttac gaaggtgtag
    75181 ctggagcaca tattgtgttt tctggcttat gctttttggc agctatctgg cattgggtgt
    75241 attgggatct agaaatattt tgtgatgaac gtacaggaaa accctctttg gatttgccaa
    75301 agatctttgg aattcattta tttctctcag gggtggcttg ctttggtttt ggtgcatttc
    75361 atgtaacagg cttgtatggt cccggaatat gggtgtccga cccttatgga ctaacaggaa
    75421 aagtacaacc tgtaaatcca gcgtggggtg tggaaggttt tgatcctttt gttccaggag
    75481 gaatagcctc tcatcatatt gcagcaggaa cattgggcat attagcgggc ctattccatc
    75541 ttagcgtccg tccgccacaa cgtctataca aaggattgcg tatgggaaat attgaaaccg
    75601 tcctttccag tagtatcgct gctgtctttt ttgcagcttt tgttgttgcc ggaactatgt
    75661 ggtatggttc ggcaacaacc ccgattgaat tatttgggcc cactcgttac caatgggatc
    75721 aggggtactt ccagcaagaa atatatcgaa gagttagtgc tgggctatca gaaaatcaaa
    75781 gtttctcaga agcctggtct aaaattcctg aaaaattagc tttttatgat tacatcggca
    75841 ataatccggc aaaaggggga ttattcagag caggctcaat ggataacggg gatggaatag
    75901 cagttggatg gttaggacac cctatcttta gagataaaga agggcgtgaa ctttttgtac
    75961 gtcgtatgcc tacttttttt gaaacatttc cggtcgtttt ggtagatggc gatggaattg
    76021 ttagagccga tgttcctttt agaagggcag aatcgaagta tagtgttgaa caagtaggtg
    76081 taactgttga gttctacggc ggtgaactca acggcgtcag ttatagtgat cctgctactg
    76141 tgaaaaaata tgctagacgt gctcaattgg gtgaaatttt tgaattagat cgtgctactt
    76201 tgaaatccga tggtgttttt cgtagcagtc caaggggttg gtttactttt gggcatgctt
    76261 cgtttgcttt gctcttcttc ttcggacaca tttggcatgg tgctagaacc ttgttcagag
    76321 atgtttttgc tggtattgac ccagatttag atgctcaagt cgaatttgga gcattccaaa
    76381 aacttggaga tccaactaca aaaagacagg cagcctgata caacattgct ttggtatctt
    76441 tcttttactt ttattgacat agggtaccag agaaatcttt atttgaatca acttcgtttt
    76501 tactcttgtt cgttctttat ccggaagatg ataaaaaaaa aaaagaaaat aaaaagaaac
    76561 aaacaggtat gaaagctata attgtaaacc acgatcgaat ctatggaagc attggtttat
    76621 acattcctct tagtctcgac tctagggata atttttttcg ctatcttttt tcgagaaccg
    76681 cctaaagttc caactaaaaa gaactaaaaa ggtgaaataa tttttcatta tctcagttga
    76741 agtactgagc ctcccgatac cgggaggctc agtacttcaa ctagtctcca tgttcctcga
    76801 atggatctct tagttgttga gaaggttgcc caaaagcggt atataaggcg tacccagtaa
    76861 aacttacaag taaaccagat ataaagatgg cgactagggt tgctgtttcc attcttatca
    76921 tatttataaa atttcaagac cccaatggat ctatgatagg atcgtttatt tacaacggaa
    76981 tggtatacaa agtcaacaga tctcaatgaa tacaatagga tttatggcta cacaaactgt
    77041 tgaaaacagt tctagatctg gtccaagacg aactgcggta ggagatttat taaaaccatt
    77101 gaattcggaa tatggtaaag tagctcctgg gtggggaact actcctttga tgggtgtcgc
    77161 aatggcctta tttgcggtat ttctatctat tattttggag atttataatt cttccgtttt
    77221 attggatgga atttcaatga attagatcta taagaaccgc aaagttcttg cttttgagtc
    77281 caaaatgaat catttagagc tccgatttct agtacattct attttctttt ggtagtttga
    77341 tcgtggaatt tctttgtttc tgtatttccg gagtatgagt gtgtgacttg ttataattga
    77401 tcctattgat agtacagaga atgggtctgt catcttgata gagatggttc tacttcgtca
    77461 gatatttatt ctaatatttg gaacacgaaa tagattaaga aatatttgaa ctatgattca
    77521 tacttaatat tcagacctcg tgtccgggct ccaaaaaatt ttcaaacaaa gaattctaat
    77581 ttctaaatcg aaagattctt ttctttcaac ccctatttat attttgacca aaagcaaaaa
    77641 ctttctttga atttttagtc attctattta ttcagggaat aagtgatgat ccgaggattc
    77701 ttactcaggg aatccttgat ttgatttagg ttaggttttt ttattgaatc atcgtggttc
    77761 tagtatgaat ctgaggtttt aatcgattca tagggtctta acaagagaat tcctatcaat
    77821 aataaagaaa acaaataata aaagccatat tccacaaaaa caaattctag aaagaaatag
    77881 ggaaaaagag aattcaagag gcccataagt atcaaaataa agataaagac gactgcgcca
    77941 acttgatatt ttggtattat cgccacaaag aagagctttc ggattttcca gagaagatgg
    78001 gatcagaact taagaaattt aaaactttct attccatatc cgttgcaact agtatttggg
    78061 tgtttttgct tgagctgtac gagatgaaag tctcatatac ggttctcaga gggggagtta
    78121 cgcctatctc aataaagtat atgattggtt cgaagaacgt ctcgagattc aagcaattgc
    78181 ggatgatata actagtaaat acgttcctcc ccacgtcaat atattttatt gtttaggggg
    78241 aattacgctt acttgttttt tagtacaagt agctactggg tttgctatga ctttttacta
    78301 tcgtccgacc gttactgagg cttttgcttc tgttcaatac ataatgactg aagccaactt
    78361 tggttggtta atccgatcag ttcatcgatg gtcggcaagt atgatggtcc taatgatgat
    78421 cctgcatgta tttcgtgtgt atctcaccgg cggatttaaa aaacctcgcg aattgacttg
    78481 ggttacaggt gtggttctgg ctgtattaac cgcatctttt ggcgtaactg gttattcctt
    78541 accttgggac caagttggtt attgggcagt gaaaatagta acaggtgtcc ctgacgctat
    78601 tcctgtaata ggatcaccct tggtcgaatt attgcgcgga agcgctagtg tgggacaatc
    78661 tactttgacc cgtttttata gtttacacac ttttgtattg ccgcttctta ctgccgtatt
    78721 tatgttaatg cactttccaa tgatacgtaa acaaggtatt tctgggcctt tatagagaaa
    78781 agaaaaatag atcctaaata tttgtaatca atcatttatc acttggtgga ggaatatata
    78841 gtatttcatt gctacaagta tggattattg aaaataataa gacatagatt tggatatttc
    78901 cctttaacta ttcatgtcaa ctaaacgggg ggattgaagg gaattttgtg aagagaaaat
    78961 ggattatggg agtgtgtgac ttgaactatt gattggtctg tgtagatata tgcctgccac
    79021 atgggaattc acaaccaaat gtgtctttgt tccaatcgcc gtgtaagccc tatacagagg
    79081 ataggctggt tcgcttaaag agaatctttt ctatgatcag gtccgaatca tgttgtacat
    79141 gagcaggctc cgtaagatcc agtataagtg aactagataa aacggaatct tgattccgtt
    79201 ttatctagtt cacttataag attaaatagt atgtaaatgt attcatttcc tctgcattga
    79261 cacgatcaat actactatcg gagtgaaaca agggatctaa agaagaagag aggctagact
    79321 atattagtaa caagcaaacc ttgtatgtgt atctccaaat attttggaga taaataccaa
    79381 ttagaaggtc tgagacgacc cagaaagcac ttgatcatat catgatctga tttgtaagcc
    79441 tacttgggtc ttgagtattt acttgtaaga acggaattct ttgttttgta atggatagtt
    79501 tcaactccgt aaaaaagaat tcagtcaaat ttttcttaca ttgaaccatt cctatatcat
    79561 atatgtgtat atgtaaatac aggtaccata tatatatttt atatggatat atggattcat
    79621 ttggttcttt ttattcttgc tcgagctgga tgattaaaaa ttatcatgtc cagttctctc
    79681 gggggatgga tctataagaa ttcacctatc ccaataacaa aaaaacctga cttgaatgat
    79741 cctgtattaa gagctaaatt ggctaaaggt atgggtcata attattatgg agagcccgca
    79801 tggcccaatg atcttttata tatttttcca gtagtaattc taggtactat tgcatgtaat
    79861 gtaggcttag ccgttttaga accatcaatg attggtgaac cggcagatcc atttgcaacc
    79921 cctttggaaa tattacctga atggtatttc tttcctgtat ttcaaatact tcgtacagtg
    79981 cccaataaat tattgggggt tcttttaatg gtttcagtac ctgcgggatt attaacagta
    80041 ccttttttag agaatgttaa taaattccaa aatccatttc gtcgtccagt agcgacgact
    80101 gtctttttga ttggtaccgc agtcgccctt tggttgggca ttggtgcaac attacctatt
    80161 gataaatccc taactttagg tcttttttaa atttttaaat taattcaatt gtgaaataac
    80221 acgacatgtg tatctaggga atagtttctt caaagcgaat tctccctaga tacatctatt
    80281 caatttaatt ctgaatttat tttgaatata tgatatatta attgtgctaa agattttcaa
    80341 tctattttca ctaagtaagt ccaatagatt taaaacttat tttttgctaa atcaattacg
    80401 aaatattttt ctaaaatgcc caatatctgt tttacatctt cgctacgaaa atgttcaatt
    80461 ttcataagat cttcttggct gttattcaaa aggtccaaca atgtatatat attggacatt
    80521 ttgaggcaat tatagatcct ggaaggcaat tctgattggt caataaaaat cgatttcaat
    80581 gctatttttt ttttgttttt tatgagttta gccaatttat catgaaaggt aaaaggggat
    80641 aaaggaaccg tgtgttgatt gtcctgtaaa tataagttgt cttcctccat atgtaaaaag
    80701 ggaataaata aatcaattaa atttcgggac gcttcatgaa atgcttcttt cggagttaaa
    80761 cttccgtttg tccatatttc gagaaaaagt atctcttgtt tttcattccc attcccataa
    80821 gaatgaatac tatgattcgc gtttcgaaca ggcatgaata cagcatctat aggataactt
    80881 ccatcttgaa agttatgtgg cgtttttata agatatccac gatttctctc tatttgtaat
    80941 ccaatacaaa aatcaattgg ttccgttaaa ctggctatat gttgtgtatt atcaacgatt
    81001 tctacataag gcggcaagat gatatcttga gcagttacat atccaggacc cttgacacaa
    81061 atagatgcgt cagaagttcc atatagatta cttcttaata caatttcttt caaattcatt
    81121 aaaatttcat gtaccgattc ttgaatgccc gttatggtag aatattcatg tgggactttc
    81181 tcagatttta cacgtgtgat acatgttcct tctatttctc caagtaatgc tcttcgcatc
    81241 gcaatgccta ttgtgtcggc ttggcctttc ataagtggag acagaataaa gcgtccataa
    81301 taaaggcgtt tactgtctgt tcttgattca acacacttcc actgtagtgt ccgagtagat
    81361 actgttactt tctctcgaac catagtacta ttatttgatt agatcatcga atcttttatt
    81421 tctcttgaga tttcgtcaat gttcagttct acacacgtct ttttttcgga ggtctacagc
    81481 cattatgtgg cataggagtt acatcccgta cgaaagttaa tagtatacca cttcgacgaa
    81541 tagctcgtaa tgctgcatct cttccgagac cgggaccttt tatcatgact tctgctcgtt
    81601 gcataccttg atccactact gtacgtatag cgtttgctgc tgcggtttga gcagcaaacg
    81661 gtgttcctct tctcgtacct ttgaatccag aagtaccggc ggaggaccaa gaaactactc
    81721 gaccccgtac atctgtaaca gtgacaatgg tattattgaa acttgcttga acatgaataa
    81781 ctccctttgg tattctacgt gcactcttac gtgaaccaat acgtccattc ctacgcgaac
    81841 taattttcgg tatagctttt gccatatttt atcatctcgt aaatatgagt cagagatata
    81901 tggatatatc catttcatgt caaaacagat tctttatttg tacatcggct cttctggcaa
    81961 gtctgattat ccctgtcttt gtttatgtct cgggttggaa caaattacta taattcgtcc
    82021 ccgcctacgg attagtcgac atttttcaca aattttacga acggaagctc ttattttcat
    82081 atttctcatt ccttacctta attctgaatc tatttcttgg aagaaaataa gtttcttgaa
    82141 attttgcatc tcgaattgta ttcccacgaa aggaatggtg aagttgaaaa acgaatcctt
    82201 gaaatctttg ttgtggagtc gataaattat acgccctttg gttgaatcat aaggacttac
    82261 ttcaattttg actctatctc ctggcagtat ccgtataaaa ctatgccgga tctttccgga
    82321 aacataattt atcatcagat ctaaatgaac ccggaacaga ccgttgggaa gcgattcggt
    82381 aattaaagct tcatgactcc tttttggttc ttaaagtccc cttgaggtat caactaataa
    82441 gaaagatatt agacaacccc cctttttctt tttcacaaat aggaagtttc gaatccaatt
    82501 tggatattaa aaggattacc agatataaca caaaatctct ccacctattc cttctagtcg
    82561 agcctctcgg tctgtcatta tacctcgaga agtagaaaga attacaatcc ccattccacc
    82621 taaaattcgc ggaattcgtt gataattaga atagattcgt agaccaggtc gactgattcg
    82681 ttttaaattt aaaatatttc tatagggcct tttcctattc cttctatgtc gcagggttaa
    82741 aaccaaaaaa tatttgttgt tttctcgatg ttttctcacg ttttcgataa aaccttctcg
    82801 taaaagtatt tgaacaatat tttcggtaat attagtagat gctattcgaa ccaccctttt
    82861 tcgatccata tcagcatttc gtatagaagt tattatctca gcaatagtgt ccctacccat
    82921 gatgaactaa aattattggg gcctccaaat ttgatataat caacgtgttt tttacttatt
    82981 tttttttttg aatatgatat gaattattaa agatatatgc gtgagacaca atctactaat
    83041 taatctattt ctttcaaata ctccactaga aacagatcac aatttcattt tataatacct
    83101 cgggagctaa tgaaactatt ttagtaaaat ttaattctct caattcccgg gcgattgcac
    83161 caaaaattcg agttcctttt ggatttcctt cttgatcaat aacaactgca gcattgtcat
    83221 catatcgtat tatcatcccg ttgtcacgtt tgagttcttt acaggtccgc acaattacag
    83281 ctctgactac ttctgatctt tctaggggca tatttggtac ggcttctttg atcacagcaa
    83341 caataacgtc accaatatga gcatatcgac gattgctagc tcctatgatt cgaatacaca
    83401 tcaattctcg agccccgctg ttatccgcta catttaaatg ggtctgaggt tgaatcattt
    83461 ttttaatccg ttctttgaat gcaaagggcg aagaaaaaaa aaaaagaaat atttttgtcc
    83521 aaaaaaaaaa agaaacatgc ggttttgttt catatctaag agccccttct acattttttt
    83581 ctattacatt acgaaataat gaattgagtt cgtataggca ttttggatgc tgctagtgaa
    83641 atagcccttc tggctatatt ttctgttact ccacccattt cataaagtat tcgacccggt
    83701 ttaacaacag ctacccaata ttcaggggat ccttttcctg aacccatacg tgtttctgcg
    83761 ggtcttagtg taactggttt gtctggaaat atacgtaccc atatttttcc accacgacgt
    83821 gcatttcgtg tcattgctcg tcggcctgct tctatttgtc tagatgtaat ccaagcaggt
    83881 tcaagtgcct gaagagcata tttaccgaaa gaaatatgat tacctcgatg agatattccc
    83941 ttcattcttc ctctatgttg tttacggaat ctggttcttt tggggttata gttgatggtt
    84001 gtttctgaat tccatctcta cttcagaacc ggacgtgaga gtttcttctc atccagctcc
    84061 tcgcgaataa aaggattcaa aaaaaaaatt aatttgaatt aagctagaat agtcaatctt
    84121 aagttaagat atatatgtat ttactgagta ataccttgaa cgtgggattc tttgagattt
    84181 cattcaatct attagtaatt tgtatatctt gtttgaatag ataactaaac tttttagttt
    84241 tataaatcga aatctaaaaa aaaaaattgt attattatac caaatcctta ttttgtcctt
    84301 tattgtattg tcctaaattt tgcaataaaa aaagttttcg cgggcgaata ttgactcttt
    84361 caatccctat ttcatttgta gggttaactc gtgacttcgc agatctccga atacatgaat
    84421 taatctctgg ttcgttccgc catcccgacc agtgaatcat taagattcct ttttcaatag
    84481 aatcttttgc attcacaagt tccgtcgttc ccatcacttc ttacttaatg gttaggtccg
    84541 aattctacaa tggagctcag aatgaaattg gttcttgagt caatcttctc agtctttatt
    84601 ggctcgaagc tcttgatttt ttgttctatt tctataagaa gattcatttt tttatggtat
    84661 gaatgcgtat tgatgcttta ttacactgct ttttatgaga ttactcatag accttacata
    84721 ttggaatttt atatcattgg tattcttttt ctctctttct ctcatccttc catttatcca
    84781 catctttttt gtctattttt ctttacaact tagaatcaga tttccttttt tgtttatgca
    84841 aaagatttca gttgctacaa agatatgacc tatatatcat atcttgactg gttctttaga
    84901 tccagataat gcgaagtgat gggttggtta ttagttctat agtttttagt tcatactatg
    84961 tgggctggtc ttttttaatc ctaaccctaa aaaaccaacg agtcacacac taagcatagc
    85021 aattatatca aatggtcaat cgaattttta ttcaacctta tagaattaag aattagaaat
    85081 gttccccttg attagaaaaa gaatgaattt gtcttttttt gttcaattat tggatagaag
    85141 ggaaagacaa gtagtaaaat tattcctcgt ctagaaatat ccaaattttg atgcccaata
    85201 ctccatagat agttcgaact gtataagagc aataatcaat tttcgctcga atcgtttgta
    85261 ggggaaccct accttctctg atccattcga cacgtgcaat ttcttttccg tcgatacgcc
    85321 ccgcaatttg tatttgaatt ccttttgtat ctgcttgttc tgttaattca atagcctttt
    85381 tcattgcttt tcgaaaggaa actctattct ttaattgtcc agctataaat tctgcaagaa
    85441 tattagggtt tccataaggt tttgcaattc ttgtgacagc aatgttcagt tttcggttta
    85501 cacaatttaa ttctttttgt aaggtcgttt gtaattcttc gattccgcgc ggtcgacttt
    85561 ctattaataa ttttgggaat cccataaaga ttatgacctg gatcagatcg attcgttttt
    85621 gaatctctat acgtgcaatt ccctcgacgc cagaggacgt tctcatattc ttttgtacat
    85681 aattcttgat acaatctctt attttttgat cttcttgtaa accttcagaa taattttttg
    85741 gttgtgaaaa ccaaagggaa tgatgacctt gggttgtacc cagtctgaaa ccaagtggat
    85801 ttattttttg tcccataatc ccccactatt atacatatca cgatacggca tagctgtaga
    85861 tttttttttc catcttgttt tttttaacga atacatctct ccatattcat catctaaaga
    85921 tatatctttc attacaatag ttatatgaca ggtcgatctt tttattggaa aactccgtcc
    85981 tcgagctcga ggtttcaatt tcttcacagt agtacctcca ttgacttcgg ctttactaat
    86041 gactaaattg gcttcgctgg aacccatatt gtaactagca tttgctgctg cagaataaac
    86101 caatttcaaa atgggataac atgctcgata gggcatgagt tctagtatca taagggtttc
    86161 ctcataggaa cggccgcgaa tttgatcaat tactcttcgt gctttgtcag cagacataga
    86221 tatatgttca cctaaagcat atacttctgt ttttttcttc tttagcataa ggtttgcctc
    86281 ctactactga atcataagca tctagatttt tttattaata ttaacgacga gatctattat
    86341 cgctttttgc atgtcctcta aaatttaatg taggtgcaaa ttctcccaat ttgtgtccta
    86401 ccatactatc cgttatataa ataggcaaat gctcttttcc attatggata gcaatagtat
    86461 gaccgatcat tgtgggtata atggtagatg cccgggacca agttactatt atttcttttt
    86521 ctgcttttgt gttaagctta tcaatttttt ttaataaatg attggctaca aagggatttt
    86581 tttttagtga acgtgtcaca agcttactcc ttactcctat ggatcaaggc agtggattgt
    86641 gaatccacca tgcgcgggtt caattcccgt cgttcgccca ttttttttta gtgaacgtgt
    86701 cacaagctta ctcctatttt tttttttttt gtaaaaacga agaatttaat tcgattttct
    86761 ctcctattta ctacggcgac gaagaatcaa attatcacta tatttattcc tttttctact
    86821 tcttcttcca agtgcaggat aaccccaagg ggttgtgggt ttttttctac caattggggc
    86881 tctcccttca ccacccccat ggggatggtc tacagggttc ataactactc ctcttactac
    86941 aggacgctta cctagccaac gcttagatcc ggctctaccc aaacttttct ggttcacccc
    87001 aacattcccc acttgtccga ctgttgctga gcagtttttg gatatcaaac ggacctcccc
    87061 agaaggtaat tttaatgtgg ccgatttccc ctcttttgca atcagtttcg ctacagcacc
    87121 cgctgctcta gctaattgtc caccctttcc aagtgtgatt tctatgttat gtatggccgt
    87181 gcctaagggc atatcggttg aagtagattc ttcttttgat caatcaaaac cccttcccaa
    87241 actgtacaag cttcttccaa agcatacggc tttctggatg tagatgatga tatctataca
    87301 gatggatctt atatatatcg tagaatgaag taccacatgg gtggatatat atatgaatcc
    87361 aaatctgccg aatcactcat gttatgatct tctacatcct gggtcttccc gttccgtcat
    87421 ctggcttatg ttcttcatgt agcattcaga ccgaatgact ctatgaaatt acgtcgatac
    87481 ttccacatat tatgggtaac gtaggagaca tctctatttt tcccccgggg aatctttaga
    87541 attcccactg cttaactttc aattcgcctc tgaccatcaa atgaaatgtg aataacccgt
    87601 cctcctctct ttgaaagaag gggcgcttcc ggttctgtcg gtgcttgaaa caattttgtc
    87661 ttctccatat tactatatct ctagagtcaa taattttata tgaggaacta ctgaactcaa
    87721 tcacttgctg ccgttactct tcagttttct gttgaggtct atcctgcaga ggtactcaaa
    87781 ttggatcagt gatcgatttc taggtttcgt cgtaaaccta attggttatt tccaattacg
    87841 taaatcaata gttcaaaccg cactcaaagg tagggcattt cccattttta taggaacttc
    87901 tgtaccagaa acaatggtat ctccaattat agcccctctg ggatgtaaaa tatatctctt
    87961 ctcaccatcc ccatagtgta tgagacaaat gtatgcattt cgattagggt cgtattctat
    88021 ggttacgatt ctaccatata tgtctttttc attccgtcga aaatcgattt tacggtatag
    88081 acgcttatga cctccccctc tatgccttgc ggtaatgatt cctctggcat tacgaccttt
    88141 accacaatga tgctgtccat agatcaaatt atttcgtgga ttggatttca cttgactgtc
    88201 tacggttcca ttgcgtgtgc tcggggtaga agttttgtat aaatgtatcg ccatgctatt
    88261 aagtattttt atttaagttc ttttctttct aagaggtgga atagaataac ccggttgaag
    88321 cgtaatgatc atacgtctgt aatgcattgt atgtcccata ataggtccca ttcttctact
    88381 ctttcccgga agtcgatgac tattcatagc tattaccttg acaccaaaga agagttcgac
    88441 ccaatgcttt atttctgtcc tagttgatcc tgattcgaca ttagaagtat attgattttt
    88501 ccccaataac cgaatacttt tgtctgtaaa tactgcatat ttgattccat ccataaatcg
    88561 attttcttcc ctatgagtta tagtctcaat aagaatgcta gttcttactg ttcatatatt
    88621 atgatatgaa tataccacat caattcgtta tgtatggatg atgagattcc attgatacag
    88681 agccaattcc aatagactta ttggagggtc ccattggcgt gcatccagta ggaattgaac
    88741 ctacgaattc gccaattatg agttgggcgc tttaaccatt cagccatgga tgcttagcgg
    88801 ggatcctcgt acatggtgaa taaccaaatt ccaattgaaa tgaaatcttt aggataaatc
    88861 aatgcaattt aggaggaatc aatgagagga catcaattca aatcctggat tttcgaattg
    88921 agagagatat tgagagagat caagaattct caccatttct tagattcatg gacccaattc
    88981 aattcagtgg gatccttcat tcacattttt ttccaccaag aacgttttct aaaactcttt
    89041 gacccccgaa tttggagtat cctactttca cgcaattcac agggttcaac aagcaatcga
    89101 tatttcacga tcaagggtgt aatactcttt gtagtagcgg tccttatata tcgtattaac
    89161 aatcgaaata tggtcgaaag aaaaaatctc tatttgatag ggcttcttcc tatacctatg
    89221 aattccattg gacccagaaa tgatacattg gaagaatccg ttgggtcttc caatatcaat
    89281 aggttgattg tttcgctcct gtatcttccc aaaggaaaaa agatctctga gagttgtttc
    89341 ctgaatccga aagagagtac ttgggttctc ccaataacta aaaagtgtag catgcctgaa
    89401 tctaactggg gttcgcgttg gtggaggaac tggatcggaa aaaagaggga ttctagttgt
    89461 aagatatcta atgaaaccgt cgctggaatt gagatcttat tcaaagagaa agatctcaaa
    89521 tatctggagt ttctttttgt atattatatg gatgatccga tccgcaagga ccatgattgg
    89581 gaattgtttg atcgtctttc tctgaggaag agtcgaaata gaatcaactt gaattcggga
    89641 ccgctattcg aaatcttagt gaaacactgg atttcttatc tcatgtctgc ttttcgtgaa
    89701 aaaataccaa ttgaagtgga gggtttcttc aaacaacaag gggctgggtc aactattcaa
    89761 tcaaatgata ttgagcatgt ttcccatctc ttctcgagaa acaagtgggc tatttctttg
    89821 caaaactgtg ctcaatttca tatgtggcaa ttccgccaag atctcttcgt tagttggggg
    89881 aagaatccgc ccgaatcgga ttttttgagg aacgtatcga gagagaattg gatttggtta
    89941 gacaatgtgt ggttggtaaa caaggatcgg ttttttagca aggtacagaa tgtatcgtca
    90001 aatattcaat atgattccac aagatctagt ttcgttcaag taacggattc tagccaactg
    90061 aaaggatctt ctgatcaatc cagagatcat ttggattcca ttagtaatga ggattcggaa
    90121 tatcacacat tgattaatca aagagagatt caacaacgaa aagaaagatc gattctttgg
    90181 gatccttcct ttcttcaaac ggaacgaaaa gagatagaat caggccgatt cccgaaatgc
    90241 ctttctggat attcctcaat gtcccggcta ttcacggaac gtgagaagca gatgattaat
    90301 catctgtttc cggaagaaat cgaagaattt cttgggaatc ctacaagatc cgttcgttct
    90361 tttttctctg atagatggtc agaacttcat ctgggttcga atcctactga gaggtccact
    90421 agagatcaga aattgttgaa gaaacaacaa gatctttctt ttgtcccttc caggcgatcg
    90481 gaaaataaag aaatggttaa tatattcaag ataattacgt atttacaaaa taccgtctca
    90541 attcatccta tttcatcaga tccgggatgt gatatggttc cgaaggatga accggatatg
    90601 gacagttcca ataagatttc attcttgaac aaaaatccat tttttgattt atttcatcta
    90661 ttccatgacc ggaacagggg aggatacacg ttacactacg attttgaatc agaagagaga
    90721 tttcaagaaa tggcagatct attcactcta tcaataaccg agccggatct ggtgtatcat
    90781 aagggatttg ccttttctat tgattcctgc ggattggatc aaaaacaatt cttgaatgag
    90841 gccagggatg aatcgaaaaa gaaatcttta ttggttctac ctcctatttt ttatgaagag
    90901 aatgaatctt tttctcgaag gatcagaaaa aaatgggtcc ggatctcctg cgggaatgat
    90961 ttggaagatc caaaaccaaa aatagtggta tttgctagca acaacataat ggaggcagtc
    91021 actcaatata gattgatccg aaatctgatt caaatccaat atagtaccta tgggtacata
    91081 agaaatgtat tgaatcgatt ctttttaatg aatagatccg atcgcaactt cgaatatgga
    91141 attcaaaggg atcaaatagg aaaggatact ctgaatcata gaactataat gaaatatacg
    91201 atcaaccaat atttatcgaa tttgaaaaag agtcagaaga aatggttcga gcctcttatt
    91261 ttgatttctc gaaccgagag atccatgaat cgggatcctg atgcatatag atacaaatgg
    91321 tccaatggga gcaagaattt ccaggaacat ttggaacagt ccgtttcgga gcagaagagc
    91381 cgttttcaag tagtgttcga tcgattacgt attaatcaat attcgattga ttggtctgag
    91441 gttatcgaca aaaaagattt gtctaagcca cttcgtttct ttttgtccaa gtcacttctt
    91501 tttttgtcca agttgctttt ctttttgtct aactcacttc cttttttctg tgtgagtttc
    91561 ggaaatatcc ccattcatag gtccgagatc tacatctatg aattgaaagg cccgaatgat
    91621 caactctgca atcagttgtt agaatcaata ggtcttcaaa ttgttcattt gaaaaaattg
    91681 aaacccttct tattggacga tcatgatact tcccaaaaat cgaaattctt gatcaatgga
    91741 ggaacaatat caccattttt gttcaataag ataccaaagt ggatgattga ctcattccat
    91801 actagaaata atcgcaggaa atcctttgat aacccggatt cctatttctc aatgatattc
    91861 cacgatcaag acaattggct gaatcccgtg aaaccatttc atagaagttc attgatatct
    91921 tctttttata aagcaaatcg acttcgattc ttgaataatc cacatcactt ctgcttctat
    91981 tggaacacaa gattcccctt ttctgtggaa aaggcccgta tcaataattc tgattttacg
    92041 tatggacaat tcctcaatat cttgttcatt cgcaacaaaa tattttcttt gtgcgtcggt
    92101 aaaaaaaaac atgctttttg ggggagagat actatttcac caatcgagtc acaggtatct
    92161 aacatattca tacctaacga ttttccacaa agtggtgacg aaacgtataa cttgtacaaa
    92221 tctttccatt ttccaagtcg atccgatcca ttcgttcgta gagctattta ctcgatcgca
    92281 gacatttctg gaacacctct aacagagggg caaatagtca attttgaaag aacttattgt
    92341 caacctcttt cagatatgaa tctatctgat tcagaaggga agaacttgca tcagtatctc
    92401 aatttcaatt caaacatggg tttgattcac actccatgtt ctgagaaaga tttatcatcc
    92461 gaaaagagga aaaaacggag tctttgtcta aagaaatgcg ttgagaaagg gcagatgtat
    92521 agaacctttc aacgagatag tgctttttca actctctcaa aatggaatct attccaaaca
    92581 tatatgccat ggttccttac ttcgacaggg tacaaatatc taaatttgat atttttagat
    92641 actttttcag acctattgcc aatactaagt agcagtcaaa aatttgtatc catttttcat
    92701 gatattatgc atggatcagg tatatcatgg cgaattcttc agaaaaaatt gtgtcttcca
    92761 caatggaatc tgataagtga gatctcgagt aagtgtttac ataatcttct tctgtccgaa
    92821 gaaatgattc atcgaaataa tgagtcacca ttgatatcga cacatctgag atcgccaaat
    92881 gctcgggagt tcctctattc aatccttttc cttcttcttg ttgctggata tctcgttcgt
    92941 acacatcttc tctttgtttc ccgggcctct agtgagttac agacagagtt cgaaaaggtc
    93001 aaatctttga tgattccatc atctatgatt gagttgcgaa aacttctgga taggtatcct
    93061 acatctgaac cgaattcttt ctggttaaag aatctctttc tagttgctct ggaacaatta
    93121 ggagattctc tagaagaaat acggggttct gcttctggcg gcaacatgct tggtcccgct
    93181 tatggggtca aatcaatacg ttctaagaag aaagattgga atatcaatct catcgatctc
    93241 ataccaaatc ccatcaatcg aatcactttt tcgagaaata cgagacatct aagtcataca
    93301 agtaaagaga tctattcatt gataagaaaa agaaaaaacg tgaacgggga ttggattgat
    93361 gatcaaatag aatcctgggt cgcgaacagt gattcgattg atgatgaaga aagagaattc
    93421 ttggttcagt tctccacctt aacgacagaa aataggattg atcaaattct attgagtctg
    93481 actcatagtg atcgtttatc aaagaatgac tctggttatc aaatgattga acaaccggga
    93541 gcaatttact tacgatactt agttgacatt cataaaaagc atctaatgaa ttatgagttc
    93601 aatccatcct gtttagcaga aagacggata ttccttgctc attatcagac aatcacttat
    93661 tcacaaactt cgtgtgggga aaatagtttt catttcccat ctcatggaaa acccttttcg
    93721 ctccgcttag ccttatcccc ctctaggggt attttagtga taggttctat aggaactgga
    93781 cgatcctatt tggtcaaata cctagcgaca aactcctatg ttcctttcat tacggtattt
    93841 ctgaacaagt tcctggataa caagcctaaa ggttttcttc ttgatgagat cgatattgat
    93901 gatagtgacg atattgatga tagtgacaat cttgatgcta gtgacgatat cgatcgtgac
    93961 cttgatacgg agctggaact gctaactagg atgaatgggc taactatgga tatgatgccg
    94021 gaaatagacc gattttatat cacccttcaa ttcgaattag caaaagcaat gtctccttgc
    94081 ataatatgga ttccaaacat tcatgatctg gatgtgaatg agtcgaatga cttagccctc
    94141 ggtctattag tgaaccatct ctccagggat tgtgaaagat gttctactag aaatattctt
    94201 gttattgctt cgactcatat tccccaaaaa gtggatcccg ctctaatagc tccgaataaa
    94261 ttaaatacgt gcattaagat acgaaggctt cttcttccac aacaacgaaa gcactttttc
    94321 actctttcat atactagggg atttcacttg gaaaagaaaa tgttccatac taacggattc
    94381 gggtccataa ccatgggttc caatgcacga gatcttgtag cacttaccaa tgaggtccta
    94441 tcgattagta ttacacagaa gaaatcaatt atagacacta atacaattag atccgctctt
    94501 catagacaaa cttgggattt gcgatcccag gtaagatcgg ttcaggatca tgggatcctt
    94561 ttctatcaga taggaagggc tgtagcacaa aatgtacttc taagtaattg ccccatagat
    94621 cctatatcta tctatatgaa gaagaaatca tgtaacgaag gggattctta tttgtacaaa
    94681 tggtacttcg agcttggaac gagcatgaag agattaacga tacttcttta tcttttgagt
    94741 tgttctgccg gatcggtcgc tcaagatctt tggtctttat ccggacccga tgaaaaaaat
    94801 gggatcactt cttatggact cgttgagaat gattctgatc tagttcatgg cctattagaa
    94861 gtagaaggcg ctctggtggg atcttcacgg acagaaaaag attgcagtca gtttgataat
    94921 gatcgagtga cattgcttct tcggcccgaa ccgaggaatc ccttagatat gatgcaaaac
    94981 ggctcttgtt ctatccttga tcagagattt ctctatgaaa aatatgaatc ggagtttgaa
    95041 gaaggggagg gagaaggagc ccttgacccg caggaggatt tattcaatca catagtttgg
    95101 gctcctagaa tatggcgccc ttggggcttt ctatttgatt gtatcgaaag gcccaatgaa
    95161 ttgggatttc cctattggtc caggtcattt cggggcaagc ggatcattta tgatgaagag
    95221 gatgagcttc aagagaatga ttcggagttc ttgcagagtg gaaccatgca gtaccagaca
    95281 cgagatagat cttccaaaga acaaggcctt tttcgaataa gccaattcat ttgggaccct
    95341 gcagatccac tctttttcct attcaaagat cagccccctg gctctgtgtt ttcacatcga
    95401 gaattatttg cagatgaaga gatgtcaaag gggcttctta cttcccaaac agatcctcct
    95461 acatctatat ataaacgctg gtttatcaag aatacgcaag aaaagcactt cgaattgttg
    95521 attaatcgtc agagatggct tagaaccaac agttcattat ctaatggatc tttccgttct
    95581 aatactctat ccgagagtta tcagtattta tcaaatctgt tcctatctaa cggaacgcta
    95641 ttggatcaaa tgacaaagac attgttgaga aaaagatggc ttttcccgga tgaaatgaaa
    95701 attggattca tgtaacagga gaaagatttc ccattcctta gccggaaaga tatgtggcca
    95761 tgaaagaggg attaagtgga acagaattga ctgggtggta gagtcgtgga aacgcttgtt
    95821 tcttccatat tttggacctt agctccatgg aagaatatgt tactgctgaa acacggaaga
    95881 attgaaatct tagatcaaaa cactatgtat ggatggtatg aactgcctaa acaagaattc
    95941 ttgaacagca aacaaccagt tcagatattc acgaccaaga agtactggat tctctttcgg
    96001 ataggccctg aaaggagaag gaaggctgga atgccaacag gcgtctatta tattgaattt
    96061 acccgatagt ccccattttg ggaacgtcca gtgccaaagt cactgaatgg gtaagtcgcc
    96121 aatccctgga ctatgtaatg tactttatct gctgggttac gggcgggcat tttaccagag
    96181 gtttctaatc tacccttgtg tgattcctgt tgaagcatat actcgggggg tgggtgcagg
    96241 gcggacgatt ttaaagcgga ctccccattc attagataga gaagatcacc aagatttcgc
    96301 gatccgctgc cgaatttatt ccaattccaa gagctcggat cgaatcggta tatcaatacc
    96361 gattcgatcc gagctctctt attgagaatg ctcattcaat gagcattctc aatattatgc
    96421 cttgaagagg actcgaacct ccacgctatt tagcacgaga ttttgagtct cgcgtgtcta
    96481 ccatttcacc accaaggcat cttgaaagtg aatcgtattc catgaatatg atatctatct
    96541 agtgtgatgt atggaatata tgacaaaggt ggatctattg atcggtcatg tcatataggc
    96601 ccgagttgga catccaattg cttcgatttg aattatccgg agaatgcaat gcctgatata
    96661 tatcaaaaag atggacaatc aaacctattt ctcgattcac tcaaagaggt gaatagggtc
    96721 ccaatagaga tatgtaaaaa gcaggtccga ttacgcgtat tcctaatcct aaatggaatg
    96781 taatgatgta ggaatccata tgtaaacata gtatctattt agataggccc gaatgacccc
    96841 ttctcataat gagaatgtat ataaccctat tccggcctgg tccggtatgg aatgaactta
    96901 taatcatgga atcgactcga tcatcagatt ataagttcat aaccctagcc cattcccatt
    96961 ttgggcggaa cagatctact aattctttga ttccagttag taagagggat cttgaactaa
    97021 gaaatagacc ctagaagcta aaaaaggcta tcctgagcaa ttgcaataat cgggttcatt
    97081 gatattcctg gtatagtaga tgctatcaca catacaatca tactcaattc gatggaattg
    97141 tttgatctta aaggggatct tctataattt cgcacgtgag gggttatttc ttggtttcgt
    97201 ccagtcatta ataactttat tatttttaga taatagtaga tagaaacaac gcttgtaagg
    97261 agtcctatta aaaccaagaa atataggcct gcctgccatc cacaccagaa taaatagagt
    97321 tttccgaaaa aacctgctag tggaggaaga cctcctaggg ataagagaca tagggctaaa
    97381 gagagagcca aaaaaggatc ttttgtgtat aatcctgcat aatctcgaat gttatcagtt
    97441 ccggtacgta gaccaaataa tacaatgcaa gcaaaagttc ctagattcat ggagatatag
    97501 aacagcatat aagttatcat gcttgcatat ccatcatttg agtctccaac aattattcca
    97561 ataattacat atccgatttg gcctatggac gaatatgcaa gcatacgttt catgcttgtt
    97621 tgagtaatag caatgagatt tcccaatatc atgctaagaa tagctaggat ttccagaaga
    97681 agatgccatt cgtttgatga gaaataaaaa ggaatatcga aaattcgagt ggctgaagct
    97741 gaagcagcta ctttcgaagt aacagaaaga aaagcaacga ctggagtggg agagtcagag
    97801 tcgaaaagag gattcctcac ttctttctct cattcaaaac cgtgcatgag actttcatct
    97861 cacacggctc ctaagtgata aaagaaagaa gaacccattt tctttctttt ttgattacct
    97921 tcctcgcgta tgtataagac cgaatccatt cgatttctaa aaaggattac taatccttaa
    97981 cttttcgagg aatccttcat cagtggttgt gaatgactga ttttttcaat cttttcgacc
    98041 ttggtttcgt aggagcaagt cagaaagatt gagaaataga accatctgat ttaattcgtt
    98101 ctcaatagcc acgagatgat catcttaggg tgatcctttt gtcgacggat gctcttatta
    98161 cactcgtagt ctctgaagga tgagaaccaa ctatgtagca tctacatcga gaattcaagt
    98221 attgtatacg tcattagtcc gatcctttgt aggaactacc cgtaataacg aacttgcaaa
    98281 atggatctgt ttatcataaa gagattcgtc gttcctgacc ctgcttcacc ttaattgtta
    98341 tttgaacaag taaaagttct gtcttggtcc gagtggggat agcatttctc ttctgcatgt
    98401 ccatggagtt ttgaaaaatc caaacatctc agagatagat agagaggtag gaatttctcg
    98461 aacgaaccgc actccttcgt atacgtcagg agtccattga tgagaagggg ctggggaaag
    98521 cttgaaccca attcctacgg taatgaatat gagcgcaatt gaaattcctg gggagttata
    98581 catttgtgta ttgataagac cgtttactat ttcttgaagc tcaatctctc ccccggatga
    98641 accatatagc caagagaaac catgaaccag aatagaagag cttgccccac ccatgagtaa
    98701 atatttcata gtagcctcat tagaccgtac atctttcttg gtatatccag ataataggta
    98761 ggagcataaa ctgaaacatt ctggggctac aaagatagtt attaaatcgt tagcaccgca
    98821 taaaaacatt ccccctagag tagctgttaa tacgaataag agaaactctg ttatagccat
    98881 ttctgtacat tcaatgtact ctacggatag aggaatacat agagttgaac atagtaaaat
    98941 aagaaattga aagatttcgt tgaaattgtt cgtttggaaa tttcccgaaa agctaatcat
    99001 aggttcttct ctccatcgga acaatagggc cgttatgctc attactaaac ttgttgaaga
    99061 gatgaaatat aaccaaggta tatctttttg atcagaggtt gaatcgatca tcagaagaag
    99121 aattaggcca aaaattagga tacattctgg gaaaatcaaa cttccatcga agagaagcaa
    99181 atgaaaggct ttcataaaaa ttctcgtaga atcgagaatg aagttttcat tctgtacatg
    99241 ccagatcatg aattagtaac tgcttccaat ttccaaaaaa aaaatcccaa ttgtgtcgaa
    99301 ctttccattt ttggaatagt tacggaatct ccatgaatag gatcaaacct tattccatgg
    99361 tatttacatg aggttcctct ttaagaaagt ccccgagagg gcttagttga tccatgattt
    99421 atgtttcatc tttcctttcc ttttcgtttg tttcgagaaa tctatcgatc aattccgatt
    99481 ctttcttttt ctcttgattc ttttccgatc gagatgtata gatcctgtct catggattaa
    99541 cgaaaatgtg caaaagctct atttgcctct gccattctat gagtctcttc ctttttgcgt
    99601 atggcatcgc cactcccttt ggcagcatcc actaattcgg aacttaattt gaaagccata
    99661 tttcgacccg gacgttttcg ggatgccgct aataaccaac gaatggcaag tgcttttcct
    99721 tgtgtggatc ctatttcaat gggaacttga tgagtcgatc cacctacacg tcttgctttt
    99781 actgttatat cgggagttac tccacgtatt gcttgacgta aaacggatag tggatttgtt
    99841 tctgtctttt gttgaatctt tttcacggct cgatagataa tttgataagc caatgatttt
    99901 tttccgtgtt tcagaatacg gttaaccaac atgttaacta atcgattacg ataaattgga
    99961 tcggattttg ctgttttttt ttctgcagta cctcgacgtg acatgagcgt gaaaggggtt
   100021 caagaatcag ttttcttttt ataagggcta aaatcactta ttttggcttt tttaccccat
   100081 attgtagggt ggatctcgaa agatatgaaa gatctccctc caagccgtac atacgacttt
   100141 catcgaatac ggctttccgc agaattctat atgtatctat gagatcgagt atggaattct
   100201 gtttactcac tttaaattga gtatccgttt ccctcccttt cctgctagga ttggaaatcc
   100261 tgtattttac atatccatac gattgagtcc ttgggtttcc gaaatagtgt aaaaagaagt
   100321 gcttcgaatc attgctattt gactcggacc tgttctaaaa aagtcgaggt atttcgaatt
   100381 gtttgttgac acggacacgg acaaagtcag ggaaaacctc tgaaattatt tcaatattga
   100441 accttggaca tataagagtt ccgaatcgaa tctctttaga aagaagatct tttgtctcat
   100501 ggtagcctgc tccagtcccc ttacgaaact ttcgttattg ggttagccat acacttcaca
   100561 tgtttctagc gattcacatg gcatcatcaa atgatacaag tcttggataa gaatctacaa
   100621 cgcactagaa cgcccttgtt gacgatcctt tactccgaca gcatctaggg ttcctcgaac
   100681 aatgtgatat ctcacaccgg gtaaatcctt aacccttccc cctcttacta agactacaga
   100741 atgttcttgt aaattatggc caataccggg tatataagca gtgatttcaa atccagaggt
   100801 taatcgtact ctggcaactt tacgtaaggc agagtttggt tttttggggg tgatcatgga
   100861 aaagttgaca gataagtcac ccttactgcc actctacaga accgtacatg agattttcac
   100921 ctcatacggc tcctcgttca attctttcga attcattgga tcctttccgc gttcgagaat
   100981 cccccccttc ttccactccg ccccgaagag taactaggac caatttagtc acgttttcat
   101041 gttccaattg aacactgtcc atttttgatt attctcaaag gataagatta ttctctttac
   101101 caaacatatg cggatccaat cacgatctta tatataagaa gaacaaaaga tctttcttga
   101161 tcaatccctt tgcccctcat tcttcaagaa taaggaagat ctttttcaag tttgaatttg
   101221 ttcatttgga atctgggttc ttctacttca tatttattta atatgaatat tttccctctc
   101281 ttttttttat atcattcctt aagtcccata ggtttgatcc tgtagaattt gacccatttt
   101341 ctcattgaac gaaaggtacg aaataaatca gattgataaa agtaccatgt gaaatcctcg
   101401 gtttttcccc ttcctcgatc cctatcccat aggttaggta cagtgtttga atcaatagag
   101461 aaccttttct tctgtatgaa tcgatattat tccattccaa atccttcccg atacctccca
   101521 aggaaaatct cgaatttgga tcccaaattg acgggttagt gtgagcttat ccatgcggtt
   101581 atgcactctt tgaataggaa tccgttttct gaaagatcct ggctttcgta ctttggtggg
   101641 tctccgagat cctttcgatg acctatgttg aagggatatc tatctaatcc gatcgattgc
   101701 gtaaagcccg cggtagcaac ggaaccgggg aaagtataca gaaaagacag ttcttttcta
   101761 ttatattagt attttctatt atattagata tattagacta ttatattaga ttagtattag
   101821 ttagtgatcc cgacttagtg agtctgatga attgttggca ccagtcctcc attttgtctc
   101881 tgtggaccga ggagaaaagg ggctcggcgg gaagaggagt gtaccatgag agaagcaagg
   101941 aggtcaacct ctttcaaata tacaacatgg attctggcaa tgtagttgga ctctcatgtc
   102001 gatccgaatg aatcatcctt tccacggagg taaatctttg cctgctaggc aagaggatag
   102061 caagttccaa attctgtctc ggtaggacat gtatttctat tactatgaaa ttcataaatg
   102121 aagtagttaa tggtagggtt accattatcc tttttgtagt gacgaatctt gtatgtgttc
   102181 ctaagaaaag gaatttgtcc atttttcggg gtctcaaagg ggcgtggaaa cgcataagaa
   102241 ctcttgaatg gaaaagagat gtaactccag ttccttcgga atcggtagtc aatcctattt
   102301 ccgatagggg cagttgacaa ttgaatccga tttttaccat tattttcata tccgtaatag
   102361 tgcgaaaaga aggcccggct ccaagttgtt caagaatagt ggcgttgagt ttctcgaccc
   102421 tttgacttag gattagtcag ttctatttct cgatggggcg gggaagggat ataactcagc
   102481 ggtagagtgt caccttgacg tggtggaagt catcagttcg agcctgatta tccctaagcc
   102541 caatgtgagt ttttctagtt ggatttgctc ccccgccgtc gttcaatgag aatggataag
   102601 aggctcgtgg gattgacgtg agggggcagg gatggctata tttctgggag cgaactccgg
   102661 gcgaatatga agcgcatgga tacaagttat gccttggaat gaaagacaat tccgaatccg
   102721 ctttgtctac gaacaaggaa gctataagta atgcaactat gaatctcatg gagagttcga
   102781 tcctggctca ggatgaacgc tggcggcatg cttaacacat gcaagtcgga cgggaagtgg
   102841 tgtttccagt ggcggacggg tgagtaacgc gtaagaacct gcccttggga ggggaacaac
   102901 agctggaaac ggctgctaat accccgtagg ctgaggagca aaaggaggaa tccgcccgag
   102961 gaggggctcg cgtctgatta gctagttggt gaggcaatag cttaccaagg cgatgatcag
   103021 tagctggtcc gagaggatga tcagccacac tgggactgag acacggccca gactcctacg
   103081 ggaggcagca gtggggaatt ttccgcaatg ggcgaaagcc tgacggagca atgccgcgtg
   103141 gaggtagaag gcccacgggt cgtgaacttc ttttcccgga gaagaagcaa tgacggtatc
   103201 tggggaataa gcatcggcta actctgtgcc agcagccgcg gtaatacaga ggatgcaagc
   103261 gttatccgga atgattgggc gtaaagcgtc tgtaggtggc tttttaagtc cgccgtcaaa
   103321 tcccagggct caaccctgga caggcggtgg aaactaccaa gctggagtac ggtaggggca
   103381 gagggaattt ccggtggagc ggtgaaatgc gtagagatcg gaaagaacac caacggcgaa
   103441 agcactctgc tgggccgaca ctgacactga gagacgaaag ctaggggagc gaatgggatt
   103501 agatacccca gtagtcctag ccgtaaacga tggatactag gcgctgtgcg tatcgacccg
   103561 tgcagtgctg tagctaacgc gttaagtatc ccgcctgggg agtatggtcg caaggctgaa
   103621 acttaaagga attgacggaa gggcaccacc aggagtggag cctgcggctt aatttgatgc
   103681 aaagcgaaga accttaccag ggcttgacat gccgcgaatc ctcttgaaag agaggggtgc
   103741 cttcgggaac gcggacacag gtggtgcatg gctgtcgtca gctcgtgccg taaggtgttg
   103801 ggttaagtcc cgcaacgagc gcaaccctcg tgtttagttg ccatcgttga gtttggaacc
   103861 ctgaacagac tgccggtgat aagccggagg aaggtgagga tgacgtcaag tcatcatgcc
   103921 ccttatgccc tgggcgacac acgtgctaca atggccggga caaagggtcg cgatcccgcg
   103981 agggtgagct aaccccaaaa acccgtcctc agttcggatt gcaggctgca actcgcctgc
   104041 atgaagccgg aatcgctagt aatcgccggt cagccatacg gcggtgaatt cgttcccggg
   104101 ccttgtacac accgcccgtc acactatggg agctggccat gcccgaagtc gttaccttaa
   104161 ccgcaaggag ggggatgccg aaggcagggc tagtgactgg agtgaagtcg taacaaggta
   104221 gccgtactgg aaggtgcggc tggatcacct ccttttcagg gagagctaat gcttgttggg
   104281 tattttggtt tgacactgct tcacaccccc aaaaaaaaag aagggagcta cgtctgagtt
   104341 aaacttggag atggaagtct tctttccttt ctcgacggtg aagtaagacc aagctcatga
   104401 gcttattatc ctaggtcgga acaagttgat aggaccccct tttttacgtc cccatgttcc
   104461 ccccgtgtgg cgacatgggg gcgaaaaaag gaaagagagg gatggggttt ctctcgcttt
   104521 tggcatagcg ggcccccagt gggaggctcg cacgacgggc tattagctca gtggtagagc
   104581 gcgcccctga taattgcgtc gttgtgcctg ggctgtgagg gctctcagcc acatggatag
   104641 ttcaatgtgc tcatcggcgc ctgaccctga gatgtggatc atccaaggca cattagcatg
   104701 gcgtactcct cctgttcgaa ccggggtttg aaaccaaact cctcctcagg aggatagatg
   104761 gggcgattcg ggtgagatcc aatgtagatc caactttcga ttcactcgtg ggatccgggc
   104821 ggtccggggg ggaccaccac ggctcctctc ttctcgagaa tccatacatc ccttatcagt
   104881 gtatggacag ctatctctcg agcacaggtt taggttcggc ctcaatggga aaatatgatg
   104941 gagcacctaa caacgcatct tcacagacca agaactacga gatcacccct ttcattctgg
   105001 ggtgacggag ggatcgtacc attcgagccg tttttttctt gactcgaaat gggagcaggt
   105061 ttgaaaaagg atcttagagt gtctagggtt gggccaggag ggtctcttaa cgccttcttt
   105121 tttcttctca tcggagttat ttcacaaaga cttgccaggg taaggaagaa ggggggaaca
   105181 agcacacttg gagagcgcag tacaacggag agttgtatgc tgcgttcggg aaggatgaat
   105241 cgctcccgaa aaggaatcta ttgattctct cccaattggt tggaccgtag gtgcgatgat
   105301 ttacttcacg ggcgaggtct ctggttcaag tccaggatgg cccagctgcg ccagggaaaa
   105361 gaatagaaga agcatctgac tacttcatgc atgctccact tggctcgggg ggatatagct
   105421 cagttggtag agctccgctc ttgcaattgg gtcgttgcga ttacgggttg gatgtctaat
   105481 tgtccaggcg gtaatgatag tatcttgtac ctgaaccggt ggctcacttt ttctaagtaa
   105541 tggggaagag gaccgaaacg tgccactgaa agactctact gagacaaaga tgggctgtca
   105601 agaacgtaga ggaggtagga tgggcagttg gtcagatcta gtatggatcg tacatggacg
   105661 gtagttggag tcggcggctc tcccagggtt ccctcatctg agatctctgg ggaagaggat
   105721 caagttggcc cttgcgaaca gcttgatgca ctatctccct tcaacccttt gagcgaaatg
   105781 cggcaaaaga aaaggaagga aaatccatgg accgacccca tcatctccac cccgtaggaa
   105841 ctacgagatc accccaagga cgccttcggc atccaggggt cacggaccga ccatagaacc
   105901 ctgttcaata agtggaacgc attagctgtc cgctctcagg ttgggcagtc agggtcggag
   105961 aagggcaatg actcattctt agttagaatg ggattccaac tcagcacctt ttgagtgaga
   106021 ttttgagaag agttgctctt tggagagcac agtacgatga aagttgtaag ctgtgttcgg
   106081 gggggagtta ttgtctatcg ttggcctcta tggtagaatc agtcggggga cctgagaggc
   106141 ggtggtttac cctgcggcgg atgtcagcgg ttcgagtccg cttatctcca actcgtgaac
   106201 ttagccgata caaagcttta tgatagcacc caatttttcc gattcggcgg ttcgatctat
   106261 gatttatcat tcatggacgt tgataagatc catccattta gcagcacctt aggatggcat
   106321 agccttaaaa gtgaagggcg aggttcaaac gaggaaaggc ttacggtgga tacctaggca
   106381 cccagagacg aggaagggcg tagtaatcga cgaaatgctt cggggagttg aaaataagca
   106441 tagatccgga gattcccgaa tagggcaacc tttcgaactg ctgctgaatc catgggcagg
   106501 caagagacaa cctggcgaac tgaaacatct tagtagccag aggaaaagaa agcaaaagcg
   106561 attcccgtag tagcggcgag cgaaatggga gcagcctaaa ccgtgaaaac ggggttgtgg
   106621 gagagcaata caagcgtcgt gctgctaggc gaagcagccc gaatgctgca ccctagatgg
   106681 cgaaagtcca gtagccgaaa gcatcactag cttatgctct gacccgagta gcatggggca
   106741 cgtggaatcc cgtgtgaatc agcaaggacc accttgcaag gctaaatact cctgggtgac
   106801 cgatagcgaa gtagtaccgt gagggaaggg tgaaaagaac ccccatcggg gagtgaaata
   106861 gaacatgaaa ccgtaagctc ccaagcagtg ggaggagcca gggctctgac cgcgtgcctg
   106921 ttgaagaatg agccggcgac tcataggcag tggcttggtt aagggaaccc accggagccg
   106981 tagcgaaagc gagtcttcat agggcaattg tcactgctta tggacccgaa cctgggtgat
   107041 ctatccatga ccaggatgaa gcttgggtga aactaagtgg aggtccgaac cgactgatgt
   107101 tgaagaatca gcggatgagt tgtggttagg ggtgaaatgc cactcgaacc cagagctagc
   107161 tggttctccc cgaaatgcgt tgaggcgcag cagttgactg gacatctagg ggtaaagcac
   107221 tgtttcggtg cgggccgcga gagcggtacc aaatcgaggc aaactctgaa tactagatat
   107281 gacctcaaaa taacaggggt caaggtcggc tagtgagacg atgggggata agcttcatcg
   107341 tcgagaggga aacagcccgg atcaccagct aaggccccta aatgatcgct cagtgataaa
   107401 ggaggtaggg gtgcagagac agccaggagg tttgcctaga agcagccacc cttgaaagag
   107461 tgcgtaatag ctcactgatc gagcgctctt gcgccgaaga tgaacggggc taagcgatct
   107521 gccgaagctg tgggatgtaa aaatacatcg gtaggggagc gttccgcctt agagagaagc
   107581 ctccgcgcga gcggtggtgg acgaagcgga agcgagaatg tcggcttgag taacgcaaac
   107641 attggtgaga atccaatgcc ccgaaaacct aagggttcct ccgcaaggtt cgtccacgga
   107701 gggtgagtca gggcctaaga tcaggccgaa aggcgtagtc gatggacaac aggtgaatat
   107761 tcctgtactg ccccttgttg gtcccgaggg acggaggagg ctaggttagc cgaaagatgg
   107821 ttatcggttc aagaacgtaa ggtgtccctg ctttgtcagg gtaagaaggg gtagagaaaa
   107881 tgcctcgagc caatgttcga ataccaggcg ctacggcgct gaagtaaccc atgccatact
   107941 cccaggaaaa gctcgaacga ctttgagcaa gagggtacct gtacccgaaa ccgacacagg
   108001 tgggtaggta gagaatacct aggggcgcga gacaactctc tctaaggaac tcggcaaaat
   108061 agccccgtaa cttcgggaga aggggtgcct cctcacaaag ggggtcgcag tgaccaggcc
   108121 cgggcgactg tttaccaaaa acacaggtct ccgcaaagtc gtaagaccat gtatgggggc
   108181 tgacgcctgc ccagtgccgg aaggtcaagg aagttggtga cctgatgaca ggggagccgg
   108241 cgaccgaagc cccggtgaac ggcggccgta actataacgg tcctaaggta gcgaaattcc
   108301 ttgtcgggta agttccgacc cgcacgaaag gcgtaacgat ctgggcactg tctcggagag
   108361 aggctcggtg aaatagacat gtctgtgaag atgcggacta cctgcacctg gacagaaaga
   108421 ccctatgaag cttcactgtt ccctgggatt ggctttgggc ctttcctgcg cagcttaggt
   108481 ggaaggcgaa gaaggcctcc ttccgggggg gcccgagcca tcagtgagat accactctgg
   108541 aagggctaga attctaacct tgtgtcagga cctacgggcc aagggacagt ctcaggtaga
   108601 cagtttctat ggggcgtagg cctcccaaaa ggtaacggag gcgtgcaaag gtttcctcgg
   108661 gccggacgga gattggccct cgagtgcaaa ggcagaaggg agcttgactg caagacccac
   108721 ccgtcgagca gggacgaaag tcggccttag tgatccgacg gtgccgagtg gaagggccgt
   108781 cgctcaacgg ataaaagtta ctctagggat aacaggctga tcttccccaa gagctcacat
   108841 cgacgggaag gtttggcacc tcgatgtcgg ctcttcatat cattgtgaag cagaattcac
   108901 caagtgttgg attgttcacc caccaatagg gacgtgagct gggttcagaa cgtcgtgaga
   108961 cagttcggtc catatccggt gtgggcgtta gagcattgag aggacctttc cctagtacga
   109021 gaggaccggg aaggacgcac ctctggtgta ccagttatcg tgcccacggt aaacgctggg
   109081 tagccaagtg cggagcggat aactgctgaa agcatctaag tagtaagccc accccaagat
   109141 gagtgctctc ctattccgac ttccccagag cctccggtag cacagccgag acagcgacgg
   109201 gttctctgcc cctgcgggga tggagcgaca gaagtttttt tgagaattca agagaaggtc
   109261 acggcgagac gagccgttta tcattacgat aggtgtcaag tggaagtgca gtgatgtatg
   109321 cagctgaggc atcctaacag accggtagac ttgaaccttg ttcctacatg acctgatcaa
   109381 ttcgatcagg cactcgccat ctattttcat tgttcaaatc tttgacaaca tgaaaaaacc
   109441 attgttcaaa tctttgacaa catgaaaaaa ccaaaagctc tgccctccct ctctatctat
   109501 ccaagggatg gaagggcaga ggcctttggt gtcccctcca gtcaagaatt ggggcctcac
   109561 aatcactagc caatatgctt ttctctcatg cctttcttcg ttcatggttc gatattctgg
   109621 tgtcctaggc gtagaggaac cacaccaatc catcccgaac ttggtggtta aactctactg
   109681 cggtgacgat actgtagggg aggtcctgcg gaaaaatagc tcgacgccag gatgataaaa
   109741 agcttaacac ctctcattct tattactttt tcaatatgaa aacgaaaaaa aaaaatgaaa
   109801 aataaaaagg tcgttttatt caaaacccca attgtgacat cccttctctc ccacttcaca
   109861 cctcggaacg cacccttctt atagagataa acgcgctttc acatcttctt aacccgaaat
   109921 ggctggggag aggaaagggt cctttttttg agggtactcc cgggaacaga tccagtggag
   109981 acggggtggg gcctgtagct cagaggatta gagcacgtgg ctacgaacca cggtgtcggg
   110041 ggttcgaatc cctcctcgcc cacaaccggc ccaaaaggga agtacctttc cctctggggg
   110101 taggaaaatc atgatcggga tagcgaacca aaagctatgg aacttgggtg tgggtctttt
   110161 gtcgaaatgg aatggctttt ctttttctct ttttatttat tatttatcgt gaatggggga
   110221 atcattacac atagtatgcc cgatcagcgt atttttttgt tttacgcccc gtaactcttc
   110281 ctcagccagg cttgggcaga atagcagagc aagtattagt agcataacaa aaaagccttc
   110341 ctcgtcatta atatctttgc tcgcggcaat tgtgacctct cgggagaatc gatgactgca
   110401 tctttgatgc agtgctagta catctgagac ttcttaattg gctagttgta aatagcccca
   110461 gggctatgga acaaaggatt atctcggacc tagaccgagg tattgatggt gattttctaa
   110521 tctcgcagaa cagaatgtga tacgatgaga tagaatgcaa tagaaacaaa gacagggaac
   110581 gggttaccta ctcttaacgg gcaaagcgag cccctttatt ctgaattctt taattcagaa
   110641 tcaatcaaat ctccccaagt aggattcgaa cctacgacca atcggttaac agccgaccgc
   110701 tctaccactg agctactgag gaacaacagg agattcgatc tcatagagtt caattcccgt
   110761 tcccaaccca tgaccaatat gagctcgaag cttccttcgt aactcccgga acttcttcgt
   110821 agtggctccc ttacatgcct catttcagag ggaacctcaa agtggctcta tttcattata
   110881 ttccatccat atcccaattc cattcattta atatcccttt ggtgtcattg acataacaga
   110941 tgtcgtttct agtctatctc tttctatttc ttttctatat atggaaagtt caaaaatcat
   111001 catataataa tccagaaatt gcaatagaaa agaaataagg gaggtttgtg atgatttttc
   111061 aatcttttct actaggtaat ctagtatcct tatgcatgaa gataatcaat tcggtcgttg
   111121 tggtcggact ctattatgga tttctgacca cattctccat agggccctct tatctcttcc
   111181 ttctccgagc tctggttatg gaagaaggaa ccgagaagaa ggtatcagca acaactggtt
   111241 ttattacggg acagctcatg atgttcatat cgatctatta tgcgcctctg catctagcat
   111301 tgggtagacc tcatacaata actgtcctag ctctaccata tcttttgttt catttcttct
   111361 ggaacaatca caaacacttt tttgattatg gatctactac cagaaattca atgcgtaatc
   111421 tcagcattca atgtgtattc ctgaataatc tcatttttca attattcaac catttcattt
   111481 taccaagttc aatgttagcc agattagtca acatttatct ctttcgatgc aacagcaaga
   111541 tcttatttgt aacaagtggt tttgttggtt ggttaattgg tcacatttta ttcatgaaat
   111601 ggcttggatt ggtattagtc tggatacggc aaaatcattc tattagatcg aataagtaca
   111661 ttcgatctaa taagtacctt gtgttagaat tgagaaattc tatggctcgg atctttagta
   111721 ttctcttatt tattacctgt gtctactatt taggcagaat accctcaccc attcttacta
   111781 agaaactgaa agaagcctca aaaacagaag aaagggtgga aagtgaggaa gaaagagatg
   111841 tagaaataga aacagcttcc gaaatgaagg ggactaaaca ggaacaagag ggatccactg
   111901 aagaagatcc ttatccttct ccttcccttt tttcggaaga aaggtgggat ccggacaaaa
   111961 tcgatgaaac ggaagaaatc cgagtgaatg gaaaggacaa aataaaggat aaattccact
   112021 ctcaccttac agagacaggc tataattgta attgtgaatt aaaaaaaaaa agaaaatgag
   112081 gaattttatt caaaaagttg aaaagagtaa gtaataaact aataaaaaga ctgaaacata
   112141 agctaaatac aagaaaagat aagaagagat gcgtccgccc cctatatatt taataccttc
   112201 tcctacaatg aaactaataa ccccaacccc gttagtcatc ccatcaatta ctcgtcgatc
   112261 aaaaaaatga gtaaattcag ctaatcctct tatcccacca actaagaatc ttgtataaaa
   112321 agcatctatg taagcacgat tatatgacca atcatatatg ccatttagaa ttttgtccca
   112381 cagaattctc ttaggaccct ttttaacaaa agaattaatt aactcaaaat tttttaaaga
   112441 agaataaatg ggtttatata aaaaggatgc tataaatatt ccgaaataag ctatactgac
   112501 tgaaagaact gcatccttta aaaattcatt ccaatccatc gaattattcg acttttgatg
   112561 caaaagattt atagatggag ctaaccattt cgataatata tccaaattcc ctccttcttg
   112621 gttgaaagga attcctagag atccaacaaa caaagtaaag agtcctaata caaatattgg
   112681 gaatagcata gtattgtccg attcataagg ataggaataa accgctttat gctcaaaatg
   112741 agcaatagtc ataaaagatc gtgtcatctt tcttccattt ttatcaattg gatatttagt
   112801 ttttgcaaaa aaataactac tttcattatc attattattc atagttaata aacaagagtt
   112861 tttcttaact ccgtttttcc cccatagaga tattgaatag aagggggttt tttgtttccc
   112921 accataattt tgaaaatgaa cgtttaaatg cccttcaaaa gtaagtaaat agatccgaaa
   112981 catataaaat gcggttaatc ccgccgtggc ccaagctatt attgcgaaaa ttggcgaata
   113041 caaccaacta tcattaagaa tttcatcttt ggaccaaaaa caagcaagag gtggaatacc
   113101 acaaagagaa agtgtaccta ataaaaatgt gattttggta attggtacat gttttcttaa
   113161 acctcccata agacccatat tctggctttt agctggcgaa tatccaacaa tagtttccat
   113221 tgaatgaata atggatccgg atcctaaaaa taataatgct ttggaataag catgagtaat
   113281 caaatgaaat aaagcgcttc gataagaccc catgccaaga gctaacatca tataacccaa
   113341 ttgagacatt gtggaatagg ctaaacctct cttaatgtct ttttgagcaa gagctaaagt
   113401 agctcctaat aatactgtta ttattcctat aaccgagatc aaatacatta tgtaaggtat
   113461 aactctgaaa agaggaagaa gccgagctac aagaaaaatt cccgccgcta ccatagtagc
   113521 agcatgtata agagccgaaa tgggagtagg cccctccatg gcatcaggta accatacatg
   113581 aagggggaat tgggcggatt tagcaactgc accggcaaat aagagaacag cacataaagt
   113641 aacaaataaa aaatcgactt cattattata aatcaagtta ttgaatattt cgaataaatc
   113701 cctaaattcg aaactccctg ttatccaata aaaacctaaa attcctaata ataaaccaaa
   113761 atcccctaca cgattagtta caaacgcttt ttgacaagca tttgccgcaa caggtcgtgt
   113821 aaaccaaaat cctattaata gataggaaca cagcccaacc aattcccaaa aaatataaat
   113881 ttgtatcaaa ttcgaactag taactaatcc caacatggaa gtactgaaaa aactcatata
   113941 agcaaaaaat ctcaaatagc cttgatcatg agccatataa ttatcactat aaataagaac
   114001 cataattcca acagtagtga ttaatattga cataatagaa gtaagtgggt cgatcaagta
   114061 tccgaagtct aaagaaaaat cattattgat gatccaagac catagatatt gataaaaaga
   114121 actgctattt atttgctgaa tagacaggta gattgaaaaa accatgacta tgcttaacaa
   114181 taaaacactc tgaaaagccc acatacggcg aaaacttttt gttgccgttg gaaaaagaat
   114241 aagtcccgct cctattaaca tagggactgg aagtggaatg aaaggtatga tccacgcata
   114301 ttcatatgtc tgttccataa aaaagttttg aattcttaat taattgtttc cgattcaccg
   114361 gatcttacct cttttgaaag gagtcaataa aaagtcaaaa tatggactaa cttaaactaa
   114421 tttaaaactt aaatcgaatt ttctattctt acttattctg agtctttgct aaatacttca
   114481 actattgaaa tcaagaagtt acaattggtc aaatgatatg aaagggatta attactagtc
   114541 tcttttgaaa taggcctatt tttctccaag tttgaccagt gaatcgaacg gggattcaag
   114601 tttttcattt catgaagtaa aaaggcggtt cttatcttta aacctttcga ggtattttat
   114661 tgcatgtaaa tgaaatgtgg aaccataaat agaaatcgag tttttttgga ttctttattt
   114721 tatttttaat ttttattaag ttcaactaat ttcctttcta cagaacagcc ggttagcaaa
   114781 ttctataggt atagatttta tgaatcaaaa ataatgtgaa ataaagatac cagtcaatag
   114841 agaacctttt tttacaatta tgaatgtttt atggaataga aaaacttgaa aaaaacacat
   114901 attgaccttc tttttttatt tccagtatta tgcaattttc acatatcttt tgcctatctc
   114961 gataatattt tattttagga cgacactatt agctcgaaaa taaatagtag taaaaagaat
   115021 tcgttttgaa caatagatgt ctttcacatc cagctataac aatgagtaat tttttaattt
   115081 ctaaatggca gttccaaaaa aacgcacttc gacatcaaaa aagcgtattc gtaaaaatat
   115141 ttggaaaagg aagggatatt cgatagcatt aaaggctttt tcgttagcga aatctctttc
   115201 taccgggaat tcaaaaagtt tttttgtacg ccaaacaaaa ataaataagt aataaaacat
   115261 tcgaataatt tgaatcaact tgaaaaaaga attcaattat tcttaaatta ttcaattaga
   115321 taataattga ataatttaac gatttccctt tcatatttga tattgattag ctcaccaatc
   115381 aatacgtaat ggaactcgct tcgcttttct gattgatgga taaaataata aaattaggaa
   115441 atcctctatt tactgaataa taactttttt gttgacaaaa gaataaacat catttctatt
   115501 ccaaggtggg gagtttcatt ttccccatcg acctatttgc agaattccat taaaaaaaaa
   115561 ttctatattt ccattctatt tccatatcta tagaagaacg tatataaaaa tctttagtga
   115621 aattagtgaa agttaagaac tcattgaaac taattaattc tattttgaaa cctttttgtt
   115681 ttgtctaact ctttattttc tctgaattat tatatagatc cccatgtata tcttgccctt
   115741 aaccgaatag agaaaattgc ttaatgaaat tctgtatgac tggttgtcaa ttttgagcga
   115801 tgcaaaatag gttcttttct ttctattttt tcttcaaaat ccattttttg ttttagattt
   115861 ctgaaatcaa ataaatagga aatagctgat taaacaatga aaacaaaaaa tttttgaact
   115921 ctattcctta attgagtata gaacgattta gttacaagag ttcaattcga ggaaagcata
   115981 aaatatagga aagtcccagg ttaaataaaa aaaactaaga ctctaaactc aaatctaaaa
   116041 taatgaacct tcaacttcaa attcctattt gaacaacttt ttattgttat tgatccattt
   116101 gaatcattac taaactaaaa tagcttcctc aatctcgacg attgcttatt cataggctat
   116161 tatgagttca agacaggccg ctatggtgaa attggtagac acgctgctct taggaagcag
   116221 tgctaatgca tctcggttcg agtccgagtg gcggcatacc gtcttctaaa aaggataaat
   116281 agatcttata atgaattcaa ttcccgattt cctttttaga attatgtaat taagggactc
   116341 ttctttttta agatttttta tgatattttc aaccttagag catatattaa ctcacatttc
   116401 cttttcgatc gtttcaattg taattacaat tcatttgata acccttttag tcgatgaaat
   116461 cgtaaaacta tacgattcat cagaaaaggg cataatagtt acttttttct gtataacagg
   116521 attattagtt actcgttgga tttcttctgg acatttccca ctaagcgatt tatatgaatc
   116581 attaattttc ctttcatgga gtttctccct tattcatata attccgtatt tcaaaaaaaa
   116641 tgttttaatt ttaagtaaaa taactggccc tagtgctatt tttacccaag gctttgctac
   116701 gtcaggtatt ttaactgaaa tacaccaatc tggaatatta gtacctgctc ttcaatccga
   116761 gtggttaata atgcacgtaa gtatgatgat attgggctat gcagcccttt tatgtggatc
   116821 attattatca gtagcacttc tagtgattac atttcgaaaa aacagacagc ttttttataa
   116881 gagcaatggt tttttaaacg agtcattttt cttgggtgaa aatgttttac aaaatacttc
   116941 ttttttttct gctaaaaatt attacaggtc ccaattgatt caacaattgg attattggag
   117001 ttatcgggtt attagtttag gatttacttt tttaaccata ggaatccttt cgggagcggt
   117061 atgggctaat gaagcgtggg ggtcgtattg gaattgggac ccaaaagaaa cttgggcatt
   117121 tattacttgg atcgtatttg caatttattt acatactcga acaaatagaa atttgcaggg
   117181 tgcaaattct gcaattgtag cgtctatagg ctttcttata atttggatat gctattttgg
   117241 ggtcaatctt ttaggaatag ggttacatag ttatggttct tttccatcaa catttaattg
   117301 aattcaagac aagttattac aaatacaaga gcgggcggcg cattgtatga accagcgtgc
   117361 ggaccgtgtg aatcaaatat tgtattgatg attcacacgg ttttctacca tatgtagttc
   117421 aatttcattc tttttactta acttaagagt taagagaaga aaaaaagaag actttttttc
   117481 attgtccaag aatgtttttc aaaacaaaca taggtttttt ttttatttca gtcatccaaa
   117541 ttatctataa aaaaaattag atagaataac ttcgaccttg tcaactgcta atgaaagaac
   117601 gaaatccggg tatataccaa tacctattac gggtaaaaag atggagatcg aaagaaataa
   117661 ctctcgcggt ccagaatcaa aaaaagaatc cttcggggca ttaaatagct tgtatccata
   117721 gaacatctgg cgtgacatag ataatgaata aataggagtt aatatcattc caattgccat
   117781 tacaaaagta attagtattt ttggaattaa aagatatttt tggccggtaa ttattccaaa
   117841 aaaaactatc aattcggcaa caaaaccact catacctggt aatgcaaggg aagccatcga
   117901 aaagctactg aacatcgtga acatttttgg cattggaata gctattccgc ccatttcgtc
   117961 aagataaaca aggcggattc tatcataagt cgttcccgcc aagaaaaaaa gtgcagcacc
   118021 aataaatcca tgagatatta tttgtaaaag ggctccatta agtcccgtat cggttagaga
   118081 actaattcct ataattatga aacccatatg agagacagag gaataggcta ttcttttttt
   118141 taaattccgt tggccaagag atgttgaagc tgcatagatt atttgtattg tacctattat
   118201 catcaaccaa ggagaaaata tagaatgggc atgaggtaat aattccatat tgattcgaat
   118261 taatccatac gctcccattt ttaataaaat tccggctaga agcatacaag tactgtaatg
   118321 tgcttctcca tgggtatctg gtaaccatgt gtgtaggggg ataatgggcg atttgacagc
   118381 aaaagcaata aaaaatccaa tatagaatat tatttctaaa accacaggat atgactgatt
   118441 aactgatgtt tcaaaattta atgttggttc attagaacca tataaagcaa cacccaaaac
   118501 tcccattaag agaaaaacag aaccccccgc cgtgtacaaa ataaattttg tagctgagta
   118561 cagacgtttc tttcctcccc acatgcatag aagtagataa acaggaatta attctaactc
   118621 ccacatgatg aaaaaaagta aaaggtcccg agacgaaaat gatccaattt gaccactgta
   118681 cattgctaac atgagaaaat ggaataatcg agaatctcga gtaactggcc aagccgctaa
   118741 agtagctaaa gtagtgataa atcctgttaa taaaatgggt cctatagaaa gtccatctat
   118801 tcctaatctc caatggaaat caaaaaaatt gatccattta taatcctcca ctagttggat
   118861 taatggatca tccgattgga aatgataaca aaatgcataa gtcgttagaa ggagttctaa
   118921 aatacatata catatagtat accacctaat taacctattt cctttatggg gaagaaagaa
   118981 aattaaggaa cccgcaaata ttggaaaaac tacaattatt gttaaccaag gaaaataatt
   119041 cgtagtaaag acaagataca cttggaccat aaaaacccgt gctcaaaata ttttgatttt
   119101 cgagcacagg tttgtcggta aaaaaaatta aatggattca agtagagttt tctcgaacgt
   119161 atcaataagc tagacccata ctgcgagttg tttcatgcca taaataaact cggacactca
   119221 agaaatctgt tggacaggcg gattcacatc tcttacaacc aacacagtcc tctgttcgtg
   119281 gagcagaagc aatttgttta gccttacaac cgtcccaagg tatcatttct aatacatcgg
   119341 tggggcaggc tcggacacat tgagtacatc ctatacacgt atcataaatc tttactgaat
   119401 gtgacattgg gtctatacgt ttttgaatgt tataaatttt cgatctagta aacttagaaa
   119461 cgaatcatat aatcatatat ttatatacca gatgaatcaa tgagttatca taattttcta
   119521 atcaaccccc ttctggattg gtttatgaga tatgagagag ggccaaaata ctttgatttc
   119581 ttatgttttg caaacaagat cacaccttac gtagcaaaca tgctaattaa aatagattta
   119641 tcaatattag aatctagatg attaatacta attattcaac aaatttgatt ggttgatacg
   119701 agttgatttt ctgttacggt aaattgatga aacaatagcc agtccaatgg ctgcttcagc
   119761 ggctgcaata gctataacaa aaattgagaa aatgtctcct tttaattgac gattatcaaa
   119821 aaaatcagaa aatgttacaa aatttatatt aaccgcattc aatataagtt caagacacat
   119881 aagggctcta accatatttc gacttgtgat caatccatag atcccgatag aaaataaata
   119941 ggcactcaaa acaagtacat gttcgagaat cattaaacaa ctccttatca atctcgactc
   120001 ttttcaatat gaacaataat tcaaccgatt taattgacta gtatataaca agtatggaac
   120061 aaagaaatat attggtacta gattgaccta aagtctttct atttatacaa caggaattca
   120121 aatagaattg aaggaaaatg aatgtgataa gacagaacaa aattttattt gaattccaag
   120181 ttttaataga aattttttat tgacgagcta cagcaattgc acctattaaa gcaactaaaa
   120241 ggattattga aatcagttca aatggaagaa aaaaatctgt tgataaatga attccaattt
   120301 gttgactatt acttataaaa tcttgctcta taatctggtt tgatcttgta gtccaaataa
   120361 tcccgtacca tgacgtatct gaaatagtag taattagtga aataaaaaga cttatacaaa
   120421 ccatcgaagt aattccatct cctacggtcc aaagatgaaa atctttgtaa tattctgaac
   120481 cattcatgaa catcacagca aaaatgatta aaacatttat agctcctacg taaataagta
   120541 gctgcgcagc agctacaaaa taggagttag atagaatata gaataacgat gtacaaacaa
   120601 gaaccaatcc caaggaaaag gcagaataaa ttggattggg aagtaatacc actcctagac
   120661 cccctaatat aagacccgat cctagaaaga ttaaaagaaa atcatgtatt ggttcagata
   120721 aatccatttt ttataaaaaa tcaaaaacga agaatttcat gactttattg acctgaccag
   120781 gaaaaaagaa gtttttcaat tttttatgat acttcttaat tgttaattga atgaaattgt
   120841 aatgggtatg aattgacgta gatgctttta ttttattgga ccactataaa ttctttattc
   120901 gtcgaacgag tagtttaaac ctatcgattt ttgatatcat ttatctactt tgaaaccatt
   120961 attataacta taatatagaa atccgttttg ttttcaatct aaattaagct aggagtctca
   121021 ttaaccaacc actagtttga attgaccaag caaaaatatc attcttttag atccgaacta
   121081 agccttcgta attcggaatt tttttcgaat ttatagttta ttcatttttt atttgaggta
   121141 aattcgaaat tgttcgaatt gtgtaatcat caattactga cattggtaag cgacccaaag
   121201 cgatttgatt ataattcaat tcgtgacgat catacgtaga aagttcatat tcttcggtca
   121261 ttgataaaca atttgttgga caatactcaa cgcaattacc acaaaatata cagattccaa
   121321 aatcaatact gtaattaagc aatcgtttct ttcgaatatc agtttccaac ttccaatcaa
   121381 caacgggtaa atctatagga catacacgca cacatacttc acaagcaatg catttatcaa
   121441 attcaaagtg gattcggcct cggaaacgtt ccgatgtgat caatttttcg taggggtatt
   121501 gaatagttac aggtaaacga tttgcgtggg acagggtaat catgaaacct tggccgatgt
   121561 atctggcggc tcgtattgtt tgttgaccat aatttatgaa ttccgttatc atagggagca
   121621 tatttagaat atctataaaa aagattttat gcttgtttct ttctcttgtt tgagacaagt
   121681 cgtgaatcta gaatattgta gtcttttaca gtgaaagaag ttgggacgaa gttgtcaata
   121741 atagattacc tagagagata ggtaaaagaa atttccaccc aagatttaat agttggtcca
   121801 ttctcagcct cggtaaagtc catcttgttg caataggaat gaacaaaaac aaataagttt
   121861 tggctaatgt gataaagata ccaattagtg ttccaaagac tttacccctt ttatttatgc
   121921 caaatagctc aggaacaaat atgtacggaa tagaaagatt ccaacctccc aagtaaagaa
   121981 ctgttacaaa taatgaagaa actagtagat tcagatatga agcaatgtaa aataaaccaa
   122041 atttgatacc tgaatattcg gtttgatacc ctgctactaa ttcttcttct gcttctggta
   122101 aatcaaaagg taatctttca cactcggcta gagaagaaat tagaaaaacg ataaacccga
   122161 tgggttgacg ccacaaattc cacccccaaa aaccatattt tgactgcgct tccactatat
   122221 caactgtact taaactgtta gataatcata gtcgatgata acatcactgt gcccatcgct
   122281 attacagaac cgtacgtgag attttcacct catacggctc ctcagaggtc acaaataaat
   122341 ctaaagaccc tttcctattc tttatcttga tatgtttgtc agatagagtc aaaatctatc
   122401 ctaaggtccc aaattagacc aatggaattc tgtctgctat attttaaact aataaatacg
   122461 ggcttctgaa ttgatctcat cttttaagaa ttttcatttt tctttgttga ttaataacct
   122521 tatcattaaa taaaatgcgc tttatagcaa tatcacatat acatttcaac ctcgaatttt
   122581 caattacgaa aaaaattaga gagtccatta gttcatgaat catgacaaaa aatttctctc
   122641 tcgaaataga aatcaaaatg gaattatagg aaagaaagaa taaaaacaaa aaaagaaaaa
   122701 agtaagaaaa aaaagacatc tccccttttt gcttttgcaa ttagattctt ttctttctat
   122761 ttctatttta tttcattcct attctccttt ctcagaaaaa gggcccttaa ccaaagtaaa
   122821 agattacttc gttcttgata gttatttact tactcagtgg ataggaacat actctggatc
   122881 agaatcatgg ggagtacttc ttgatcattt ctacgaacgt aaagccccaa tccgaattcc
   122941 ttttatgtac agaaatatcc tcttggataa cttacataat ctcaattact aatcctttgt
   123001 gtatcttggt cttcctaacc atccactcat ttttgctttc aacctcccgt tgtggaaata
   123061 catctatggt aatagacagt aaaaactcca tacagttgat cttttgaacc cgcttcaagc
   123121 tatcatgaca attcacaaat cttggggtaa acaatctcta ttgcttatgt ttactttttt
   123181 caccctttga ttcttgtaca taggaaatga gactcaacct ttttactgca aatttagaag
   123241 ccgttttctt tcactcatat aactatctgg tttaattcat caacccaaat gctgaataaa
   123301 aatgaaaata tatatattca atcaaatctt tttacctttg tttctagaaa gaaaagaatt
   123361 tggagaaatt ttaggtctca ccgaatcaca cgtagagata ttgataacac acatagagct
   123421 aatggtattt cataactaat tgattgagca gctgcccgta gaccacctaa aaaggaatat
   123481 ttattatttg atccatatcc cgacataaga agtccaacgg gagcaatact tgaaatggca
   123541 atccagaaaa aaacaccaat actaagatcg gctagaacaa ggtgatcacc aaaaggaatt
   123601 actgaataac ttagaaagat ggatattact gctatggatg gtccgatact gaataaacga
   123661 gtatctcctg tagatggaat aaggttctct ttcaaaagta gttttgtccc atctgctaga
   123721 gcttgaagaa ttcctaaagg gccagcatat tcaggtccga tacgttgttg tattcctgca
   123781 gatatttctc tttctaacca aacaattact agtacaccta ttgtgattcc taatacaaga
   123841 gtcaaaatag ggaaaagcat ccatatgatc ccatagactt cttttaagaa ttccaatttg
   123901 gaaaaagaat tgatagtttc tatttctgtt gtatcaatta tcatttcaac gatcaacttc
   123961 tcccataatg atatctatgc tacctagtat tgtcataata tcagccaatt tcattctttt
   124021 aactaactga ggaagaattt gcaaattgat aaaacctggt gggcgaattt tccatctcca
   124081 aggaaaaacg ctctgatctc ctatgagaaa aattcccaat tctccttttg gggcttcaac
   124141 tctcacataa agttcttgtt tcggcaattc aaaagttgga gaaggttttt tactaataaa
   124201 ccgatattca aaatcattcc attcgggatc ttttaatctg tcaaaacgtc ggatttctaa
   124261 attttcgtaa ggccctcctg gaattccttc caaagcctgt tgaataatct ttatggattc
   124321 tgtcatttca ctgattcgta ctaaataacg agctaatgaa tccccttctc gttgccattg
   124381 aacctgccaa tcaaattcgt cgtaagactc ataatgatca actttacgaa gatcccattc
   124441 tattccggaa gctcgtagca ttggtcccga taaaccccaa tttaatgctt catctccccc
   124501 aataatgcct acgccttcaa ctcgttctaa aaaaatagga ttccgggtaa taagtttttg
   124561 atactcagca acccctgtta aaaaataatc gcaaaaatcc aaacatttat ctatccagcc
   124621 atagggtaaa tcggcagcca cccccccgat acgaaaataa ttatgcatca ttcgcatacc
   124681 ggtggcagct tcgaagaggt catatatcaa ttctctttct cgaaaaatat agaagaaagg
   124741 ggtctgcgca ccaatatccg ccataaaagg gcctagccat aacaaatgag aagctatccg
   124801 actcaactcc aacataatga ctctgatata gctagccctt ttaggtactt gaatattgcc
   124861 taattgttcg ggtccattta tggttattgc ttctgtgaac atagtagcta aataatccca
   124921 acgtgttaca taaggcaaat attgtataat tgttcggttt tccgcaattt tctccatccc
   124981 tctatgtaaa taacccaata ttggttcgca gtcgacaaca tcttcaccat ctagagtaac
   125041 gatgagtcga agaacaccgt gcattgatgg gtgctgaggc cccatattga ctatcatgag
   125101 gtcttttctt gtagttggtg cagtcataag ttttttaccg attcattctt ccatgaattg
   125161 ctgaaagtga aaagaagttc atcaaaattt aatcgaaaca cataagtgaa aatgaaatga
   125221 ctcttcaaat aaataaaatt aacgagtttt tgtctctcga atgtccaact gattaattaa
   125281 ttctttataa cgtactctat ttttttttga caaataagct agcagtcgtt gacgttttcc
   125341 caaaattttc ttcaaacctc tctgagataa atagtctttt ttgtgcaatt ctaaatgtga
   125401 agtaagtctc cgtatcttat tagtgaaatt gaatacttga aattcaacag atcctctctt
   125461 ttcttcttga gaaataactg aaatgacaga atttttgacc ataaaagaat ttccccttgt
   125521 ctttatttta cagatatgga ttttttcgaa ttttatcgat cagtaataat aatgccagta
   125581 atttgaacgt ggtatataga cttaatttct ttatgaactc ctaattttat caattccaat
   125641 aaattaatca aattcaaaat ttgattcaga taggaatcca aaaagatggt aggtacattt
   125701 ttttcattca caaaagcgac taatttaaac ctaaaatcct aaaatgaaga agattctgtt
   125761 gattcatttc tagatctaat cgatacctta ttgatttagt atcgtctact cgaattagac
   125821 tcgaatgaga tgtaagacaa agcgtgtgta catttgttta ctttcagata ctctatacga
   125881 gacagggtat ataatactat caatttattt tcaatcgtgg atacatatgt atccttaaga
   125941 tactgaaacg actaccatta ttggtatcaa accaataacg attcatacaa gctaaatctt
   126001 ctaatcgata attaggccaa agaaagaact tcaatttaat taattcattt ttctctttat
   126061 aaagaggttt cttttcatcc aaaaattgac tccagttttt tacattgttt tcgttgcaaa
   126121 atactgaatt tctatcgacg ccattccaat tcaaagaatt aaaaaaactt cgaattctca
   126181 attctctacg acgtctagac cataaaatat tttcaggaac aagcaaatca aaatgatttt
   126241 tgtctgtatt tattctttga gtttgaggtt gcagaatgaa ttcatcaaaa ttatttttat
   126301 caacatatct ttgttctggg tatctttgat tagtttggtg tttactttta tgaaccaatg
   126361 aaatacctat ggtttgatac ataataaatt gtccattatt ttttacagac aaccgaatag
   126421 gttcgataat caatatcccc ttcttcatca attctgtaag agttaaattc ttctgaatca
   126481 gcattatatc caaactcatt tctctccttt gaattgacga tatagcaatt ttgcttggat
   126541 ttatcagtcg aagcaggaga caatatacct tgatattctc gatcattctt tgattcaaag
   126601 catcgttcca tctcaattga aaaagcaaat aacgtttcaa gaacaaatct agttctgctt
   126661 ccgtgttgct tttgtattgt tttttctttt tacccttctt tgtgtctgat tccgcgtaat
   126721 catttttaag agcgttttga tgctttgaga gaacagggcc cagatttcct ttgttttcta
   126781 tatctgatcc acgctctttt tctccttgac ttgcggattc ttttgcttct tgaattcgat
   126841 tctttatttt tttatttgat cgtagaaaaa agttttgttt ttgattttta ttgatgtttt
   126901 tattttgact aacattttca tttgtattca aatttaaaag aagtaatttg cttggtataa
   126961 tccacggttt tattttatat acattataaa gtggtacaaa ttctgggaag aaccaaaatt
   127021 ccagattcaa tataggacga tttaatattt tttcattcat tcccatccaa tcaaaaaagt
   127081 cttttttcga atttttttga ttgttttctg cattttgatg aatcgtaaga taaaaaaggc
   127141 cttttttctc aattttatca attatttgat aattattaat accaatttta gtatttggat
   127201 tactgttggt atcgatctta acccaagcct caatatcttc tttttgtcta agggaaaaat
   127261 ggataatttt ccaatcaaaa tattttctat cgagatttct ttctatatat agaatattgc
   127321 cttttgttag ataattattg atatgaacat tgccgagcat atcaaaaaag ttgtgtttgg
   127381 acgtgttgga attagaagaa atttcgaggt tcttatttac ttgaaagggt aatctagaaa
   127441 taaaagagtc attttttttt tcataattaa tcgatttata tgctaaaaga tcatatctat
   127501 aatatttttt aaaattatct ttttggtttg ctaatgaata gagttcagaa tcattttctt
   127561 ttttgtaatg aattgattgg tctttttcat atgaattcca tttgtttaaa tttctatttt
   127621 gagccataca actttgatta accctatttc gccatttttg tggcattaat ctagaccatc
   127681 taatctgaga taaatcgtat tgataatgcc gtcttaacca gtttttccat tgattaattc
   127741 tataactctg aagtttttta tgttttaatt cagaatgaac tattcctagt gttctaaaat
   127801 agtcctttat tttagtctta aggaaaaaag acgctctgtt atattgaaga acagatctta
   127861 atttagacaa cttaataact cgggtttgtg ataatttgta aaatacatat gcttgtgaca
   127921 agtaggataa atcaaaaaaa atatgtgaat ttttcttact aatattataa agtggctttt
   127981 ttatagtcga aataaagtga attttttttt tattattaat tttttcttga tttatttcat
   128041 tattggaaat gtatttatca atcaatttgt ttgttgattc aataaagagt tgtgtattaa
   128101 ttctgggaat attaatgata gataaaaata gatcgctgta taatctttga atgaataatt
   128161 ttagaaaata atggaatttc catattaatc gagtatttct tctttttaat atttggaaaa
   128221 tattttttgg cgattcgaat tttttaatat tatttgtttt attaggacta atgtctattt
   128281 ctggagttac tttatttttc tcttttgtaa ttctttctat ttgatttttg attgtacttg
   128341 ttctatcagt caaatccttc attttgcttt ctatcagtga agaatttggc caatttccag
   128401 attcaatttg actaaatgat tcgttaatta tctgattact aattagagaa tctttttctt
   128461 ttttcgtttc attcgattta tctatttctt tgaatctaaa taatacaatt ggattgactt
   128521 ttgaaagttc ttttttcatt ttttttataa atagactact tttgataagc cattttttgg
   128581 tttcttttga aactcttcga aagaatttta tttttccttt taaaactttt agagttctaa
   128641 aatatttatt tttgaatttt ccaatttttt tttctagttc cttaaaaatg ggctcaaaaa
   128701 aggaagggcg ttttcgggga gaaccaaagg gaagttcagc ttccattccc caaactgtta
   128761 aaaaacaaaa atcatctttt tgttttttct ttttcattag ctctccacgg gaggagtaca
   128821 gtttagatat atgccaaggt ttcagacaaa aaggaaataa tattttgatc tgaatgccat
   128881 ctttcaacca atcttttgga aattctgttt ctgataattg aacaccatta taagtacatt
   128941 taatatgcat ttctctattc cattcctgca aatcttcaga ccattcagga agttgtaaga
   129001 ataacatacg cccgagattt ttggctatta tcaatgaagg taatacaata tattttcgaa
   129061 gaattgattg agttattaac atgtaacctc ttattatttg tgcaaaagga atggtatccc
   129121 aggtttctgc tatctctatc cgtgcttttt cctttctttt gttctcccct tttttgtcct
   129181 tttccttttt ctcttctctt tttgtttgtt cttctctaga ctctagaatc ttgaattctc
   129241 cttctttacc tgaccaattt cgaaaaattg gtttaatcag tccagagata tcaaaagaaa
   129301 aaaaaagggg gggggttatt ctgtcaagaa aaagggggga atgcacattt gcttgaaaga
   129361 gtttccaaat aactgttttg cgtctttgag ctcgcataga gcctttgatt atacctcgcc
   129421 gaaaatctgg ttgttgcgaa tagcgtatta aagccacttc ctttgtttga tcttgatctg
   129481 cggtatcagt atctttggta tcgggatcgt tattctggtt gttggcagta aaaatcacta
   129541 cacgtttgcc ttttcttgaa cgaatttgat gatccagtgg tacgccctct tgatagtcgc
   129601 ccgattgttg ttctaattcg gtaattaatt tatgtgacca gcgaggtatt tttttactga
   129661 tttcttttat tccaatcgat tttgtttcag atgttgtccc attaggatca attgcattga
   129721 atacaaattt tacaaattta gttctttttt ctgaattcac tcttccctgt tcttggtctg
   129781 aaaataaaga aaggtctttc aaatttaaac tcgattttgg ttcgttacca aattcattca
   129841 ttaaagttaa gaactcgtca atttctgttg ataatggttt tttatcaacc gtatccactt
   129901 tttgttcaaa ttcttggtaa tcagtattcg gaagaaagat agtatgaatt cgatttattc
   129961 taactctctc tttcaaattt tctagcgaag tattgtttat gattgaaggt gaaaactttt
   130021 ttttgattgt tcctcgatat gatccattta acaaaggatc atacatttta ggcacgtatt
   130081 cttttttagt atcatcatta cacaatctag tccttgtttc gagtatatcg agagaaaaag
   130141 atttcttgtc tagaacttca agtcgattta aaaattcctt attcagattc ttactttttt
   130201 ctttgttggt agaaatccac tgattgtcca gttcattagg gagccttttt tggagtgaca
   130261 ataggggtat ccttcttttt atcattttcc aaaaggttga taaacttggt gggtatgtaa
   130321 aagatattct ttgttttcca tcacttttac atgtgtcaaa aaaatattgt gacatttccg
   130381 ttcttacggc ctgttcaaat cgattattct ttatgtagcg aaatggtcga ttccatcgat
   130441 tataatcgaa aagaagactc acaagaggtt gttgaaacca gaataggtct ttattttcat
   130501 tttttttatc aagcagttgc aatttaaaaa tttctggatt ccccgtgtta ttattattca
   130561 gataagaatc ctcataatca taaatgttat agcctgtctc tgtaaggtga gagtggaatt
   130621 tatcctttat tttgtccttt ccattcactc ggatttcttc cgtttcatcg attttgtccg
   130681 gatcccacct ttcttccgaa aaaagggaag gagaaggata aggatcttct tcagtggatc
   130741 cctcttgttc ctgtttagtc cccttcattt cggaagctgt ttctatttct acatctcttt
   130801 cttcctcact ttccaccctt tcttctgttt ttgaggcttc tttcagtttc ttagtaagaa
   130861 tgggtgaggg tattctgcct aaatagtaga cacaggtaat aaataagaga atactaaaga
   130921 tccgagccat agaatttctc aattctaaca caaggtactt attagatcga atgtacttat
   130981 tcgatctaat agaatgattt tgccgtatcc agactaatac caatccaagc catttcatga
   131041 ataaaatgtg accaattaac caaccaacaa aaccacttgt tacaaataag atcttgctgt
   131101 tgcatcgaaa gagataaatg ttgactaatc tggctaacat tgaacttggt aaaatgaaat
   131161 ggttgaataa ttgaaaaatg agattattca ggaatacaca ttgaatgctg agattacgca
   131221 ttgaatttct ggtagtagat ccataatcaa aaaagtgttt gtgattgttc cagaagaaat
   131281 gaaacaaaag atatggtaga gctaggacag ttattgtatg aggtctaccc aatgctagat
   131341 gcagaggcgc ataatagatc gatatgaaca tcatgagctg tcccgtaata aaaccagttg
   131401 ttgctgatac cttcttctcg gttccttctt ccataaccag agctcggaga aggaagagat
   131461 aagagggccc tatggagaat gtggtcagaa atccataata gagtccgacc acaacgaccg
   131521 aattgattat cttcatgcat aaggatacta gattacctag tagaaaagat tgaaaaatca
   131581 tcacaaacct cccttatttc ttttctattg caatttctgg attattatat gatgattttt
   131641 gaactttcca tatatagaaa agaaatagaa agagatagac tagaaacgac atctgttatg
   131701 tcaatgacac caaagggata ttaaatgaat ggaattggga tatggatgga atataatgaa
   131761 atagagccac tttgaggttc cctctgaaat gaggcatgta agggagccac tacgaagaag
   131821 ttccgggagt tacgaaggaa gcttcgagct catattggtc atgggttggg aacgggaatt
   131881 gaactctatg agatcgaatc tcctgttgtt cctcagtagc tcagtggtag agcggtcggc
   131941 tgttaaccga ttggtcgtag gttcgaatcc tacttgggga gatttgattg attctgaatt
   132001 aaagaattca gaataaaggg gctcgctttg cccgttaaga gtaggtaacc cgttccctgt
   132061 ctttgtttct attgcattct atctcatcgt atcacattct gttctgcgag attagaaaat
   132121 caccatcaat acctcggtct aggtccgaga taatcctttg ttccatagcc ctggggctat
   132181 ttacaactag ccaattaaga agtctcagat gtactagcac tgcatcaaag atgcagtcat
   132241 cgattctccc gagaggtcac aattgccgcg agcaaagata ttaatgacga ggaaggcttt
   132301 tttgttatgc tactaatact tgctctgcta ttctgcccaa gcctggctga ggaagagtta
   132361 cggggcgtaa aacaaaaaaa tacgctgatc gggcatacta tgtgtaatga ttcccccatt
   132421 cacgataaat aataaataaa aagagaaaaa gaaaagccat tccatttcga caaaagaccc
   132481 acacccaagt tccatagctt ttggttcgct atcccgatca tgattttcct acccccagag
   132541 ggaaaggtac ttcccttttg ggccggttgt gggcgaggag ggattcgaac ccccgacacc
   132601 gtggttcgta gccacgtgct ctaatcctct gagctacagg ccccaccccg tctccactgg
   132661 atctgttccc gggagtaccc tcaaaaaaag gaccctttcc tctccccagc catttcgggt
   132721 taagaagatg tgaaagcgcg tttatctcta taagaagggt gcgttccgag gtgtgaagtg
   132781 ggagagaagg gatgtcacaa ttggggtttt gaataaaacg acctttttat ttttcatttt
   132841 tttttttcgt tttcatattg aaaaagtaat aagaatgaga ggtgttaagc tttttatcat
   132901 cctggcgtcg agctattttt ccgcaggacc tcccctacag tatcgtcacc gcagtagagt
   132961 ttaaccacca agttcgggat ggattggtgt ggttcctcta cgcctaggac accagaatat
   133021 cgaaccatga acgaagaaag gcatgagaga aaagcatatt ggctagtgat tgtgaggccc
   133081 caattcttga ctggagggga caccaaaggc ctctgccctt ccatcccttg gatagataga
   133141 gagggagggc agagcttttg gttttttcat gttgtcaaag atttgaacaa tggttttttc
   133201 atgttgtcaa agatttgaac aatgaaaata gatggcgagt gcctgatcga attgatcagg
   133261 tcatgtagga acaaggttca agtctaccgg tctgttagga tgcctcagct gcatacatca
   133321 ctgcacttcc acttgacacc tatcgtaatg ataaacggct cgtctcgccg tgaccttctc
   133381 ttgaattctc aaaaaaactt ctgtcgctcc atccccgcag gggcagagaa cccgtcgctg
   133441 tctcggctgt gctaccggag gctctgggga agtcggaata ggagagcact catcttgggg
   133501 tgggcttact acttagatgc tttcagcagt tatccgctcc gcacttggct acccagcgtt
   133561 taccgtgggc acgataactg gtacaccaga ggtgcgtcct tcccggtcct ctcgtactag
   133621 ggaaaggtcc tctcaatgct ctaacgccca caccggatat ggaccgaact gtctcacgac
   133681 gttctgaacc cagctcacgt ccctattggt gggtgaacaa tccaacactt ggtgaattct
   133741 gcttcacaat gatatgaaga gccgacatcg aggtgccaaa ccttcccgtc gatgtgagct
   133801 cttggggaag atcagcctgt tatccctaga gtaactttta tccgttgagc gacggccctt
   133861 ccactcggca ccgtcggatc actaaggccg actttcgtcc ctgctcgacg ggtgggtctt
   133921 gcagtcaagc tcccttctgc ctttgcactc gagggccaat ctccgtccgg cccgaggaaa
   133981 cctttgcacg cctccgttac cttttgggag gcctacgccc catagaaact gtctacctga
   134041 gactgtccct tggcccgtag gtcctgacac aaggttagaa ttctagccct tccagagtgg
   134101 tatctcactg atggctcggg cccccccgga aggaggcctt cttcgccttc cacctaagct
   134161 gcgcaggaaa ggcccaaagc caatcccagg gaacagtgaa gcttcatagg gtctttctgt
   134221 ccaggtgcag gtagtccgca tcttcacaga catgtctatt tcaccgagcc tctctccgag
   134281 acagtgccca gatcgttacg cctttcgtgc gggtcggaac ttacccgaca aggaatttcg
   134341 ctaccttagg accgttatag ttacggccgc cgttcaccgg ggcttcggtc gccggctccc
   134401 ctgtcatcag gtcaccaact tccttgacct tccggcactg ggcaggcgtc agcccccata
   134461 catggtctta cgactttgcg gagacctgtg tttttggtaa acagtcgccc gggcctggtc
   134521 actgcgaccc cctttgtgag gaggcacccc ttctcccgaa gttacggggc tattttgccg
   134581 agttccttag agagagttgt ctcgcgcccc taggtattct ctacctaccc acctgtgtcg
   134641 gtttcgggta caggtaccct cttgctcaaa gtcgttcgag cttttcctgg gagtatggca
   134701 tgggttactt cagcgccgta gcgcctggta ttcgaacatt ggctcgaggc attttctcta
   134761 ccccttctta ccctgacaaa gcagggacac cttacgttct tgaaccgata accatctttc
   134821 ggctaaccta gcctcctccg tccctcggga ccaacaaggg gcagtacagg aatattcacc
   134881 tgttgtccat cgactacgcc tttcggcctg atcttaggcc ctgactcacc ctccgtggac
   134941 gaaccttgcg gaggaaccct taggttttcg gggcattgga ttctcaccaa tgtttgcgtt
   135001 actcaagccg acattctcgc ttccgcttcg tccaccaccg ctcgcgcgga ggcttctctc
   135061 taaggcggaa cgctccccta ccgatgtatt tttacatccc acagcttcgg cagatcgctt
   135121 agccccgttc atcttcggcg caagagcgct cgatcagtga gctattacgc actctttcaa
   135181 gggtggctgc ttctaggcaa acctcctggc tgtctctgca cccctacctc ctttatcact
   135241 gagcgatcat ttaggggcct tagctggtga tccgggctgt ttccctctcg acgatgaagc
   135301 ttatccccca tcgtctcact agccgacctt gacccctgtt attttgaggt catatctagt
   135361 attcagagtt tgcctcgatt tggtaccgct ctcgcggccc gcaccgaaac agtgctttac
   135421 ccctagatgt ccagtcaact gctgcgcctc aacgcatttc ggggagaacc agctagctct
   135481 gggttcgagt ggcatttcac ccctaaccac aactcatccg ctgattcttc aacatcagtc
   135541 ggttcggacc tccacttagt ttcacccaag cttcatcctg gtcatggata gatcacccag
   135601 gttcgggtcc ataagcagtg acaattgccc tatgaagact cgctttcgct acggctccgg
   135661 tgggttccct taaccaagcc actgcctatg agtcgccggc tcattcttca acaggcacgc
   135721 ggtcagagcc ctggctcctc ccactgcttg ggagcttacg gtttcatgtt ctatttcact
   135781 ccccgatggg ggttcttttc acccttccct cacggtacta cttcgctatc ggtcacccag
   135841 gagtatttag ccttgcaagg tggtccttgc tgattcacac gggattccac gtgccccatg
   135901 ctactcgggt cagagcataa gctagtgatg ctttcggcta ctggactttc gccatctagg
   135961 gtgcagcatt cgggctgctt cgcctagcag cacgacgctt gtattgctct cccacaaccc
   136021 cgttttcacg gtttaggctg ctcccatttc gctcgccgct actacgggaa tcgcttttgc
   136081 tttcttttcc tctggctact aagatgtttc agttcgccag gttgtctctt gcctgcccat
   136141 ggattcagca gcagttcgaa aggttgccct attcgggaat ctccggatct atgcttattt
   136201 tcaactcccc gaagcatttc gtcgattact acgcccttcc tcgtctctgg gtgcctaggt
   136261 atccaccgta agcctttcct cgtttgaacc tcgcccttca cttttaaggc tatgccatcc
   136321 taaggtgctg ctaaatggat ggatcttatc aacgtccatg aatgataaat catagatcga
   136381 accgccgaat cggaaaaatt gggtgctatc ataaagcttt gtatcggcta agttcacgag
   136441 ttggagataa gcggactcga accgctgaca tccgccgcag ggtaaaccac cgcctctcag
   136501 gtcccccgac tgattctacc atagaggcca acgatagaca ataactcccc cccgaacaca
   136561 gcttacaact ttcatcgtac tgtgctctcc aaagagcaac tcttctcaaa atctcactca
   136621 aaaggtgctg agttggaatc ccattctaac taagaatgag tcattgccct tctccgaccc
   136681 tgactgccca acctgagagc ggacagctaa tgcgttccac ttattgaaca gggttctatg
   136741 gtcggtccgt gacccctgga tgccgaaggc gtccttgggg tgatctcgta gttcctacgg
   136801 ggtggagatg atggggtcgg tccatggatt ttccttcctt ttcttttgcc gcatttcgct
   136861 caaagggttg aagggagata gtgcatcaag ctgttcgcaa gggccaactt gatcctcttc
   136921 cccagagatc tcagatgagg gaaccctggg agagccgccg actccaacta ccgtccatgt
   136981 acgatccata ctagatctga ccaactgccc atcctacctc ctctacgttc ttgacagccc
   137041 atctttgtct cagtagagtc tttcagtggc acgtttcggt cctcttcccc attacttaga
   137101 aaaagtgagc caccggttca ggtacaagat actatcatta ccgcctggac aattagacat
   137161 ccaacccgta atcgcaacga cccaattgca agagcggagc tctaccaact gagctatatc
   137221 cccccgagcc aagtggagca tgcatgaagt agtcagatgc ttcttctatt cttttccctg
   137281 gcgcagctgg gccatcctgg acttgaacca gagacctcgc ccgtgaagta aatcatcgca
   137341 cctacggtcc aaccaattgg gagagaatca atagattcct tttcgggagc gattcatcct
   137401 tcccgaacgc agcatacaac tctccgttgt actgcgctct ccaagtgtgc ttgttccccc
   137461 cttcttcctt accctggcaa gtctttgtga aataactccg atgagaagaa aaaagaaggc
   137521 gttaagagac cctcctggcc caaccctaga cactctaaga tcctttttca aacctgctcc
   137581 catttcgagt caagaaaaaa acggctcgaa tggtacgatc cctccgtcac cccagaatga
   137641 aaggggtgat ctcgtagttc ttggtctgtg aagatgcgtt gttaggtgct ccatcatatt
   137701 ttcccattga ggccgaacct aaacctgtgc tcgagagata gctgtccata cactgataag
   137761 ggatgtatgg attctcgaga agagaggagc cgtggtggtc ccccccggac cgcccggatc
   137821 ccacgagtga atcgaaagtt ggatctacat tggatctcac ccgaatcgcc ccatctatcc
   137881 tcctgaggag gagtttggtt tcaaaccccg gttcgaacag gaggagtacg ccatgctaat
   137941 gtgccttgga tgatccacat ctcagggtca ggcgccgatg agcacattga actatccatg
   138001 tggctgagag ccctcacagc ccaggcacaa cgacgcaatt atcaggggcg cgctctacca
   138061 ctgagctaat agcccgtcgt gcgagcctcc cactgggggc ccgctatgcc aaaagcgaga
   138121 gaaaccccat ccctctcttt ccttttttcg cccccatgtc gccacacggg gggaacatgg
   138181 ggacgtaaaa aagggggtcc tatcaacttg ttccgaccta ggataataag ctcatgagct
   138241 tggtcttact tcaccgtcga gaaaggaaag aagacttcca tctccaagtt taactcagac
   138301 gtagctccct tctttttttt tgggggtgtg aagcagtgtc aaaccaaaat acccaacaag
   138361 cattagctct ccctgaaaag gaggtgatcc agccgcacct tccagtacgg ctaccttgtt
   138421 acgacttcac tccagtcact agccctgcct tcggcatccc cctccttgcg gttaaggtaa
   138481 cgacttcggg catggccagc tcccatagtg tgacgggcgg tgtgtacaag gcccgggaac
   138541 gaattcaccg ccgtatggct gaccggcgat tactagcgat tccggcttca tgcaggcgag
   138601 ttgcagcctg caatccgaac tgaggacggg tttttggggt tagctcaccc tcgcgggatc
   138661 gcgacccttt gtcccggcca ttgtagcacg tgtgtcgccc agggcataag gggcatgatg
   138721 acttgacgtc atcctcacct tcctccggct tatcaccggc agtctgttca gggttccaaa
   138781 ctcaacgatg gcaactaaac acgagggttg cgctcgttgc gggacttaac ccaacacctt
   138841 acggcacgag ctgacgacag ccatgcacca cctgtgtccg cgttcccgaa ggcacccctc
   138901 tctttcaaga ggattcgcgg catgtcaagc cctggtaagg ttcttcgctt tgcatcaaat
   138961 taagccgcag gctccactcc tggtggtgcc cttccgtcaa ttcctttaag tttcagcctt
   139021 gcgaccatac tccccaggcg ggatacttaa cgcgttagct acagcactgc acgggtcgat
   139081 acgcacagcg cctagtatcc atcgtttacg gctaggacta ctggggtatc taatcccatt
   139141 cgctccccta gctttcgtct ctcagtgtca gtgtcggccc agcagagtgc tttcgccgtt
   139201 ggtgttcttt ccgatctcta cgcatttcac cgctccaccg gaaattccct ctgcccctac
   139261 cgtactccag cttggtagtt tccaccgcct gtccagggtt gagccctggg atttgacggc
   139321 ggacttaaaa agccacctac agacgcttta cgcccaatca ttccggataa cgcttgcatc
   139381 ctctgtatta ccgcggctgc tggcacagag ttagccgatg cttattcccc agataccgtc
   139441 attgcttctt ctccgggaaa agaagttcac gacccgtggg ccttctacct ccacgcggca
   139501 ttgctccgtc aggctttcgc ccattgcgga aaattcccca ctgctgcctc ccgtaggagt
   139561 ctgggccgtg tctcagtccc agtgtggctg atcatcctct cggaccagct actgatcatc
   139621 gccttggtaa gctattgcct caccaactag ctaatcagac gcgagcccct cctcgggcgg
   139681 attcctcctt ttgctcctca gcctacgggg tattagcagc cgtttccagc tgttgttccc
   139741 ctcccaaggg caggttctta cgcgttactc acccgtccgc cactggaaac accacttccc
   139801 gtccgacttg catgtgttaa gcatgccgcc agcgttcatc ctgagccagg atcgaactct
   139861 ccatgagatt catagttgca ttacttatag cttccttgtt cgtagacaaa gcggattcgg
   139921 aattgtcttt cattccaagg cataacttgt atccatgcgc ttcatattcg cccggagttc
   139981 gctcccagaa atatagccat ccctgccccc tcacgtcaat cccacgagcc tcttatccat
   140041 tctcattgaa cgacggcggg ggagcaaatc caactagaaa aactcacatt gggcttaggg
   140101 ataatcaggc tcgaactgat gacttccacc acgtcaaggt gacactctac cgctgagtta
   140161 tatcccttcc ccgccccatc gagaaataga actgactaat cctaagtcaa agggtcgaga
   140221 aactcaacgc cactattctt gaacaacttg gagccgggcc ttcttttcgc actattacgg
   140281 atatgaaaat aatggtaaaa atcggattca attgtcaact gcccctatcg gaaataggat
   140341 tgactaccga ttccgaagga actggagtta catctctttt ccattcaaga gttcttatgc
   140401 gtttccacgc ccctttgaga ccccgaaaaa tggacaaatt ccttttctta ggaacacata
   140461 caagattcgt cactacaaaa aggataatgg taaccctacc attaactact tcatttatga
   140521 atttcatagt aatagaaata catgtcctac cgagacagaa tttggaactt gctatcctct
   140581 tgcctagcag gcaaagattt acctccgtgg aaaggatgat tcattcggat cgacatgaga
   140641 gtccaactac attgccagaa tccatgttgt atatttgaaa gaggttgacc tccttgcttc
   140701 tctcatggta cactcctctt cccgccgagc cccttttctc ctcggtccac agagacaaaa
   140761 tggaggactg gtgccaacaa ttcatcagac tcactaagtc gggatcacta actaatacta
   140821 atctaatata atagtctaat atatctaata taatagaaaa tactaatata atagaaaaga
   140881 actgtctttt ctgtatactt tccccggttc cgttgctacc gcgggcttta cgcaatcgat
   140941 cggattagat agatatccct tcaacatagg tcatcgaaag gatctcggag acccaccaaa
   141001 gtacgaaagc caggatcttt cagaaaacgg attcctattc aaagagtgca taaccgcatg
   141061 gataagctca cactaacccg tcaatttggg atccaaattc gagattttcc ttgggaggta
   141121 tcgggaagga tttggaatgg aataatatcg attcatacag aagaaaaggt tctctattga
   141181 ttcaaacact gtacctaacc tatgggatag ggatcgagga aggggaaaaa ccgaggattt
   141241 cacatggtac ttttatcaat ctgatttatt tcgtaccttt cgttcaatga gaaaatgggt
   141301 caaattctac aggatcaaac ctatgggact taaggaatga tataaaaaaa agagagggaa
   141361 aatattcata ttaaataaat atgaagtaga agaacccaga ttccaaatga acaaattcaa
   141421 acttgaaaaa gatcttcctt attcttgaag aatgaggggc aaagggattg atcaagaaag
   141481 atcttttgtt cttcttatat ataagatcgt gattggatcc gcatatgttt ggtaaagaga
   141541 ataatcttat cctttgagaa taatcaaaaa tggacagtgt tcaattggaa catgaaaacg
   141601 tgactaaatt ggtcctagtt actcttcggg gcggagtgga agaagggggg gattctcgaa
   141661 cgcggaaagg atccaatgaa ttcgaaagaa ttgaacgagg agccgtatga ggtgaaaatc
   141721 tcatgtacgg ttctgtagag tggcagtaag ggtgacttat ctgtcaactt ttccactatc
   141781 acccccaaaa aaccaaactc tgccttacgt aaagttgcca gagtacgatt aacctctgga
   141841 tttgaaatca ctgcttatat acccggtatt ggccataatt tacaagaaca ttctgtagtc
   141901 ttagtaagag ggggaagggt taaggattta cccggtgtga gatatcacat tgttcgagga
   141961 accctagatg ctgtcggagt aaaggatcgt caacaagggc gttctagtgc gttgtagatt
   142021 cttatccaag acttgtatca tttgatgatg ccatgtgaat cgctagaaac atgtgaagtg
   142081 tatggctaac ccaataacga aagtttcgta aggggactgg agcaggctac catgagacaa
   142141 aagatcttct ttctaaagag attcgattcg gaactcttat atgtccaagg ttcaatattg
   142201 aaataatttc agaggttttc cctgactttg tccgtgtccg tgtcaacaaa caattcgaaa
   142261 tacctcgact tttttagaac aggtccgagt caaatagcaa tgattcgaag cacttctttt
   142321 tacactattt cggaaaccca aggactcaat cgtatggata tgtaaaatac aggatttcca
   142381 atcctagcag gaaagggagg gaaacggata ctcaatttaa agtgagtaaa cagaattcca
   142441 tactcgatct catagataca tatagaattc tgcggaaagc cgtattcgat gaaagtcgta
   142501 tgtacggctt ggagggagat ctttcatatc tttcgagatc caccctacaa tatggggtaa
   142561 aaaagccaaa ataagtgatt ttagccctta taaaaagaaa actgattctt gaaccccttt
   142621 cacgctcatg tcacgtcgag gtactgcaga aaaaaaaaca gcaaaatccg atccaattta
   142681 tcgtaatcga ttagttaaca tgttggttaa ccgtattctg aaacacggaa aaaaatcatt
   142741 ggcttatcaa attatctatc gagccgtgaa aaagattcaa caaaagacag aaacaaatcc
   142801 actatccgtt ttacgtcaag caatacgtgg agtaactccc gatataacag taaaagcaag
   142861 acgtgtaggt ggatcgactc atcaagttcc cattgaaata ggatccacac aaggaaaagc
   142921 acttgccatt cgttggttat tagcggcatc ccgaaaacgt ccgggtcgaa atatggcttt
   142981 caaattaagt tccgaattag tggatgctgc caaagggagt ggcgatgcca tacgcaaaaa
   143041 ggaagagact catagaatgg cagaggcaaa tagagctttt gcacattttc gttaatccat
   143101 gagacaggat ctatacatct cgatcggaaa agaatcaaga gaaaaagaaa gaatcggaat
   143161 tgatcgatag atttctcgaa acaaacgaaa aggaaaggaa agatgaaaca taaatcatgg
   143221 atcaactaag ccctctcggg gactttctta aagaggaacc tcatgtaaat accatggaat
   143281 aaggtttgat cctattcatg gagattccgt aactattcca aaaatggaaa gttcgacaca
   143341 attgggattt tttttttgga aattggaagc agttactaat tcatgatctg gcatgtacag
   143401 aatgaaaact tcattctcga ttctacgaga atttttatga aagcctttca tttgcttctc
   143461 ttcgatggaa gtttgatttt cccagaatgt atcctaattt ttggcctaat tcttcttctg
   143521 atgatcgatt caacctctga tcaaaaagat ataccttggt tatatttcat ctcttcaaca
   143581 agtttagtaa tgagcataac ggccctattg ttccgatgga gagaagaacc tatgattagc
   143641 ttttcgggaa atttccaaac gaacaatttc aacgaaatct ttcaatttct tattttacta
   143701 tgttcaactc tatgtattcc tctatccgta gagtacattg aatgtacaga aatggctata
   143761 acagagtttc tcttattcgt attaacagct actctagggg gaatgttttt atgcggtgct
   143821 aacgatttaa taactatctt tgtagcccca gaatgtttca gtttatgctc ctacctatta
   143881 tctggatata ccaagaaaga tgtacggtct aatgaggcta ctatgaaata tttactcatg
   143941 ggtggggcaa gctcttctat tctggttcat ggtttctctt ggctatatgg ttcatccggg
   144001 ggagagattg agcttcaaga aatagtaaac ggtcttatca atacacaaat gtataactcc
   144061 ccaggaattt caattgcgct catattcatt accgtaggaa ttgggttcaa gctttcccca
   144121 gccccttctc atcaatggac tcctgacgta tacgaaggag tgcggttcgt tcgagaaatt
   144181 cctacctctc tatctatctc tgagatgttt ggatttttca aaactccatg gacatgcaga
   144241 agagaaatgc tatccccact cggaccaaga cagaactttt acttgttcaa ataacaatta
   144301 aggtgaagca gggtcaggaa cgacgaatct ctttatgata aacagatcca ttttgcaagt
   144361 tcgttattac gggtagttcc tacaaaggat cggactaatg acgtatacaa tacttgaatt
   144421 ctcgatgtag atgctacata gttggttctc atccttcaga gactacgagt gtaataagag
   144481 catccgtcga caaaaggatc accctaagat gatcatctcg tggctattga gaacgaatta
   144541 aatcagatgg ttctatttct caatctttct gacttgctcc tacgaaacca aggtcgaaaa
   144601 gattgaaaaa atcagtcatt cacaaccact gatgaaggat tcctcgaaaa gttaaggatt
   144661 agtaatcctt tttagaaatc gaatggattc ggtcttatac atacgcgagg aaggtaatca
   144721 aaaaagaaag aaaatgggtt cttctttctt ttatcactta ggagccgtgt gagatgaaag
   144781 tctcatgcac ggttttgaat gagagaaaga agtgaggaat cctcttttcg actctgactc
   144841 tcccactcca gtcgttgctt ttctttctgt tacttcgaaa gtagctgctt cagcttcagc
   144901 cactcgaatt ttcgatattc ctttttattt ctcatcaaac gaatggcatc ttcttctgga
   144961 aatcctagct attcttagca tgatattggg aaatctcatt gctattactc aaacaagcat
   145021 gaaacgtatg cttgcatatt cgtccatagg ccaaatcgga tatgtaatta ttggaataat
   145081 tgttggagac tcaaatgatg gatatgcaag catgataact tatatgctgt tctatatctc
   145141 catgaatcta ggaacttttg cttgcattgt attatttggt ctacgtaccg gaactgataa
   145201 cattcgagat tatgcaggat tatacacaaa agatcctttt ttggctctct ctttagccct
   145261 atgtctctta tccctaggag gtcttcctcc actagcaggt tttttcggaa aactctattt
   145321 attctggtgt ggatggcagg caggcctata tttcttggtt ttaataggac tccttacaag
   145381 cgttgtttct atctactatt atctaaaaat aataaagtta ttaatgactg gacgaaacca
   145441 agaaataacc cctcacgtgc gaaattatag aagatcccct ttaagatcaa acaattccat
   145501 cgaattgagt atgattgtat gtgtgatagc atctactata ccaggaatat caatgaaccc
   145561 gattattgca attgctcagg atagcctttt ttagcttcta gggtctattt cttagttcaa
   145621 gatccctctt actaactgga atcaaagaat tagtagatct gttccgccca aaatgggaat
   145681 gggctagggt tatgaactta taatctgatg atcgagtcga ttccatgatt ataagttcat
   145741 tccataccgg accaggccgg aatagggtta tatacattct cattatgaga aggggtcatt
   145801 cgggcctatc taaatagata ctatgtttac atatggattc ctacatcatt acattccatt
   145861 taggattagg aatacgcgta atcggacctg ctttttacat atctctattg ggaccctatt
   145921 cacctctttg agtgaatcga gaaataggtt tgattgtcca tctttttgat atatatcagg
   145981 cattgcattc tccggataat tcaaatcgaa gcaattggat gtccaactcg ggcctatatg
   146041 acatgaccga tcaatagatc cacctttgtc atatattcca tacatcacac tagatagata
   146101 tcatattcat ggaatacgat tcactttcaa gatgccttgg tggtgaaatg gtagacacgc
   146161 gagactcaaa atctcgtgct aaatagcgtg gaggttcgag tcctcttcaa ggcataatat
   146221 tgagaatgct cattgaatga gcattctcaa taagagagct cggatcgaat cggtattgat
   146281 ataccgattc gatccgagct cttggaattg gaataaattc ggcagcggat cgcgaaatct
   146341 tggtgatctt ctctatctaa tgaatgggga gtccgcttta aaatcgtccg ccctgcaccc
   146401 accccccgag tatatgcttc aacaggaatc acacaagggt agattagaaa cctctggtaa
   146461 aatgcccgcc cgtaacccag cagataaagt acattacata gtccagggat tggcgactta
   146521 cccattcagt gactttggca ctggacgttc ccaaaatggg gactatcggg taaattcaat
   146581 ataatagacg cctgttggca ttccagcctt ccttctcctt tcagggccta tccgaaagag
   146641 aatccagtac ttcttggtcg tgaatatctg aactggttgt ttgctgttca agaattcttg
   146701 tttaggcagt tcataccatc catacatagt gttttgatct aagatttcaa ttcttccgtg
   146761 tttcagcagt aacatattct tccatggagc taaggtccaa aatatggaag aaacaagcgt
   146821 ttccatgact ctaccaccca gtcaattctg ttccacttaa tccctctttc atggccacat
   146881 atctttccgg ctaaggaatg ggaaatcttt ctcctgttac atgaatccaa ttttcatttc
   146941 atccgggaaa agccatcttt ttctcaacaa tgtctttgtc atttgatcca atagcgttcc
   147001 gttagatagg aacagatttg ataaatactg ataactctcg gatagagtat tagaacggaa
   147061 agatccatta gataatgaac tgttggttct aagccatctc tgacgattaa tcaacaattc
   147121 gaagtgcttt tcttgcgtat tcttgataaa ccagcgttta tatatagatg taggaggatc
   147181 tgtttgggaa gtaagaagcc cctttgacat ctcttcatct gcaaataatt ctcgatgtga
   147241 aaacacagag ccagggggct gatctttgaa taggaaaaag agtggatctg cagggtccca
   147301 aatgaattgg cttattcgaa aaaggccttg ttctttggaa gatctatctc gtgtctggta
   147361 ctgcatggtt ccactctgca agaactccga atcattctct tgaagctcat cctcttcatc
   147421 ataaatgatc cgcttgcccc gaaatgacct ggaccaatag ggaaatccca attcattggg
   147481 cctttcgata caatcaaata gaaagcccca agggcgccat attctaggag cccaaactat
   147541 gtgattgaat aaatcctcct gcgggtcaag ggctccttct ccctcccctt cttcaaactc
   147601 cgattcatat ttttcataga gaaatctctg atcaaggata gaacaagagc cgttttgcat
   147661 catatctaag ggattcctcg gttcgggccg aagaagcaat gtcactcgat cattatcaaa
   147721 ctgactgcaa tctttttctg tccgtgaaga tcccaccaga gcgccttcta cttctaatag
   147781 gccatgaact agatcagaat cattctcaac gagtccataa gaagtgatcc catttttttc
   147841 atcgggtccg gataaagacc aaagatcttg agcgaccgat ccggcagaac aactcaaaag
   147901 ataaagaagt atcgttaatc tcttcatgct cgttccaagc tcgaagtacc atttgtacaa
   147961 ataagaatcc ccttcgttac atgatttctt cttcatatag atagatatag gatctatggg
   148021 gcaattactt agaagtacat tttgtgctac agcccttcct atctgataga aaaggatccc
   148081 atgatcctga accgatctta cctgggatcg caaatcccaa gtttgtctat gaagagcgga
   148141 tctaattgta ttagtgtcta taattgattt cttctgtgta atactaatcg ataggacctc
   148201 attggtaagt gctacaagat ctcgtgcatt ggaacccatg gttatggacc cgaatccgtt
   148261 agtatggaac attttctttt ccaagtgaaa tcccctagta tatgaaagag tgaaaaagtg
   148321 ctttcgttgt tgtggaagaa gaagccttcg tatcttaatg cacgtattta atttattcgg
   148381 agctattaga gcgggatcca ctttttgggg aatatgagtc gaagcaataa caagaatatt
   148441 tctagtagaa catctttcac aatccctgga gagatggttc actaatagac cgagggctaa
   148501 gtcattcgac tcattcacat ccagatcatg aatgtttgga atccatatta tgcaaggaga
   148561 cattgctttt gctaattcga attgaagggt gatataaaat cggtctattt ccggcatcat
   148621 atccatagtt agcccattca tcctagttag cagttccagc tccgtatcaa ggtcacgatc
   148681 gatatcgtca ctagcatcaa gattgtcact atcatcaata tcgtcactat catcaatatc
   148741 gatctcatca agaagaaaac ctttaggctt gttatccagg aacttgttca gaaataccgt
   148801 aatgaaagga acataggagt ttgtcgctag gtatttgacc aaataggatc gtccagttcc
   148861 tatagaacct atcactaaaa tacccctaga gggggataag gctaagcgga gcgaaaaggg
   148921 ttttccatga gatgggaaat gaaaactatt ttccccacac gaagtttgtg aataagtgat
   148981 tgtctgataa tgagcaagga atatccgtct ttctgctaaa caggatggat tgaactcata
   149041 attcattaga tgctttttat gaatgtcaac taagtatcgt aagtaaattg ctcccggttg
   149101 ttcaatcatt tgataaccag agtcattctt tgataaacga tcactatgag tcagactcaa
   149161 tagaatttga tcaatcctat tttctgtcgt taaggtggag aactgaacca agaattctct
   149221 ttcttcatca tcaatcgaat cactgttcgc gacccaggat tctatttgat catcaatcca
   149281 atccccgttc acgttttttc tttttcttat caatgaatag atctctttac ttgtatgact
   149341 tagatgtctc gtatttctcg aaaaagtgat tcgattgatg ggatttggta tgagatcgat
   149401 gagattgata ttccaatctt tcttcttaga acgtattgat ttgaccccat aagcgggacc
   149461 aagcatgttg ccgccagaag cagaaccccg tatttcttct agagaatctc ctaattgttc
   149521 cagagcaact agaaagagat tctttaacca gaaagaattc ggttcagatg taggatacct
   149581 atccagaagt tttcgcaact caatcataga tgatggaatc atcaaagatt tgaccttttc
   149641 gaactctgtc tgtaactcac tagaggcccg ggaaacaaag agaagatgtg tacgaacgag
   149701 atatccagca acaagaagaa ggaaaaggat tgaatagagg aactcccgag catttggcga
   149761 tctcagatgt gtcgatatca atggtgactc attatttcga tgaatcattt cttcggacag
   149821 aagaagatta tgtaaacact tactcgagat ctcacttatc agattccatt gtggaagaca
   149881 caattttttc tgaagaattc gccatgatat acctgatcca tgcataatat catgaaaaat
   149941 ggatacaaat ttttgactgc tacttagtat tggcaatagg tctgaaaaag tatctaaaaa
   150001 tatcaaattt agatatttgt accctgtcga agtaaggaac catggcatat atgtttggaa
   150061 tagattccat tttgagagag ttgaaaaagc actatctcgt tgaaaggttc tatacatctg
   150121 ccctttctca acgcatttct ttagacaaag actccgtttt ttcctctttt cggatgataa
   150181 atctttctca gaacatggag tgtgaatcaa acccatgttt gaattgaaat tgagatactg
   150241 atgcaagttc ttcccttctg aatcagatag attcatatct gaaagaggtt gacaataagt
   150301 tctttcaaaa ttgactattt gcccctctgt tagaggtgtt ccagaaatgt ctgcgatcga
   150361 gtaaatagct ctacgaacga atggatcgga tcgacttgga aaatggaaag atttgtacaa
   150421 gttatacgtt tcgtcaccac tttgtggaaa atcgttaggt atgaatatgt tagatacctg
   150481 tgactcgatt ggtgaaatag tatctctccc ccaaaaagca tgtttttttt taccgacgca
   150541 caaagaaaat attttgttgc gaatgaacaa gatattgagg aattgtccat acgtaaaatc
   150601 agaattattg atacgggcct tttccacaga aaaggggaat cttgtgttcc aatagaagca
   150661 gaagtgatgt ggattattca agaatcgaag tcgatttgct ttataaaaag aagatatcaa
   150721 tgaacttcta tgaaatggtt tcacgggatt cagccaattg tcttgatcgt ggaatatcat
   150781 tgagaaatag gaatccgggt tatcaaagga tttcctgcga ttatttctag tatggaatga
   150841 gtcaatcatc cactttggta tcttattgaa caaaaatggt gatattgttc ctccattgat
   150901 caagaatttc gatttttggg aagtatcatg atcgtccaat aagaagggtt tcaatttttt
   150961 caaatgaaca atttgaagac ctattgattc taacaactga ttgcagagtt gatcattcgg
   151021 gcctttcaat tcatagatgt agatctcgga cctatgaatg gggatatttc cgaaactcac
   151081 acagaaaaaa ggaagtgagt tagacaaaaa gaaaagcaac ttggacaaaa aaagaagtga
   151141 cttggacaaa aagaaacgaa gtggcttaga caaatctttt ttgtcgataa cctcagacca
   151201 atcaatcgaa tattgattaa tacgtaatcg atcgaacact acttgaaaac ggctcttctg
   151261 ctccgaaacg gactgttcca aatgttcctg gaaattcttg ctcccattgg accatttgta
   151321 tctatatgca tcaggatccc gattcatgga tctctcggtt cgagaaatca aaataagagg
   151381 ctcgaaccat ttcttctgac tctttttcaa attcgataaa tattggttga tcgtatattt
   151441 cattatagtt ctatgattca gagtatcctt tcctatttga tccctttgaa ttccatattc
   151501 gaagttgcga tcggatctat tcattaaaaa gaatcgattc aatacatttc ttatgtaccc
   151561 ataggtacta tattggattt gaatcagatt tcggatcaat ctatattgag tgactgcctc
   151621 cattatgttg ttgctagcaa ataccactat ttttggtttt ggatcttcca aatcattccc
   151681 gcaggagatc cggacccatt tttttctgat ccttcgagaa aaagattcat tctcttcata
   151741 aaaaatagga ggtagaacca ataaagattt ctttttcgat tcatccctgg cctcattcaa
   151801 gaattgtttt tgatccaatc cgcaggaatc aatagaaaag gcaaatccct tatgatacac
   151861 cagatccggc tcggttattg atagagtgaa tagatctgcc atttcttgaa atctctcttc
   151921 tgattcaaaa tcgtagtgta acgtgtatcc tcccctgttc cggtcatgga atagatgaaa
   151981 taaatcaaaa aatggatttt tgttcaagaa tgaaatctta ttggaactgt ccatatccgg
   152041 ttcatccttc ggaaccatat cacatcccgg atctgatgaa ataggatgaa ttgagacggt
   152101 attttgtaaa tacgtaatta tcttgaatat attaaccatt tctttatttt ccgatcgcct
   152161 ggaagggaca aaagaaagat cttgttgttt cttcaacaat ttctgatctc tagtggacct
   152221 ctcagtagga ttcgaaccca gatgaagttc tgaccatcta tcagagaaaa aagaacgaac
   152281 ggatcttgta ggattcccaa gaaattcttc gatttcttcc ggaaacagat gattaatcat
   152341 ctgcttctca cgttccgtga atagccggga cattgaggaa tatccagaaa ggcatttcgg
   152401 gaatcggcct gattctatct cttttcgttc cgtttgaaga aaggaaggat cccaaagaat
   152461 cgatctttct tttcgttgtt gaatctctct ttgattaatc aatgtgtgat attccgaatc
   152521 ctcattacta atggaatcca aatgatctct ggattgatca gaagatcctt tcagttggct
   152581 agaatccgtt acttgaacga aactagatct tgtggaatca tattgaatat ttgacgatac
   152641 attctgtacc ttgctaaaaa accgatcctt gtttaccaac cacacattgt ctaaccaaat
   152701 ccaattctct ctcgatacgt tcctcaaaaa atccgattcg ggcggattct tcccccaact
   152761 aacgaagaga tcttggcgga attgccacat atgaaattga gcacagtttt gcaaagaaat
   152821 agcccacttg tttctcgaga agagatggga aacatgctca atatcatttg attgaatagt
   152881 tgacccagcc ccttgttgtt tgaagaaacc ctccacttca attggtattt tttcacgaaa
   152941 agcagacatg agataagaaa tccagtgttt cactaagatt tcgaatagcg gtcccgaatt
   153001 caagttgatt ctatttcgac tcttcctcag agaaagacga tcaaacaatt cccaatcatg
   153061 gtccttgcgg atcggatcat ccatataata tacaaaaaga aactccagat atttgagatc
   153121 tttctctttg aataagatct caattccagc gacggtttca ttagatatct tacaactaga
   153181 atccctcttt tttccgatcc agttcctcca ccaacgcgaa ccccagttag attcaggcat
   153241 gctacacttt ttagttattg ggagaaccca agtactctct ttcggattca ggaaacaact
   153301 ctcagagatc ttttttcctt tgggaagata caggagcgaa acaatcaacc tattgatatt
   153361 ggaagaccca acggattctt ccaatgtatc atttctgggt ccaatggaat tcataggtat
   153421 aggaagaagc cctatcaaat agagattttt tctttcgacc atatttcgat tgttaatacg
   153481 atatataagg accgctacta caaagagtat tacacccttg atcgtgaaat atcgattgct
   153541 tgttgaaccc tgtgaattgc gtgaaagtag gatactccaa attcgggggt caaagagttt
   153601 tagaaaacgt tcttggtgga aaaaaatgtg aatgaaggat cccactgaat tgaattgggt
   153661 ccatgaatct aagaaatggt gagaattctt gatctctctc aatatctctc tcaattcgaa
   153721 aatccaggat ttgaattgat gtcctctcat tgattcctcc taaattgcat tgatttatcc
   153781 taaagatttc atttcaattg gaatttggtt attcaccatg tacgaggatc cccgctaagc
   153841 atccatggct gaatggttaa agcgcccaac tcataattgg cgaattcgta ggttcaattc
   153901 ctactggatg cacgccaatg ggaccctcca ataagtctat tggaattggc tctgtatcaa
   153961 tggaatctca tcatccatac ataacgaatt gatgtggtat attcatatca taatatatga
   154021 acagtaagaa ctagcattct tattgagact ataactcata gggaagaaaa tcgatttatg
   154081 gatggaatca aatatgcagt atttacagac aaaagtattc ggttattggg gaaaaatcaa
   154141 tatacttcta atgtcgaatc aggatcaact aggacagaaa taaagcattg ggtcgaactc
   154201 ttctttggtg tcaaggtaat agctatgaat agtcatcgac ttccgggaaa gagtagaaga
   154261 atgggaccta ttatgggaca tacaatgcat tacagacgta tgatcattac gcttcaaccg
   154321 ggttattcta ttccacctct tagaaagaaa agaacttaaa taaaaatact taatagcatg
   154381 gcgatacatt tatacaaaac ttctaccccg agcacacgca atggaaccgt agacagtcaa
   154441 gtgaaatcca atccacgaaa taatttgatc tatggacagc atcattgtgg taaaggtcgt
   154501 aatgccagag gaatcattac cgcaaggcat agagggggag gtcataagcg tctataccgt
   154561 aaaatcgatt ttcgacggaa tgaaaaagac atatatggta gaatcgtaac catagaatac
   154621 gaccctaatc gaaatgcata catttgtctc atacactatg gggatggtga gaagagatat
   154681 attttacatc ccagaggggc tataattgga gataccattg tttctggtac agaagttcct
   154741 ataaaaatgg gaaatgccct acctttgagt gcggtttgaa ctattgattt acgtaattgg
   154801 aaataaccaa ttaggtttac gacgaaacct agaaatcgat cactgatcca atttgagtac
   154861 ctctgcagga tagacctcaa cagaaaactg aagagtaacg gcagcaagtg attgagttca
   154921 gtagttcctc atataaaatt attgactcta gagatatagt aatatggaga agacaaaatt
   154981 gtttcaagca ccgacagaac cggaagcgcc ccttctttca aagagaggag gacgggttat
   155041 tcacatttca tttgatggtc agaggcgaat tgaaagttaa gcagtgggaa ttctaaagat
   155101 tccccggggg aaaaatagag atgtctccta cgttacccat aatatgtgga agtatcgacg
   155161 taatttcata gagtcattcg gtctgaatgc tacatgaaga acataagcca gatgacggaa
   155221 cgggaagacc caggatgtag aagatcataa catgagtgat tcggcagatt tggattcata
   155281 tatatatcca cccatgtggt acttcattct acgatatata taagatccat ctgtatagat
   155341 atcatcatct acatccagaa agccgtatgc tttggaagaa gcttgtacag tttgggaagg
   155401 ggttttgatt gatcaaaaga agaatctact tcaaccgata tgcccttagg cacggccata
   155461 cataacatag aaatcacact tggaaagggt ggacaattag ctagagcagc gggtgctgta
   155521 gcgaaactga ttgcaaaaga ggggaaatcg gccacattaa aattaccttc tggggaggtc
   155581 cgtttgatat ccaaaaactg ctcagcaaca gtcggacaag tggggaatgt tggggtgaac
   155641 cagaaaagtt tgggtagagc cggatctaag cgttggctag gtaagcgtcc tgtagtaaga
   155701 ggagtagtta tgaaccctgt agaccatccc catgggggtg gtgaagggag agccccaatt
   155761 ggtagaaaaa aacccacaac cccttggggt tatcctgcac ttggaagaag aagtagaaaa
   155821 aggaataaat atagtgataa tttgattctt cgtcgccgta gtaaatagga gagaaaatcg
   155881 aattaaattc ttcgttttta caaaaaaaaa aaaaatagga gtaagcttgt gacacgttca
   155941 ctaaaaaaaa atgggcgaac gacgggaatt gaacccgcgc atggtggatt cacaatccac
   156001 tgccttgatc cataggagta ag
//
