# Supplementary material for: Plastid genomics of Nicotiana (Solanaceae): insights into molecular evolution, positive selection and the origin of the maternal genome of Aztec tobacco (Nicotiana rustica)
Source: PeerJ. 2020 Jul 23;8:e9552. doi: 10.7717/peerj.9552 (PMC7382938; doi:10.7717/peerj.9552)
Supplement: Supplemental Information 17 [file peerj-08-9552-s017.gb]

LOCUS       Nicotiana_knightiana      155963 bp    DNA     circular UNA 19-JAN-2020
DEFINITION  Nicotiana knightiana chloroplast genome.
ACCESSION   urn.local...g-aexdgsh
VERSION     urn.local...g-aexdgsh
KEYWORDS    .
SOURCE      Nicotiana knightiana
  ORGANISM  Nicotiana knightiana.
FEATURES             Location/Qualifiers
     misc_feature    57..86682
                     /note="Geneious type: LSC"
                     /standard_name="LSC"
     tRNA            complement(62..136)
                     /note="Geneious type: trna"
                     /gene="trnH"
                     /locus_tag="NisyCt001"
                     /product="tRNA-His"
                     /db_xref="GeneID:3735183"
                     /standard_name="trnH tRNA"
     gene            complement(62..136)
                     /gene="trnH"
                     /locus_tag="NisyCt001"
                     /db_xref="GeneID:3735183"
                     /standard_name="trnH gene"
     CDS             complement(569..1630)
                     /gene="psbA"
                     /locus_tag="NisyCp002"
                     /codon_start=1
                     /transl_table=11
                     /product="photosystem II protein D1"
                     /protein_id="YP_358651.1"
                     /db_xref="GeneID:3735101"
                     /standard_name="psbA CDS"
     gene            complement(569..1630)
                     /gene="psbA"
                     /locus_tag="NisyCp002"
                     /db_xref="GeneID:3735101"
                     /standard_name="psbA gene"
     tRNA            join(complement(4401..4437),complement(1845..1879))
                     /gene="trnK"
                     /locus_tag="NisyCt002"
                     /product="tRNA-Lys"
                     /db_xref="GeneID:3735136"
                     /standard_name="trnK tRNA"
     exon            complement(1845..1879)
                     /gene="trnK"
                     /standard_name="trnK exon"
     gene            complement(1845..4437)
                     /gene="trnK"
                     /locus_tag="NisyCt002"
                     /db_xref="GeneID:3735136"
                     /standard_name="trnK gene"
     intron          complement(1880..4400)
                     /gene="trnK"
                     /locus_tag="CK881_pgt002"
                     /standard_name="trnK intron"
     CDS             complement(2164..3693)
                     /note="Geneious type: cds"
                     /gene="matK"
                     /locus_tag="NisyCp004"
                     /codon_start=1
                     /transl_table=11
                     /product="maturase K"
                     /protein_id="YP_358652.1"
                     /db_xref="GeneID:3735057"
                     /standard_name="matK CDS"
     gene            complement(2164..3693)
                     /gene="matK"
                     /locus_tag="NisyCp004"
                     /db_xref="GeneID:3735057"
                     /standard_name="matK gene"
     exon            complement(4401..4437)
                     /gene="trnK"
                     /locus_tag="CK881_pgt002"
                     /standard_name="trnK exon"
     exon            complement(5139..5356)
                     /gene="rps16"
                     /standard_name="rps16 exon"
     CDS             join(complement(6216..6255),complement(5139..5356))
                     /gene="rps16"
                     /locus_tag="NisyCp005"
                     /codon_start=1
                     /transl_table=11
                     /product="ribosomal protein S16"
                     /protein_id="YP_358653.1"
                     /db_xref="GeneID:3735192"
                     /standard_name="rps16 CDS"
     gene            complement(5139..6255)
                     /gene="rps16"
                     /locus_tag="NisyCp005"
                     /db_xref="GeneID:3735192"
                     /standard_name="rps16 gene"
     intron          complement(5357..6215)
                     /gene="rps16"
                     /standard_name="rps16 intron"
     exon            complement(6216..6255)
                     /gene="rps16"
                     /standard_name="rps16 exon"
     tRNA            complement(7448..7519)
                     /note="Geneious type: trna"
                     /gene="trnQ"
                     /locus_tag="NisyCt003"
                     /product="tRNA-Gln"
                     /db_xref="GeneID:3735146"
                     /standard_name="trnQ tRNA"
     gene            complement(7448..7519)
                     /gene="trnQ"
                     /locus_tag="NisyCt003"
                     /db_xref="GeneID:3735146"
                     /standard_name="trnQ gene"
     CDS             7865..8050
                     /note="Geneious type: cds"
                     /gene="psbK"
                     /locus_tag="NisyCp006"
                     /note="ORF98; PSII K protein"
                     /codon_start=1
                     /transl_table=11
                     /product="photosystem II protein K"
                     /protein_id="YP_358654.1"
                     /db_xref="GeneID:3735110"
                     /standard_name="psbK CDS"
     gene            7865..8050
                     /gene="psbK"
                     /locus_tag="NisyCp006"
                     /db_xref="GeneID:3735110"
                     /standard_name="psbK gene"
     CDS             8428..8538
                     /note="Geneious type: cds"
                     /gene="psbI"
                     /locus_tag="NisyCp007"
                     /codon_start=1
                     /transl_table=11
                     /product="photosystem II protein I"
                     /protein_id="YP_358655.1"
                     /db_xref="GeneID:3735108"
                     /standard_name="psbI CDS"
     gene            8428..8538
                     /gene="psbI"
                     /locus_tag="NisyCp007"
                     /db_xref="GeneID:3735108"
                     /standard_name="psbI gene"
     tRNA            complement(8662..8749)
                     /note="Geneious type: trna"
                     /gene="trnS"
                     /locus_tag="NisyCt004"
                     /product="tRNA-Ser"
                     /db_xref="GeneID:3735151"
                     /standard_name="trnS tRNA"
     gene            complement(8662..8749)
                     /gene="trnS"
                     /locus_tag="NisyCt004"
                     /db_xref="GeneID:3735151"
                     /standard_name="trnS gene"
     tRNA            join(9535..9557,10250..10297)
                     /gene="trnG"
                     /locus_tag="NisyCt005"
                     /product="tRNA-Gly"
                     /db_xref="GeneID:3735181"
                     /standard_name="trnG tRNA"
     exon            9535..9557
                     /gene="trnG"
                     /locus_tag="CK881_pgt005"
                     /standard_name="trnG exon"
     gene            9535..10297
                     /gene="trnG"
                     /locus_tag="NisyCt005"
                     /db_xref="GeneID:3735181"
                     /standard_name="trnG gene"
     intron          9558..10249
                     /gene="trnG"
                     /standard_name="trnG intron"
     exon            10250..10297
                     /gene="trnG"
                     /standard_name="trnG exon"
     tRNA            10467..10538
                     /note="Geneious type: trna"
                     /gene="trnR"
                     /locus_tag="NisyCt006"
                     /product="tRNA-Arg"
                     /db_xref="GeneID:3735147"
                     /standard_name="trnR tRNA"
     gene            10467..10538
                     /gene="trnR"
                     /locus_tag="NisyCt006"
                     /db_xref="GeneID:3735147"
                     /standard_name="trnR gene"
     CDS             complement(10662..12185)
                     /note="Geneious type: cds"
                     /gene="atpA"
                     /locus_tag="NisyCp010"
                     /note="ATP synthase CF1 alpha chain; ATPase alpha subunit"
                     /codon_start=1
                     /transl_table=11
                     /product="ATP synthase CF1 alpha subunit"
                     /protein_id="YP_358657.1"
                     /db_xref="GeneID:3735049"
                     /standard_name="atpA CDS"
     gene            complement(10662..12185)
                     /gene="atpA"
                     /locus_tag="NisyCp010"
                     /db_xref="GeneID:3735049"
                     /standard_name="atpA gene"
     exon            complement(12240..12649)
                     /gene="atpF"
                     /standard_name="atpF exon"
     CDS             join(complement(13343..13487),complement(12240..12649))
                     /gene="atpF"
                     /locus_tag="NisyCp011"
                     /note="ATPase subunit I"
                     /codon_start=1
                     /transl_table=11
                     /product="ATP synthase CF0 B subunit"
                     /protein_id="YP_358658.1"
                     /db_xref="GeneID:3735052"
                     /standard_name="atpF CDS"
     gene            complement(<12240..13487)
                     /gene="atpF"
                     /locus_tag="NisyCp011"
                     /db_xref="GeneID:3735052"
                     /standard_name="atpF gene"
     intron          complement(12650..13342)
                     /gene="atpF"
                     /standard_name="atpF intron"
     exon            complement(13343..13487)
                     /gene="atpF"
                     /standard_name="atpF exon"
     CDS             complement(13889..14134)
                     /note="Geneious type: cds"
                     /gene="atpH"
                     /locus_tag="NisyCp012"
                     /note="ATP synthase CF0 C chain; ATPase III subunit"
                     /codon_start=1
                     /transl_table=11
                     /product="ATP synthase CF0 C subunit"
                     /protein_id="YP_358659.1"
                     /db_xref="GeneID:3735053"
                     /standard_name="atpH CDS"
     gene            complement(13889..14134)
                     /gene="atpH"
                     /locus_tag="NisyCp012"
                     /db_xref="GeneID:3735053"
                     /standard_name="atpH gene"
     CDS             complement(15295..16038)
                     /note="Geneious type: cds"
                     /gene="atpI"
                     /locus_tag="NisyCp013"
                     /note="ATP synthase CF0 A chain; ATPase IV subunit"
                     /codon_start=1
                     /transl_table=11
                     /product="ATP synthase CF0 A subunit"
                     /protein_id="YP_358660.1"
                     /db_xref="GeneID:3735054"
                     /standard_name="atpI CDS"
     gene            complement(15295..16038)
                     /gene="atpI"
                     /locus_tag="NisyCp013"
                     /db_xref="GeneID:3735054"
                     /standard_name="atpI gene"
     CDS             complement(16265..16975)
                     /note="Geneious type: cds"
                     /gene="rps2"
                     /locus_tag="NisyCp014"
                     /note="30S ribosomal protein S2"
                     /codon_start=1
                     /transl_table=11
                     /product="ribosomal protein S2"
                     /protein_id="YP_358661.1"
                     /db_xref="GeneID:3735195"
                     /standard_name="rps2 CDS"
     gene            complement(16265..16975)
                     /gene="rps2"
                     /locus_tag="NisyCp014"
                     /db_xref="GeneID:3735195"
                     /standard_name="rps2 gene"
     CDS             complement(17205..21371)
                     /note="Geneious type: cds"
                     /gene="rpoC2"
                     /locus_tag="NisyCp015"
                     /note="RNA polymerase beta'' chain; one of four subunits
                     of the minimal PEP RNA polymerase catalytic core"
                     /codon_start=1
                     /transl_table=11
                     /product="RNA polymerase beta'' subunit"
                     /protein_id="YP_358662.2"
                     /db_xref="GeneID:3735092"
                     /standard_name="rpoC2 CDS"
     gene            complement(17205..21371)
                     /gene="rpoC2"
                     /locus_tag="NisyCp015"
                     /db_xref="GeneID:3735092"
                     /standard_name="rpoC2 gene"
     exon            complement(21530..23143)
                     /gene="rpoC1"
                     /standard_name="rpoC1 exon"
     CDS             join(complement(23881..24333),complement(21530..23143))
                     /gene="rpoC1"
                     /locus_tag="NisyCp016"
                     /note="RNA polymerase beta' chain"
                     /codon_start=1
                     /transl_table=11
                     /product="RNA polymerase beta' subunit"
                     /protein_id="YP_358663.1"
                     /db_xref="GeneID:3735091"
                     /standard_name="rpoC1 CDS"
     gene            complement(21530..24333)
                     /gene="rpoC1"
                     /locus_tag="NisyCp016"
                     /db_xref="GeneID:3735091"
                     /standard_name="rpoC1 gene"
     intron          complement(23144..23880)
                     /gene="rpoC1"
                     /standard_name="rpoC1 intron"
     exon            complement(23881..24333)
                     /gene="rpoC1"
                     /locus_tag="CK881_pgp078"
                     /standard_name="rpoC1 exon"
     CDS             complement(24339..27551)
                     /note="Geneious type: cds"
                     /gene="rpoB"
                     /locus_tag="NisyCp017"
                     /note="RNA polymerase beta chain; one of four subunits of
                     the minimal PEP RNA polymerase catalytic core"
                     /codon_start=1
                     /transl_table=11
                     /product="RNA polymerase beta subunit"
                     /protein_id="YP_358664.1"
                     /db_xref="GeneID:3735090"
                     /standard_name="rpoB CDS"
     gene            complement(24339..27551)
                     /gene="rpoB"
                     /locus_tag="NisyCp017"
                     /db_xref="GeneID:3735090"
                     /standard_name="rpoB gene"
     tRNA            28845..28916
                     /note="Geneious type: trna"
                     /gene="trnC"
                     /locus_tag="NisyCt007"
                     /product="tRNA-Cys"
                     /db_xref="GeneID:3735175"
                     /standard_name="trnC tRNA"
     gene            28845..28916
                     /gene="trnC"
                     /locus_tag="NisyCt007"
                     /db_xref="GeneID:3735175"
                     /standard_name="trnC gene"
     CDS             29588..29677
                     /note="Geneious type: cds"
                     /gene="petN"
                     /locus_tag="NisyCp019"
                     /gene_synonym="ycf6"
                     /note="cytochrome b6/f complex subunit N"
                     /codon_start=1
                     /transl_table=11
                     /product="cytochrome b6/f complex subunit VIII"
                     /protein_id="YP_358666.1"
                     /db_xref="GeneID:3735075"
                     /standard_name="petN CDS"
     gene            29588..29677
                     /gene="petN"
                     /locus_tag="NisyCp019"
                     /gene_synonym="ycf6"
                     /db_xref="GeneID:3735075"
                     /standard_name="petN gene"
     CDS             complement(30799..30903)
                     /note="Geneious type: cds"
                     /gene="psbM"
                     /locus_tag="NisyCp020"
                     /codon_start=1
                     /transl_table=11
                     /product="photosystem II protein M"
                     /protein_id="YP_358667.1"
                     /db_xref="GeneID:3735112"
                     /standard_name="psbM CDS"
     gene            complement(30799..30903)
                     /gene="psbM"
                     /locus_tag="NisyCp020"
                     /db_xref="GeneID:3735112"
                     /standard_name="psbM gene"
     tRNA            complement(31973..32046)
                     /note="Geneious type: trna"
                     /gene="trnD"
                     /locus_tag="NisyCt008"
                     /product="tRNA-Asp"
                     /db_xref="GeneID:3735176"
                     /standard_name="trnD tRNA"
     gene            complement(31973..32046)
                     /gene="trnD"
                     /locus_tag="NisyCt008"
                     /db_xref="GeneID:3735176"
                     /standard_name="trnD gene"
     tRNA            complement(32155..32238)
                     /note="Geneious type: trna"
                     /gene="trnY"
                     /locus_tag="NisyCt009"
                     /product="tRNA-Tyr"
                     /db_xref="GeneID:3735121"
                     /standard_name="trnY tRNA"
     gene            complement(32155..32238)
                     /gene="trnY"
                     /locus_tag="NisyCt009"
                     /db_xref="GeneID:3735121"
                     /standard_name="trnY gene"
     tRNA            complement(32298..32370)
                     /note="Geneious type: trna"
                     /gene="trnE"
                     /locus_tag="NisyCt010"
                     /product="tRNA-Glu"
                     /db_xref="GeneID:3735177"
                     /standard_name="trnE tRNA"
     gene            complement(32298..32370)
                     /gene="trnE"
                     /locus_tag="NisyCt010"
                     /db_xref="GeneID:3735177"
                     /standard_name="trnE gene"
     tRNA            33211..33282
                     /note="Geneious type: trna"
                     /gene="trnT"
                     /locus_tag="NisyCt011"
                     /product="tRNA-Thr"
                     /db_xref="GeneID:3735153"
                     /standard_name="trnT tRNA"
     gene            33211..33282
                     /gene="trnT"
                     /locus_tag="NisyCt011"
                     /db_xref="GeneID:3735153"
                     /standard_name="trnT gene"
     CDS             34489..35550
                     /note="Geneious type: cds"
                     /gene="psbD"
                     /locus_tag="NisyCp021"
                     /codon_start=1
                     /transl_table=11
                     /product="photosystem II protein D2"
                     /protein_id="YP_358668.1"
                     /db_xref="GeneID:3735104"
                     /standard_name="psbD CDS"
     gene            34489..35550
                     /gene="psbD"
                     /locus_tag="NisyCp021"
                     /db_xref="GeneID:3735104"
                     /standard_name="psbD gene"
     CDS             35534..36919
                     /note="Geneious type: cds"
                     /gene="psbC"
                     /locus_tag="NisyCp022"
                     /note="CP43; PSII 43 kDa protein"
                     /codon_start=1
                     /transl_table=11
                     /product="photosystem II 44 kDa protein"
                     /protein_id="YP_358669.1"
                     /db_xref="GeneID:3735103"
                     /standard_name="psbC CDS"
     gene            35534..36919
                     /gene="psbC"
                     /locus_tag="NisyCp022"
                     /db_xref="GeneID:3735103"
                     /standard_name="psbC gene"
     tRNA            complement(37158..37249)
                     /note="Geneious type: trna"
                     /gene="trnS"
                     /locus_tag="NisyCt012"
                     /product="tRNA-Ser"
                     /db_xref="GeneID:3735152"
                     /standard_name="trnS tRNA"
     gene            complement(37158..37249)
                     /gene="trnS"
                     /locus_tag="NisyCt012"
                     /db_xref="GeneID:3735152"
                     /standard_name="trnS gene"
     CDS             37608..37796
                     /note="Geneious type: cds"
                     /gene="psbZ"
                     /locus_tag="NisyCp024"
                     /note="YCF9; photosystem II reaction center Z protein"
                     /codon_start=1
                     /transl_table=11
                     /product="photosystem II protein Z"
                     /protein_id="YP_358671.1"
                     /db_xref="GeneID:3735115"
                     /standard_name="psbZ CDS"
     gene            37608..37796
                     /gene="psbZ"
                     /locus_tag="NisyCp024"
                     /db_xref="GeneID:3735115"
                     /standard_name="psbZ gene"
     tRNA            38072..38142
                     /note="Geneious type: trna"
                     /gene="trnG"
                     /locus_tag="NisyCt013"
                     /product="tRNA-Gly"
                     /db_xref="GeneID:3735182"
                     /standard_name="trnG tRNA"
     gene            38072..38142
                     /gene="trnG"
                     /locus_tag="NisyCt013"
                     /db_xref="GeneID:3735182"
                     /standard_name="trnG gene"
     tRNA            complement(38359..38432)
                     /note="Geneious type: trna"
                     /gene="trnfM"
                     /locus_tag="NisyCt014"
                     /product="tRNA-Met"
                     /note="fMet"
                     /db_xref="GeneID:3735179"
                     /standard_name="trnfM tRNA"
     gene            complement(38359..38432)
                     /gene="trnfM"
                     /locus_tag="NisyCt014"
                     /db_xref="GeneID:3735179"
                     /standard_name="trnfM gene"
     CDS             complement(38582..38884)
                     /note="Geneious type: cds"
                     /gene="rps14"
                     /locus_tag="NisyCp025"
                     /note="30S ribosomal protein S14"
                     /codon_start=1
                     /transl_table=11
                     /product="ribosomal protein S14"
                     /protein_id="YP_358672.1"
                     /db_xref="GeneID:3735095"
                     /standard_name="rps14 CDS"
     gene            complement(38582..38884)
                     /gene="rps14"
                     /locus_tag="NisyCp025"
                     /db_xref="GeneID:3735095"
                     /standard_name="rps14 gene"
     CDS             complement(39006..41210)
                     /note="Geneious type: cds"
                     /gene="psaB"
                     /locus_tag="NisyCp026"
                     /note="PSI P700 apoprotein A2; PsaB"
                     /codon_start=1
                     /transl_table=11
                     /product="photosystem I P700 chlorophyll a apoprotein A2"
                     /protein_id="YP_358673.1"
                     /db_xref="GeneID:3735097"
                     /standard_name="psaB CDS"
     gene            complement(39006..41210)
                     /gene="psaB"
                     /locus_tag="NisyCp026"
                     /db_xref="GeneID:3735097"
                     /standard_name="psaB gene"
     CDS             complement(41236..43488)
                     /note="Geneious type: cds"
                     /gene="psaA"
                     /locus_tag="NisyCp027"
                     /note="PSI P700 apoprotein A1; PsaA"
                     /codon_start=1
                     /transl_table=11
                     /product="photosystem I P700 chlorophyll a apoprotein A1"
                     /protein_id="YP_358674.1"
                     /db_xref="GeneID:3735096"
                     /standard_name="psaA CDS"
     gene            complement(41236..43488)
                     /gene="psaA"
                     /locus_tag="NisyCp027"
                     /db_xref="GeneID:3735096"
                     /standard_name="psaA gene"
     exon            complement(44248..44400)
                     /gene="ycf3"
                     /standard_name="ycf3 exon"
     CDS             join(complement(46145..46268),complement(45176..45405),
                     complement(44248..44400))
                     /gene="ycf3"
                     /locus_tag="NisyCp028"
                     /note="intron conteining ORF168"
                     /codon_start=1
                     /transl_table=11
                     /product="photosystem I assembly protein Ycf3"
                     /protein_id="YP_358675.1"
                     /db_xref="GeneID:3735128"
                     /standard_name="ycf3 CDS"
     gene            complement(44248..46268)
                     /gene="ycf3"
                     /locus_tag="NisyCp028"
                     /db_xref="GeneID:3735128"
                     /standard_name="ycf3 gene"
     intron          complement(44401..45175)
                     /gene="ycf3"
                     /standard_name="ycf3 intron"
     exon            complement(45176..45405)
                     /gene="ycf3"
                     /standard_name="ycf3 exon"
     intron          complement(45406..46144)
                     /gene="ycf3"
                     /standard_name="ycf3 intron"
     exon            complement(46145..46268)
                     /gene="ycf3"
                     /standard_name="ycf3 exon"
     tRNA            47116..47202
                     /note="Geneious type: trna"
                     /gene="trnS"
                     /locus_tag="NisyCt015"
                     /product="tRNA-Ser"
                     /db_xref="GeneID:3735150"
                     /standard_name="trnS tRNA"
     gene            47116..47202
                     /gene="trnS"
                     /locus_tag="NisyCt015"
                     /db_xref="GeneID:3735150"
                     /standard_name="trnS gene"
     CDS             complement(47533..48138)
                     /note="Geneious type: cds"
                     /gene="rps4"
                     /locus_tag="NisyCp030"
                     /codon_start=1
                     /transl_table=11
                     /product="ribosomal protein S4"
                     /protein_id="YP_358677.1"
                     /db_xref="GeneID:3735197"
                     /standard_name="rps4 CDS"
     gene            complement(47533..48138)
                     /gene="rps4"
                     /locus_tag="NisyCp030"
                     /db_xref="GeneID:3735197"
                     /standard_name="rps4 gene"
     tRNA            complement(48526..48598)
                     /note="Geneious type: trna"
                     /gene="trnT"
                     /locus_tag="NisyCt016"
                     /product="tRNA-Thr"
                     /db_xref="GeneID:3735154"
                     /standard_name="trnT tRNA"
     gene            complement(48526..48598)
                     /gene="trnT"
                     /locus_tag="NisyCt016"
                     /db_xref="GeneID:3735154"
                     /standard_name="trnT gene"
     tRNA            join(49309..49343,49842..49891)
                     /gene="trnL"
                     /locus_tag="NisyCt017"
                     /product="tRNA-Leu"
                     /db_xref="GeneID:3735138"
                     /standard_name="trnL tRNA"
     exon            49309..49343
                     /gene="trnL-UAA"
                     /standard_name="trnL-UAA exon"
     gene            49309..49891
                     /gene="trnL"
                     /locus_tag="NisyCt017"
                     /db_xref="GeneID:3735138"
                     /standard_name="trnL gene"
     intron          49344..49841
                     /gene="trnL-UAA"
                     /standard_name="trnL-UAA intron"
     exon            49842..49890
                     /gene="trnL-UAA"
                     /standard_name="trnL-UAA exon"
     tRNA            50238..50310
                     /note="Geneious type: trna"
                     /gene="trnF"
                     /locus_tag="NisyCt018"
                     /product="tRNA-Phe"
                     /db_xref="GeneID:3735178"
                     /standard_name="trnF tRNA"
     gene            50238..50310
                     /gene="trnF"
                     /locus_tag="NisyCt018"
                     /db_xref="GeneID:3735178"
                     /standard_name="trnF gene"
     CDS             complement(50987..51463)
                     /note="Geneious type: cds"
                     /gene="ndhJ"
                     /locus_tag="NisyCp033"
                     /note="NADH dehydrogenase 30 kDa subunit"
                     /codon_start=1
                     /transl_table=11
                     /product="NADH dehydrogenase subunit J"
                     /protein_id="YP_358679.1"
                     /db_xref="GeneID:3735068"
                     /standard_name="ndhJ CDS"
     gene            complement(50987..51463)
                     /gene="ndhJ"
                     /locus_tag="NisyCp033"
                     /db_xref="GeneID:3735068"
                     /standard_name="ndhJ gene"
     CDS             complement(51569..52312)
                     /note="Geneious type: cds"
                     /gene="ndhK"
                     /locus_tag="NisyCp034"
                     /note="NADH dehydrogenase 27 kDa subunit"
                     /codon_start=1
                     /transl_table=11
                     /product="NADH dehydrogenase subunit K"
                     /protein_id="YP_358680.2"
                     /db_xref="GeneID:3735069"
                     /standard_name="ndhK CDS"
     gene            complement(51569..52312)
                     /gene="ndhK"
                     /locus_tag="NisyCp034"
                     /db_xref="GeneID:3735069"
                     /standard_name="ndhK gene"
     CDS             complement(52303..52665)
                     /note="Geneious type: cds"
                     /gene="ndhC"
                     /locus_tag="NisyCp035"
                     /gene_synonym="ndh3"
                     /codon_start=1
                     /transl_table=11
                     /product="NADH dehydrogenase subunit 3"
                     /protein_id="YP_358681.1"
                     /db_xref="GeneID:3735061"
                     /standard_name="ndhC CDS"
     gene            complement(52303..52665)
                     /gene="ndhC"
                     /locus_tag="NisyCp035"
                     /gene_synonym="ndh3"
                     /db_xref="GeneID:3735061"
                     /standard_name="ndhC gene"
     tRNA            join(complement(54374..54411),complement(53768..53802))
                     /gene="trnV"
                     /locus_tag="NisyCt019"
                     /product="tRNA-Val"
                     /db_xref="GeneID:3735118"
                     /standard_name="trnV tRNA"
     exon            complement(53768..53802)
                     /gene="trnV-UAC"
                     /standard_name="trnV-UAC exon"
     gene            complement(53768..54411)
                     /gene="trnV"
                     /locus_tag="NisyCt019"
                     /db_xref="GeneID:3735118"
                     /standard_name="trnV gene"
     intron          complement(53803..54373)
                     /gene="trnV-UAC"
                     /standard_name="trnV-UAC intron"
     exon            complement(54374..54411)
                     /gene="trnV-UAC"
                     /standard_name="trnV-UAC exon"
     tRNA            54602..54674
                     /note="Geneious type: trna"
                     /gene="trnM"
                     /locus_tag="NisyCt020"
                     /product="tRNA-Met"
                     /db_xref="GeneID:3735142"
                     /standard_name="trnM tRNA"
     gene            54602..54674
                     /gene="trnM"
                     /locus_tag="NisyCt020"
                     /db_xref="GeneID:3735142"
                     /standard_name="trnM gene"
     CDS             complement(54896..55297)
                     /note="Geneious type: cds"
                     /gene="atpE"
                     /locus_tag="NisyCp037"
                     /note="ATP synthase epsilon chain"
                     /codon_start=1
                     /transl_table=11
                     /product="ATP synthase CF1 epsilon subunit"
                     /protein_id="YP_358682.1"
                     /db_xref="GeneID:3735051"
                     /standard_name="atpE CDS"
     gene            complement(54896..55297)
                     /gene="atpE"
                     /locus_tag="NisyCp037"
                     /db_xref="GeneID:3735051"
                     /standard_name="atpE gene"
     CDS             complement(55294..56790)
                     /note="Geneious type: cds"
                     /gene="atpB"
                     /locus_tag="NisyCp038"
                     /note="ATPase beta chain"
                     /codon_start=1
                     /transl_table=11
                     /product="ATP synthase CF1 beta subunit"
                     /protein_id="YP_358683.1"
                     /db_xref="GeneID:3735050"
                     /standard_name="atpB CDS"
     gene            complement(55294..56790)
                     /gene="atpB"
                     /locus_tag="NisyCp038"
                     /db_xref="GeneID:3735050"
                     /standard_name="atpB gene"
     CDS             57607..59040
                     /note="Geneious type: cds"
                     /gene="rbcL"
                     /locus_tag="NisyCp039"
                     /note="RuBisCO large subunit"
                     /codon_start=1
                     /transl_table=11
                     /product="ribulose-1,5-bisphosphate carboxylase/oxygenase
                     large subunit"
                     /protein_id="YP_358684.1"
                     /db_xref="GeneID:3735077"
                     /standard_name="rbcL CDS"
     gene            57607..59040
                     /gene="rbcL"
                     /locus_tag="NisyCp039"
                     /db_xref="GeneID:3735077"
                     /standard_name="rbcL gene"
     CDS             59817..61361
                     /note="Geneious type: cds"
                     /gene="accD"
                     /locus_tag="NisyCp040"
                     /codon_start=1
                     /transl_table=11
                     /product="acetyl-CoA carboxylase beta subunit"
                     /protein_id="YP_358685.1"
                     /db_xref="GeneID:3735048"
                     /standard_name="accD CDS"
     gene            59817..61361
                     /gene="accD"
                     /locus_tag="NisyCp040"
                     /db_xref="GeneID:3735048"
                     /standard_name="accD gene"
     CDS             62107..62217
                     /note="Geneious type: cds"
                     /gene="psaI"
                     /locus_tag="NisyCp042"
                     /codon_start=1
                     /transl_table=11
                     /product="photosystem I subunit VIII"
                     /protein_id="YP_358687.1"
                     /db_xref="GeneID:3735099"
                     /standard_name="psaI CDS"
     gene            62107..62217
                     /gene="psaI"
                     /locus_tag="NisyCp042"
                     /db_xref="GeneID:3735099"
                     /standard_name="psaI gene"
     CDS             62663..63217
                     /note="Geneious type: cds"
                     /gene="ycf4"
                     /locus_tag="NisyCp043"
                     /note="ORF184"
                     /codon_start=1
                     /transl_table=11
                     /product="photosystem I assembly protein Ycf4"
                     /protein_id="YP_358688.1"
                     /db_xref="GeneID:3735129"
                     /standard_name="ycf4 CDS"
     gene            62663..63217
                     /gene="ycf4"
                     /locus_tag="NisyCp043"
                     /db_xref="GeneID:3735129"
                     /standard_name="ycf4 gene"
     CDS             63440..64129
                     /note="Geneious type: cds"
                     /gene="cemA"
                     /locus_tag="NisyCp044"
                     /gene_synonym="ycf10"
                     /note="ORF229; heme-binding protein"
                     /codon_start=1
                     /transl_table=11
                     /product="envelope membrane protein"
                     /protein_id="YP_358689.1"
                     /db_xref="GeneID:3735123"
                     /standard_name="cemA CDS"
     gene            63440..64129
                     /gene="cemA"
                     /locus_tag="NisyCp044"
                     /gene_synonym="ycf10"
                     /db_xref="GeneID:3735123"
                     /standard_name="cemA gene"
     CDS             64360..65322
                     /note="Geneious type: cds"
                     /gene="petA"
                     /locus_tag="NisyCp045"
                     /note="apocytochrome f precursor; component of cytochrome
                     b6/f complex"
                     /codon_start=1
                     /transl_table=11
                     /product="cytochrome f"
                     /protein_id="YP_358690.1"
                     /db_xref="GeneID:3735070"
                     /standard_name="petA CDS"
     gene            64360..65322
                     /gene="petA"
                     /locus_tag="NisyCp045"
                     /db_xref="GeneID:3735070"
                     /standard_name="petA gene"
     CDS             complement(66381..66503)
                     /note="Geneious type: cds"
                     /gene="psbJ"
                     /locus_tag="NisyCp047"
                     /note="photosystem II reaction center subunit X"
                     /codon_start=1
                     /transl_table=11
                     /product="photosystem II protein J"
                     /protein_id="YP_358692.1"
                     /db_xref="GeneID:3735109"
                     /standard_name="psbJ CDS"
     gene            complement(66381..66503)
                     /gene="psbJ"
                     /locus_tag="NisyCp047"
                     /db_xref="GeneID:3735109"
                     /standard_name="psbJ gene"
     CDS             complement(66628..66744)
                     /note="Geneious type: cds"
                     /gene="psbL"
                     /locus_tag="NisyCp048"
                     /exception="RNA editing"
                     /note="PSII reaction center subunit XII"
                     /codon_start=1
                     /transl_table=11
                     /product="photosystem II protein L"
                     /protein_id="YP_358693.1"
                     /db_xref="GeneID:3735111"
                     /standard_name="psbL CDS"
     gene            complement(66628..66744)
                     /gene="psbL"
                     /locus_tag="NisyCp048"
                     /db_xref="GeneID:3735111"
                     /standard_name="psbL gene"
     CDS             complement(66767..66886)
                     /note="Geneious type: cds"
                     /gene="psbF"
                     /locus_tag="NisyCp049"
                     /note="photosystem II reaction center subunit VI"
                     /codon_start=1
                     /transl_table=11
                     /product="photosystem II protein VI"
                     /protein_id="YP_358694.1"
                     /db_xref="GeneID:3735106"
                     /standard_name="psbF CDS"
     gene            complement(66767..66886)
                     /gene="psbF"
                     /locus_tag="NisyCp049"
                     /db_xref="GeneID:3735106"
                     /standard_name="psbF gene"
     CDS             complement(66896..67147)
                     /note="Geneious type: cds"
                     /gene="psbE"
                     /locus_tag="NisyCp050"
                     /note="cytochrome b559 alpha subunit"
                     /codon_start=1
                     /transl_table=11
                     /product="photosystem II protein V"
                     /protein_id="YP_358695.1"
                     /db_xref="GeneID:3735105"
                     /standard_name="psbE CDS"
     gene            complement(66896..67147)
                     /gene="psbE"
                     /locus_tag="NisyCp050"
                     /db_xref="GeneID:3735105"
                     /standard_name="psbE gene"
     CDS             68310..68405
                     /note="Geneious type: cds"
                     /gene="petL"
                     /locus_tag="NisyCp052"
                     /note="cytochrome b6/f complex 6"
                     /codon_start=1
                     /transl_table=11
                     /product="cytochrome b6/f complex subunit VI"
                     /protein_id="YP_358697.1"
                     /db_xref="GeneID:3735074"
                     /standard_name="petL CDS"
     gene            68310..68405
                     /gene="petL"
                     /locus_tag="NisyCp052"
                     /db_xref="GeneID:3735074"
                     /standard_name="petL gene"
     CDS             68589..68702
                     /note="Geneious type: cds"
                     /gene="petG"
                     /locus_tag="NisyCp053"
                     /note="cytochrome B6-F complex subunit 5; required for
                     theeither the stability or assembly of the cytochrome
                     b6/fcomplex"
                     /codon_start=1
                     /transl_table=11
                     /product="cytochrome b6/f complex subunit V"
                     /protein_id="YP_358698.1"
                     /db_xref="GeneID:3735073"
                     /standard_name="petG CDS"
     gene            68589..68702
                     /gene="petG"
                     /locus_tag="NisyCp053"
                     /db_xref="GeneID:3735073"
                     /standard_name="petG gene"
     tRNA            complement(68834..68907)
                     /note="Geneious type: trna"
                     /gene="trnW"
                     /locus_tag="NisyCt021"
                     /product="tRNA-Trp"
                     /db_xref="GeneID:3735120"
                     /standard_name="trnW tRNA"
     gene            complement(68834..68907)
                     /gene="trnW"
                     /locus_tag="NisyCt021"
                     /db_xref="GeneID:3735120"
                     /standard_name="trnW gene"
     tRNA            complement(69072..69145)
                     /note="Geneious type: trna"
                     /gene="trnP"
                     /locus_tag="NisyCt022"
                     /product="tRNA-Pro"
                     /db_xref="GeneID:3735145"
                     /standard_name="trnP tRNA"
     gene            complement(69072..69145)
                     /gene="trnP"
                     /locus_tag="NisyCt022"
                     /db_xref="GeneID:3735145"
                     /standard_name="trnP gene"
     CDS             69581..69715
                     /note="Geneious type: cds"
                     /gene="psaJ"
                     /locus_tag="NisyCp054"
                     /note="photosystem I protein J"
                     /codon_start=1
                     /transl_table=11
                     /product="photosystem I subunit IX"
                     /protein_id="YP_358699.1"
                     /db_xref="GeneID:3735100"
                     /standard_name="psaJ CDS"
     gene            69581..69715
                     /gene="psaJ"
                     /locus_tag="NisyCp054"
                     /db_xref="GeneID:3735100"
                     /standard_name="psaJ gene"
     CDS             70147..70347
                     /note="Geneious type: cds"
                     /gene="rpl33"
                     /locus_tag="NisyCp055"
                     /note="50S ribosomal protein L33"
                     /codon_start=1
                     /transl_table=11
                     /product="ribosomal protein L33"
                     /protein_id="YP_358700.1"
                     /db_xref="GeneID:3735087"
                     /standard_name="rpl33 CDS"
     gene            70147..70347
                     /gene="rpl33"
                     /locus_tag="NisyCp055"
                     /db_xref="GeneID:3735087"
                     /standard_name="rpl33 gene"
     CDS             70534..70839
                     /note="Geneious type: cds"
                     /gene="rps18"
                     /locus_tag="NisyCp056"
                     /note="30S ribosomal protein S18"
                     /codon_start=1
                     /transl_table=11
                     /product="ribosomal protein S18"
                     /protein_id="YP_358701.1"
                     /db_xref="GeneID:3735193"
                     /standard_name="rps18 CDS"
     gene            70534..70839
                     /gene="rps18"
                     /locus_tag="NisyCp056"
                     /db_xref="GeneID:3735193"
                     /standard_name="rps18 gene"
     CDS             complement(71043..71429)
                     /note="Geneious type: cds"
                     /gene="rpl20"
                     /locus_tag="NisyCp057"
                     /note="50S ribosomal protein L20"
                     /codon_start=1
                     /transl_table=11
                     /product="ribosomal protein L20"
                     /protein_id="YP_358702.1"
                     /db_xref="GeneID:3735082"
                     /standard_name="rpl20 CDS"
     gene            complement(71043..71429)
                     /gene="rpl20"
                     /locus_tag="NisyCp057"
                     /db_xref="GeneID:3735082"
                     /standard_name="rpl20 gene"
     CDS             join(complement(72249..72362),141789..142020,
                     142557..142582)
                     /gene="rps12"
                     /locus_tag="NisyCp058"
                     /trans_splicing
                     /note="trans splicing 5'-rps12 and 3'-rps12 in IRA"
                     /codon_start=1
                     /transl_table=11
                     /product="ribosomal protein S12"
                     /protein_id="YP_358650.1"
                     /db_xref="GI:78102562"
                     /db_xref="GeneID:3735094"
                     /standard_name="rps12 CDS"
     CDS             join(complement(72249..72362),complement(100624..100855),
                     complement(100062..100087))
                     /gene="rps12"
                     /locus_tag="NisyCp001"
                     /trans_splicing
                     /note="trans splicing 5'-rps12 and 3'-rps12 in IRB"
                     /codon_start=1
                     /transl_table=11
                     /product="ribosomal protein S12"
                     /protein_id="YP_358649.1"
                     /db_xref="GeneID:3735160"
                     /standard_name="rps12 CDS"
     gene            join(complement(72249..72362),141789..142582)
                     /gene="rps12"
                     /locus_tag="NisyCp058"
                     /trans_splicing
                     /db_xref="GeneID:3735094"
                     /standard_name="rps12 gene"
     gene            join(complement(72249..72362),complement(100062..100855))
                     /gene="rps12"
                     /locus_tag="NisyCp001"
                     /trans_splicing
                     /db_xref="GeneID:3735160"
                     /standard_name="rps12 gene"
     exon            complement(72501..72728)
                     /gene="clpP"
                     /standard_name="clpP exon"
     CDS             join(complement(74418..74488),complement(73348..73639),
                     complement(72501..72728))
                     /gene="clpP"
                     /locus_tag="NisyCp059"
                     /codon_start=1
                     /transl_table=11
                     /product="ATP-dependent Clp protease proteolytic subunit"
                     /protein_id="YP_358703.1"
                     /db_xref="GeneID:3735056"
                     /standard_name="clpP CDS"
     gene            complement(72501..74488)
                     /standard_name="clpP"
     intron          complement(72729..73347)
                     /gene="clpP"
                     /standard_name="clpP intron"
     exon            complement(73348..73639)
                     /gene="clpP"
                     /standard_name="clpP exon"
     intron          complement(73640..74417)
                     /gene="clpP"
                     /standard_name="clpP intron"
     exon            complement(74418..74488)
                     /gene="clpP"
                     /standard_name="clpP exon"
     CDS             74935..76461
                     /note="Geneious type: cds"
                     /gene="psbB"
                     /locus_tag="NisyCp060"
                     /note="PSII 47 kDa protein; photosystem II P680
                     chlorophyll A apoprotein"
                     /codon_start=1
                     /transl_table=11
                     /product="photosystem II 47 kDa protein"
                     /protein_id="YP_358704.1"
                     /db_xref="GeneID:3735102"
                     /standard_name="psbB CDS"
     gene            74935..76461
                     /gene="psbB"
                     /locus_tag="NisyCp060"
                     /db_xref="GeneID:3735102"
                     /standard_name="psbB gene"
     CDS             76661..76765
                     /note="Geneious type: cds"
                     /gene="psbT"
                     /locus_tag="NisyCp061"
                     /codon_start=1
                     /transl_table=11
                     /product="photosystem II protein T"
                     /protein_id="YP_358705.1"
                     /db_xref="GeneID:3735114"
                     /standard_name="psbT CDS"
     gene            76661..76765
                     /gene="psbT"
                     /locus_tag="NisyCp061"
                     /db_xref="GeneID:3735114"
                     /standard_name="psbT gene"
     CDS             complement(76839..76970)
                     /note="Geneious type: cds"
                     /gene="psbN"
                     /locus_tag="NisyCp062"
                     /note="photosystem II reaction center N protein"
                     /codon_start=1
                     /transl_table=11
                     /product="photosystem II protein N"
                     /protein_id="YP_358706.1"
                     /db_xref="GeneID:3735113"
                     /standard_name="psbN CDS"
     gene            complement(76839..76970)
                     /gene="psbN"
                     /locus_tag="NisyCp062"
                     /db_xref="GeneID:3735113"
                     /standard_name="psbN gene"
     CDS             77082..77303
                     /note="Geneious type: cds"
                     /gene="psbH"
                     /locus_tag="NisyCp063"
                     /note="photosystem II phosphoprotein; photosystem II
                     reaction center protein H"
                     /codon_start=1
                     /transl_table=11
                     /product="photosystem II protein H"
                     /protein_id="YP_358707.1"
                     /db_xref="GeneID:3735107"
                     /standard_name="psbH CDS"
     gene            77082..77303
                     /gene="psbH"
                     /locus_tag="NisyCp063"
                     /db_xref="GeneID:3735107"
                     /standard_name="psbH gene"
     exon            77433..77441
                     /gene="petB"
                     /standard_name="petB exon"
     CDS             join(77433..77441,78192..78833)
                     /standard_name="petB"
     gene            77433..78833
                     /gene="petB"
                     /locus_tag="NisyCp064"
                     /db_xref="GeneID:3735071"
                     /standard_name="petB gene"
     intron          77442..78191
                     /gene="petB"
                     /locus_tag="CK881_pgp038"
                     /standard_name="petB intron"
     exon            78192..78833
                     /gene="petB"
                     /standard_name="petB exon"
     exon            79024..79047
                     /gene="petD"
                     /standard_name="petD exon"
     CDS             join(79024..79047,79772..80248)
                     /standard_name="petD"
     gene            79024..80248
                     /standard_name="petD"
     intron          79048..79771
                     /gene="petD"
                     /standard_name="petD intron"
     exon            79772..80248
                     /gene="petD"
                     /standard_name="petD exon"
     CDS             complement(80428..81441)
                     /note="Geneious type: cds"
                     /gene="rpoA"
                     /locus_tag="NisyCp066"
                     /note="RNA polymerase alpha chain"
                     /codon_start=1
                     /transl_table=11
                     /product="RNA polymerase alpha subunit"
                     /protein_id="YP_358710.1"
                     /db_xref="GeneID:3735089"
                     /standard_name="rpoA CDS"
     gene            complement(80428..81441)
                     /gene="rpoA"
                     /locus_tag="NisyCp066"
                     /db_xref="GeneID:3735089"
                     /standard_name="rpoA gene"
     CDS             complement(81507..81923)
                     /note="Geneious type: cds"
                     /gene="rps11"
                     /locus_tag="NisyCp067"
                     /note="30S ribosomal protein S11"
                     /codon_start=1
                     /transl_table=11
                     /product="ribosomal protein S11"
                     /protein_id="YP_358711.1"
                     /db_xref="GeneID:3735093"
                     /standard_name="rps11 CDS"
     gene            complement(81507..81923)
                     /gene="rps11"
                     /locus_tag="NisyCp067"
                     /db_xref="GeneID:3735093"
                     /standard_name="rps11 gene"
     CDS             complement(82025..82138)
                     /note="Geneious type: cds"
                     /gene="rpl36"
                     /locus_tag="NisyCp068"
                     /gene_synonym="secX"
                     /note="50S ribosomal protein L36"
                     /codon_start=1
                     /transl_table=11
                     /product="ribosomal protein L36"
                     /protein_id="YP_358712.1"
                     /db_xref="GeneID:3735088"
                     /standard_name="rpl36 CDS"
     gene            complement(82025..82138)
                     /gene="rpl36"
                     /locus_tag="NisyCp068"
                     /gene_synonym="secX"
                     /db_xref="GeneID:3735088"
                     /standard_name="rpl36 gene"
     gene            complement(82151..82396)
                     /standard_name="infA"
     CDS             complement(82575..82979)
                     /note="Geneious type: cds"
                     /gene="rps8"
                     /locus_tag="NisyCp070"
                     /note="30S ribosomal protein S8"
                     /codon_start=1
                     /transl_table=11
                     /product="ribosomal protein S8"
                     /protein_id="YP_358713.1"
                     /db_xref="GeneID:3735200"
                     /standard_name="rps8 CDS"
     gene            complement(82575..82979)
                     /gene="rps8"
                     /locus_tag="NisyCp070"
                     /db_xref="GeneID:3735200"
                     /standard_name="rps8 gene"
     CDS             complement(83154..83522)
                     /note="Geneious type: cds"
                     /gene="rpl14"
                     /locus_tag="NisyCp071"
                     /note="50S ribosomal protein L14"
                     /codon_start=1
                     /transl_table=11
                     /product="ribosomal protein L14"
                     /protein_id="YP_358714.1"
                     /db_xref="GeneID:3735078"
                     /standard_name="rpl14 CDS"
     gene            complement(83154..83522)
                     /gene="rpl14"
                     /locus_tag="NisyCp071"
                     /db_xref="GeneID:3735078"
                     /standard_name="rpl14 gene"
     exon            complement(83654..84049)
                     /gene="rpl16"
                     /standard_name="rpl16 exon"
     CDS             join(complement(85070..85081),complement(83654..84049))
                     /standard_name="rpl16"
     gene            complement(83654..85081)
                     /gene="rpl16"
                     /locus_tag="NisyCp072"
                     /db_xref="GeneID:3735079"
                     /standard_name="rpl16 gene"
     intron          complement(84050..85069)
                     /gene="rpl16"
                     /standard_name="rpl16 intron"
     exon            complement(85070..85081)
                     /gene="rpl16"
                     /standard_name="rpl16 exon"
     CDS             complement(85228..85884)
                     /note="Geneious type: cds"
                     /gene="rps3"
                     /locus_tag="NisyCp073"
                     /note="30S ribosomal protein S3"
                     /codon_start=1
                     /transl_table=11
                     /product="ribosomal protein S3"
                     /protein_id="YP_358717.1"
                     /db_xref="GeneID:3735196"
                     /standard_name="rps3 CDS"
     gene            complement(85228..85884)
                     /gene="rps3"
                     /locus_tag="NisyCp073"
                     /db_xref="GeneID:3735196"
                     /standard_name="rps3 gene"
     CDS             complement(85869..86336)
                     /note="Geneious type: cds"
                     /gene="rpl22"
                     /locus_tag="NisyCp074"
                     /codon_start=1
                     /transl_table=11
                     /product="ribosomal protein L22"
                     /protein_id="YP_358718.1"
                     /db_xref="GeneID:3735083"
                     /standard_name="rpl22 CDS"
     gene            complement(85869..86336)
                     /gene="rpl22"
                     /locus_tag="NisyCp074"
                     /db_xref="GeneID:3735083"
                     /standard_name="rpl22 gene"
     CDS             complement(86389..86667)
                     /note="Geneious type: cds"
                     /gene="rps19"
                     /locus_tag="NisyCp075"
                     /note="30S ribosomal protein S19"
                     /codon_start=1
                     /transl_table=11
                     /product="ribosomal protein S19"
                     /protein_id="YP_358719.1"
                     /db_xref="GeneID:3735194"
                     /standard_name="rps19 CDS"
     gene            complement(86389..86667)
                     /gene="rps19"
                     /locus_tag="NisyCp075"
                     /db_xref="GeneID:3735194"
                     /standard_name="rps19 gene"
     misc_feature    86683..112046
                     /note="Geneious type: IR"
                     /standard_name="IRb"
     exon            complement(86742..87175)
                     /gene="rpl2"
                     /standard_name="rpl2 exon"
     CDS             join(complement(87842..88232),complement(86742..87175))
                     /gene="rpl2"
                     /locus_tag="NisyCp076; NisyCp117"
                     /note="50S ribosomal protein L2"
                     /codon_start=1
                     /transl_table=11
                     /product="ribosomal protein L2"
                     /protein_id="YP_358720.1; YP_358758.1"
                     /db_xref="GeneID:3735080; GeneID:3735081"
                     /standard_name="rpl2 CDS"
     gene            complement(86742..88232)
                     /gene="rpl2"
                     /locus_tag="NisyCp117"
                     /db_xref="GeneID:3735080"
                     /standard_name="rpl2 gene"
     intron          complement(87176..87841)
                     /gene="rpl2"
                     /standard_name="rpl2 intron"
     exon            complement(87842..88232)
                     /gene="rpl2"
                     /standard_name="rpl2 exon"
     CDS             complement(88251..88532)
                     /note="Geneious type: cds"
                     /gene="rpl23"
                     /locus_tag="NisyCp077; NisyCp116"
                     /note="50S ribosomal protein L23"
                     /codon_start=1
                     /transl_table=11
                     /product="ribosomal protein L23"
                     /protein_id="YP_358721.1; YP_358757.1"
                     /db_xref="GeneID:3735084; GeneID:3735085"
                     /standard_name="rpl23 CDS"
     gene            complement(88251..88532)
                     /gene="rpl23"
                     /locus_tag="NisyCp077; NisyCp116"
                     /db_xref="GeneID:3735084; GeneID:3735085"
                     /standard_name="rpl23 gene"
     tRNA            complement(88698..88771)
                     /note="Geneious type: trna"
                     /gene="trnI"
                     /locus_tag="NisyCt023; NisyCt037"
                     /product="tRNA-Ile"
                     /note="CAU"
                     /db_xref="GeneID:3735186; GeneID:3735188"
                     /standard_name="trnI tRNA"
     gene            complement(88698..88771)
                     /gene="trnI"
                     /locus_tag="NisyCt023; NisyCt037"
                     /db_xref="GeneID:3735186; GeneID:3735188"
                     /standard_name="trnI gene"
     CDS             88884..95726
                     /note="Geneious type: cds"
                     /gene="ycf2"
                     /locus_tag="NisyCp078; NisyCp115"
                     /note="hypothetical protein RF2"
                     /codon_start=1
                     /transl_table=11
                     /product="Ycf2"
                     /protein_id="YP_358722.1; YP_358756.1"
                     /db_xref="GeneID:3735126; GeneID:3735127"
                     /standard_name="ycf2 CDS"
     gene            88884..95726
                     /gene="ycf2"
                     /locus_tag="NisyCp078; NisyCp115"
                     /db_xref="GeneID:3735126; GeneID:3735127"
                     /standard_name="ycf2 gene"
     gene            95817..96080
                     /standard_name="ycf15"
     tRNA            complement(96429..96509)
                     /note="Geneious type: trna"
                     /gene="trnL"
                     /locus_tag="NisyCt024; NisyCt036"
                     /product="tRNA-Leu"
                     /db_xref="GeneID:3735140; GeneID:3735141"
                     /standard_name="trnL tRNA"
     gene            complement(96429..96509)
                     /gene="trnL"
                     /locus_tag="NisyCt024; NisyCt036"
                     /db_xref="GeneID:3735140; GeneID:3735141"
                     /standard_name="trnL gene"
     exon            complement(97049..97804)
                     /gene="ndhB"
                     /standard_name="ndhB exon"
     CDS             join(complement(98484..99260),complement(97049..97804))
                     /gene="ndhB"
                     /locus_tag="NisyCp083; NisyCp110"
                     /gene_synonym="ndh2"
                     /codon_start=1
                     /transl_table=11
                     /product="NADH dehydrogenase subunit 2"
                     /protein_id="YP_358727.1; YP_358751.1"
                     /db_xref="GeneID:3735059; GeneID:3735060"
                     /standard_name="ndhB CDS"
     gene            complement(97049..99260)
                     /gene="ndhB"
                     /locus_tag="NisyCp110"
                     /gene_synonym="ndh2"
                     /db_xref="GeneID:3735059"
                     /standard_name="ndhB gene"
     intron          complement(97805..98483)
                     /gene="ndhB"
                     /standard_name="ndhB intron"
     exon            complement(98484..99260)
                     /gene="ndhB"
                     /standard_name="ndhB exon"
     CDS             complement(99541..100008)
                     /note="Geneious type: cds"
                     /gene="rps7"
                     /locus_tag="NisyCp084; NisyCp109"
                     /note="30S ribosomal protein S7"
                     /codon_start=1
                     /transl_table=11
                     /product="ribosomal protein S7"
                     /protein_id="YP_358728.1; YP_358750.1"
                     /db_xref="GeneID:3735198; GeneID:3735199"
                     /standard_name="rps7 CDS"
     gene            complement(99541..100008)
                     /gene="rps7"
                     /locus_tag="NisyCp084; NisyCp109"
                     /db_xref="GeneID:3735198; GeneID:3735199"
                     /standard_name="rps7 gene"
     exon            complement(100062..100087)
                     /gene="rps12"
                     /standard_name="rps12 exon"
     intron          complement(100088..100623)
                     /gene="rps12"
                     /locus_tag="CK881_pgp045"
                     /standard_name="rps12 intron"
     exon            complement(100624..100855)
                     /gene="rps12"
                     /standard_name="rps12 exon"
     tRNA            102463..102534
                     /note="Geneious type: trna"
                     /gene="trnV"
                     /locus_tag="NisyCt025; NisyCt035"
                     /product="tRNA-Val"
                     /db_xref="GeneID:3735116; GeneID:3735119"
                     /standard_name="trnV tRNA"
     gene            102463..102534
                     /gene="trnV"
                     /locus_tag="NisyCt025; NisyCt035"
                     /db_xref="GeneID:3735116; GeneID:3735119"
                     /standard_name="trnV gene"
     rRNA            102762..104253
                     /note="Geneious type: rrna"
                     /gene="rrn16"
                     /locus_tag="NisyCr001; NisyCr008"
                     /product="16S ribosomal RNA"
                     /db_xref="GeneID:3735201; GeneID:3735202"
                     /standard_name="rrn16 rRNA"
     gene            102762..104253
                     /gene="rrn16"
                     /locus_tag="NisyCr001; NisyCr008"
                     /db_xref="GeneID:3735201; GeneID:3735202"
                     /standard_name="rrn16 gene"
     tRNA            join(104555..104591,105308..105342)
                     /gene="trnI"
                     /locus_tag="NisyCt026; NisyCt034"
                     /product="tRNA-Ile"
                     /db_xref="GeneID:3735185; GeneID:3735189"
                     /standard_name="trnI tRNA"
     exon            104555..104591
                     /gene="trnI-GAU"
                     /standard_name="trnI-GAU exon"
     gene            104555..105342
                     /gene="trnI"
                     /locus_tag="NisyCt026; NisyCt034"
                     /db_xref="GeneID:3735185; GeneID:3735189"
                     /standard_name="trnI gene"
     intron          104592..105307
                     /gene="trnI-GAU"
                     /standard_name="trnI-GAU intron"
     exon            105308..105342
                     /gene="trnI-GAU"
                     /standard_name="trnI-GAU exon"
     tRNA            join(105407..105444,106154..106188)
                     /gene="trnA"
                     /locus_tag="NisyCt027; NisyCt033"
                     /product="tRNA-Ala"
                     /db_xref="GeneID:3735172; GeneID:3735174"
                     /standard_name="trnA"
     exon            105407..105444
                     /gene="trnA-UGC"
                     /standard_name="trnA-UGC exon"
     gene            105407..106188
                     /gene="trnA"
                     /locus_tag="NisyCt027; NisyCt033"
                     /db_xref="GeneID:3735172; GeneID:3735174"
                     /standard_name="trnA gene"
     intron          105445..106153
                     /gene="trnA-UGC"
                     /standard_name="trnA-UGC intron"
     exon            106154..106188
                     /gene="trnA-UGC"
                     /standard_name="trnA-UGC exon"
     rRNA            106342..109151
                     /note="Geneious type: rrna"
                     /gene="rrn23"
                     /locus_tag="NisyCr002; NisyCr007"
                     /product="23S ribosomal RNA"
                     /db_xref="GeneID:3735203; GeneID:3735204"
                     /standard_name="rrn23 rRNA"
     gene            106342..109151
                     /gene="rrn23"
                     /locus_tag="NisyCr002; NisyCr007"
                     /db_xref="GeneID:3735203; GeneID:3735204"
                     /standard_name="rrn23 gene"
     rRNA            109253..109355
                     /note="Geneious type: rrna"
                     /gene="rrn4.5"
                     /locus_tag="NisyCr003; NisyCr006"
                     /product="4.5S ribosomal RNA"
                     /db_xref="GeneID:3735205; GeneID:3735206"
                     /standard_name="rrn4.5 rRNA"
     gene            109253..109355
                     /gene="rrn4.5"
                     /locus_tag="NisyCr003; NisyCr006"
                     /db_xref="GeneID:3735205; GeneID:3735206"
                     /standard_name="rrn4.5 gene"
     rRNA            109612..109732
                     /note="Geneious type: rrna"
                     /gene="rrn5"
                     /locus_tag="NisyCr004; NisyCr005"
                     /product="5S ribosomal RNA"
                     /db_xref="GeneID:3735207; GeneID:3735208"
                     /standard_name="rrn5 rRNA"
     gene            109612..109732
                     /gene="rrn5"
                     /locus_tag="NisyCr004; NisyCr005"
                     /db_xref="GeneID:3735207; GeneID:3735208"
                     /standard_name="rrn5 gene"
     tRNA            109990..110063
                     /note="Geneious type: trna"
                     /gene="trnR"
                     /locus_tag="NisyCt028; NisyCt032"
                     /product="tRNA-Arg"
                     /db_xref="GeneID:3735148; GeneID:3735149"
                     /standard_name="trnR tRNA"
     gene            109990..110063
                     /gene="trnR"
                     /locus_tag="NisyCt028; NisyCt032"
                     /db_xref="GeneID:3735148; GeneID:3735149"
                     /standard_name="trnR gene"
     tRNA            complement(110652..110723)
                     /note="Geneious type: trna"
                     /gene="trnN"
                     /locus_tag="NisyCt029; NisyCt031"
                     /product="tRNA-Asn"
                     /db_xref="GeneID:3735143; GeneID:3735144"
                     /standard_name="trnN tRNA"
     gene            complement(110652..110723)
                     /gene="trnN"
                     /locus_tag="NisyCt029; NisyCt031"
                     /db_xref="GeneID:3735143; GeneID:3735144"
                     /standard_name="trnN gene"
     CDS             111052..112083
                     /locus_tag="NisyCp090"
                     /note="ORF350; truncated ycf1"
                     /codon_start=1
                     /transl_table=11
                     /product="hypothetical protein"
                     /protein_id="YP_358733.1"
                     /db_xref="GeneID:3735164"
                     /standard_name="ycf1"
     gene            111052..112083
                     /locus_tag="NisyCp090"
                     /db_xref="GeneID:3735164"
                     /standard_name="Ycf1"
     misc_feature    112047..130596
                     /note="Geneious type: SSC"
                     /note="SSC,small single-copy region"
                     /standard_name="SSC"
     CDS             complement(112094..114316)
                     /note="Geneious type: cds"
                     /gene="ndhF"
                     /locus_tag="NisyCp091"
                     /gene_synonym="ndh5"
                     /codon_start=1
                     /transl_table=11
                     /product="NADH dehydrogenase subunit 5"
                     /protein_id="YP_358734.1"
                     /db_xref="GeneID:3735064"
                     /standard_name="ndhF CDS"
     gene            complement(112094..114316)
                     /gene="ndhF"
                     /locus_tag="NisyCp091"
                     /gene_synonym="ndh5"
                     /db_xref="GeneID:3735064"
                     /standard_name="ndhF gene"
     CDS             115086..115253
                     /note="Geneious type: cds"
                     /gene="rpl32"
                     /locus_tag="NisyCp092"
                     /codon_start=1
                     /transl_table=11
                     /product="ribosomal protein L32"
                     /protein_id="YP_358735.1"
                     /db_xref="GeneID:3735086"
                     /standard_name="rpl32 CDS"
     gene            115086..115253
                     /gene="rpl32"
                     /locus_tag="NisyCp092"
                     /db_xref="GeneID:3735086"
                     /standard_name="rpl32 gene"
     tRNA            116172..116251
                     /note="Geneious type: trna"
                     /gene="trnL"
                     /locus_tag="NisyCt030"
                     /product="tRNA-Leu"
                     /db_xref="GeneID:3735139"
                     /standard_name="trnL tRNA"
     gene            116172..116251
                     /gene="trnL"
                     /locus_tag="NisyCt030"
                     /db_xref="GeneID:3735139"
                     /standard_name="trnL gene"
     CDS             116355..117296
                     /note="Geneious type: cds"
                     /gene="ccsA"
                     /locus_tag="NisyCp093"
                     /gene_synonym="ycf5"
                     /note="ycf5,ORF313"
                     /codon_start=1
                     /transl_table=11
                     /product="cytochrome c biogenesis protein"
                     /protein_id="YP_358736.1"
                     /db_xref="GeneID:3735055"
                     /standard_name="ccsA CDS"
     gene            116355..117296
                     /gene="ccsA"
                     /locus_tag="NisyCp093"
                     /gene_synonym="ycf5"
                     /db_xref="GeneID:3735055"
                     /standard_name="ccsA gene"
     CDS             complement(117533..119035)
                     /note="Geneious type: cds"
                     /gene="ndhD"
                     /locus_tag="NisyCp094"
                     /gene_synonym="ndh4"
                     /exception="RNA editing"
                     /codon_start=1
                     /transl_table=11
                     /product="NADH dehydrogenase subunit 4"
                     /protein_id="YP_358737.1"
                     /db_xref="GeneID:3735062"
                     /standard_name="ndhD CDS"
     gene            complement(117533..119035)
                     /gene="ndhD"
                     /locus_tag="NisyCp094"
                     /gene_synonym="ndh4"
                     /db_xref="GeneID:3735062"
                     /standard_name="ndhD gene"
     CDS             complement(119154..119399)
                     /note="Geneious type: cds"
                     /gene="psaC"
                     /locus_tag="NisyCp095"
                     /note="9 kDa protein; photosystem I iron-sulfur center"
                     /codon_start=1
                     /transl_table=11
                     /product="photosystem I subunit VII"
                     /protein_id="YP_358738.1"
                     /db_xref="GeneID:3735098"
                     /standard_name="psaC CDS"
     gene            complement(119154..119399)
                     /gene="psaC"
                     /locus_tag="NisyCp095"
                     /db_xref="GeneID:3735098"
                     /standard_name="psaC gene"
     CDS             complement(119660..119965)
                     /note="Geneious type: cds"
                     /gene="ndhE"
                     /locus_tag="NisyCp096"
                     /gene_synonym="ndh4L"
                     /codon_start=1
                     /transl_table=11
                     /product="NADH dehydrogenase subunit 4L"
                     /protein_id="YP_358739.1"
                     /db_xref="GeneID:3735063"
                     /standard_name="ndhE CDS"
     gene            complement(119660..119965)
                     /gene="ndhE"
                     /locus_tag="NisyCp096"
                     /gene_synonym="ndh4L"
                     /db_xref="GeneID:3735063"
                     /standard_name="ndhE gene"
     CDS             complement(120189..120719)
                     /note="Geneious type: cds"
                     /gene="ndhG"
                     /locus_tag="NisyCp097"
                     /codon_start=1
                     /transl_table=11
                     /product="NADH dehydrogenase subunit 6"
                     /protein_id="YP_358740.1"
                     /db_xref="GeneID:3735065"
                     /standard_name="ndhG CDS"
     gene            complement(120189..120719)
                     /gene="ndhG"
                     /locus_tag="NisyCp097"
                     /db_xref="GeneID:3735065"
                     /standard_name="ndhG gene"
     CDS             complement(121116..121619)
                     /note="Geneious type: cds"
                     /gene="ndhI"
                     /locus_tag="NisyCp098"
                     /gene_synonym="frxB"
                     /note="NADH dehydrogenase 18 kDa subunit"
                     /codon_start=1
                     /transl_table=11
                     /product="NADH dehydrogenase subunit I"
                     /protein_id="YP_358741.1"
                     /db_xref="GeneID:3735067"
                     /standard_name="ndhI CDS"
     gene            complement(121116..121619)
                     /gene="ndhI"
                     /locus_tag="NisyCp098"
                     /gene_synonym="frxB"
                     /db_xref="GeneID:3735067"
                     /standard_name="ndhI gene"
     exon            complement(121704..122242)
                     /gene="ndhA"
                     /standard_name="ndhA exon"
     CDS             join(complement(123390..123942),
                     complement(121704..122242))
                     /gene="ndhA"
                     /locus_tag="NisyCp099"
                     /gene_synonym="ndh1"
                     /codon_start=1
                     /transl_table=11
                     /product="NADH dehydrogenase subunit 1"
                     /protein_id="YP_358742.1"
                     /db_xref="GeneID:3735058"
                     /standard_name="ndhA CDS"
     gene            complement(121704..123942)
                     /gene="ndhA"
                     /locus_tag="NisyCp099"
                     /gene_synonym="ndh1"
                     /db_xref="GeneID:3735058"
                     /standard_name="ndhA gene"
     intron          complement(122243..123389)
                     /gene="ndhA"
                     /standard_name="ndhA intron"
     exon            complement(123390..123942)
                     /gene="ndhA"
                     /standard_name="ndhA exon"
     CDS             complement(123944..125125)
                     /note="Geneious type: cds"
                     /gene="ndhH"
                     /locus_tag="NisyCp100"
                     /note="NADH dehydrogenase 49 kDa subunit"
                     /codon_start=1
                     /transl_table=11
                     /product="NADH dehydrogenase subunit 7"
                     /protein_id="YP_358743.1"
                     /db_xref="GeneID:3735066"
                     /standard_name="ndhH CDS"
     gene            complement(123944..125125)
                     /gene="ndhH"
                     /locus_tag="NisyCp100"
                     /db_xref="GeneID:3735066"
                     /standard_name="ndhH gene"
     CDS             complement(125237..125500)
                     /note="Geneious type: cds"
                     /gene="rps15"
                     /locus_tag="NisyCp101"
                     /codon_start=1
                     /transl_table=11
                     /product="ribosomal protein S15"
                     /protein_id="YP_358744.1"
                     /db_xref="GeneID:3735191"
                     /standard_name="rps15 CDS"
     gene            complement(125237..125500)
                     /gene="rps15"
                     /locus_tag="NisyCp101"
                     /db_xref="GeneID:3735191"
                     /standard_name="rps15 gene"
     CDS             complement(125887..131592)
                     /note="Geneious type: cds"
                     /gene="ycf1"
                     /locus_tag="NisyCp102"
                     /note="ORF1901"
                     /codon_start=1
                     /transl_table=11
                     /product="Ycf1"
                     /protein_id="YP_358745.1"
                     /db_xref="GeneID:3735122"
                     /standard_name="ycf1 CDS"
     gene            complement(125887..131592)
                     /gene="ycf1"
                     /locus_tag="NisyCp102"
                     /db_xref="GeneID:3735122"
                     /standard_name="ycf1 gene"
     misc_feature    complement(130598..155961)
                     /note="Geneious type: IR"
                     /standard_name="IRa"
     tRNA            131921..131992
                     /note="Geneious type: trna"
                     /gene="trnN"
                     /locus_tag="NisyCt029; NisyCt031"
                     /product="tRNA-Asn"
                     /db_xref="GeneID:3735143; GeneID:3735144"
                     /standard_name="trnN tRNA"
     gene            131921..131992
                     /gene="trnN"
                     /locus_tag="NisyCt029; NisyCt031"
                     /db_xref="GeneID:3735143; GeneID:3735144"
                     /standard_name="trnN gene"
     tRNA            complement(132581..132654)
                     /note="Geneious type: trna"
                     /gene="trnR"
                     /locus_tag="NisyCt028; NisyCt032"
                     /product="tRNA-Arg"
                     /db_xref="GeneID:3735148; GeneID:3735149"
                     /standard_name="trnR tRNA"
     gene            complement(132581..132654)
                     /gene="trnR"
                     /locus_tag="NisyCt028; NisyCt032"
                     /db_xref="GeneID:3735148; GeneID:3735149"
                     /standard_name="trnR gene"
     rRNA            complement(132912..133032)
                     /note="Geneious type: rrna"
                     /gene="rrn5"
                     /locus_tag="NisyCr004; NisyCr005"
                     /product="5S ribosomal RNA"
                     /db_xref="GeneID:3735207; GeneID:3735208"
                     /standard_name="rrn5 rRNA"
     gene            complement(132912..133032)
                     /gene="rrn5"
                     /locus_tag="NisyCr004; NisyCr005"
                     /db_xref="GeneID:3735207; GeneID:3735208"
                     /standard_name="rrn5 gene"
     rRNA            complement(133289..133391)
                     /note="Geneious type: rrna"
                     /gene="rrn4.5"
                     /locus_tag="NisyCr003; NisyCr006"
                     /product="4.5S ribosomal RNA"
                     /db_xref="GeneID:3735205; GeneID:3735206"
                     /standard_name="rrn4.5 rRNA"
     gene            complement(133289..133391)
                     /gene="rrn4.5"
                     /locus_tag="NisyCr003; NisyCr006"
                     /db_xref="GeneID:3735205; GeneID:3735206"
                     /standard_name="rrn4.5 gene"
     rRNA            complement(133493..136302)
                     /note="Geneious type: rrna"
                     /gene="rrn23"
                     /locus_tag="NisyCr002; NisyCr007"
                     /product="23S ribosomal RNA"
                     /db_xref="GeneID:3735203; GeneID:3735204"
                     /standard_name="rrn23 rRNA"
     gene            complement(133493..136302)
                     /gene="rrn23"
                     /locus_tag="NisyCr002; NisyCr007"
                     /db_xref="GeneID:3735203; GeneID:3735204"
                     /standard_name="rrn23 gene"
     tRNA            join(complement(137200..137237),
                     complement(136456..136490))
                     /gene="trnA"
                     /locus_tag="NisyCt027; NisyCt033"
                     /product="tRNA-Ala"
                     /db_xref="GeneID:3735172; GeneID:3735174"
                     /standard_name="trnA"
     exon            complement(136456..136490)
                     /gene="trnA-UGC"
                     /standard_name="trnA-UGC exon"
     gene            complement(136456..137237)
                     /gene="trnA"
                     /locus_tag="NisyCt027; NisyCt033"
                     /db_xref="GeneID:3735172; GeneID:3735174"
                     /standard_name="trnA gene"
     intron          complement(136491..137199)
                     /gene="trnA-UGC"
                     /standard_name="trnA-UGC intron"
     exon            complement(137200..137237)
                     /gene="trnA-UGC"
                     /standard_name="trnA-UGC exon"
     tRNA            join(complement(138053..138089),
                     complement(137302..137336))
                     /gene="trnI"
                     /locus_tag="NisyCt026; NisyCt034"
                     /product="tRNA-Ile"
                     /db_xref="GeneID:3735185; GeneID:3735189"
                     /standard_name="trnI tRNA"
     exon            complement(137302..137336)
                     /gene="trnI-GAU"
                     /standard_name="trnI-GAU exon"
     gene            complement(137302..138089)
                     /gene="trnI"
                     /locus_tag="NisyCt026; NisyCt034"
                     /db_xref="GeneID:3735185; GeneID:3735189"
                     /standard_name="trnI gene"
     intron          complement(137337..138052)
                     /gene="trnI-GAU"
                     /standard_name="trnI-GAU intron"
     exon            complement(138053..138089)
                     /gene="trnI-GAU"
                     /standard_name="trnI-GAU exon"
     rRNA            complement(138391..139882)
                     /note="Geneious type: rrna"
                     /gene="rrn16"
                     /locus_tag="NisyCr001; NisyCr008"
                     /product="16S ribosomal RNA"
                     /db_xref="GeneID:3735201; GeneID:3735202"
                     /standard_name="rrn16 rRNA"
     gene            complement(138391..139882)
                     /gene="rrn16"
                     /locus_tag="NisyCr001; NisyCr008"
                     /db_xref="GeneID:3735201; GeneID:3735202"
                     /standard_name="rrn16 gene"
     tRNA            complement(140110..140181)
                     /note="Geneious type: trna"
                     /gene="trnV"
                     /locus_tag="NisyCt025; NisyCt035"
                     /product="tRNA-Val"
                     /db_xref="GeneID:3735116; GeneID:3735119"
                     /standard_name="trnV tRNA"
     gene            complement(140110..140181)
                     /gene="trnV"
                     /locus_tag="NisyCt025; NisyCt035"
                     /db_xref="GeneID:3735116; GeneID:3735119"
                     /standard_name="trnV gene"
     exon            141789..142020
                     /gene="rps12"
                     /standard_name="rps12 exon"
     intron          142021..142556
                     /gene="rps12"
                     /locus_tag="CK881_pgp045"
                     /standard_name="rps12 intron"
     exon            142557..142582
                     /gene="rps12"
                     /standard_name="rps12 exon"
     CDS             142636..143103
                     /note="Geneious type: cds"
                     /gene="rps7"
                     /locus_tag="NisyCp084; NisyCp109"
                     /note="30S ribosomal protein S7"
                     /codon_start=1
                     /transl_table=11
                     /product="ribosomal protein S7"
                     /protein_id="YP_358728.1; YP_358750.1"
                     /db_xref="GeneID:3735198; GeneID:3735199"
                     /standard_name="rps7 CDS"
     gene            142636..143103
                     /gene="rps7"
                     /locus_tag="NisyCp084; NisyCp109"
                     /db_xref="GeneID:3735198; GeneID:3735199"
                     /standard_name="rps7 gene"
     exon            143384..144160
                     /gene="ndhB"
                     /standard_name="ndhB exon"
     CDS             join(143384..144160,144840..145595)
                     /gene="ndhB"
                     /locus_tag="NisyCp083; NisyCp110"
                     /gene_synonym="ndh2"
                     /codon_start=1
                     /transl_table=11
                     /product="NADH dehydrogenase subunit 2"
                     /protein_id="YP_358727.1; YP_358751.1"
                     /db_xref="GeneID:3735059; GeneID:3735060"
                     /standard_name="ndhB CDS"
     gene            143384..145595
                     /gene="ndhB"
                     /locus_tag="NisyCp110"
                     /gene_synonym="ndh2"
                     /db_xref="GeneID:3735059"
                     /standard_name="ndhB gene"
     intron          144161..144839
                     /gene="ndhB"
                     /standard_name="ndhB intron"
     exon            144840..145595
                     /gene="ndhB"
                     /standard_name="ndhB exon"
     tRNA            146135..146215
                     /note="Geneious type: trna"
                     /gene="trnL"
                     /locus_tag="NisyCt024; NisyCt036"
                     /product="tRNA-Leu"
                     /db_xref="GeneID:3735140; GeneID:3735141"
                     /standard_name="trnL tRNA"
     gene            146135..146215
                     /gene="trnL"
                     /locus_tag="NisyCt024; NisyCt036"
                     /db_xref="GeneID:3735140; GeneID:3735141"
                     /standard_name="trnL gene"
     gene            complement(146564..146827)
                     /standard_name="ycf15"
     CDS             complement(146918..153760)
                     /note="Geneious type: cds"
                     /gene="ycf2"
                     /locus_tag="NisyCp078; NisyCp115"
                     /note="hypothetical protein RF2"
                     /codon_start=1
                     /transl_table=11
                     /product="Ycf2"
                     /protein_id="YP_358722.1; YP_358756.1"
                     /db_xref="GeneID:3735126; GeneID:3735127"
                     /standard_name="ycf2 CDS"
     gene            complement(146918..153760)
                     /gene="ycf2"
                     /locus_tag="NisyCp078; NisyCp115"
                     /db_xref="GeneID:3735126; GeneID:3735127"
                     /standard_name="ycf2 gene"
     tRNA            153873..153946
                     /note="Geneious type: trna"
                     /gene="trnI"
                     /locus_tag="NisyCt023; NisyCt037"
                     /product="tRNA-Ile"
                     /note="CAU"
                     /db_xref="GeneID:3735186; GeneID:3735188"
                     /standard_name="trnI tRNA"
     gene            153873..153946
                     /gene="trnI"
                     /locus_tag="NisyCt023; NisyCt037"
                     /db_xref="GeneID:3735186; GeneID:3735188"
                     /standard_name="trnI gene"
     CDS             154112..154393
                     /note="Geneious type: cds"
                     /gene="rpl23"
                     /locus_tag="NisyCp077; NisyCp116"
                     /note="50S ribosomal protein L23"
                     /codon_start=1
                     /transl_table=11
                     /product="ribosomal protein L23"
                     /protein_id="YP_358721.1; YP_358757.1"
                     /db_xref="GeneID:3735084; GeneID:3735085"
                     /standard_name="rpl23 CDS"
     gene            154112..154393
                     /gene="rpl23"
                     /locus_tag="NisyCp077; NisyCp116"
                     /db_xref="GeneID:3735084; GeneID:3735085"
                     /standard_name="rpl23 gene"
     exon            154412..154804
                     /gene="rpl2"
                     /standard_name="rpl2 exon"
     CDS             join(154412..154802,155469..155902)
                     /gene="rpl2"
                     /locus_tag="NisyCp076; NisyCp117"
                     /note="50S ribosomal protein L2"
                     /codon_start=1
                     /transl_table=11
                     /product="ribosomal protein L2"
                     /protein_id="YP_358720.1; YP_358758.1"
                     /db_xref="GeneID:3735080; GeneID:3735081"
                     /standard_name="rpl2 CDS"
     gene            154412..155902
                     /gene="rpl2"
                     /locus_tag="NisyCp117"
                     /db_xref="GeneID:3735080"
                     /standard_name="rpl2 gene"
     intron          154805..155467
                     /gene="rpl2"
                     /standard_name="rpl2 intron"
     exon            155468..155902
                     /gene="rpl2"
                     /standard_name="rpl2 exon"
ORIGIN      
        1 cacgttcact aaaaaaaaat ccctttgtag ccaatcattt ataatccctt tgtagcttat
       61 gggcgaacga cgggaattga acccgcgcat ggtggattca caatccactg ccttgatcca
      121 cttggctaca tccgccccct cgcctactta cattccgttt ttacattatt taaattagaa
      181 aacaaaagat tcaagttcga atatttatct tctttcttat ttcaatgata ttattattgc
      241 aaagataaga atatgaagtc aaaattagat tttttttttg aaataaaaat caaaaagata
      301 tagtaacatt agcaagaaga gaaacaagtc atatttctac aattttaaat aaatacaaaa
      361 tcaaaataga atactcaatc atgaataaat gcaagcaaat aacctctcct tctttttctc
      421 taatgtaaac aaaaaagtct atgtaagtaa aatactagta aataaataaa aagaaaaaaa
      481 gaaaggagca atagcaccct cttgctagaa caagaaaatg attattgctc ctttcttttc
      541 aaaacctcct atagactaga ctgggatctt atccatttgt agatggagct tcgatagcag
      601 ctaggtctag agggaagttg tgagcattac gttcatgcat aacttccata ccaaggttag
      661 cacggttaat gatatcagcc caagtattaa ttacacgacc ttgactgtca actacagatt
      721 ggttgaaatt gaaaccattt aggttgaaag ccatagtgct gatacctaaa gcggtaaacc
      781 aaatacctac tacaggccaa gcagctagga agaagtgtaa cgaacgagag ttgttgaaac
      841 tagcatattg gaagatcaat cggccaaaat aaccatgagc ggctacgatg ttataagttt
      901 cttcctcttg accgaatctg taaccttcat tagcagattc attttctgtg gtttccctga
      961 tcaaactaga agttaccaag gaaccatgca tagcactgaa tagggagccg ccgaatacac
     1021 cagctacgcc taacatgtga aatgggtgca taaggatgtt gtgctcagcc tggaatacaa
     1081 tcatgaaatt gaaagtacca gagattccta gaggcatacc atcagaaaaa cttccttgac
     1141 cgattgggta gatcaagaaa actgcggtag cagctgcaac aggagctgaa tatgcaacag
     1201 caatccaagg tcgcataccc agacggaaac taagctccca ctcacgaccc atgtaacaag
     1261 ctacgccaag taagaagtgt agaacaatta gttcataagg accaccgttg tataaccatt
     1321 catcaacgga tgccgcttcc cagattgggt aaaaatgtaa acctatagct gcagaagtag
     1381 gaataatggc accggaaata atattgtttc cgtaaagtag agaccctgaa acaggttcac
     1441 gaataccatc aatgtctact ggaggagcag caatgaaggc aataataaat acagaagttg
     1501 ccgtcaataa ggtagggatc atcaaaacac caaaccatcc aatgtaaaga cggttttcag
     1561 tgctggttat ccagttacag aagcgacccc ataggctttc gctttcgcgt ctctctaaaa
     1621 ttgcagtcat ggtaaaatct tggtttattt aatcatcagg gactcccaag cacacgagtt
     1681 ttctacaaat aaaaatagaa aatggaagac ttgttattca acagtataac atgacttata
     1741 tactcgtgtc aaccaaggtg tatgtagatc tattcaaatt tttaatgaag ttgattggaa
     1801 aaatacggac ttctctacag agaattagaa tttcgatatg ctagtgggtt gcccgggatt
     1861 cgaacccgga actagtcgga tggagtagat aagttccttg ttaaataaaa taaatgttaa
     1921 tcttaaatta aataaacaag taaagacccc tccccaagcc gtgcttgcat ttttcattgc
     1981 acacggcttt ccctatgtat acatcagttc ctttctgata aaaattagaa agactttaaa
     2041 aagttgaata ctcagttgat ttacccctta attactatta caatcaacat ttcagaatag
     2101 tgaaattttt ttatctcttc atcatttata aacaaatttc catttagaaa atctaagaat
     2161 gaatcattga taattcgcca gatcattgat acaaaaaata tccaaatacc aaatccgact
     2221 tctatatact ccccacaaac tagaagaagc tcgtgggaag gtcaaagaaa gaacttgttc
     2281 ttccgacgtt aagaattctt ccaataattc cgagcccgat cttttcaaaa aagtgcgtac
     2341 agtacttttg tgtttccgag ctaaagttct agcacaagaa agtcgaagta tatactttat
     2401 tcgatataaa gtcttttttt tggaagatcc gctataataa tgaaaaagat ttctgcatat
     2461 acgcccaaat cggtcaataa tatcagaatc tgataaatcg gaccaaaccg gtttactaat
     2521 gggatgccct aatacggtac aaaagtttgc tttagctaat gatccaatca aaggaataat
     2581 tggaacaagg gtatcgaact tcttaattgc attattgatt agaaatgaat tttctaacat
     2641 ttgactacgt aacattgaag gatttagtcg cacacttgaa agatagccca taaagtcacg
     2701 ggaatgattg gataattggt ttatatggat ccttcctgtg tgaaagcaca gagaaaaatg
     2761 acattgccaa aaattgacaa ggtaaaattt ccatttattc atcaaaagaa acgtcccttt
     2821 tgaagccaga attgattttt cttgatacct aacataatgc atgaaaggat ccttgaataa
     2881 ccatagggta acctgaaaat ccttagtaaa gacttctaca agacgttcca tttttccata
     2941 gaaatttatt cgttcaagaa gggctccaaa agatgttgat cgtaaacgag aagattggtt
     3001 ccgtagaaag acgaaagtgg attcgcattc atatacataa gaattatata agaagaagaa
     3061 aaatctttgg tttttttttg aaaaggagta accgggcttc tttgaagtaa taagactatt
     3121 caaattccaa tattcatgga gaaagaatcg taataaatgt aaagaagagg catcttttac
     3181 ccaatagcga agagtttgaa ccaagatttc cagatgaacg gggtagggta ttagtatatc
     3241 taatacataa tttagatgtg aaaaattgtc ctctaaaaaa ggaaatgttg aatgaattga
     3301 tcgtaaatta tgagatttaa aaatcttttt gccttcgaaa gaagataagg aagatattaa
     3361 tcgtagagaa aacggaattt ccacaataaa cgcaaatccc tctgatatca tttgagaata
     3421 caaactcttg ttgcacccca aaaattcatt tttgttagaa tcattagtag aaataagaaa
     3481 atgattctgt tgatacattc gagtaattaa acgtttcaca attagtaaac taaatttatt
     3541 gttataacct ggattttcca acaaaaccga cctatttcta tttaaaccat gatcatgagc
     3601 aagtgcataa atatactcct gaaagataag tggatatagg aagttgtgtt gttgcgatct
     3661 atctggctgt aaatatcttt ggatttcttc cattttaaat tcgatttgaa ccaaagatgg
     3721 aagattttga gggttatcaa atgatacata gtgcgataca gttaaaacaa agtattatag
     3781 taagaataga taccttggat acaggtaaac ttctcaacgg attctctatc atctcttttt
     3841 ttttcgtttc gtttaattgg tctatgttat agtgttatag gataataaga tggttagaaa
     3901 tcctttattt tttcaaccta atcgctcttt tgacttcgga aaaaactttc tttatcaata
     3961 tactgtttct tctacacaca catctccata atagaaaatg gtaatagtta ggattcatta
     4021 aaaaaattga gaatccactc atgggacaag aaacccttcc cgcatcaggc actaataaat
     4081 ttttaacgtc taattagatc gggaatcatt caaattaaga acaaaagctc gttgcttttt
     4141 ctttccctat aatttaattg aagccgcagc cctatccatt tattcattcg acccaacttt
     4201 attttgttcc gttccaagaa ttctaacacg ggtttatacc catctaggaa caatgaaata
     4261 ttatcagaac tttccgttga tacgacatgc tatttttacc attcattccc tttcaggatc
     4321 agtcgtggtc ttccaaactt taccgagagt atggacgaat ccctcacttc atccatatgt
     4381 gtaaaagaga ctagccgcac ttaaaagccg agtactctac cgttgagtta gcaacccgaa
     4441 gaaaatatcg aagaaaaaga aataaagaga ttagacaaga caaccaaaaa ccattgaagg
     4501 aagaaatctc aaaaaataca ttcacatttt cgaattaatt taaaacataa aataaaacta
     4561 aatagatcca cttcatttat cacaatgaat tatatttgtt cgatacactg ttgtcaatat
     4621 aaatattgaa tattgaaaaa aaaaacaaaa gaaatttcaa ttgacaacaa taaaaaatat
     4681 ttaaaaaaaa ggacttgtgt tggattggca ctacaaatct aatccaaata aaatagatac
     4741 aaaaaaggat agatgggaga ataaattaag tggaaaacaa aactacaatt tacttagatt
     4801 tatttaatcc ataacggatt caatcaagtt aagtgagaca agcaaacttg atttcgtttt
     4861 tagttttagt agagttccaa tgaaaaacgg aaaaccaccc aattgaagta aatgcccgaa
     4921 ttttttattt agagtatcaa taaaataaga ggttttgtcg ttatagaaca cggaattcaa
     4981 tggaagcaat gataaaaaaa tacaaataga aaaggaaagg gaggaaatac aaaaaaatag
     5041 aagagaaaag tcatacaaag ttatatacaa atgactaccc ccctttttgt atttccttaa
     5101 tttatttcct taattgaatt tcggttgatt aggattgatt aggattgatt aggacgaagt
     5161 tccttaaaaa cctccgcctt ctttaaaata tcctgaacag ttcctgtagg ttgagcccct
     5221 ttttcaagga aatataaaat agcaggaaca tttaaataag tttgattctt tatcggatca
     5281 taaaaaccca ctttccgaag atcttttcct tctcttcggg atcgaacatc aattgcaacg
     5341 attcgataga cggctcattg ggatagatgt agatgaacaa caccccccct agaaacgtat
     5401 aggaagcttt ctcctcgtac ggctcgagaa aaatgattga ttcgaggttt tgtctctgta
     5461 tggaattcta tctaagaaat gacaactggg cccataaaat gatcaaatca attaaagatg
     5521 taagtctttt ttttcttctt tcttcctgaa aatgaaaaag aaaccattcg tactctcata
     5581 actcaagttg gataactttc aaacagttca aaggaaaatc tttcggcaat ttcatttatt
     5641 gagcggtctt tcctcctttt atgtttgtct cgtttaaaat ggatttagat tcttcagtct
     5701 gatccagtta ttaagacaat aaaaaaggtg tttccttgtt ctgggatcct ttatctttgt
     5761 tttattttaa atcattgggt ttagacatta cttcggtgct ttttaatcct ttcaaaatgg
     5821 cagcaacata ccccttttgc gatttctatg aaagaatcct acagacgatg gattcccgcg
     5881 tgaaacactt tggatcgaaa aagtttgatc aattccaaga aattttcgaa ttggaaactt
     5941 cctcaaattg gattctttcg atttccatac tgcaaatata tttacgaagt tgttccaatt
     6001 tttttattga ttggcattaa ccctagaccc ttgccccgag aaataaatta atactttcta
     6061 ctcgagctcc atcatggact atttacattc caagacaaca aaaaggaggg gttctaatga
     6121 aacagaacca atgatgtcga gccaagagca ccttcattcc tacataaaat ggtggatgta
     6181 caaatccaca acggatcctg tccttcaagt cgcacgttgc tttctaccac atcgtttcaa
     6241 acgaagtttt accataacat tcctctaaga accggtatgg aattgattca attatggaat
     6301 catgaatagt cattggttgg gctgatgtat aaacaccata atctatactt tgttctatat
     6361 ctatatacta tagatatagg ttactataga gataggtgga taaatatttt tctttagtaa
     6421 gaccccatcg ctaatattaa tttatctaac atattaatta atatttaata tataaataat
     6481 aaataataat aaataagacg aataaatgag ttctttttga ttctgcatct tcacgtgact
     6541 caataggaga gattgaccta tttcatactt cttcaaatag caaagattcc gcttataagg
     6601 ttataaggaa tgattaaaac tatttatatt tctaaattta gaaagttccc ttttcgacat
     6661 cattatttga agaaaatttg atagttaaag atcacttttg atcatcttag gaaaaaagat
     6721 aagtctttct tttttaattg aatcatcaac gatttcaatg atctaaaata gataaataca
     6781 ccaaacaaca aatccatttt tttttatgag atggataaaa aaatataagg taagatttta
     6841 attcttattc tttttttttc atctaattga taaaatccaa agaatgggga gggtttcgta
     6901 tctatcaatt cgatcaaata gactgagcaa ttgtcaccgt ttatagatat tcaaatgaat
     6961 gccttcccat tactgattaa ctcctaccta ccccattcta tgggactgat gcatcataaa
     7021 tcaaaagaaa agaagggggt gtcctagtct ttttgatttt tacgaaatgc gagctgtcta
     7081 ggcacaaagc caaacaagtc cagattaagt caagtttttg ctcctatttt ttgatatttt
     7141 agcctaactc attgattaag aattaagaga cttagtgaat tttattagta ccaaaaaccc
     7201 cctcttggcg aaaagtcaag aaatccacaa aaaagaaaat tgaatctaat taggctaatt
     7261 taggggatag agaatacgag atagggaata tagattcttt cgcatctcga ttcagttttt
     7321 gaaaaaaaaa aaatgattca tcgaagaaaa aaatcagaaa caagaatcac attacagcta
     7381 acatttcgat tttaaacaga acattgttaa aaaagcaatc tatattctca tagaatatat
     7441 atatgttctg ggacggaagg attcgaacct ccgaatagcg ggaccaaaac ccgttgcctt
     7501 accacttggc cacgccccat ttagatttct attcgatact aagaaagtct attgcttgtt
     7561 ttgtttgttt gtcaactcta gtccaaatat ctatagaata gattagattg gtactaggat
     7621 tttgcgatgt ttttggtatg tgtagatata gaattcaact taatttattg atcattacat
     7681 ataattcaat taagatattg tatgaaaata tgattttttc gattctcctt tgagaaaagg
     7741 aggatttttg attgggtggg ttcaaagaaa aagaagtatt ttttgtttac cttacttact
     7801 ttccttttcc ttatatcaat aactcaatca aaatgcaatt atctccaaga acaaaaagtc
     7861 tgttatgctt aataccttta gtttgatcgg tatctgtctt aattcgaccc ttttttcgag
     7921 tagttttttc ttcggcaaat tgcccgaggc ctatgctttt ttgaatccaa tcgtagatat
     7981 tatgccagtc atccctctgt tcttttttct cttagccttt gtttggcaag ctgctgtaag
     8041 ttttcgatga gatccttaat aatatcctag aaaattcatg atttattcga gaaaaaattc
     8101 taaaataaat aaaatcagat aagctttacc gtttgaaacc tcgattcaaa cattgaaatt
     8161 cttggatagt cacgagaaat ccggcttaac ttatttcctt attttttgac gctttccttt
     8221 ccagtgaaag accttattag gctcctcaca atacctaact gtgtatataa aaaaattttg
     8281 gttaatgaca aactcttagt agaaaagaat ttatgaaaat tcttttagag aaagagcttc
     8341 attgcttggt gtcaaactag gatatgcggt agaaaaatgg atgatctatt ctcttttttt
     8401 caaaaaaatc atcttggaga ttgtgtaatg cttactctca aactcttcgt ttacacagta
     8461 gtgatatttt ttgtttctct cttcatcttt ggattcctat ctaatgatcc cggacgtaat
     8521 cctggacgtg aagaataaaa taaaaagggt ttttccttgc ttgattttca aattttctta
     8581 tgatttggtc tattccacac atttaactaa gaataagaac aaaggatttc gaaatttgaa
     8641 aaaaaaaaat caagtcatca acggaaagag agggattcga accctcggta cgattaactc
     8701 gtacaacgga ttagcaatcc gccgctttag tccactcagc catctctccc aattgaaaaa
     8761 gataattact acatgagata gcacataaga taaaggaaag aatctttctt tctctctttt
     8821 cttctttcta tattatatag atatgtacaa cttttatcat caatttcttt tatttcttta
     8881 tctaaagtaa cggaagggct cagaagagcc aagaatatca agaaaaataa agaagacctc
     8941 ttttctttgt cttgattttg ttcgaaagga ccctcttatt ctcatggcct ggtctggtca
     9001 gtacccagcc gggcctcttt tgttccaacg aatttgaatt tgaaaaccaa aatgcctgtt
     9061 atagttgtaa tatttcattt taattgaata gttaatattc aagcaacaag aaaaaattcc
     9121 cattttttgt aaaagtaaaa taaaatatat aaaatagaaa attcgatcaa aataaaagtc
     9181 tcatttctct ttctgctttt ttattttatg tttaccacct tgctggacta aaaaaaagaa
     9241 gctttcgagt attccacaat gcatttttat gttatgattt tagtggtttt gacgagtcgt
     9301 atctctatca aaactcctcc agcaaaagaa aagatagaac ttaattctgt aatttagtta
     9361 tttaaatgaa ccctcgtttc cgaatctcat caaattggaa cccccccccc aggaagaaaa
     9421 aagatcaaca ctctaatttg gatgattctg tgacgaccct gtcttatcct atcttgatta
     9481 ccacaattcc cctgttcgac aaaagttgca tttgtataca ataattggat tgtagcgggt
     9541 atagtttagt ggtaaaagtg tgattcgttc tattatccct taaatagtta aagggtcctt
     9601 cggtttgatt cgtattccga tcaaaaactt tatttcttaa aaggatttaa tccttttcct
     9661 ctcaatgaca gattcgagaa caaatacaca ttctcgtgat ttgtatccaa gggtcattta
     9721 gacattgaaa aattggatta tgaaattgcg aaacataatt ttggaattgg atcaatactt
     9781 ccaattttat aagtatgaat aaaggatcca tggatgaaga tagaaagttg atttctaatc
     9841 gtaactaaat cctcaatttc ttatttgtaa agaagaaatt gaagcaaaat agctattaaa
     9901 cgatgacttt ggtttactag agacatcaac atattgtttt agctcggtgg aaacaaaatc
     9961 cttttcctca ggatcctatt aaatagaaat agagaacgaa ataactagaa aggttgtgag
    10021 aatccccctc ttctagaagg atcatctata aagctattcg ttttatctgt attcagacca
    10081 aaagctgaca tagatgttat gggtagaatt cttttttttt ttcgaatttt gttcacatct
    10141 tagatctata aattgactca tctccataaa ggagccgaat gaaaccaaag tttcatgttc
    10201 ggttttgaat tagagacgtt aaaaataatg aatcgacgtc gactataacc cctagccttc
    10261 caagctaacg atgcgggttc gattcccgct acccgctcta tatctattta ttctaaatat
    10321 tttaacctat tcattaaatc aaatttagtt tattagtatt agtacatcat tgaatataca
    10381 attccaaaaa ttctttcaca tccgattctt tctgtttttt ttttcaaaca aaaagttaaa
    10441 atacgaaaaa aaaatcagaa tgaaaagcgt ccattgtcta atggatagga cagaggtctt
    10501 ctaaaccttt ggtataggtt caaatcctat tggacgcaat ttatttccat atatattttt
    10561 ttttagattt cgatagcaag aaagactgtt tgaatatttg aatccaagac gcttgattcc
    10621 ttttttttat taagattaag acaaaagtga tcaatatttc tttatgcttg ttcctgaagt
    10681 ataaaacggt ccatttgttc ctgaatagct tctttcaaaa ggacttctgc ttccttggta
    10741 aatgtcttgg tagaagatat gatttcttgg aactgaggtt tattagtttt taagtaagta
    10801 cgtagctcaa caagaaattt ccttacctgt ccaacttcta atgaatcaag atagccattt
    10861 gttccggtat aaatagtcat tatctgctct tctacggtga gaggagctga ttgggattgt
    10921 ttaagcaatt cacgtaatcg ttgacctctt gccaattgat tctgagtagc tttatcgaga
    10981 tcagaagcaa attgtgcaaa ggcttctaat tctgcgaatt gtgctagttc taattttaat
    11041 ttaccagcta cttgtttcat ggcttttatt tgagctgcgg accccactct ggaaacggag
    11101 atacccacat taatagcggg tctgattcca gaattgaata ggtcggcgga taagaagatt
    11161 tgtccatcag taatggaaat tacattagta ggaatataag ccgaaacatc tcccgattgg
    11221 gtttcaacta ttggtaaggc ggtcatactt ccttcaccta aactcgaact taatttagcg
    11281 gctctttcca aaaggcgtga atgcaaataa aaaacatctc ctggataagc ttcacgaccg
    11341 ggcggtcttc gtaatagaag agacatttgg cgataagctt gcgcttgctt ggagggatca
    11401 tcataaatga ttaaagtgtg tcgttcacga tacataaaat attcagccaa agctgctcct
    11461 gtataaggag caaggtattg taatgtagca ggggaatccg ccgtttcggc taccacaata
    11521 gtgtattcca tcgctcccct ttcctgtaaa gtagttacga cctgggccac agaagatgct
    11581 ttttgcccaa tagctacata aacacatatt acattttgac cttgttgatt gaggatcgta
    11641 tctgtggcta ctgctgtttt accggtctgt ctgtccccaa taattaattc tcgctgacca
    11701 cgtcctatag ggatcatcga atcaatagca ataagcccgg tttgaagagg ctcatatacg
    11761 gaacggcgcg aaataatacc cggggcggca gattcgatta atcgaaattc agaagctgaa
    11821 atttcacctc taccatcaat aggtttagcc agggcattta taacacgacc caaataagcc
    11881 tcactcacgg gtatctgagc aattcttccc gttgctttta cagaacttcc ttcttgtatc
    11941 aacaaaccat cgcccattaa tacaacacca acattatttg attccaaatt cagagcaatg
    12001 cctattgtac cctcttcaaa ttcgactaat tcacccgcca ttacttcatc aagaccgtga
    12061 atacgagcaa tgccgtcgcc tacttgaagt acggtaccgg tatttacaat ctttacttct
    12121 ctattatatt gttcaatacg ttcacggata atattactaa tttcgtcagc tcgaatggtt
    12181 accatgattc tttctttatt attttttgaa agaaaaaaat aatacctaca gtagaaagac
    12241 taatcagtta tttctttcat tgttcccaac atgccaatat tggcactaat ggtacgtaaa
    12301 tgtaactcgt tgttcaaaca actattcaga gttcctagag ctcctcgtaa ggcttgttgg
    12361 aaaacccgtt gtcggacttg attaatcgcc ctttgctgtt caaactgaat cgtttcgttt
    12421 ttgtaatttt ctaattgttc caaagtctta taagttgaat taatcaaatt caatttttct
    12481 cgttctattt cggagtatcc attcactcga aactgctcgg cttcgctttc tactttccgt
    12541 aagcgagaac gggctttttc gagttgttca atagcccctc cacgcagttc ttctgaattt
    12601 cgaatagtat tcaagatcct ctgttttcga ttatctaata aatcacttaa tgaaagtaga
    12661 ttatttttcc attcctttcc aaaattccat aatcccttcc cgaaccaaac atgaatcttt
    12721 cgattcattt ggctctcacg ctcaattact taaggtaaat tctcatatct ttttttatga
    12781 atgtaatgag cctatcttct cttctttgtt catattccaa aaagatatcg aaactaatgt
    12841 aagaccaaaa tattcggagg actcttctga caaaataaaa aatatgtaat tgtcagcaaa
    12901 gttgtttctt tttttttttc aaatccaaaa agctcttctt acttagaata ggtcgtcgat
    12961 tcagcattag ataaaggggg taaaatcccc gtttttacaa tttacaataa gcggttcaaa
    13021 tcattttatc aatatgagta tcctatatcg ataaaatatt tattttgaaa ccacctctat
    13081 attaatatag tggtagaaag agtaccatgc tgcgtctaga cttcaaacag tttgttttaa
    13141 ccatgttaat agttccacat tattggttaa tagagaatca aaatcgattt accaatgaat
    13201 cgcgaaatgc tatggttctt acatataatt tctgaattta ttcagaagta attcgcgaga
    13261 tcatgcacct ctctttccta gttataacgg aaaagggtac agctgggtgg tccagcctat
    13321 tcttgaaata aacaactcgc acacactccc tttccaaaaa aaatcaatac accaagcact
    13381 acacttagat ttattggatt tgttgctaaa atatcggtat taaacccgaa actcccggca
    13441 gatggccagt ggcccaaaga aacgaaagaa tcggttacgt ttttcatatg atctcctctt
    13501 atagatagac taaaaaatcg aacagagttc tttttgtagc atttcgcccc tctttttatt
    13561 tattctttta ttttttctga aattgagtca aaaaataaaa aatattcgag ttagttataa
    13621 attatgaact aatgaactag cccttttatt ggttattgga acactaacac ttactaaaaa
    13681 gagtttccct tggtctatga acgggaagga tgaaagcgag tcagtatgct aattcctcat
    13741 ccgcaaatca gcccttcccg taggttcttt tctcaaagaa taaagaattg gaggagggaa
    13801 atcttgatag aatttgaaaa agcaaacgac aagtcgaagg caataaaata tgaaaaatgt
    13861 atttattttt catatttcta agctaagatt aaacaaaagg attcgcaaat aaaagtgcta
    13921 atgctacaac cagtccataa attgttaaag cttccataaa agctagacta agcaatagcg
    13981 tacctcgtat ttttccctct gcctcaggct gtctcgcgat accctctaca gcttgacctg
    14041 cagcagtccc ttgaccaact ccaggtccaa tagaagcaag ccctacggcc aatccagcag
    14101 caataacgga agcggcagaa atcagtggat tcatgataag ttcctcgtac caaaaaaaag
    14161 aaatggttaa tgatacaatc aaccaatgag ttatgactta attattccct cgctaggact
    14221 catccagtcg aagtaactaa gaacttcgga ttgaagtaat aagattattg aatcatcaga
    14281 actacttcga tatatctttt ttacttttta gccacagagt ctttgtgaat ccatacgact
    14341 ttcgttcttc catttcttgg ttcgaactgt tagttgaatt atttcttgat ttcatccgtt
    14401 tattcattca attcacagtc acaaagggcc ggaaggactt ctagtctatt agaatcccct
    14461 agagtagtaa aatatatctt tagttcattt catatataac tagcactagt caatatctaa
    14521 tatcacatat acatgtcttt cttccataac gtaaaccaag cattcatctt agattcaatc
    14581 ctattcgaga atcaagcgtc gaaacatcta taagggttgg cttatagtta ttcaattaca
    14641 gatacctccc tctcctaacc gaccctttct aaaatactca aaaaaatccc ttttttgtaa
    14701 attcttttga accttacctt ttcttattat tccacctaga taaatctaaa tggacaaatt
    14761 gattaggccg aataattcca tatgtataga aatatcattg tttgattgat ctaagttcat
    14821 gcaatttatt aataaaaatg aataatttat ttattaatta ttaatatttt ggtcaatcgt
    14881 tgaataaaat caactgaaag agaaatcatt tcgccctttt ttttttaatt taattttatt
    14941 acacgtcgta aacctataca acaagaatta taattattga caaaaattct tatattcaaa
    15001 ttgttttaac aatgaattaa taatgagatg cactaagcaa tctaaagtga atattcattg
    15061 agacgaagta tgatattaag tgaaggaaag gggaatttta ggaaaaagat ctttttttta
    15121 gatctttttc cccttactct ttaatatcat ggtaattttt ttgctatcac tctagatcgt
    15181 atataaaata gttgtatatt tagattcccc tattctattc cctaagttaa gtaattctct
    15241 tgagccaccc accatattta tacattgctt tgggctaagc taaataagac tatttcaatg
    15301 atggccctcc atggattcac ctatataagc cgcggctaaa gttgcaaaaa taagagcttg
    15361 aataccactt gtaaataatc caaggagcat gacaggtata ggaactacta aaggtactaa
    15421 agaaacaaga acaacaacta ctaattcatc agctaagata ttcccgaaaa gtcgaaaact
    15481 aagtgataaa ggttttgtga aatcttctaa gatgttaatg ggtaaaagga ttggggttgg
    15541 ttgaatatat tttccgaaat aacctaatcc tttttttgta agacccgcat agaaatatgc
    15601 cactgatgtg agtaaagcca aagcaacagt agtatttata tcattcgtgg gtgcggctaa
    15661 ctccccatga ggtaattgta ttattttcca aggtaaaaga gctcctgacc aattagaaac
    15721 aaaaataaat aaaaacatag tgccaataaa aggaacccag ggcccatatt cttcgccaat
    15781 ttgagtttta ctcacatctc gaataaattc aagaacatat tcgaagaaat tctgaccccc
    15841 ggtcggaatg gtttgcgggt tccgaacagc tatagtggct gaacctaata agatagcaat
    15901 tacaacccaa gaagtaataa gtacttggcc atgtacttgg aaacccccta tttgccaata
    15961 gaaatgttgg cctacttcca caccggatat atcgtataac ccctttagag tattgatgga
    16021 acatgataga acattcatat tgccttgccc tctgaaaaaa ttgaacttta aacaaaattt
    16081 tttgattcaa ccatctcttt gtctacttga atcggatatt ttgaatacca actaagattt
    16141 agaatactaa taaatcacat aatatcccca gctattttta tctctttttt gaaattcaga
    16201 aatagtaagc gattccataa gggatttctg aagtaagtta tttatcttat tatgttatta
    16261 ttaatcaagg atttcttata tagctagaac gaccctcaca aattgcgaat actaatttgt
    16321 taagaattaa tcggattgag gatatggcgt catcattcgc tggaattgaa atatctgcga
    16381 gatcggggtc acaatttgta tcggttaaac aaattgttgg aattcctaaa gtaatacact
    16441 ctcgcagggc cgtatattct tcgtgctgat caacgatgat tacaatatcg ggtacccctg
    16501 tcatatattt aatcccgccc agatatgttt gcaagcgaga taattgtctt ttcaacatag
    16561 ctgcatctct tttcgggaga cggttgagtc tccctgtttt ttgttccatt ctcaagtccc
    16621 tgaacttatg aagtcttgtt tcggtagtgg accaatttgt taacataccg ccaagccatt
    16681 ttttattaac ataatgacac cgggccctta ttgcagccca ctctactgaa tcagctgctt
    16741 tgtttttggt accaacaatt aagaattgtt ttcccctact tgctgcgtca aaaactaaat
    16801 cacaagcttc tgataaaaaa cgagcagttc tagtaagatt tgtaatatga atacccttac
    16861 gctttgcaga gatataaggc gccattttag gattccattt cctagtacca tgaccaaaat
    16921 gaactcctgc ctccatcatc tcttccaaat ttatgttcca atatcttcgt gtcatttctc
    16981 cccacaccct ccccccccct tttttttatt ctttttcaaa aaaaaaaaag agacgaggaa
    17041 ccctgaactg aaataaataa ttgttccgat ggaaccttct cttctaccgt agattggacg
    17101 tagatacacg acccaaacca ttattctttt ctattcatta ttctttttat taccaaagca
    17161 aataaccata ccaaatgcag atagcgaaag agatgaatcc gttgttagga atcattaaat
    17221 cctataaacg attgttcggg tatatcgtgg aaattttttg aaagacaaga atcaaataat
    17281 tttctgtggt ggaacaaaat atctctcatc tccccctcga atagattctt tttttttgtt
    17341 tccaaaggaa tgttgttatg ttgttttgaa gggtgcacta atcccttgaa tccggtacca
    17401 acgggtatca ccccccccaa aacaacgttt tctttcaggc ctttcaacca atcgatacga
    17461 ccccggagag ccgcttttgc taaaactcga gcagtttctt gaaaactcgc ttcagatatg
    17521 aaactttgag tattgagaga tgctcttgtt attcccaata agacgactcg gtaacagatc
    17581 gcttcttcca aagcgcgccc cattcgttct gctcgcaaca atccaataag ttctccgggt
    17641 gaaaaaacat tagacattcc atcttctgaa accaacactt ttgatgttat ttgacgtaca
    17701 ataatttcta tatgcctatt atgaatctgc accccctggg agcgataaac ctgttggatt
    17761 ttattaacca aagagattcg gctttgcgct atagttagct cagcaccaat caagaatccc
    17821 caaggaattc caagaattct tgttatacat ttgttccaac cctcaatcct cttttctaga
    17881 ttcatggata ttgaatcaat cgaacgcact tctaacacct gctctacttt tggaagacct
    17941 tgtgttatat caccagatct cgatttttca tatataaatg taactaacgt atctccttcg
    18001 taaagggttt ccccataatg gccatgaaca gttgctccgg gggtggccaa ataaggctta
    18061 gctgatcgta tcactatcga gtcaacttga acaagtataa cttgacccga tttgaggggc
    18121 ggtccgtttt tggctataca tacattttca caaataaact gtccaagact aattatttta
    18181 gatgtctctt cacaataatt gtgatggaga aaataccaat tcaaattgaa tggatttaaa
    18241 ataatgttac gacatggatc gggattaaaa atttttccat tttcatccat taaataatat
    18301 ttaaatttaa tcacttgaaa agtctgtttt aaattgtcaa gttgcaaata gttagttact
    18361 aagatctgat tatgagttat taaatggtaa gatgaataaa aattctcaat tggaagggat
    18421 gttcctaaag ggcccaatga attcctaatt ggaattaggg gatctttttt aattgattct
    18481 tttatcacac tgtgatattt tacatccttg aatggcccca ttcgagaaca attggctgct
    18541 gacaaaatta tcaacgactg acattcctta tttctattta acaacgtatg aatagttcct
    18601 tgaggttggt taagagattg ttgaattttt gccttggaat aggaataaat ggaagaaaag
    18661 gggttgatat tggtacaatc tgatccatta tcagagagca atcctgaccc cgacggatca
    18721 ttcctttttc cgatatacga aataggggat ttcactaagt tgattcttag gaaatgtcga
    18781 atcaaaccat ttgtccttat ttcaacaaaa gaagcacggg cttcttcgca agaagaactt
    18841 tttttgtctt ggttccaatt taatactaaa caagtccgaa ctaattgaat acttgtgtca
    18901 gaaattcctc gaatcggttt gccatttcca taaaggatat aattgacaat tcgaagttgc
    18961 acattatccc tttcctgcaa tggatccggt ggaaaaaggg ttgctaaatt tataccgtcc
    19021 gttatttcat atgtgacgac aggtcgaact aaaacaaaaa actttttctt gctaggtgta
    19081 atccgttgga catagatcca atttttcact tttttggatt ccttggaatt tctttttcct
    19141 gttcctggtg gtatcaaaac gccggtatgt cgggatatct tatctgtctc tccaggaaaa
    19201 tggatatctc cagaaaagat ttttagttca attcgttttt tttttctctc cacccggacc
    19261 aacccaccga ctcggcttct tagatttaag gtgatttgtg tatctacccc aacgatacta
    19321 ttgttccgta ccattatgga agaagatccg ggcaagatat gcacctcttc aggaatgaaa
    19381 aaaaatcgat ctactttcat ttggtatttt ggcctaaatt ccttgactcc tcgatactca
    19441 agcaaatcct cttttttgat gactgaatgc gtttctacag tcccatattt aataatgccc
    19501 gaactctttc ttctgtatcg aggatcatcg aaataagcaa gaatactatt tcgacggaaa
    19561 ataccattta cggggatttc aatcgagata cctgaacagg gcattagttc attctcgagt
    19621 tcttgaatcg agtgtagtgg aatgatgaat ttatttcttc gcctttttga caataaatca
    19681 gaattctcgt ggagaatagg cgaatatacg agattatact gaccagcaca tatgattcga
    19741 ttaaggtctg aataatcaga aatcctatct tcttttttac cagaaaaatc cgaactaaat
    19801 aatttctgcc tcgcctgatc gttggttact gagaggttag aagtatatct tcgcttgcca
    19861 gaaagagaat gcgcattcat ttgatcctga tccttgtgga tcgaaaggta gactagactg
    19921 gacctgcacg gccctcctaa taatatccat aaatggcttg tttttggtaa tagatgaaca
    19981 ttaccgtatg taaattcggg tgcatgatag acatcggtac tccagtgcat ttctccgtct
    20041 gaatcagaat aaatatgttt tcgaaccttc tctttaaaat tcaaagtgga tattcctgcg
    20101 cgaatctcag caattacttg ttctgattct acatattgat cgttttgaac taaaagcaaa
    20161 cttttgggtg gaatattcac attatgtaga atatcttcac tctcaatagt tacatacaag
    20221 tctatagaac atagaaaggc gggatgccca tgacgtgtac gtgtcggatg aaccaaatcc
    20281 tcattgaatt tgatttttcc attagatggg gctcgcacat gttctgcagt accccccgtg
    20341 aatactcctc cggtatgaaa agttcttaat gttaattgag tacccggttc tccaatcgat
    20401 tgacctgcaa taatacctac agcttccccc aattcaacca ggtcgccatg agtaggactc
    20461 cggccataac ataatcgaca aatccaagac gtactcctac aagtaaaggg agttcgaata
    20521 gagattggtt gtgcccgaaa ggttatgaat cgatttacaa gtccaatgcc aatgtcttga
    20581 tttctagtgg caatacatcg cggacccatg tatatatcat ctgctaatac acgaccaatt
    20641 aatgtttgga taaaaatcct ttccggcatc atcccattcc gaggactcac agaaataccc
    20701 cgggcggtgc cacaatccgt tcgacgtaca acaatgtgtt gaactacttc aacaagtctg
    20761 cgagtgagat atccagcgtc tgatgttcgt acagcagtat ccacaactcc tttacgggct
    20821 ccgtagcaag aaatgatgta ttctgttaaa gagagtcctt cgcgtaaatt gctttgaata
    20881 ggtaaatcaa tcatttgtcc ttgaggatct gacattaatc ctctcatacc tactaattga
    20941 tgtacctgag atgcatttcc tctagctccc gagaaagaca ttatatgaac tggattaaaa
    21001 gggtcagtca tcctaaaatt aggattcatt tcttgtcgca aatattcact tgtagcatac
    21061 catatttcaa tggattgacg taatttttct accgcgtgta cattcccata atgatggtgt
    21121 ttttccaaaa tcaaactttg ttgttcagca tcttgaacta gccatccctt agaaggtatt
    21181 gttaaaagat catcaattcc taatgaaatg gatgtagcag tagcttgttg gaaccccaga
    21241 gtttttactt gatccaggat atgtgatgta tatgccattc cgaagtgatc tattaatcta
    21301 ctaataagtc gtttcatggc agttccgtct atcgctttat tgtgaaagac cagattggcc
    21361 cgttctgcca taagtacctc catattccgc tgagtagaat tcgacaatgg gtttgagtcg
    21421 gtgattgtaa aacttccttt tatcgatctt gattcgcgta taaattccgg aactatggac
    21481 ctagctgaac cggagagccc cgaagtccca cgggtatcat agaattacgt taggtaccat
    21541 atgaataggc ccgagaaaac ccctgtatag cttcttcgat ttctcgataa agagcaatat
    21601 gaccaacagt ggttcgaatg tatataaaaa ggatttgttt ttttagactt cttactatta
    21661 gatagtgtcc ataaatctca taaaaagtac ctaaagattc atagtgaact tcgatgggag
    21721 tttctcttga agcaataacg cgttgatcta gtcgccaccg gagccacaaa ggactatcta
    21781 aattgattcg tttctgccga taagccccaa ttgcatcata ggaattagaa aaaaaccgtt
    21841 ctttcgtata cttatagtga ctattgtcac ttcttttttg attttgatag tttctgcgat
    21901 tccatggatt atatctattt acacaaatac ctcgatgatt tccgctcgtt aatacataga
    21961 gtccaataag catatcttgc gttggtacgg aaatgggatc cccaatagcc ggagacaaaa
    22021 gattcatatg agaaaacata agtaaacggg cctctacttg agcctccaag gataaaggta
    22081 catgaacagc catttgatct ccatcaaaat cagcattgaa tcccttgcaa actaatggat
    22141 gtaaacaaat agcgcgcccc tccactaaaa cgggctggaa tgcctgtatg cctaatctat
    22201 gcagagtggg tgctctattc agcaatacag gatgtccctg cataacttct tgaaggattt
    22261 cccaaacaat cggctctttt tctcgaattt tactcttagc aactcctatg ttcgaagcaa
    22321 gctgttgtct aattagacca cgaattacaa atgtctggaa aagttctatt gctatttcac
    22381 gaggcaatcc acatcgatgt aatgaaagtg aaggacccac gacaatgaca gaacgtcctg
    22441 aataatcgac tcgtttacca agcagagtct cacgaaatct tccctctttg ccttcaatta
    22501 catcagaaaa tgacttgtaa actttattat gaccgtccct cattggttgt ccccggattc
    22561 cattatcaag aagtgtatcc acggcttctt gtactaattt ctcctgacac attactaatt
    22621 ctcctggcgt agatctactt gttgttaata gatcggtaag ggtattgttc cgatagataa
    22681 ctcttctata gagttcatta atatctgagc tcattagttt acccccatct atctgaatga
    22741 tcggtctcaa ctcaggagga agaactggta atagacacaa aaccatccat tctggctcta
    22801 tatttgttcg aataaaatgc ttagccaatt ccacgcgtct aaccaaaaag tcctttcttc
    22861 ttccaacttt tcgatcttcc cattcattcc ctgtgtgccc ttcttccccc aattcttccc
    22921 attctaccaa cgaattctct ataataattc gtaaatctag atcggctaat tgttctcgga
    22981 tagcacctgc gccagtagag atttctcgat tgcgaaatgt atcgaaaccc tgggtagtaa
    23041 aaaaaagtgg gatgctgtat ttccaagatt ggatttcata ttcgaataaa cctcgtaatc
    23101 gtaagaaagt gggcttttta gttatgggcc tagcaaaaga aaaattggga taggattcta
    23161 taggatctcc cccccttcaa aatcggacgt gaaagtttcc tttcatccgg ctcaagtagg
    23221 tacaccaaat aaggaaagga gttctcgttt tcaaactcta gaaaatccca aaataaaaag
    23281 gtctactcct tactcaagtt cccagtgaag acgaaacaag atttcagtga ttccgtcttc
    23341 tattaattct ttattcaaat tcaattccaa caaataaaat agaaaattct tgagtagtct
    23401 acttcccttt gaatgataaa tcccttaact cttaataatt aaaggaatac cttggaaccc
    23461 ataagggatt tacttgtcta tatattgttc cattcgatct tttaggtccc gacttcacct
    23521 cgatggttag gccaccacgc ccttaaagtc tatacgcgat agatagactc ctagaaccat
    23581 gacatatttg cttacttgaa cataatttct ttccacgaaa agaaaggaaa tggttcattc
    23641 cacaaaataa aaagcttttt ttacgaggta caaatagaaa ttcctcttta tttgatttgt
    23701 tacgaaatcg accatagatc aattcccttt ttatttggga gtattgacta caccccaatt
    23761 ctgagcttca tgttactctt tacaagtgac atgtcaggtc cagggcatcc caattggatt
    23821 gactgggatg acagtttctc cttccgagtc tgtaaaatca gaatttcgat caaatcacac
    23881 atcgcagtat actaggcctt ctaattcttt aagaggttta tctaaaagat tcgcaatata
    23941 actaggaaga cgttttaaat accacacatg ggttactggg catgcgagtt tgatatagcc
    24001 catttgatac cttcgtatcc gagaatcaac aaattcgacc ccgcattgtt cacaaaattt
    24061 cgggtcttct ttttcatctc cgattactcg ataatttcca caagcacaaa ttccgctttt
    24121 tataggacca aaaattcttt cacaaaataa tccatctttt tccggtttgt tagttttgta
    24181 atgaaaagta tagggttttg ttacctctcc aactatctct ccattaggca ggattttagt
    24241 ggcccaagca cttatttgtt gaggagaaac tgatccaatt tggagctgtt gatgtttata
    24301 tcgatcgatc atagaagaaa aattattatt cattccgatt aagcttcctt cctattaatc
    24361 tggaagttct tctcagatac aaggaaatga ttcagttcca gagctaaaga tcgtagttct
    24421 cgaacgagca atcgaaaaga ttctggagca tcttcgggat taggtattgt tcccccaatg
    24481 atcgtagtac caagtacttc ctggcgagct ctaatatgat ccgatttata agtaagcatc
    24541 tcttgtaaaa tatgagcaac cccaaaccct tctagagccc aaacctccat ttctcctacc
    24601 cgctgtcccc cctgtttggc tcttcctcta aggggttgtt gtgtaacaag cgcataatgt
    24661 ccactggaac gcccatggat tttatcatca acttgatgaa ttaatttcaa gatataaggc
    24721 tttcctatta taacgggttg ttcaaaagga ttccccgtcc ttccatcaaa tattctgctt
    24781 tttcctggat attcgggttc aaatacccat ggattcgctg tttgcttact ggcttcatat
    24841 aattcagaaa acacaagttt tctagaagct tcttgttcat atctctcatc aaaaggtgct
    24901 attcgataat gtctgtctag cagactccct gctaacccta gtgaacattc aaatatctgt
    24961 cctacattca ttcgtgaagg tactcctaat gggttaaaga ccatatcaac ggatcttcca
    25021 tcttgtaaat aaggcatatc ttgtctaggc aaaattttgg aaatgatacc tttatttccg
    25081 tgtcttccag ctactttatc gcctactttg atttcacgtt tctgtaaaat atatacacga
    25141 atcgtttcgg gattataact agaaccaccc cttttctgga tccacctcac atcaataacc
    25201 cgacccctgc cacctatagg tagttttaga caagtttctt ttgaagtaga tacctgaata
    25261 ccaagtatag ctcgtaacaa tctatcttcc ggggcatacg acgattcttt cacgacctgg
    25321 ggtgttaatt tacctactaa aatatcaccc gtctctaccc aagatcccag catcacaatt
    25381 ccatttttat ctaaattgcg gagtaaatgg gcttctaaat gcggtatttc attagttact
    25441 ttttcagggc cttggcttgt cacatgagtc tgaatttcat atttccgtat gtgaaaagaa
    25501 gtataaatat cttcatatac caaacgctcg ctaataagta ctgcatcttc agaattgtaa
    25561 ccctcccacg gcatataagc tactaatacg tttttcccca aagcaagttc gccaccaacc
    25621 gtagcagcac catccgctaa aatttgtccc tttttaatgc atttaccccg aggaacctgg
    25681 agtttttgat gcatacaagt atttttattg gaacgttgat atataactaa tggaatgctt
    25741 agaatatctc cattacctgc taaaagaatc ttgtcagtat tggtataaac gacccttccc
    25801 tcgcgctcgg ctatagcaag agcccccgaa tctagagctg cttgtcgttc caacccagtt
    25861 ccaacaatgc atttctcgga gcgagaaaga ggaactgctt gacgttgcat attagaactc
    25921 attaaagctc gattcgcatc attatgttcg ataaaaggaa tgagggaagc tccaatagaa
    25981 aaatattgaa aaggaaaaat acttcgaaga tgaacctgtt cccatgcaat agtcaagaat
    26041 tcttgacggt atcgagctgg aacaacctgt tcttcctgaa tatcccgatt taaggctaaa
    26101 gaatttcctg ccgctaccat atagtattca tctctacctg gtgataaata aagcatccgt
    26161 accccggttg acctctcaga aatttcataa aaagggcttt ctagagatcc ccaatgacca
    26221 atcctcgcat gaattgctaa ggatccaata agtccaacat tgattccttc agatgtgtca
    26281 attgggcaaa tacgcccata gtgactagga tggatatctc gtatccgaaa actagcagtg
    26341 cgccctgtca gtcctccagg gcccaaataa cttaattttc tcccatgaac tatttgtgtc
    26401 aatggattag ttcgatccaa aacttgagat aatgggtgta aaccgaaaaa ggattcataa
    26461 gtagttgtta atggagttga ggttaccaaa ttctgaggtg tcggtatcaa tttatgccga
    26521 attgctccac atatagtccc ccgaaccaca ttttctaaac gaaccagagc caatccgaat
    26581 tgatcttgta aaagatctgc tacagaacga atacgtttat ttttcaaatg attcatatcg
    26641 tcaagtgcac ccattccaaa tttcagccca atcaaatgat cggcggctgc caatatatct
    26701 cgtggtaaca aaaatgtatt gttctggggt atatcaaggt tcagtcttcg gttcatattt
    26761 cgtcgaccaa tccttcctaa ttcacatctt tgttgaaaga atttcttttg taattcctta
    26821 cataaggatt cagaaaatac cggatcgcca cctacacaag caaattgttg ataaaactcc
    26881 aaaatggcat tttcttttga cccaattttt tttctctcct tatcactcag aaaagacaaa
    26941 aaaatttcag gatagcaaac attctctaga atttctctta gattcaaacc catagctgat
    27001 gatagaacta gaatagatat tttttgtttc ctacttacac gagcccatat ccttgctttt
    27061 ctatcaattt ctaattctga tcttcctccc caatctgata ttatggtgcc ggtatagacc
    27121 gaaattccgt tatggtccaa ttctgatcgg taataaatac cgggactttg caatatttga
    27181 ttgatcacaa ttctatatat tccattgact atagaagttc ccagggaatt cattagagga
    27241 atgtttccga taaaaattgt ttgttcttgc atatccctac tgtttttcca aattaatccc
    27301 gcggatacat ataattcaga agaatatgtg agtgattcat acacagcatc tccttccttt
    27361 atcaagggtt cgaccaattg atatgtttcc acaaataatt gaaattcaat ttcttgatct
    27421 gtatcttcaa tttttggaaa cttataaagt tcttccgtca aaccttgatc aatgaaccta
    27481 caaaatcctt caaattgtat ctgattaaat ccaggtattg tagatattcc ctcatttcca
    27541 tccccgagca ttttgaattt cctatttatc aaaaaatacc actattggtt cattcttcat
    27601 ctaattagat agattagata aatgatctag caatgatggc atttctattt tgtttaccga
    27661 atcacatgaa attttaccca actccatatc tggaatgtat gaaatacgta tgaacggagg
    27721 aagaaagaga attttctact taaattgaat tggaatttat tggaattttc aacagataca
    27781 aatggaaaga aattgataaa acatccctag aaacagactt ctgctactta gacttattaa
    27841 ttaagttata ggattttgta tagaatatca aaacaaaaat gattccattt ctaccattat
    27901 tatgataata catattccaa cctgcttgaa taccagaaaa ataaatggat tcgacatttg
    27961 atcttttcgc tgagataaag gcataaaaat aagaaagaat atatagaatt agaatcggtt
    28021 ttttagcatt taaccccctt ttatgttatg gatttcgttg ttcaaaaaat gatttgtaga
    28081 gaagagagat atttttttta cggatttttg agtagaatac gattgtgaag tgtataagaa
    28141 aagagggttt gtatggctta accacgtgtg gagatatcta taatatccgt ctttcttctc
    28201 ttttattgtt ttattgtcgt tctctgttct attcggggca acacgggttg tgctctatga
    28261 aaacagaatt tccattttct attcaattca aaattcaaat tgaagtatga tacttttctg
    28321 atatctgata attctctatc gggaacatat ataaataata tatatccgtc taacaatttc
    28381 tcttgggggg tttacatata ctcataattg ttgttataat taaaattgag aaggattttt
    28441 tgattgaaaa aatccatact gattagttat atatcaagtt gtattttctt atgtcattag
    28501 gaaaacaaaa tttggagatt caaatccaag aatcattcat gcattctaag tcaatagtta
    28561 atggttccga ttttcagaaa tttgaatttt ggattttgcg acttaaaatc cacatttgat
    28621 ttttcaatag aaaagtaaga gaaagctttg aacattatga atttggagat agactcaatc
    28681 aaaattgaaa ggatgaatca aacccaatca aaagggaaga aggattagga tttctttgac
    28741 ttttaggaaa aattaaggaa aacagaactc aaggtgcaag tacaataaaa aagcagttca
    28801 gtgatccggg aaagttttca tctattttgt atttgtagca ttttggcgac atggccgagt
    28861 ggtaaggcag aggactgcaa atcctttttt ccccagttca aatccgggtg tcgcctgatc
    28921 aacaaaaaac tcgaaatctc ttcttttctt ctgttctgtt gatataaccc gccgaatgat
    28981 tccccagcag aagcagagaa agcagactgt tgatacttgt ttgattctaa acatctggtc
    29041 tgaggggttt ttctaaaaaa ttgtaaatat ccttgcattg catatttagg cttcaaggaa
    29101 atattcgaat gctagagggg ctatcaagac ttcgcaatta ccttctacta caaatcaaaa
    29161 ttttctatta ttaatgcatt gtataatgac tggaccttga attagattgg agagcccgat
    29221 aggaaatcta aatagttgtg gaagggggcg gaagatactt tattatatac gaggaactca
    29281 caaaaatctc tgagtgctca agcatccaat caattgaaat gagggtcaac aaaaaaagaa
    29341 taggacctat tattcctaca tgttccatta gtaacattcc cttgagatgt tactgcagat
    29401 tttacttgtg tttaatcttt cccgattaga aatcatatag gaatttctta taaaatgagc
    29461 gaatttattg gattggttta ttaatagtct tcgttctttt tgactctgcg ccattgattc
    29521 cactattatt agtgaggaat aatggaacaa ttcctttata tttatagaga taggggacat
    29581 aattcatatg gatatagtaa gtcttgcttg ggctgcttta atggtagtct ttactttttc
    29641 cctttcactc gtagtgtggg gaagaagtgg actctagggg tcctactaat tgagttaagg
    29701 aagcaaactg tatcaatatc aattgctttc tagatcgttc tgcaacacgt tttgaacaaa
    29761 atcaaaatat cttcattttg aaattccatt ggactcgact ggagtaatgt attataggaa
    29821 tcatcctctt tcaatcaaag agctatttca acgattccca tgtttgtagt tcgaaaggaa
    29881 gaggatccca ggaaatttat tcgaacctaa ttcttccgaa attttctatt ccaatcaacg
    29941 gcctcttacc aggtgatact gaggagggcc ggaccctttt tttatttgtt tctctcttta
    30001 ctgttcaaag aagaggtggt tttgttaagt gtatacgcac tttgtatgag aaagaaagga
    30061 tataaacata gtggttgtct aacgagatac tatgcagaat aagatcttca ggtgagtcac
    30121 atattgcgca tttaccgctt tcgaattttt gaaattggat ttatgcttta tcgacttatt
    30181 tcatatcatg gttcaggcgt taaaaatcgg tgaggtttac tcttcctttt cgatgcccgt
    30241 ggaactactg tcaatggttt actcaattac ttcttgggaa tgttaaaaaa aagattacta
    30301 cgtgattttt tgaatctgcc tatatctagc gcttttcctt cattgatttg attctttcaa
    30361 tagataccga gattcagatt ggaaatcaaa aatctagtaa ttcaaactat aagacataag
    30421 agtaattcag attgatcaga acaaatagat atagcaaata aatggaattg gatgctatgt
    30481 caatcccata tatggaattg atattcacat atatcaagat aatattgtag attgatctat
    30541 agatccatat caaaagatcc atatcaaatg cagcctctat ctttatttta ttccaggggg
    30601 ctacaatcta actaataaat agtatggtag aaagaaatag atgaatcttt ctttctacca
    30661 tactatctat ctattagaat actgccgatt ctagtccact catttcattt aagacatgaa
    30721 attagaatct ttttcatttt atttcgtcaa ttttggctaa gaactcagaa gtcaagtttc
    30781 attcaaatta gttaataatt aatcgttttg actgactgtt tttacgtaaa tgataagtag
    30841 aaaagcggta ggaactagaa taaatagtgc agtagcaata aatgcaagaa tatttacttc
    30901 cataatctca tcggtttttt acttcgcaat aactcgggat ttaatcccat agagatgata
    30961 aatctttggc ctgtaaattc aatgaatgaa tattacctct cgatgatctt gaatcggatc
    31021 aatatcatga ataacaatat ctgaactatc aaatcaattc gtcgtcgaga attgaatagt
    31081 ataacatagg aagttctttt atccataccg ccccaaactt ggattcctga cccaatccaa
    31141 aattccttta tttatttatc attatcattt tttctcatct gttctttttt tctctctaat
    31201 ctatctagtt ccttcttgta caatcatctg atgaagtctc atcaaatagc tcttccactt
    31261 ccagtggtca catagttaca aacccaaaca aacaataaaa gctaaatgga aaaagaaagg
    31321 agtttagaac taaactattt ttgacttgga agacaaagaa gtgtgataaa gatgagaccg
    31381 tataaaatga atattcatca aatttactat tttccgattt gttctttcgt cgacggggcc
    31441 ttaaaacaaa atgaaaaatc ggaaaaatga ttcattcccc tttctaagag gagtaggatc
    31501 tttggttgat ctgccctttc ccctcctttc ttcgtagatt attagccccg ggacacctat
    31561 atcaaaagct cagtgtgcaa tttgcatgaa atctattttt caacttcaaa ctagtaagtg
    31621 aggttccata aatccgtagc cagaaaaata aattgttttt tctggaaagt attttcttat
    31681 attaaatttt gtattggaca agaaaggaat tccccttgtg tatgcgcccc tcaaaaaggt
    31741 atagtactcg attccattac atgcatcggg ggcaatcgaa aaggccagca tttcttggaa
    31801 tactgactat aatgctatca ataattgtag taatccaacc gcatatgtct ttctcctacc
    31861 aaaaggaaag aaaaaagaaa taaggatttc ccctttgctt tgacaatgaa attctgcccc
    31921 cggtcccctt cataaaaagg gagagattta ttgatatatt tattggatcc atcgggactg
    31981 acggggctcg aacccgcagc ttccgccttg acagggcggt gctctgacca attgaactac
    32041 aatcccaggg aaatacggga tctagcagaa aatttgattc ttttttatct ccggatcggg
    32101 tatttctgaa gtacaaaggg ggttatatca tctcatggcg gattggcgaa ttattgggcc
    32161 gagctggatt tgaaccagcg tagacatatt gccaacgaat ttacagtccg tccccattaa
    32221 ccgctcgggc atcgacccag gaagaatcaa ttttagactt attggtaatc catgatcaac
    32281 ttcctttcgt agtaccctac ccccagggga attcgaatcc ccgctgcctc cttgaaagag
    32341 agatgtccta aaccactaga cgatgggggc ctgcttgacc aaccgccatc atactatgat
    32401 catagtatga tcagtttttt gaaattgtca atataatcga atgattctat ccgagggatc
    32461 tttccccctt tcagaattgc atagaatttt tttttattcg tcattgatga attattcatt
    32521 agaatcgcca ttagaaatct agtagtagta tttttttatt ttggaattat ttcaattgaa
    32581 tttatttcga ttattttagt ttagattatt tagtatttct ttttttattt ataaataaaa
    32641 aaaagtaata aatacaaaaa atagaaataa taaggaagag taggattttt gcagggaatg
    32701 attggtccgt cagaaaagga aaaaggtgtg aaatttgatt tctttcactt tcatttgatt
    32761 cattgttaag acgagatatc cttatctccc tcccaccaag acaggaaatt aacaaacgag
    32821 aaatctagta agcgggatca agaagaaaat tcttttttct ccaagaattt agttcaggag
    32881 acaagtagaa tctcttcatt ccatgattcg atgaaatatc ttgaatttta tgttgaattg
    32941 ctaggtgtat gtacatgtat caatcaagtg aattttgttc tggtgggatc aattcaataa
    33001 aagaaaaaaa gcaattcgag tcggtcttga aacaattcat tgcattttct cctagacttc
    33061 ctaggtaaat ccattttatt attcaacaat gagccactag acactatgta tctactgcat
    33121 gtacttatgc atatatactt atatttataa tatatgtaca tatagatatt ttatccacat
    33181 agtgaataat tccggaatta aatcaaaaag gcccttttaa ctcagtggta gagtaacgcc
    33241 atggtaaggc gtaagtcatc ggttcaaatc cgataagggg ctttgtaaaa ctctaatcta
    33301 gtattcatat ttgaggggag aattatattt ttatttgtaa taaaaaaagt agctaactgg
    33361 ataatacatt atcattatac ttaattatta tacttagtta taaagttgaa catttgttta
    33421 gtcaatttgc attattatga atttctgaat aatgaaaagt cacttcttga atcaccgaat
    33481 attcctattt tccattatac caaccaaatc cattcgaaag gttagaaatc aacaaaagaa
    33541 aaagtaagtg gacctgacct attgaatcat gactatatcc gctattctga tattaaaatt
    33601 cgatagagat gaaattggag cagttgattt ttttttattt catttttttg ttttggactc
    33661 cacaagaatt tgtcgatatt tccgattaaa tcttcttgtt actagatttt ctataggaaa
    33721 aattatagga ataaattgtt attcctttcc tctacagaga aacctttctt ccaagtcaca
    33781 ccataagagc catttattat ctttctttga ttccagatca aagattaatt tcatcattaa
    33841 tttctatcta gattatatat ctatattata ttaagtggat ttcgatgtat atctatcaga
    33901 tcgtggcttc atgtaccaaa tatttcaata tcgttgcatc cggtattttt gttttgttcc
    33961 aacagtgtga tgaagaatag atccgagaaa gagactttca tttccagtct cttatttatt
    34021 tattttattt ttattgaatt ttctaaaagg aaaatctaaa aggaaaaata gtagattatc
    34081 tctttttcta acagataaaa gaatctaaaa ataaatattc gatcgaactg tcttttttcc
    34141 ttcgatccgt ggaaagatat actctggggt tttagattta tttatatgaa gtatgaagga
    34201 aagggatcgc ttggtccttg aagagttctt tcaaaacaaa ggattgattg aattgtctta
    34261 ttaggacaat tcatggttca tatgcttagt cagaaggaat aatccaatgg agttcatgga
    34321 tttacctagg tcagtttatg ggctaatcaa taaaggattt ttatcttcga aacccattgg
    34381 aaagggcagt gcaagagaaa tcatacaaaa atgatcgaat cttcggacgc cccgaaaaag
    34441 atatgaggtg ctcggaaatg gtcgaagtag ttgaatagga ggatcactat gactatagcc
    34501 cttggtaagt ttaccaaaga cgaaaatgat ttatttgata ttatggatga ctggttacgg
    34561 agggaccgtt tcgtttttgt aggctggtcc ggtctattgc tctttccttg tgcctatttc
    34621 gctgtagggg gttggttcac aggtacaacc tttgtaactt catggtatac ccatggattg
    34681 gccagttctt atttggaagg ctgcaatttc ttaactgccg cggtttctac tcctgctaat
    34741 agtttagcac attcgttgtt gttactatgg ggtcctgaag cacaaggaga ttttactcgt
    34801 tggtgtcaat tggggggtct gtggactttt gttgctctcc atggagcttt tggcctaata
    34861 ggtttcatgt tacgtcaatt cgagcttgct cgatctgttc aattgagacc ttataatgca
    34921 atcgcattct ctggtccaat tgctgttttt gtttctgtat ttctgattta tccactgggt
    34981 cagtctggtt ggttctttgc acctagtttt ggtgtagcag ctatatttcg attcatcctc
    35041 ttttttcaag ggtttcataa ttggaccttg aacccgtttc atatgatggg agtcgccggt
    35101 gtattgggcg ctgctttgct atgcgccatt catggtgcta ccgtagaaaa tactttattt
    35161 gaagatggtg atggtgcaaa tacattccgt gcttttaacc caactcaagc cgaagaaact
    35221 tattcaatgg tcaccgctaa ccgcttttgg tcccaaatct ttggggttgc tttttccaat
    35281 aaacgttggt tacatttctt tatgttattt gtaccagtaa ccggtttatg gatgagtgct
    35341 cttggagtag tcggtctagc cctgaaccta cgtgcctatg acttcgtttc tcaggaaatt
    35401 cgcgcagcgg aagatcctga atttgagact ttctacacca aaaatattct cttaaacgaa
    35461 ggtattcgcg cttggatggc ggctcaagat cagcctcatg aaaaccttat attccctgag
    35521 gaggttctac cacgtggaaa cgctctttaa tggaacttta gccttagctg gtcgtgacca
    35581 agaaaccact ggtttcgctt ggtgggccgg gaatgcccga cttatcaatt tatccggtaa
    35641 actactaggg gctcatgtag cccatgctgg attaatcgta ttctgggccg gagcaatgaa
    35701 cctatttgaa gtggcccatt tcgtaccaga gaagcctatg tatgaacaag gattaatttt
    35761 acttccccac ctagctactc taggttgggg ggtaggccct gggggagaag ttatagacac
    35821 ctttccatac tttgtatctg gagtacttca tttaatttct tctgcagtat tgggctttgg
    35881 cggcatttat catgcacttc tgggacctga gacacttgaa gaatcttttc ccttctttgg
    35941 ttatgtctgg aaagatcgaa ataaaatgac cacaatttta ggtattcact taatcttgtt
    36001 aggtctaggt gcttttcttc tagtattcaa agctctttat tttgggggcg tgtatgatac
    36061 ctgggctccg ggagggggag atgtaagaaa aattaccaac ttgaccctta gcccgagtat
    36121 catatttggt tatttattaa aatccccttt tggaggggaa ggatggattg ttagtgtgga
    36181 cgatttagaa gatataatcg gaggacatgt atggttaggt tccatttgta tacttggtgg
    36241 aatctggcat atcttaacca aacccttcgc atgggctcga cgcgcacttg tatggtctgg
    36301 agaggcttac ttatcttata gtctaggggc tttatcagtc tttggtttca ttgcttgttg
    36361 ttttgtctgg ttcaataata ccgcttatcc tagtgaattt tacggaccta ctggaccaga
    36421 agcttctcaa gctcaagcat ttacttttct agttagagac caacgtcttg gggctaacgt
    36481 gggatccgct caaggaccta ctggtttagg taaatatcta atgcgttccc cgaccggaga
    36541 agtcattttt ggaggagaaa ctatgcgttt ttgggatctg cgtgctccat ggttagagcc
    36601 tctaaggggt ccaaatgggt tagacttgag taggttgaaa aaagacatac aaccttggca
    36661 ggaacggcgt tccgcagaat atatgactca tgctccttta ggttctttaa attccgtggg
    36721 tggtgtagct accgagatca atgcagtcaa ttatgtctct cctagaagtt ggttagctac
    36781 ctctcatttt gttctaggat tcttcttctt cgtaggtcat ttgtggcacg cgggaagggc
    36841 tcgtgcagct gcagcaggat ttgaaaaagg aattgatcgt gactttgaac ctgttctttc
    36901 catgacccct cttaattgag atgagacagg agatccaatg cttgaatgaa gtaaaaatca
    36961 ctttgattca atcatacatc ttggaatcag cctaagtatt ccttttttct tttttttttt
    37021 tcaattcatt ttatctaatt tatatctaat ctatttttct ggcttggcta ggtgggatag
    37081 ccgagccatt cccttttctt tcggatagca ggttgggcaa aaccactaaa gaaaaaaatc
    37141 tattcaatta gcaaaaaagg agagagaggg attcgaaccc tcgatagttc tttgttaaaa
    37201 ctataccggt tttcaagacc ggggctatca accgctcagc catctctccg aaagactatt
    37261 tttattttat tcctccgaat agaacatggc cataggggtg gataccccca ctatctgtag
    37321 aaagatctca ggtgcgaatc caccggtcga tctatctatc cgtatataga tatacgatct
    37381 agcatgccca tttgtgaaat aaaaaataaa attccatttc cccccacccc actccatgta
    37441 cgaataaagt gcgaaagggg gagtagtaat aagtcatata gaatcaatgg attcatgata
    37501 aagtaaaatc cctcgatgac atattttatc acaattaata ttttttggct gatagaggga
    37561 tcaaatggta tatagttcat ttgttggtag cttggaggat taaaagcatg actcttgctt
    37621 tccaattggc tgtttttgca ttaattgcta cttcattgat cttattgatt agcgtacccg
    37681 ttgtatttgc ttctcctgat ggctggtcaa gtaacaaaaa tgttgtattt tctggtacat
    37741 ccttatggat tggattagtc tttctggtgg gtatccttaa ttctctcatc tcttgaacct
    37801 attcgtcgca gacccaaaac caaaatgacc cccctaattt ttctcggttg tgagacacat
    37861 taaattggaa tctaagtccc caaagaaaac gcaaatcaaa taaagaaaac aaaaaaatta
    37921 gaggggggtc aaacttcttg aataaaaaga atacaattaa aaaaataatt ggaatcgttc
    37981 cgaagagaat atgtgtcccg gcactgcaca aaaaagatcc ggttatatat catatatgtg
    38041 ggtacatatt gtgtatcaag aacaaaaaaa tgcggatatg gtcgaatggt aaaatttctc
    38101 tttgccaagg agaagatgcg ggttcgattc ccgctatccg cccaagatcc aagataaagt
    38161 aattttatta ctatttattt attattgaat ttcataaata gcattaaata tatccttaaa
    38221 ttaagggttt ggtatagttg gccgtgatag tgtagtgatt ctatccctcc cctacgtttt
    38281 ctttttcctt ccgcgaaaga cgggaattaa ttactagtta acagagtcaa ccctaaaata
    38341 gtttggcaaa acaagatgtt gcggagacag gatttgaacc cgtgacctca aggttatgag
    38401 ccttgcgagc taccaaactg ctctaccccg cgccgaagat aagaactgaa aactaataga
    38461 taaacaagga ttaaatgcgc ccctccaccc tatctgtaca aatagaatag cccatttata
    38521 cagaatggta aaggggcttc tatgatcatc gaccatagaa atagaaatga agcgttaatc
    38581 cttaccaact tgatcttgtt gctcctggca acaaacatgc atgaaccatt tcacgaagta
    38641 tgtgtccgga tagtccaaag tctcgatagt tagctctcgg ccttccggtc aaaaaacaac
    38701 gtcgatgaag gcgtgtaggt gcactattcc gtggtgggga ttgtaacttt ccataaattt
    38761 cccatttgtc actcaacgac ggaaccttgc ttatttcttt ctttgaggat cgacgaatca
    38821 aatgatattt ctgttccaat ttttgcctct tcttctccct ctgaatcaaa cttttccttg
    38881 ccataatggt tgaattccta ttagtatcca tgatacaagt cgaatcctag atgtagaaat
    38941 agaagaaggt ggacccctct ccgtcgaaag aaatgagatt atcgcggata cacacattaa
    39001 aaatattaac caaatttgcc cgacgtagag gcaatcaaga aagccgcata agtgaatata
    39061 taacctacag aaaagtgagc taatccaacc aatcttgctt gtacaatgga aagggccact
    39121 ggtttatctc tccagcgaat caaattggcc aaaggtgtgc gttcatgagc ccatgctaaa
    39181 gtttcaatca attcctgcca atatccacgc caagaaatta agaacataaa tccagtagcc
    39241 caaacaagat gtccaaataa gaacatccat gcccaaaccg ataaactatt cataccaaaa
    39301 ggattatatc cgttgataag ttgtgaagag tttaaccata aataatccct taaccaaccc
    39361 atcaaataag tggaagattc attaaactgt gaaacgttac cctgccataa tgtgatgtgc
    39421 ttccaatgcc aataaaaagt aacccatcca atagtattta acatccaaaa aactgccaaa
    39481 taaaacgcgt cccatgccga aatatcacaa gtaccgcctc gtcctgggcc atcgcacgga
    39541 aaactataac caaaatcctt tttatccggc attaacttgg aaccacgtgc atctaaagca
    39601 ccttttacta agatcaatgt agttgtatgt aaaccaagag caatagcatg atgaaccaaa
    39661 aagtctccag gacctattgt taaaaataat gaattactat tttcattaac agcatttaac
    39721 caacccggca accagatgct tcgacccgca ttgaatgctg gaccactcgt tgaagataaa
    39781 agtacatcga acccatatga agttttacca tgagcagatt gtatccattg agcaaatata
    39841 ggttcaatca agatttgctt ctccggagtg ccaaaggcaa gcatgacatc attatgaaca
    39901 taaagtccca gggtatggaa tcccagaaag aggctggccc aacttaaatg agatatgata
    39961 gcttctttat gctctaacat tcttgccaat acattatctt cattttgctc cggattgtaa
    40021 tctctaatga aaaatatagc tccatgagca aaagctcctg tcatgatgaa tcctgcgata
    40081 tattggtggt gggtatataa tgcagcttga gtagtaaagt cttgtgctat gaatgcataa
    40141 gcaggtaaag agtacatgtg ttgagctacc aaagaagtaa taacccctaa agaagctaga
    40201 gcaaggccta attgaaaatg aagcgaatta ttgattgtgt cataaagacc cttatgtcca
    40261 cgccccaatc gtccccccgg gggaatatgt gcatctaaaa gatctttcat actgtgccca
    40321 atcccgaaat tggttctata catatgacca gcaacgagaa aaataaatgc aatagctaaa
    40381 tggtgatggg caatatcagt cagccataaa ctttgcgttt gtggatggaa tcccccgaga
    40441 agagttagaa tggcagttcc cgccccttgg gcggtaccaa ataaatgact acttgaatcg
    40501 gggttttgag cataaagatt ccattgacct gtaaaaagtg ggcctaaccc ttggggatgc
    40561 ggtaatacat ctaagaaatt attccaccga acgtactccc ctctggatgc aggaatagca
    40621 acatgaacta aatgccctgt ccaagccaag gaacttacgc caaagagtcc tgacaaatga
    40681 tgattcagac gagattcggc atttttgaac caggaaacgc tcggtttcca tttcggttgt
    40741 aggtgtaacc aacctgctat taaggatatg gcagaaagaa ataatagaaa aagagcgcca
    40801 gtataaagat cttcattagt gcgtaaaccg attgtatacc accactgata aacaccagaa
    40861 taagcgatat tcactgggcc aagagcaccc cctcgagtaa aagcttccac ggccggttga
    40921 ccaaaatgag gatcccaaat tgcatgagca ataggtctta catgtaaagg gtcctgtacc
    40981 cacgactcaa aatttccttg ccaagctaca tgaaacagat ttccggaagt ccacagaaaa
    41041 attattgcta attgaccgaa gtgagaagca aaaatattct gataaagacg ttcctcagta
    41101 atatcatcat gactctcgaa gtcatgtgcg gtagcaatac caaaccaaat acgacgagta
    41161 gtggggtcct gagctaagcc ttggctaaac cttggaaatc gtaatgccat aatgcttttc
    41221 aaatcctcct agccattatc ctactgcaat aattcttgct aagaagaatg cccatgttgt
    41281 ggcaattcca cccagaaggt aatgggttac tcctacagca cgtccttgta taatgctcaa
    41341 ggctctgggc tgagtagcag gagcaacttt taatttatta tgagcccaaa cgatggattc
    41401 aataagttct tgccaataac cacgtccact gaatagaaac attaaactaa aagcccagac
    41461 aaaatgagca cctaggaaaa aaaggccata tgcagataat gaagaaccat aagactgaat
    41521 tacctgggat gcctgtgccc ataagaaatc gcggagccac ccattaatag taatagaact
    41581 ttgcgcaaag tttcctcccg tgatatgagt tactacccct tgatcactta cactgcccca
    41641 aacatctgac tgcattttcc aactgaaatg gaatattact accgaaattg cattgtacat
    41701 ccagaatagt cctaagaaga catgatccca ggccgatact tgacatgtac cccctcttcc
    41761 aggtccatca caaggaaaac gaaaaccaag atttgcttta tccggtatca aacgggaact
    41821 gcgagcaaat agaacacctt tcaagagtat caataccgtc acatgaatcg taaatgcatg
    41881 aatgtgatgt accaagaaat ccgcggttcc taatggaata ggcaacaaag ccaccttgcc
    41941 acccactgcc actaaatcac caccccccca agttaaacta gtacttgctg ttgcaccagg
    42001 agccgttgca ccaggtgcta aagcatgggt gttttgtatc cattgagcaa aaactggttg
    42061 taattgtata gcggtatctg aaaacatatc ttgaggacgc cctaaagcgc tcatggtatc
    42121 attatgaata tacaaaccaa aactgtgaaa gcctagaaat atacatgccc agttgagatg
    42181 ggatatgatt gcatcacgat gtctaaggac acgatctaat agatcgttgt accgagtagt
    42241 tggatcataa tctcttacca taaaaatggc tgcatgcgcg gcagcaccaa ctatgagaaa
    42301 tccaccaatc cacatgtgat gtgtgaacaa tgacagttgt gtaccatagt cagtagctag
    42361 atacggataa gggggcatgg aatacatatg gtgagctaca acaatagtta aagagcctaa
    42421 catagctaag ttaagagata attgagcatg ccatgacgtt gttaggatct catataggcc
    42481 tttatggccc tgacctgtaa atggaccttt atgagcttct aaaatatctt ttagtccatg
    42541 accaataccc cagttggtcc tatacatgtg acccgctatc aggaaaagaa ttgcaatagc
    42601 taaatggtga tgggcaatat cagtcagcca cagaccccca gttactggat ctaatcctcc
    42661 acgaaaagta agaaagtccg catattttga ccaattcaag gtgaaaaatg gggttgctcc
    42721 ctcggcaaaa ctgggataaa gttgagccaa aagatctcga ttcaagataa attcatgagg
    42781 aagtggtatc tctttaggat ctactccagc gtttagaaat tggttaatcg gtaaagatac
    42841 atgtacttga tgccccgccc aagagagaga cccaagtcct agtagccctg ccaaatggtg
    42901 attcagcata gattctacat cttgaaacca agccaatttt ggcgccgctt tatgataatg
    42961 aaaccaacca gcaaaaagca ttaacgctgc aaagaccaat gccccaattg ctgtacaata
    43021 gagttgtaat tcactagtta ttccagatgc tcgccaaatc tgaaaaaaac cagaggttat
    43081 ttgtattcct cggaaacccc cgcctacgtc accatttaat atttcttggc ccactattgg
    43141 ccaaaccacc tgggcactag gcccaatgtg agttggatca cttagccacg cttcataatt
    43201 agaaaaacga gcaccgtgga aatacatgcc gctcagccaa agaaagatga tggagagttg
    43261 accgaaatgt gcactaaata cttttcgaga gatctcctcc aaatcactgg tatggctatc
    43321 gaaatcgtga gcatcagcat gtaggttcca gatccaagtg gtagtatcag gccctttagc
    43381 tattgttctt gagaaatgac ccggtctggc ccattcctcg aacgaagttt ttacgggatc
    43441 cctatctacc aaaattttaa cttctggttc cggcgaacga ataatcattg agtcctcctc
    43501 tttccggaca acacatacaa agagacccgc caacagtcaa ataattagtg aaccttagag
    43561 atagagagat atttctataa ttagttcgtt tctcttctat ttttctatct cccatctatc
    43621 tattttcttt agttatttac tagagcaatt atgatctgga agtcgatccg gggcaagtgt
    43681 tcggatctat tatgacatag ccttgaggcg ctcaacggac cttttaacct tctaaaaacc
    43741 ttttggggct ttggattgat ccaaaaacga cttttttgtg caacctagtg tatattcata
    43801 gaagttatta gatggagctc tttaattttt tacctagaag attttaatta ctctattcca
    43861 aatcacgcga gtagccatta aacattacta agagacatcc ccgctatata tatttagtga
    43921 ttcgagggtt tattttatta gttttaataa taagaatttt gtttaattta atatttaata
    43981 taataaacaa agtctatttt gtactctatc tgtgtatcct tttttattcc taaaaaatag
    44041 cagatgaaat agaaggctta gaagggagat aatgaaatta tgtgattggg tcttccaaaa
    44101 gcaaaggaat gatccgtttt ttagttaact gatctgatgg gtccaacaaa caataaatta
    44161 taacaaatat ttaaattcta aataaaaaaa tcaaaaataa tagactaaga ttctaaataa
    44221 aggataataa ataaacggga tcttctttta ttcgaaacgt ctcgtgatct tcaaccaatt
    44281 atgcgcttca atataattac cgggagtaag cgctatagcc tgtttccaat actcagcggc
    44341 ttgatcgaac caagcctctg caatttcaga atctccctgt tgaatggcct gttctccccg
    44401 gccggaatag gtagttcaat tccttccctt agaaccgtac ttgagaattt cttacctcat
    44461 acggctcaac agtcaattct tttggtgtcc cattttgatc tataccatat ctaataaaat
    44521 ctaatgagat ttctcatgga tctatcccag ttttaggatt aaccaaaaga aaaataggtt
    44581 aattacatga gtttcaaact gaaatttgga tgaataatcc gtttatttag ttttatcttt
    44641 tttcccacct tcagaagaat aaagcatagg catttctact agtgttagaa ttttatgaaa
    44701 ggtaactatc tcggtttcat agataaattt atatagaatc tttgaaaaag actttctttc
    44761 ataagaaaga aaatacttac tatctttggg atctgatcct acaccgctgc tcaagacttt
    44821 agtggatcga ctctattaca taagttaatt cctaattttt atctcacatc ataagataag
    44881 tatttcttcc atcatgacat aagtacgcag ttattattgt atcggcccaa aacctcgcta
    44941 attgatcttt acggtgcttc ctctatctct atcaattaaa gccttatatc catagaaaaa
    45001 agttgctagg catttttatt ttttcctatt ttgacttcta tgaagtttct ttctttgcta
    45061 cagctgataa aaatcgttgt tttagacgat gcatatgtag aaagcctatt tggttctagt
    45121 agttacttta ctagattttt cttttttttt ttttctatag tggagatagt cgcacgtaat
    45181 gacagatcac ggccatatta ttaaaagctt gtggtaagaa tgggtttcgt tctagtgctc
    45241 gaaaataata ttccaaagct ttcgtatgtt ctccattact tgtgtggata agccctatat
    45301 tatagagtat ataacttcga tcatagggat caatttctag tcgcatagct tcataataat
    45361 tctgcaaagc ttccgcgtaa tttccttcgg attgagccga catccgttac ggtcgtcatt
    45421 caattgaaag aatctccgtt ccagaaccgt acgtgagatt ttcacctcat acggctcctc
    45481 ccttatgtgc ataatgagaa taatacatag aatcaaaaaa gattcaacgg tgaaaatatt
    45541 ctcattatga actcagcagg gctagtgttt ttacaagaaa tctctagcca accttcctgc
    45601 aagagattct ttcttaacat caagcctatt gggactagat agaaatgata agagaactcc
    45661 aacaatttct ttgtttttaa cgcctcctaa tttccaggaa ttagtcactt caatagcctt
    45721 cgatggttat acgggtatcc aaaggacgaa cgagatggat gtttgttgtc ccaaccattc
    45781 ttttagtccc aagcccgcta aggaaagggc tgacttagaa caaagttttc gtgttgttga
    45841 ttcctaggtg tagtgcttct tcccctatgc tgcctattag cgctagtaga gtaggattga
    45901 cccgtaatac agaacctcta ggcgtaacct ttcgcttaat actagaatcg agaatcaaaa
    45961 catagcatct gaggttgcat taatcgagga tacacgacag aaggaattgt tctatttcca
    46021 aacttcacct tcaaaaagcg tagatttttt ttttcaaaaa ttttctcgaa tcacgtgttt
    46081 ttctcctcgt aagactgaga gaaatgaata aatatgaaat gaaaaaaaaa gaatcaaatc
    46141 gcaccatctc tgtaataggt aaatgcctct ttttctcctg aagttgtcgg aattactcgt
    46201 aataagatat tggctacaat tgaaaaggtc ttatcaataa aatttccatt tatccgtgat
    46261 ctaggcatag gtagcaatcc attctagaat tcttctcatt acctctcatg ggaaaaagat
    46321 cccacaaaga aaagaattgt atagtacgaa ataacataaa aacttatttt ttttttaaga
    46381 aaaaaacaaa agatatgaat cctctattcc aattgttcct ttttgacagg aatcgataag
    46441 aaataagaaa tatttcaagg cgattcgatt tcatactaat gtagtagtat aggaactatt
    46501 ccgatttcgg tgaagttaca aattcgaaga actcgagaaa ttttgattga atcatgatac
    46561 aaattacaaa gaagaaaaaa gaccgaataa tcattctatg atgaaaatag aataactgcc
    46621 agttttgtgt acataacggg tatacactat acaatcaaat ctaaattttt tttatgaatt
    46681 tctattctaa tagaggggta ggtatttgtt gttgagaact ccaaaaccga aaaggaattt
    46741 gcaaattttt ctggtatgga atcgtagtct atataattcg aattatgatt taagagtatc
    46801 cattaactat agtctaaaag atatagacca tcaatcagtt gattcgttct aattcattga
    46861 attaatccgt tataaaaata tcagaaaaag aagggaacgt tgtttttgca aacatgaatc
    46921 gaattttttt ttcacaattt ttacgcaaaa ttgtatcttt atcccggagc ctcgaaggaa
    46981 agaaaaatcg ttctttgctt tgactttgat gaaaaatttt cagttaaaat ggattggtcg
    47041 tacctatcca ataatggaat atggattatg actgactcgc tattcactcg gtttttgggt
    47101 cataatcgtt atgtaggaga gatggccgag tggttgaagg cgtagcattg gaactgctat
    47161 gtaggctttt gtttaccgag ggttcgaatc cctctctttc cgtacattcg cttaattcac
    47221 caattttact aacaacaagg gctcaaatag caatggatac cattattcca acagctagac
    47281 ccttctttga tctaaagata tagattctta attcctaatt gctgtgacgc gtaaaataga
    47341 atactaaaaa ataatcataa tcaaaatact ggaaagaaaa gagtagacaa ggaatgaaaa
    47401 tggatccttg gtctatgata caaaaatggg ggaaatccag atcaaactcg gatttatctt
    47461 acttaacctt aggttaattt acttcgccta aagggaagaa aatttttcga accctcggtt
    47521 tcagtctgag gtttaagtct gacgagaata atattctacg actagcaatt catttatttt
    47581 caaaccgacc catttactat ctattatttg attgactaat cctttatatt ggaatgggtg
    47641 aagggtcaaa tggtttggta attcctcatg aggggatgaa tcgagagaaa tttgaatcag
    47701 agctctggat ttttgttcat cctttgccgt aataatatct cggggtttgc agcgataact
    47761 cggtatatct actatacgac cattaactaa aatatgtcga tggttaacta attgacgggc
    47821 tgcgggaata gttgaagcca tacccaatcg aaaaaggatg ttatccaaac gcatttcaag
    47881 taattgtagt aaaacttgac ctgttgaccc cttggctttt ctggcgatac gaacgtattt
    47941 aagtaattgt cgttctgtaa gaccataatg aaaacgcaat ttttgttttt cttctagacg
    48001 aatacgatat tgagattttt tcccggaacg cgattggttt ctaagatcac ttccggtcct
    48061 aggcttttta ttagttagtc ctggtaaagc ccccaggcgg cgtatttttt tgaaacgagg
    48121 tcctcggtaa cgcgacataa agactcctta ttcttatttc ttatttagta tttcgaatta
    48181 attcttattt ctatttattt tattttttat tgaattttat tttacagaat aaacctaaac
    48241 taaaactaaa ctgaactaaa tgaagcgaag tttactgaaa tagtgtactt gtactattac
    48301 tataaagaaa agaagaatgg gatgaattgg ataaatatac agaccccctt ctattatata
    48361 tataatcctt tcctgacata attggaagtt cctataataa attgatagct tttggaaaag
    48421 gaagaaggcg ctatttccct attctttgat ttcaaaggaa cattatcaat catctaaaaa
    48481 atggaataaa aactaaaaaa tggaataaaa aaaagaatag ggaaaagccg gctatcggaa
    48541 tcgaaccgat gaccatcgca ttacaaatgc gatgctctaa cctctgagct aagcgggccc
    48601 acataacaga aatcttatat gcatagtaat tgactaaact attggaattg gaattttagt
    48661 tattaactat tcaatattat attgaatatt ctagaacata aggattaata tagcgatata
    48721 gaagttcgat ttatcacaat tctaataaca actctaatac taatattatt aaatagtgat
    48781 tgtaaatatt gttaatattc ttttattttc attttcaatt tgaatggtaa atgctctttt
    48841 tcatttcttt ttttgtcatt tgaaatcctt ttgatttttt attacagttc tatatttgat
    48901 tctatatcat atatatctct cattctatat ttatttcaaa ttctaattgt ttaatggaat
    48961 ggttagttat aactaatgag acattcctcc gctttcaggc gaaagtgaag ataaaaaaaa
    49021 agaatcgacc gttcaagtat tccaaattga atggcaaaat ggcaggaaga gagacatata
    49081 gatggggtat atatccatct atattgaatt gcggattccg aaatgataaa atcatttttg
    49141 attgaacaaa aaaaggtctc ctatagaaga tagttaagaa aatcaaagag gagaaaacac
    49201 gttttcgaga taggaatcgg tacctaatga attcaatggt tccagtataa atgaaagaaa
    49261 aagaaaaagg aatgacatca caacgagatc ctaatctcaa aaagaaaggg ggatatggcg
    49321 aaatcggtag acgctacgga cttaattgga ttgagccttg gtatggaaac ttactaagtg
    49381 atcactttca aattcagaga aaccctggaa ttaacaaaaa tgggcaatcc tgagccaaat
    49441 cctgttttcc gaaaacaaac aaaggttcag aaaaaaaagg ataggtgcag agactcaatg
    49501 gaagctattc taacaaatgg agttaaatgc gttggtagag gaatctttac atcgaaactt
    49561 cagaaagaaa aagaatgaag tgaaggataa acgtatatac atacgtattg aatactatat
    49621 caaatgatta atgatgaccc gaatccatat tttttctata aaaaatagaa gagttggtgt
    49681 gaatcgattc tacattgaag aaagaatcga atattcattg atcaaatcat tcactccata
    49741 gtctgacaga tcttttgaag aactgattaa tcggacgaga ataaagatag agtcccgttc
    49801 tacatgtcaa taccggcaac aatgaaattt atagtaagag gaaaatccgt cgactttaaa
    49861 aatcgtgagg gttcaagtcc ctctatcccc aaaaagacta tttcactccc tccgaccccc
    49921 tttccttagc ggttccaaat tccttatctt tctcattcac tctattcttt tagaaatgga
    49981 tttgagcgta aatggctttc tcttatcaca agtcttgtga tatatatgat acacatagaa
    50041 ataaacatct ttgagcaagg aatccctagt tgaatgattc cctatcaata tcattactca
    50101 tactgaaact tacaaagtca tctttttgaa gatcgaagaa attccccggc tttgataaaa
    50161 tttttaatct acttttgtcc ttgtaattga catagacccc agttctctaa taaaatgagg
    50221 atactacatt gggaatagcc gggatagctc agttggtaga gcagaggact gaaaatcctc
    50281 gtgtcaccag ttcaaatctg gttcctggca catgattaat ttgtatgggt ctctcttccc
    50341 tcgaattaat ttctaattaa ttgatatgaa tcaacataca tattctttta gagtctagat
    50401 tagaataata gctttatcca gtttggcgag atatacccca tctatgttct agatgggtag
    50461 agtttcttag ataaagtatc taaaagaatt ggattctatc ttctcttttt tttctcctct
    50521 cgttcaaccg aatttgaata cgtaatacat attcgaaagg taaaattggt taattgttga
    50581 aaggctcaaa agtcgaatcc gaatctaggg gggttgaaat agacaagatt cagctcagat
    50641 ccaaagaaat agaatccgat attctctcat ttctttgtct tttctttcat attcgatttc
    50701 ttcattccgg atttctccat tccttcctat atgcctttct agaacccgtc taagtaatgt
    50761 gcgcagtaca aagttcatga tgcagaactc atttggttca tcctattggt gtgacccatc
    50821 cgaaataagt atcttccaaa taaatgtgag aattccaatg aatccctaat tgtctttttt
    50881 tgttagccta tcgataattc cctaaattag acctgcttaa tctagaatag aacgtgcaat
    50941 ccttgaatat ctgaaattgt ctaagtggaa atagctttct tatcagtcaa tgagcatctt
    51001 gtatttcata aaaattgggg gcaatataat ccttacgtaa gggccatcct atccaacttt
    51061 cgggcattaa gatacgtttc aagcgtggat gattatcata agagattccc aacatatcat
    51121 atgattctcg ttcttgaaaa tccacacttt tccaaaccca gaaaacagac ggaattctag
    51181 gattcctcct ggaggcaaat acttttatgc atacctcctc tggttgatcc acaccatcct
    51241 ctattctcgt aagatgatac acactagcta acagcccgcc aggcgctaca tcataggcac
    51301 attgagagcg gagatagttg tacccatata cataaaaaat gacagcaatg gaatgccaat
    51361 cctcgggctt tatttgtaaa gtctctattc cttggtaatc aaagcccaaa gatctatgaa
    51421 ttagcccatg cttgactagc caagcagaca aacgaccctg catctttttt atctctcccg
    51481 catttttatt tatataagta tttcacattt acgatgaaat ttctgcaaat tgacccacca
    51541 ctttttattc tggacaaagg aatcctgtct aattcactaa ttcgggggaa gatactgaat
    51601 ttttgtattt gaaaaagatt tccgtaggga tctctgaagt agatggcggt tgataaagaa
    51661 ctctttgatc ataatttccc gtatgaatac tgtgttgaac atgaaacttg tgattggtag
    51721 taaaacaccg attcgctcgt tgagacctaa ttcgatcttc atagagttct cgagatattt
    51781 tcttacgaag ttttgttata gcatctataa ccgcttccgg tttaggtggg caacctggca
    51841 aatatacatc tacaggaatt agcttatcga ctccccgaac agtactataa gaatcggtac
    51901 tgaacatccc gcccgtaatt gtacaggctc ccatagcaat aacatatttt ggttcaggca
    51961 tttgctcata taatctcact aaagaggggg ccattttcat tgttactgtt ccggctgtta
    52021 aaattagatc cgcttgtcta ggactcgatc ttggtactag tccataacga tcaaagtcga
    52081 agcgtgagcc tattagtgaa gcaaattcaa tgaagcaaca actggtacca tagagaagcg
    52141 gccataaact agagagtctt gaccaatttg aaagatcatt taatgtagtt gaaataactg
    52201 aattttgggc tgttcgatca agtaaaggaa actgaatgga attcataact gtctcaatct
    52261 tattttttcc gtttttcttt ttattgtctg aatattcagg agctaagacc attccaatgc
    52321 cccctttcgc catgcataaa ctaaaccaat aattaagata agcacgaaaa tgaaagcttc
    52381 tataaatacg gatacaccca atacgtcgaa actcattgcc catggataaa gaaaaactgt
    52441 ttcaacatca aaaacaacaa aaactagagc aaacatataa taacggattc gaaattgtaa
    52501 ccaagcatcg cccattggtt ctatacccga ctcataagta gaaagtttct ccggcccttt
    52561 gctaatcggg gctaacactc cggaaattaa aaatgccaaa ataggaacaa ggatagatat
    52621 tattagaaat gcccaaaaaa aatcatattc gtaaagcaga aacataaacg cactcctatg
    52681 aacgtggaaa atataccgga ttcaattggt cgattcgaat tggaattgtc aagtcatcca
    52741 taactattta gtcaaaacac aaattcattt tgatcgaacc gtctagtttg ctttgtttat
    52801 tggtttattg tagggcatat ctcattgcaa gattcatcga ctggaatccg attttatttc
    52861 cattatactt attttcattt tatttagtta gtagaacctt ctaactatat attactctta
    52921 tacaaattct cttgtttctc ttgttttcat ccaggatttt ctctaaagac ggggaattct
    52981 aaattaatta cttatcttat ttcttcttta attacaaatt ctttaaagat ttctattttt
    53041 ttctataaat ggaatcagga ggtctttttg tcttttttct tattttttct tagtgattta
    53101 gaatagaaca agtaatcaaa tagaagagaa tgtataggaa tttccatctc aagatttaga
    53161 agatcttgtg ttggtatatt ccttattatt attatttaat atatagtatt agggttcgaa
    53221 tccaggtggc ggggtttttc ttggttgaat acagaaaaag aggactgcct ttttcgtgtt
    53281 gtgcttcgct aggtcgaggt aagtaaggta taccaaggaa aagcctattt gacaatgaaa
    53341 gtgaccaaag gtattcgttt ttcaaaaaac tttagcttgt acacaaatac agcagtccct
    53401 tcctaaatcc ttgtgaattc ctcttcgtag tttttcattt caccaggccc gtgaaatgat
    53461 ttgacttcca caattcaata agattgggga tatcaaaaga aagggagtct cactaattct
    53521 tttattgtgg atatgaatat gtaattcgcc tccgaagatt aatgacgaaa ggttggtttg
    53581 tttatccgca attgaaaaaa tcaatatcga ttggatccgt tgatatgtgt tttttctttc
    53641 atctgcttaa acgattgccg tgagtaaact tataggaata attggatttc acttagttac
    53701 aagcaagaaa taataatgaa gaaatgcaaa ttatacaatt tttttgattt tgcatttttc
    53761 atttttatag ggctatacgg actcgaaccg tagaccttct cggtaaaaca gatcaaactt
    53821 attattatta aaatgatctg aactgtttca aagacccaac atgcattttt tttgcattgg
    53881 gctctttcat taactgatat aaatatcagt tagtctgcca ttttttttct tgacagaaaa
    53941 aaagataagg aaatggctcc atgtgctctg attcattatt tgggagcatt accaaagtgt
    54001 ttcaaaggtg ggattatctt gacgtaggtc tgtctctggc ctagatcaac ctaagttaaa
    54061 tgaagtctct atcgttccgc tgaaaaaatc aaatatgaaa cttcatacac cttaaagttc
    54121 atatgacgaa aagagatttt tttgaggtcc ttatactcat tatgcctagc attgaataga
    54181 ctgggtattc accttatcaa gatctcaaat caatgatggg gtctgtttgg cacctcctaa
    54241 atgggcgtcc aaatgggacc gaactctttg tcaggctatg gttccctcaa agttatggag
    54301 taagacatcg atttctcaac aagatcaatt tttctgattg tatgatgaac tcccttgaaa
    54361 aacattggcg cgcgtgtaaa cgagttgctc taccaactga gctatagccc ttagtgcttg
    54421 tgatacatat tttatcatgt agataaattc ttgtcaagat aaatattcca tgatccaaca
    54481 tcaacaatct ttgatctctt tgagcggtat tccttagatt agtattgctt attaagtaat
    54541 atgatattta taatccatcg acaggatggg tttcatttgg ttctctttgg gatgataaat
    54601 gacctactta actcagtggt tagagtactg ctttcatacg gcgggagtca ttggttcaaa
    54661 tccaatagta ggtaaaactt attagatacc agagtcaatg gtatctaata aggtttacga
    54721 cccaccctta gtgatattga ttttttgatt ttgtatcttt tctatttcat ttttgaattt
    54781 aaatttttgc atcagaattg gattctgttt gattgtattt gattgtattc acccgacaga
    54841 atctaaatag gattagaaag agaacttctt tttattattc gaacgtacca actagttatg
    54901 aaatcggatt gatagcctcc acccgtgttc tagctcgtcg gagagctaga tttgcctcaa
    54961 ttttttgtct ccttccttca gcctttttca cattagcttc cgctagttca agagtttgct
    55021 gagcttcttg tggatcaatg tcactaccct tctccgcatc atttactaaa acagtgatct
    55081 cattattgcc tattctagca aaaccaccca tcagagccat cgttaaccat tggttgttaa
    55141 gacgtattct caaaatccct atatctacag ctgtggcaat aggggcgtga tttggtaata
    55201 tgccaatttg accgctatta gtagataaaa caatttcttc cacttctgaa tcccaaacaa
    55261 ttcgattagg ggtcagtaca ctaagattta aggtcatttc ttcaaattgc tctccatttc
    55321 taacttcata gccttcgcgg tagcttcatc gatattacct accaaataaa aggcctgttc
    55381 aggaagacca tctaattctc cggaaaggat caattgaaat cctcgaattg tttctgctag
    55441 accaacatat ttccctggag aaccggtaaa tacttctgct acgaaaaagg gttgtgataa
    55501 gaaacgctca atttttcgcg ctcttgctac gagtaaacga tcctcttcgg ataattcgtc
    55561 caatccaagg atagctataa tgtcctgaag ttctttgtaa cgttgtaaag tttgcttaac
    55621 tctttgggcg gtttcgtaat gttcctcacc aacgatccga ggttgaagca tggttgacgt
    55681 tgaatctaaa ggatctactg ctggataaat acctttggca gccaatcctc ttgatagtac
    55741 ggtagtagca tctaaatgtg caaatgtcgt agcaggagca gggtcggtca aatcgtctgc
    55801 gggtacataa actgcttgaa tagaggttat ggacccttct ttggtagaag taattctttc
    55861 ttgtaaagaa cccatttcgg tactcagggt gggttgataa cccacagcgg aaggcattct
    55921 acccaataag gccgatactt cggatcctgc ttggacgaaa cggaagatat tgtcaataaa
    55981 tagaagtacg tcttgttcat taacatctcg gaaatattcc gccatagtta gggcagtcaa
    56041 accaactctc atacgagctc ccggcggttc attcatctga ccgtaaacta gggccacttt
    56101 tgattctgca atattttctt cattaatcac tccagattct ttcatttcca tgtaaagatc
    56161 atttccttcc cgagtacgtt cacccactcc gccaaatacg gatacgcccc cgtgagcttt
    56221 agcaatattg ttaatcaatt ccataataag tactgtttta cccactccag ctcccccgaa
    56281 tagtccgatt tttcctccac ggcgataagg ggctaaaaga tctactactt taattcctgt
    56341 ttcaaaaata gataattttg tatccaactg tataaaggcg ggcgcagatc tatgaatagg
    56401 agacgttgta ctagtatcta caggccctaa attatcaaca ggctctccga gcacattaaa
    56461 aattcgtccc agagtcgctc ccccgaccgg aacacttata ggagctcctg tgtcaatcac
    56521 ttccattcct ctcgttagac cttctgtagc actcatagct acagccctaa ctcgattatt
    56581 tcctaataat tgctgtacct cacaagccac attaattggt tgaccaacac tatctcgacc
    56641 ttgaactacc agagcgttat aaatattcgg catcttgccc gggggaaagg ctacatctag
    56701 taccggaccg atgatttgga cgacacgccc cgggtttttt ttttcaagcg tggaaacccc
    56761 agaaccagaa gtagtaggat cgattctcat aataataaaa taaataaata tgtcgaaatg
    56821 tttttgcaaa aattatcgaa ttcaaaataa atgtccgcta gcacgtcgat cggttaattc
    56881 aataaaatgg gaattagcac tcgatttcgt tggcaccatg caattgaacc aattcaattg
    56941 tttacttatt cactgagact gagtgaattt gcaagcccac ccaacctatt ttaattttaa
    57001 aatctcaagt ggatgaatca gaatcttgag aaagtctttc atttgtctat cattatagac
    57061 aatcccatcc atattatcta ttctatggaa ttcgaacctg aactttattt tctatttcta
    57121 ttacgattca ttatttgtat ctaattggct cctcttctta tttatttttg atttcaattt
    57181 cagcatatcg atttatgcct agcctattct tttctttgtg tttttctttc ttttttatac
    57241 ctttcataga ttcatagagg aattccgtat attttcacat ctaggattta catatacaac
    57301 atataccact gtcaaggggg aagttcttat tatttaggtt agttaggtat ttccatttca
    57361 aaaaaaaaaa agtaaaaaat aaaaattggg ttgcgctata tatatgaaag agtatacaat
    57421 aatgatgtat ttggcaaatc aaataccatg gtctaataat caaacattct gattagttga
    57481 taatattagt attagttgga aattttgtga aagattcctg tgaaaagttt cattaacgcg
    57541 gaattcgtgt cgagtagacc ttgttgttgt gagaattctt aattcatgag ttgtagggag
    57601 ggatttatgt caccacaaac agagactaaa gcaagtgttg gattcaaagc tggtgttaaa
    57661 gagtacaaat tgacttatta tactcctgag taccaaacca aggatactga tatattggca
    57721 gcattccgag taactcctca acctggagtt ccacctgaag aagcaggggc cgcggtagct
    57781 gccgaatctt ctactggtac atggacaact gtatggaccg atggacttac cagccttgat
    57841 cgttacaaag ggcgatgcta ccgcatcgag cgtgttgttg gagaaaaaga tcaatatatt
    57901 gcttatgtag cttacccttt agaccttttt gaagaaggtt ctgttaccaa catgtttact
    57961 tccattgtag gtaacgtatt tgggttcaaa gccctgcgcg ctctacgtct ggaagatctg
    58021 cgaatccctc ctgcttatgt taaaactttc caaggtccgc ctcatgggat ccaagttgaa
    58081 agagataaat tgaacaagta tggtcgtccc ctgttgggat gtactattaa acctaaattg
    58141 gggttatctg ctaaaaacta cggtagagct gtttatgaat gtcttcgcgg tggacttgat
    58201 tttaccaaag atgatgagaa cgtgaactca caaccattta tgcgttggag agatcgtttc
    58261 ttattttgtg ccgaagcact ttataaagca caggctgaaa caggtgaaat caaagggcat
    58321 tacttgaatg ctactgcagg tacatgcgaa gaaatgatca aaagagctgt atttgctaga
    58381 gaattgggcg ttccgatcgt aatgcatgac tacttaacgg ggggattcac cgcaaatact
    58441 agcttggctc attattgccg agataatggt ctacttcttc acatccaccg tgcaatgcat
    58501 gcggttattg atagacagaa gaatcatggt atccacttcc gggtattagc aaaagcgtta
    58561 cgtatgtctg gtggagatca tattcactct ggtaccgtag taggtaaact tgaaggtgaa
    58621 agagacataa ctttgggctt tgttgattta ctgcgtgatg attttgttga acaagatcga
    58681 agtcgcggta tttatttcac tcaagattgg gtctctttac caggtgttct acccgtggct
    58741 tcaggaggta ttcacgtttg gcatatgcct gctctgaccg agatctttgg ggatgattcc
    58801 gtactacagt tcggtggagg aactttagga catccttggg gtaatgcgcc aggtgccgta
    58861 gctaatcgag tagctctaga agcatgtgta caagctcgta atgaaggacg tgatcttgct
    58921 caggaaggta atgaaattat tcgcgaggct tgcaaatgga gcccggaact agctgctgct
    58981 tgtgaagtat ggaaagagat cgtatttaat tttgcagcag tggacgtttt ggataagtaa
    59041 aaacagtaga cattagcaga taaattagca ggaaataaag aaggataagg agaaagaact
    59101 caagtaatta tccttcgttc tcttaattga attgcaatta aactcggccc aatcttttaa
    59161 taaaaggatt gagccgaata caacaaagat tctattgcat atattttggc taagtatata
    59221 cttacctaga tatacaagat ttgaaataca aaatctagaa aactaaatca aaatctaaga
    59281 ctcaaatctt tctattgttg tcttggatcc acaattaatc ctacggatcc ttaggattgg
    59341 tatattcttt tctatcctgt agtttgtagt ttccctgaat caagccaagt atcacacctc
    59401 tttctaccca tcctgtatat tgtccccttt gttccgtgtt gaaatagaac cttaatttat
    59461 tacttatttt tttattagat tttagattgt tagatttgtt agtgattaga tattagtatt
    59521 agacgagatt ttacgaaaca attatttttt gatttcttta taggagagga caaatctctt
    59581 tttttcgatg cgagtttgac acgacatagg agaagccgcc ctttattaaa aattatatta
    59641 ttatattatt tttaataata taaagggggt tccaacatat taatatatag tgttccccca
    59701 gattcagaac tttttttcaa tactcacaat ccttattagt taataatcct agtgattgga
    59761 tttctatgct tagtctgata ggaaataaga tattcaaata aataatttta tagcgaatga
    59821 ctattcatct attgtatttt catgcaaata gggggcaaga aaactctatg gaaagatggt
    59881 ggtttaattc gatgttgttt aagaaggagt tcgaatgcag gtgtgggcta aataaatcaa
    59941 tgggcagtct tggtcctatt gaaaatacca atgaagatcc aaatcgaaaa gtgaaaaaca
    60001 ttcatagttg gaggaatcgt gacaattcta gttgcagtaa tgttgattat ttattcggcg
    60061 ttaaagacat tcggaatttc atctctgatg acactttttt agttagtgat aggaatggag
    60121 acagttattc catctatttt gatattgaaa atcagatttt tgagattgac aacgatcatt
    60181 cttttctgag tgaactagaa agttcttttt atagttatcg aaactcgaat tatctgaata
    60241 atggatttag gggcgaagat ccctactata attcttacat gtatgatact caatatagtt
    60301 ggaataatca cattaatagt tgcattgata gttatcttca gtctcaaatc tgtatagata
    60361 cttccattat aagtataagt ggtagtgaga attacggtga cagttacatt tatagggcca
    60421 tttgtggtgg tgaaagtcga aatagtagtg aaaacgaggg ttccagtaga cgaactcgca
    60481 cgaagggcag tgatttaact ataagagaaa gttctaatga tctcgaggta actcaaaaat
    60541 acaggcattt gtgggttcaa tgcgaaaatt gttatggatt aaattataag aaatttttga
    60601 aatcaaaaat gaatatttgt gaacaatgtg gatatcattt gaaaatgagt agttcagata
    60661 gaattgaact tttgatcgat ccgggtactt gggatcctat ggatgaagac atggtctctc
    60721 tggatcccat tgaatttcat tcggaggagg agccttataa agatcgtatt gattcttatc
    60781 aaagaaagac aggattaacc gaggctgttc aaacaggcat aggccaacta aacggcattc
    60841 ccgtagcaat tggggttatg gattttcagt ttatgggggg tagtatggga tccgtagtcg
    60901 gagagaaaat cacccgtttg attgaacacg ctgctaatca aattttaccc cttattatag
    60961 tgtgtgcttc tgggggggcg cgcatgcagg aaggaagttt gagcttgatg caaatggcta
    61021 aaatatcgtc tgctttatat gattatcaat taaataaaaa gttattttat gtatcaatcc
    61081 ttacatctcc gacaactggt ggagtgacag ctagttttgg tatgttgggg gatatcatta
    61141 ttgccgaacc caatgcctac attgcatttg caggtaaaag agtaattgaa caaacattga
    61201 ataaaacagt acccgaaggt tcacaagcag ctgaatactt attccagaag ggtttattcg
    61261 acctaattgt accacgtaat cttttaaaaa gcgttctgag tgagttattt aagctccacg
    61321 ccttttttcc tttgaatcaa aagtcaagca aaatcaagta gagcactaag ttcaattatt
    61381 ttttttgtgt ttgtagcaaa aaagtagtta gtttgtcgga atcaaagtaa ataagataat
    61441 aatggcgctt tctttggtga tagaagatct aattgtagaa aaaatcaaaa ctaaagttga
    61501 ggataactct ttttttgacc tatattcttg attacgaatc aagaagcctt tatcaacaag
    61561 agtgagttct tcctttcgtg aaattaggaa aataaaacga atttcttctt cttgtcttag
    61621 gtatataatt tgaaattcaa atatagataa tagagttttg tatctttctc tatctcccga
    61681 aaaaccattt tagttaaaaa atgcatgttg ggtcggattc gaacgaatct ttcgataatc
    61741 tgtaagaaac tctttatcta tttttagaaa attagaagac aagaacaaaa gacaaagaaa
    61801 tgaagaaaaa taataaagtt tattatgata catatctttc tcatgtagga gatgaataag
    61861 tccatttatt tagttctaca gttctacatt ctttgcactt attataccta ctcagttaga
    61921 tttagatata tagatactta gatctatact aagaatttca aattcttcaa attctattaa
    61981 taataaatat tatctaatta gtaattagaa ttcaaattct taatttaatt ataattatta
    62041 caagatatct ttatttatat aataacataa taacagatac aaatagtaaa tcgaggtacc
    62101 ccttctatga caaatttgaa ccttccatct atttttgtgc cgttagtagg cctagtcttt
    62161 ccggcaattg caatggcttc tttatttctt catgttcaaa aaaataagat tgtttagatc
    62221 cgctgggacc caatctcatc catttttttt tttgaaaacg tggacttgta tcataacaca
    62281 gatatctatt tattggaata tagtataaca tgtgatttcc accgaacata aaggaaaaaa
    62341 ctcttatgcc tgcggaaata tgatatatgg atatatcaat tctagcaatt ttcaaataga
    62401 tcaggatcgc tggatggctg aaatgtagtc ggttaatctc tatgtatatc gatatgtata
    62461 gtgggatcgt attaaataaa gagtatgtta ttattttaga tttaaccaat ttgatgaatt
    62521 actcctaaag gttgacatca aactagtgct agttcacctc aaactagtgc tagttgatga
    62581 gagttacttc ggaaacaaaa aagtaaagtc aaatttctct ggggtattat ctcaattcca
    62641 ataaaatgca atcgggtaaa gtatgacttg gcgatcagaa catatatgga tagaacttat
    62701 aacggggtct cgaaaaataa gtaatttctg ctgggccttt atcctttttt taggttcatt
    62761 aggcttctta ttagttggaa cttccagtta tcttggtaga aatttgatat ctttttttcc
    62821 gcctcagcaa atcatttttt ttccacaagg aatcgtgatg tctttctacg gaattgcggg
    62881 tctctttatt agctcttatt tgtggtgcac aatttcctgg aatgtaggta gtggttatga
    62941 tcgattcgat agaaaggaag gaatagtctg tatttttcgt tggggatttc cgggaaaaaa
    63001 tcgtcgcata ttcctccgat tccttataaa agatattcag tccgttagaa tagaagttaa
    63061 agagggtatt tatgctcgtc gtgttcttta tatggacatc cgaggccagg ggtccattcc
    63121 cttgactcgt actgatgaga atttgactcc acgagaaatt gaacaaaagg ctgctgaatt
    63181 agcctatttc ttgcgtgtac caattgaagt attttgagaa attgagatat cagtatcagg
    63241 aaacaatatt ctggatttct tcattcgaag tgaattctta gcttttttct ggattctttc
    63301 tagattcaaa gactaaccac aaaatcacaa agaaaataga ttcattagtc cgataccttg
    63361 tataaaactc atgtgtgtaa gaaatattcg atcgcataga gtgtacgaat gggttgatta
    63421 acaattcaca gatgaaaaaa tggcaaaaaa gaaagcattc actcctcttt tctatcttgc
    63481 atctatagta tttttgccct ggtggatttc tttctcagtt aataaatgtc tggaatcttg
    63541 ggttactaat tggtggaata ctgggcaatc tgaaattttt ttgaataata ttcaagaaaa
    63601 gagtcttcta gaaaaattca tagaattaga ggaactcctc ttcttggacg aaatgatcaa
    63661 ggaatactcg gaaacacatc tcgaagagtt tgggatagga atgcataaag aaacgatcca
    63721 attaatcaag atacaaaatg agaatcgtat ccatacgatt ttgcacttct cgacaaatat
    63781 catctgtttt attattctaa gcgggtattc aattttgggt aatgaaaaac ttgttattct
    63841 taactcttgg gctcaggaat tcctatataa cttaagtgac acagtaaagg ctttttctat
    63901 tcttttatta actgatttat gtatcggatt ccattcaccc cacggttggg aattaatgat
    63961 tggctctatc tataaagatt ttggatttgt tcataatgat caaattatat ctggtcttgt
    64021 ttccaccttt ccagtcattc tcgatacaat ttttaaatat tggattttcc gttatttaaa
    64081 tcgtctgtct ccgtcacttg tagttattta tcattcaatg aatgactgat aaaggatcca
    64141 ttgatattaa tctaatccaa ttagaatgct tggtactttg tagttgtaca taagcaaagt
    64201 attgaaaatc atatttactc tttctatttc taaccatcgg ggagattcat cctatattat
    64261 tcctagatta ttccagcaaa tagcagaatc gtggctaggg aactatacta gcgacctacc
    64321 caatttattg tagaaatttt cgcgatcaat gattggacca tgcaaactag aaatgctttt
    64381 ttttggctaa agaaacagat tactcgatct atttccgtat cgctcatgat atatatctta
    64441 actcggacat ccatttcaag tgcatatccc atttttgcac agcagggtta tgaaaatcca
    64501 cgagaagcga ctgggcgtat tgtatgtgcc aattgccatt tagctaataa gcccgtggag
    64561 attgaggttc cacaagcggt acttcctgat actgtatttg aagcagttgt tcgaattcct
    64621 tatgatatgc aactgaaaca ggttcttgct aatggtaaaa ggggggggtt gaacgtgggg
    64681 gctgttctta ttttaccgga ggggtttgaa ttagctcctc ccgatcgtat ttctcccgag
    64741 atgaaagaaa agattggcaa tttgtctttt cagagctatc gccccaataa aaaaaatatt
    64801 cttgtgatag gccccgtccc tggtcaaaaa tatagtgaaa taaccttccc tattctttcc
    64861 ccggaccctg ctactaagaa ggatgttcac ttcttaaaat atcctatata cgtaggcggg
    64921 aacaggggaa ggggtcagat ttatcccgac ggcagcaaga gtaacaatac tgtttataat
    64981 gctacagcag caggtatagt aagcaaaatc atacgaaaag aaaagggtgg atatgagata
    65041 accataacgg atgcgtcgga tggacgtcaa gtggttgata ttatccctcc cggaccagaa
    65101 cttcttgttt ccgagggcga atctatcaaa tttgatcaac cattaacgag taatcctaat
    65161 gtaggcggat ttggtcaggg agatgcagaa atagtacttc aagatccatt acgtgtccaa
    65221 ggacttttgt tcttcttggc atctgttatt ttggcacaaa tctttttggt tcttaaaaag
    65281 aaacagttcg agaaggttca attggccgaa atgaatttct agattcgcag atttgtcgac
    65341 atcaagttcg taaaaagaac caaattcttg ttggcgatta tttatgatca aaaaaatgaa
    65401 attctgaaaa ctcctttgtc ttatttatac tcttcttcaa aatctacata ctatgtggta
    65461 caagggattc ccagcatttc gtagaaaaag agtatgtaat gtagaatttg aagaagagta
    65521 tttgactttc attattttta tttcgttttt ttttttttaa ttggagtagt gtgactatgt
    65581 tactattgac agatttcaat gccataagac gtatcaatag ttttctattc taaagagaaa
    65641 gaaagtcaaa tttgtctaaa tactagacat aaggaagcag gggataaatg tggggaacaa
    65701 aaaattctag gagggattat ttgtcttcct agtcttcgac acaagaaagg ggtgtagaaa
    65761 aatccttttt tcttgtgtcg aaacgaaaga gtaatgattc ttgatcctgt ttgttaaaaa
    65821 ttcctagtct tggtttcgat ttttccagat gtataagaaa ccttttactt tacatataat
    65881 atactaatta gtggacaaac aaaacaaaaa aaaaagagag gaaattttat taattaaata
    65941 aaacttcttc aatcaactta tcttatacaa aatttgatga tgaaatatga aaacaataaa
    66001 aaataaatag agtaatgtaa tagagagagt aaggttctac attagattag tatagaaagg
    66061 atttgcacga tatctaatat attatagcag ccaagaaatt gagtgattcc ttctttcttc
    66121 caactttgaa agtaccgata gatactatca tagaaaaaga agaggtggtc cggatagtga
    66181 atttttcaaa aacatgatca gaaaaatgag aaaaatggag tttttgaaaa gaaaaagaaa
    66241 tccattttat catttagacg aaaaagatat tatgattctt aagaactcaa cgggcccttc
    66301 cccttcgaat caaacaaaca aagaagggaa tcccgttgag ttcttacgct ttcatgttga
    66361 cgactcaatt cattcgatta ctacagggat gaacccaatc cggaatatga accataaaag
    66421 aaaataccta ttaaaccaat tataagaata ccagctacag tacctattat ccaaagagga
    66481 atccttccag tagtatcggc catttacccc acttccctcc agatttcatc aagtggtcat
    66541 gctagagaca taaacagtca tggataatta aattatgaga tccttccgaa tgagctaaga
    66601 gaatcttatt tattctcttt cgttttctta attgaagaaa taattggaaa ataaaacagc
    66661 aagtacaaaa atgagtaata acccccagta gagactggta cgattcaatt caacattttg
    66721 ttcgttcggg tttgattgtg tcatagctct ataattcgga ttaagtttat cgttggatga
    66781 actgcattgc tgatattgat cccaaaaaaa agacggtagg tacagctagg ccgtgaacag
    66841 ccaaccatcg tactgtaaaa attggatagg ttcgatctat agtcattagg gcctcctaaa
    66901 acgatctact aaattcatcg agttgttcca aaggatcaaa acggccagtt attaatggaa
    66961 ttccttgtcg gctctctgta aaatactcgt ttggccgagg gcttccaaac acatcgtaag
    67021 ctaaaccggt gctgacaaat aaccaacccg caatgaatag ggaaggtata gtaatgctat
    67081 gaatgaccca gtatcgaata ctggtaataa tatcagcaaa cgaacgttct cctgtgcttc
    67141 cagacatgct gagctccaca tattcttgta cagtcaaaga agatcgattc cgtaaaagat
    67201 gagatcagta aatgacaatt cactgaaatt tcatctttgt gagatcgtca atattgtacc
    67261 gagggcgtct ttagagtata ccgaatcagt atagctatcc ttcttctgac acagcaacgc
    67321 aatttgaaat agtatcaaaa gtaagtacta aataatttct tttttccttt acttgttgat
    67381 gtaaaatcat cttccattca atagaaaatc ctttcaattc aacgaaagag attctcatat
    67441 tcacacaatt taagtagatg cgagatatag aaatttgctt ttcgtagttg tggaagcagt
    67501 tttgttgttg gaatcctttt tttaaagaag aagttaatgg tcgagtaaga aataagagta
    67561 gtagatcata ttcgatgaaa gaaaaaatcg aataattgga atccatagtt gtgatgcatt
    67621 gttgtggatc tcgatccaaa ggttctttct tgatctagct acaaggatgg ggcagtaggg
    67681 aaaaataaaa tgtggaacct aatagaaatt actagtttta gaatctagtt ggacaaaaaa
    67741 agattttttc aagcgattgt gtgataactt tttcttgttc tccatcattc aaaatattat
    67801 gtgaattaat atattactga atctaatgag ttaaacttaa attaaagtaa aaagaaaaag
    67861 ttttataagg taactgttcg ctttaaaatc gaaaatggag tcgatacaat tcaacagaat
    67921 ctaagaaatg atcaaattcg aaaatcattt ctattttgat tctataaaaa ttcaagtttc
    67981 atttttgaat gaagttagac aatacagctc ttattagttt aatagtttac tcaagagtta
    68041 ctcaatgaat cggttgattg gaattgcggg atggatagat gttacagatg atgaatcaat
    68101 ttcttttata tgtctgtcac tttatctttg ttagtgctgt ccgcctataa tgatagataa
    68161 atcaaaaact tttcattcaa cttattcttt caattgaaat tgagattttt gcctatcctc
    68221 ctattttatt ttgaaaaatt tgaaacttag gtaagtgctt tttaaacata tgtataaaaa
    68281 gaacatattt catttaattt agccccttca tgcttactat aactagttat ttcggttttc
    68341 tattagcggc tttaactata acctcagctc tatttattgg tctgagcaag atacgactta
    68401 tttaaactgg atattaaaaa tgaacaattc ataaaaagaa atccttctgt gggattacgc
    68461 gtattctata tttacttacg ttaccaattg tcaattcttg ttcattgtca ttgagattca
    68521 tgtcaattcg gattaatatt taggtatcga tattacctct ttttttttct cctttcaaac
    68581 aaataaaaat gattgaagtt tttctatttg gaatcgtgtt aggtctaatt cctattactt
    68641 tggctggatt attcgtaact gcatatttac aatataggcg tggtgatcag ttggaccttt
    68701 gattaattaa catctctttt tgattgacct cctcctttcg ttaattcaca ggcacaggag
    68761 gtcaaattcc gattgttgtg aaagttactg aatgaatcta ttttattcta attcaatcta
    68821 agaagaaaaa aatcacgctc tgtaggattt gaacctacga catcgggttt tggagaccca
    68881 cgttctaccg aactgaacta agagcgcttt cttatcagaa tagataagac tgtaaacaaa
    68941 aggattcttt tcataacccc aatacatttt gtatgcatat actagaatag catgataaaa
    69001 atcaaagatt atgtccaatt tgaagcgatc tcaattgatc cctcgttact gctcctttga
    69061 gcagtaatag gtagggatga caggatttga acctgtgaca ttttgtaccc aaaacaaacg
    69121 cgctaccaag ctgcgccaca tcccttcaat tgttccacag tgtaattgta gagaattcct
    69181 gtcttgtttt ccacatggtt atttcctcca ttgatatata caaattttct gctcatttcg
    69241 tctttttggt ctcatttaac atataatagt aaaataaaag gaaaagactt ctcttataga
    69301 ttatatagaa aatacttata tacaattata tacaaaatat ataaatacag aacccgtcgt
    69361 aaaaataaat tagtattttt cggaaattct cggtaagaaa gaaggggatg tttttttttc
    69421 tgttttaaga aaaggaaaat cttatttccc gaatcattgt acattgcaat ttgaattagg
    69481 aattctgtgt ccaactctaa gcagccctta actacatatg catctgatca tatatgtatt
    69541 atctattcca acaaataata caaaagaagg aggtttttca atgcgagatc taaaaacata
    69601 tctctctgtg gcaccagtgc taagtacgct atggttcggg gctttagcag gtctattgat
    69661 agagattaat cgttttttcc cggatgcgtt gacattcccc tttttttcat tctagttatt
    69721 gtcatgggaa ggaatgaaga agattagaga tccaatcaaa tattggtgat gaattcctct
    69781 ccccctcttt tctctttttt ccctttttag aataagggag gaaagagaaa gaataaaaaa
    69841 agtggattca acattcgggc tcaagttcga attaactgaa tattaataat agaggaatgg
    69901 gggtagaata gaagatctag ggcaagagta ttatacaaga tacttaaatg attacttcaa
    69961 tttgaaatat actttagaaa aatcgttgta ttttactatg actttgcttt actattactt
    70021 tattttcttg attttaatct tttactttta gaattggatt tcaagttagt aacttctatt
    70081 ttatcctttc ttcgttttga atcgaaaata gaagagttga gtaaatcaaa aatccaaagg
    70141 aggttcatgg ccaaggggaa agatgtccga gtaacggtga ttttggaatg tactagttgt
    70201 gtccgaaaca gtgttgataa ggtatcaaga ggtatttcca gatatattac tcaaaagaac
    70261 cggcacaata cgcctaatcg attagaattg aaaaaattct gtccctattg ttacaaacat
    70321 acgattcatg gggagataaa gaaatagagc gaaccaagta cctgtgtctt accctttcaa
    70381 ggaaggggaa aaaatgacat tatatatata acatatttaa atagaaaata aacaaatcct
    70441 attttttaaa aatcctattt tgggtggatt taaactgaat tagaattaag aaataggatt
    70501 ttagggataa ggaataaatt aaacaaacaa accatggata aatccaagcg accttttctt
    70561 aaattcaagc gatcttttcg taggcgtttg cccccgattc aatcggggga tcgaattgat
    70621 tatagaaaca tgagtttaat tagtcgattt attagtgaac aaggaaaaat attatcaaga
    70681 cgagtgaata gattgacctt gaaacaacaa cgattaatta ctcttgctat aaaacaagct
    70741 cgtattttat ctttgttacc ctttctcaat aatgagaaac aatttgaaag aagcgagtcg
    70801 accgctagaa ctactggttt taaagcccga aataaatagg cttacttttt cttcacttga
    70861 atcataatta caagaatcta gatttgagta tcgtgtctgt cgtaagaaaa aaaaatgaat
    70921 cggaaaaaaa gatttctttt ttattgaatt gaacgtgttc attcattttg actactttag
    70981 catattttct catactaatt tctactctac cttcccggag ttcattctcc ggggaactcc
    71041 atttaaatta ttctggtgga ttctttccaa tctacttcct ttatgatttc gttcgaaatc
    71101 atataaagac aattcctatt tgatatagct atttgtgcaa gtattttacg gttaagaagc
    71161 aactgtctct tgtacagatc gtgtattaat ctactataac tataggatac tcccctttcg
    71221 cgaattactg cgtttatccg agtgatccac aaacgacgaa aatctctctt tttcctatcc
    71281 ctatcccgat gagccgaaac taaagctctt attttctgtt gagtaatagt tcgagtaagc
    71341 cttgaatgag ccccccgaaa gcttgatgca aataaacgaa tttttgttct acgtctccga
    71401 gctatatatc cccgtttaat tctggtcatt gaataaatga aactttgacg aataactaat
    71461 cgattgcctt tctttcagtt attcttttcc cccttcctag tctattaata acaaaacgga
    71521 tttttccaat gtataaaata aaaattccaa tggctttggc tactctaacc ttcccgacca
    71581 cgattttttc tttttttttt tttttaggta tttcactgcg aaataagaaa gaaataaaaa
    71641 attgtatttt cctaggtatc aaaaatctag taaataaaag aaatcaaaaa ataaatagtg
    71701 ggttccttcg tttctatggt tacttcttaa acggtgaggt cttctctata caccggagcc
    71761 tttactttat actttaattt aatatttaat caactaattg atgttattgg gaacttgtat
    71821 agttcacact ctttggctct acccatgaat tatccagtaa taggtctttc acaatcagat
    71881 ctacctatac agtaacggta tttaattatg aaagtttgct gggtagctga ccctcttagt
    71941 ccgttcttgc cagagtggga gcctgcctaa tctttatgtt ttatgctttt taaataagat
    72001 ttcctccgct taatggataa ccatttgtta ccaatggaga atttcttatc atcttaaatt
    72061 caggtgattg gatttacacc aacggaaacc ataaacttca tgcacaatag agggatatga
    72121 tagagttttt ttttaataat gaatgaagtt ccttcttcca tcctatccca ttcaccggta
    72181 ctgatcattg atactgtaaa agttgttttc ttgcttttgt gccagctcat gatctaaacg
    72241 agtcgcacat acaccctagt acatgttcct cgacgctgag ggcacccccg aagagcgggg
    72301 gatttcgtga catttctgat tggctgtctt gtatttctaa taagttgttt aatagttggc
    72361 atgttgaatc gtatacataa tatgatgggt tggtttagat tgatcctaac cgaatgatga
    72421 tgaattactt ctatttaata gaatattcaa ttcgaagata aaatctcaaa tcacagattt
    72481 gcgcgaaatc catgttattt tcattcaacc gctacaagat caacaattcc ataagcttgg
    72541 gcttccgttg ctgacataaa aacatctctt tccatatctt cggatacaac ccataagggt
    72601 ttccccgttc tttgtacata aacccttgtg agggtttcac gcagtttcag cagttcttcc
    72661 gcttccagga caaattcgcc tgtttgtgcc tcataaaaag aactagcagg ttgatggatc
    72721 attaccctga tgatataaca aaataaaagc ttcccctatc tcgcatgata aaggataaag
    72781 aatagaaaaa aaatagaatt gaacaaccgt acaggcatct tttgtgcata cggctctaca
    72841 agaaaattga cctcccctcc tttctattga agaaagagaa aaatagaatc tatcagactc
    72901 agatgggtaa atgatcaaat tgccatcctt cctttcggag gagttaaaaa atactatgat
    72961 ggctccgttg ctttatatgt ttattttttc tttttttttt gtctgtgatt cagcaatccc
    73021 aaagtttctt tttaatccga tcaaataagg aaaaaatctt tttttttttt tttcgtactc
    73081 tttcataaca taaatattgt taagaactct ccggcatgaa aacaaaaaag tttgtgacgc
    73141 tgaactgaac tcccgataga taagagaaaa tcggaaatac cccttatctc atactactct
    73201 ctcgatacgg aatctaatgt tttgaaaaaa aaacaataca aaaatttctc atatcgaatt
    73261 cgaagtgcca tgctattatt acttagtatt catatggcga aggcatagtc ttcttttttc
    73321 tctcaaataa aaacctcatt ggcgccaagc gtgagggaat gctagacgtt tggtaatttc
    73381 tcctccgacc aggataaaag atcccattga agcggctaat cccatgcata ttgtatggac
    73441 atctggtcgc acaaattgca tagtatcata aatagccacc ccaggtatta cccagccccc
    73501 aggagagttt ataaacaaat acagatcttt ggtctcatcc tcgatactga gatataccat
    73561 aagaccaata agttgatttg aaatctcgct atcaacctct tggcctaaaa aaagtaatct
    73621 ttctcgataa agtcggttga ttagggtaaa attgtatccc ttaggaaccg tacatgcgcc
    73681 ttttgatgca tacggttcaa aaaaattgtg aatcaatgta tagattccag tcctctttct
    73741 ttttttctag aaaggttctt tcttacttct aacgaaaggg cttttcttcg atttttcaat
    73801 aaagacgagt tttgactcct tttttagatt ttcgattttc cattataaaa tttgaagtta
    73861 taagaaaggg tcattaaact tatcgaatta acttctcatt gatgtattct ttcatcgaga
    73921 tttaatccaa accgcgatgg tattttcttg ttcctgaatg ggtctgtttc atctttttag
    73981 gtttatgctc tactccgggt aaagatccgc ccgatttgga tttgtacata taggacaaat
    74041 gctcccatta ccatttcttt ttgtatttct tttttttttt caattcattt tatatttgct
    74101 tgacaattag gatctcttta caaagaaaaa atatgaatag caatcataga tatcttacca
    74161 atccaattgg gttttttcta aacggagcct ggatacttca tttttttagt ccaaccaagc
    74221 caaccataaa ttattctaat tgaattattc taattgataa tagtaatatg aatcccctca
    74281 aaaatggatc taattgcact tcacgctcca aatttttgat gattaaattt atctttcttg
    74341 ggtgaaacgg gggatatctc gatcggggga gagaacgggg aaataccata tgacccaata
    74401 tatctgacaa gtcgcactat acgtcaaccc aagatgcatc ttcctctcca ggacttcgga
    74461 aaggaacttt tggaacacca ataggcatta aatgaaagaa agaactaaat actatatttc
    74521 actttgaggt ggaaacgtaa caattttttt ttattgtctt tataatattc ctattggttt
    74581 ttatcgtatt tattttatcc atagattata aaaattcata aagaaagaca gaatgaataa
    74641 actcaaatta ttacgaatag gtctttctaa tgataaataa gtatggactc attcgctcat
    74701 agaaaatggg atcaactccc ccattgcgta ttggtactta tcgagtatag aataaatctg
    74761 cttctctttg ttcctacgaa cagaattgtt ccattattac caacagaata gaacaccctt
    74821 gttcggaaat aatcgactga acaagagtgg tccataggat agtcatatta tagtcttttc
    74881 caatgcaata aagttacgta gtgtctattt atctttgata taaggggtat ttccatgggt
    74941 ttgccttggt atcgtgttca taccgttgta ttgaatgatc ccggtcggtt gctttctgtt
    75001 catataatgc atacagctct ggttgctggt tgggccggtt caatggctct gtatgaatta
    75061 gcggtttttg atccttctga tcctgttctt gatccaatgt ggagacaggg tatgttcgtt
    75121 atacccttca tgactcgttt aggaataacc aattcatggg gcggttggag tatcacaggg
    75181 gggactgtaa caaatccggg tatttggagt tacgaaggtg tggctggagc acatattgtg
    75241 ttttctggct tatgcttttt ggcagctatc tggcattggg tgtattggga tctagaaata
    75301 ttttgtgatg aacgtacagg aaaaccctct ttggatttgc caaagatctt tggaattcat
    75361 ttatttctct caggggtggc ttgctttggt tttggtgcat ttcatgtaac aggcttgtat
    75421 ggtcccggaa tatgggtgtc cgacccttat ggactaacgg gaaaagtaca acctgtaaat
    75481 ccagcgtggg gcgtggaagg ttttgatcct tttgttccag gaggaatagc ctctcatcat
    75541 attgcagcag gaacattggg catattagcg ggcctattcc atcttagcgt ccgtccgcca
    75601 caacgtctat acaaaggatt gcgtatggga aatattgaaa ccgtcctttc cagtagtatc
    75661 gctgctgtct tttttgcagc ttttgttgtt gccggaacta tgtggtatgg ttcggcaaca
    75721 accccgattg aattatttgg gcccactcgt taccaatggg atcaggggta cttccagcaa
    75781 gaaatatatc gaagagttag tgctgggcta gcagaaaatc aaagtttatc agaagcctgg
    75841 tctaaaattc ctgaaaaatt agctttttat gattacatcg gcaataatcc ggcaaaaggg
    75901 ggattattca gagcgggctc aatggataac ggggatggaa tagcagttgg atggttagga
    75961 caccctatct ttagagataa agaagggcgt gaactctttg tacgtcgtat gcctactttt
    76021 tttgaaacat ttccggtcgt tttggtagat ggcgatggaa ttgttagagc cgatgttcct
    76081 tttagaaggg cagaatcgaa gtatagtgtt gaacaagtag gtgtaactgt tgagttctac
    76141 ggcggtgaac tcaacggcgt cagttatagt gatcctgcta ctgtgaaaaa atatgctaga
    76201 cgtgctcaat tgggtgaaat ttttgaatta gatcgtgcta ctttgaaatc cgatggtgtt
    76261 tttcgtagca gtccaagggg ttggtttact tttgggcatg cttcgtttgc tttgctcttc
    76321 ttcttcggac acatttggca tggtgctaga accttgttca gagatgtttt tgctggtatt
    76381 gacccagatt tagatgctca agtcgaattt ggagcattcc aaaaacttgg agatccaact
    76441 acaaaaagac aggcagcctg atacaacatt gctttggtat ctttctttcg cccttatttt
    76501 cttttacttt tattgacata gggtaccaga gaaatcttta tttgaatcaa cttcgttttt
    76561 actcttattc gttctttatc cggaagatga taaaaaaaaa aagaaaataa aaagaaacaa
    76621 acaggtatga aagctataat tgtaaaccac gatcgaatct atggaagcat tggtttatac
    76681 attcctctta gtctcgactc tagggataat ttttttcgct atcttttttc gagaaccgcc
    76741 taaagttcca actaaaaaga actaaaaagg tgaaataatt tttcattatc tcagttgaag
    76801 tactgagcct cccgataccg ggaggctcag tacttcaact agtctccatg ttcctcgaat
    76861 ggatctctta gttgttgaga aggttgccca aaagcggtat ataaggcgta cccagtaaaa
    76921 cttacaagta aaccagatat aaagatggcg actagggttg ctgtttccat tcttatcata
    76981 tttataaaat ttcaagaccc caatggatct atgataggat cgtttattta caacggaatg
    77041 gtatacaaag tcaacagatc tcaatgaata caataggatt tatggctaca caaactgttg
    77101 aaaacagttc tagatctggt ccaagacgaa ctgcggtagg agatttatta aaaccattga
    77161 attcggaata tggtaaagta gctcctgggt ggggaactac tcctttgatg ggtgtcgcaa
    77221 tggccttatt tgcggtattt ctatctatta ttttggagat ttataattct tccgttttat
    77281 tggatggaat ttccatgaat tagatctata agaaccacaa agttcttgct tttgagtcca
    77341 aaatgaatca tttagagctc cgatttctag tccattctat tttcttttgg tagttcgatc
    77401 gtggaatttc tttgtttctg tatttccgga gtatgagtgt gtgacttgtt ataattgatc
    77461 ctattgatag tacagagaat gggtctgtca tcttgataga gatggttcta cttcgtcaga
    77521 tatttattct aatatttgga acacgaaata gattaagaaa tatttgaact atgattcata
    77581 cttaatattc agacctcgtg tccgggctcc aaaaaatttt caaacaaaga attctaattt
    77641 ctaaatcgaa agattctttt ctttcaaccc ctatttatat tttgaccaaa agcaaaacct
    77701 ttctttgaat ttttagtcat tctttttatt cagggaataa gtgatgatcc gaggattctt
    77761 actcagggaa tccttgattt gatttagggt aggttttttt attgaatcat cgtggttcta
    77821 gtatgaatct gaggttttaa tcgattcata gggtcttaac aagagaattc ctatcaataa
    77881 taaagaaaac aaataataaa agccatattc cacaaaaaca aattctagaa agaaataggg
    77941 aaaaagagaa ttcaagaggc ccataagtat caaaataaag ataaagacga ctgcgccaac
    78001 ttgatatttt ggtattatcg ccacaaagaa gagctttcgg attttccaga gaagatggga
    78061 tcagaactta ataaatttaa aactttctat tccatatccg ttgcaacgag tatttgggtg
    78121 tttttgcttg agctgtacga gatgaaagtc tcatatacgg ttctcagagg gggagttacg
    78181 cctatctcaa taaagtatat gattggttcg aagaacgtct cgagattcaa gcaattgcgg
    78241 atgatataac tagtaaatac gttcctcccc acgtcaatat attttattgt ttagggggaa
    78301 ttacgcttac ttgtttttta gtacaagtag ctactgggtt tgctatgact ttttactatc
    78361 gtccgaccgt tactgaggct tttgcttctg ttcaatacat aatgactgaa gccaactttg
    78421 gttggttaat ccgatcagtt catcgatggt cggcaagtat gatggtccta atgatgatcc
    78481 tgcatgtatt tcgtgtgtat ctcaccggcg gatttaaaaa acctcgcgaa ttgacttggg
    78541 ttacaggtgt ggttctggct gtattaaccg catcttttgg cgtaactggt tattccttac
    78601 cttgggacca agttggttat tgggcagtga aaatagtaac aggtgtccct gacgctattc
    78661 ctgtaatagg atcacccttg gtcgaattat tgcgcggaag cgctagtgtg ggacaatcta
    78721 ctttgacccg tttttatagt ttacacactt ttgtattgcc gcttcttact gccgtattta
    78781 tgttaatgca ctttccaatg atacgtaaac aaggtatttc tgggccttta tagagaaaag
    78841 aaaaatagat cctaaatatt tgtaatcaat catttatcac ttggtggagg aatatatagt
    78901 atttcattgc tacaagtatg gattattgaa aataataaga catgggtttg gatatttccc
    78961 tttaactatt catgtcaact aaacgggggg attgaaggga attttgtgaa gagaaaatgg
    79021 attatgggag tgtgtgactt gaactattga ttggtctgtg tagatatatg cctgccacat
    79081 gggaattcac aaccaaatgt gtctttgttc caatcgccgt gtaagcccta tacagaggat
    79141 aggctggttc gcttaaagag aatcttttct atgatcaggt ccgaatcatg ttgtacatga
    79201 gcaggctccg taagatccag tataagtgaa ctagataaaa cggaatcaag attccgtttt
    79261 atctagttca cttataagat ttaatagtat gtaaatgtat tcatttcctc tgcattgaca
    79321 cgatcaatac tactatcgga gtgaaacaag ggatctaaag aagaagagag gctagactat
    79381 attagtaaca agcaaacctt gtatgtgtat ctccaaatat tttggagata aataccaatt
    79441 agaaggtctg agacgaccca gaaagcactt gatcatatca tgatctgatt tgtaagccta
    79501 cttgggtttt gagtatttac ttgtaagaac ggaattcttt gttttgtaat ggatagttgc
    79561 aactccgtaa aaaagaattc agtcaaattt ttcttacaat gaaccattcc tatatcatat
    79621 atgtgtatgt gtaaatacag gtaccatata tatattttat atggatatat ggattcattt
    79681 ggttcttttt attcttgctc gagctggatg attaaaaatt atcatgtcca gttccctcgg
    79741 gggatggatc tataagaatt cacctatccc aataacaaaa aaacctgact tgaatgatcc
    79801 tgtattaaga gctaaattgg ctaaaggtat gggtcataat tattatggag agcccgcatg
    79861 gcccaatgat cttttatata tttttccagt agtaattcta ggtactattg catgtaatgt
    79921 aggcttagcc gttttagaac catcaatgat tggtgaaccg gcggatccat ttgcaacccc
    79981 tttggaaata ttacctgaat ggtatttctt tcctgtattt caaatacttc gtacagtgcc
    80041 caataaatta ttgggggttc ttttaatggt ttcagtacct gcgggattat taacagtacc
    80101 ttttttagag aatgttaata aattccaaaa tccatttcgc cgtccagtag cgacgactgt
    80161 ctttttgatt ggtaccgcag tcgccctttg gttgggcatt ggtgcaacat tacctattga
    80221 taaatcccta actttaggtc ttttttaaat ttttaaattg attcaattgt gaaataacac
    80281 gacatgtgta tctagggaat agtttcttca aagcgaattc tccctagata cacctattca
    80341 attaaattct gaatttattt tgaatatatg atatattaat tgtgctaaag attttcaatc
    80401 tattttcact aagtaagtcc aatagattta aaacttattt tttgctaaat caattacaaa
    80461 atatttttct aaaatgccca atatctgttt tacatcttcg ctacgaaaat gttccatttt
    80521 cataagatct tcttggctgt tattcaaaag gtccaacaat gtatatatat tggacatttt
    80581 gaggcaatta tagatcctgg aaggcaattc tgattggtca ataaaaatcg atttcaatgc
    80641 tatttttttt ttgtttttta tgagtttagc caatttatca tgaaaggtaa aaggggataa
    80701 aggaaccgtg tgttgattgt cctgtaaata taagttgtct tcctccatat gtaaaaaggg
    80761 aataaataaa tcaattaaat ttcgggatgc ttcatgaagt gcttctttcg gagttaaact
    80821 tccgtttgtc catatttcga gaaaaagtat ctcttgtttt tcatttccat tcccataaga
    80881 atgaatacta tgattcgcgt ttcgaacagg catgaataca gcatctatag gataacttcc
    80941 atcttgaaag ttatgtggcg tttttataag atatccacga tttctctcta tttgtaatcc
    81001 aatacaaaaa tcaattggtt ccgttaaact ggctatatgt tgtgtattat caacgatttc
    81061 tacaaaaggc ggcaagatga tatcttgagc agttacatat ccaggaccct tgacacaaat
    81121 ggatgcgtca gaagttccat atagattact tcttaataca atttctttca aattcattaa
    81181 aatttcatgt accgattctt gaatgcccgt tatggtagaa tattcatgtg ggactttctc
    81241 agattttaca cgtgtgatac atgttccttc tatttctcca agtaacgctc ttcgcatcgc
    81301 aatgcctatt gtgtcggctt ggcctttcat aagtggagac agaataaagc gtccataata
    81361 aaggcgttta ctgtctgttc ttgattcaac acacttccac tgtagtgtcc gagtagatac
    81421 tgttactttc tctcgaacca tagtactatt atttgattag atcatcgaat cttttatttc
    81481 tcttgagatt tcttcaatgt tgagttctac acacgtcttt ttttcggagg tctacagcca
    81541 ttatgtggca taggagttac atcccgtacg aaagttaata gtataccact tcgacgaata
    81601 gctcgtaatg ctgcatctct tccgagaccg ggacctttta tcatgacttc tgctcgttgc
    81661 ataccttgat ccactactgt acggatagcg tttgctgctg cggtttgagc agcaaacggt
    81721 gttcctcttc tcgtaccttt gaatccagaa gtaccggcgg aggaccaaga aactactcga
    81781 ccccgtacat ctgtaacagt gacaatggta ttattgaaac ttgcttgaac atgaataact
    81841 ccctttggta ttctacgtgc acccttacgt gaaccaatac gtccattcct acgcgaacta
    81901 attttcggta tagcttttgc catattttat catctcgtaa atatgagtca gagatatatg
    81961 gatatatcca tttcatgtca aaacagattc tttatttgta catcggctct tctggcaagt
    82021 ctgattatcc ctgtctttgt ttatgtctcg ggttggaaca aattactata attcgtcccc
    82081 gcctacggat tagtcgacat ttttcacaaa ttttacgaac ggaagctctt attttcatat
    82141 ttctcattcc ttaccttaat tctgaatcta tttcttggaa gaaaataagt ttcttgaaat
    82201 ttttcatctc gaattgtatt cccacgaaag gaatggtgaa gttgaaaaac taatccttca
    82261 aatctttgtt gtggagtcga taaattatac gccctttggt tgaatcataa ggacttactt
    82321 caattttgac tctatctcct ggcagtatcc gtataaaact atgccggatc tttcctgaaa
    82381 cataatttat aatcagatct aaacgaaccc ggaacagacc gttgggaagc gattcagtaa
    82441 ttaaagcttc atgactcctt tttggttctt aaagtcccct tgaggtatca actaataaga
    82501 aagatattag acaccccccc ttttttcttt ttcacaaata ggaagtttcg aatccaattt
    82561 ggatattaaa aggattacca gatataacac aaaatctctc cacctattcc ttctagtcga
    82621 gcctctcggt ctgtcattat acctcgagaa gtagaaagaa ttacaatccc cattccacct
    82681 aaaattcgcg gaattcgttg ataattagaa tagattcgta gaccaggtcg actgattcgt
    82741 tttaaattta aaatatttct atagggtctt ttcctattcc ttctatgtcg cagggttaaa
    82801 accaaaaaat atttgttgtt ttctcgatgt tttctcacgt tttcgataaa accttctcgt
    82861 aaaagtattt gaacaatatt ttcggtaata ttagtagatg ctattcgaac cacccttttt
    82921 cgatccatat cagcatttcg tatagaagtt attatctcag caatagtgtc cctacccatg
    82981 atgaactaaa attattgggg cctccaaatt tgatataatc aacgtgtttt ttacttattt
    83041 tttttttttt tttgaatatg atatgaatta ttaaagatat atgcgtgaga cacaatctac
    83101 taattaatct atttctttca aataccccac tagaaacaga tcacaatttc attttataat
    83161 acctcgggcg ctaatgaaac tattttagta aaatttaatt ctctcaattc ccgggcgatt
    83221 gcaccaaaaa ttcgagttcc ttttggattt ccttcttgat caataacaac tgcagcattg
    83281 tcatcatatc gtattatcat cccgttgtca cgtttgagtt ctttacaggt ccgcacaatt
    83341 acagctctga ctacttctga tctttctagg ggcatatttg gtacggcttc tttgatcaca
    83401 gcaacaataa cgtcaccaat atgagcatat cgacgattgc tagctcctat aattcgaata
    83461 cacatcaatt ctcgagcccc gctgttatcc gctacattta aatgggtctg aggttgaatc
    83521 atttttttaa tccgttcttt caatgcaaag ggcgaagaaa aaaaaaaaag aaatattttt
    83581 gtcaaaaaaa aaaaaagaaa catgcggttt tgtttcatat ctaagagccc tttctacatt
    83641 tttttctatt acattacgaa ataatgaatt gagttcgtat aggcattttt gatgctgcta
    83701 gtgaaatagc ccttctggct atattttctg ttactccacc catttcataa agtattcgac
    83761 ccggtttaac aacagctacc caatattcag gggatccttt tcctgaaccc atacgtgttt
    83821 ctgcgggtct tagtgtaacg ggtttgtctg gaaatatacg tacccatatt tttccaccac
    83881 gacgtgcatt tcgtgtcatt gctcgtcggc ctgcttctat ttgtctagat gtaatccaag
    83941 caggttcaag tgcctgaaga gcatatttac cgaaagaaat atgattacct cgatgagata
    84001 ttcccttcat tcttcctcta tgttgtttac ggaatctggt tcttttgggg ttatagttga
    84061 tggttgtttc tgaattccat ctctactaca gaaccggacg tgagagtttc ttctcatcca
    84121 gctcctcgcg aataaaagga ttcaaaaaaa tttaatttga attaagctag aatactcaat
    84181 cttaagttaa gatatatatg tatttactga gtaatacctt gaacgtggga ttctttgaga
    84241 tttcattcaa tctattagta atttgtatat cttgtttgaa tagataacta aactttttag
    84301 ttttataaat agaaatctaa aaaaaaaaaa ttgtattatt ataccaaatc cttattttgt
    84361 cctttattgt attgtcctaa attttgcaat aaaaaaaaat ttcgcgggcg aatattgact
    84421 ctttcaatcc ctatttcatt tgtagggtta actcgtgact tctcagatct ccgaatacat
    84481 gaattaatct ctggttcgtt ccgccatccc gaccagtgaa ccattaagat tcctttttca
    84541 atagaatctt ttgcattcac aagttccgtc gttcccatca cttcttactt aatggttagg
    84601 tccgaattct acaatggagc tcagaataaa attggttctt gagtcaatct tctcagtctt
    84661 tattggctcg aagctcttga ttttttgttc tatttctata agaagattca ttttattatg
    84721 gtatgaatgc gtattgatgc tttattacac tgccttttat gagattactc atagacctta
    84781 catattggaa ttttatatca ttggtattct ttttctctct ttctctcatc cttccattta
    84841 tccacatctt ttttgtctat tttgctttac aacttagaat cagatttcct tttttgttta
    84901 tgcaaaagat ttcagttgct acaaagatat gacctatata tcatatcttg actggttctt
    84961 tagatccaga taatgtgaag tgatgggttg gttattagtt ctatagtttt tagttcatac
    85021 tatgtgggct ggtctttttt aatcctaacc ctaaaaaacc aacgagtcac acactaagca
    85081 tagcaattat atcaaatggt caatcaaatt tttattcaac cttatagaat taagaattct
    85141 aaatgttccc cttgattgat tagaaaaaga atgaattttt ctttttttgt tcaatcattg
    85201 gatagaaggg aaagacaagt agtaaaatta ttcctcgtct agaaatatcc aaattttgat
    85261 gcccaatact ccatagatag ttcgaactgt ataagagcaa taatcaattt tcgctcgaat
    85321 cgtttgtagg ggaaccctac cttctctgat ccattcgaca cgtgcaattt cttttccgtc
    85381 gatacgcccc gcaatttgta tttgaattcc ttttgtatct gcttgttctg ttaattcaat
    85441 agcctttttc attgcttttc gaaaagaaac tctattcttt aattgtccag ctataaattc
    85501 tgcaagaata ttagggtttc cataaggttt tgcaattctt gtgacagcaa tgttcagttt
    85561 tcggtttaca caatttaatt ctttttgtaa ggtcatttgt aattcttcga ttccgcgcgg
    85621 tcgactttcg attaataatt ttgggaatcc cataaagatt atgacctgga tcagatcgat
    85681 tcttttttga atctctatac gtgcaattcc ctcgacgcca gaggacgttc tcatattctt
    85741 ttgtacataa ttcttgatac aatctcttat tttttgatct tcttgtaaac cttcagaata
    85801 attttttggt tgtgaaaacc aaagggaatg atgaccttgg gttgtaccca gtctgaaacc
    85861 aagtggattt attttttgtc ccataatccc ccactattat acatatcacg atacggcata
    85921 gctgtatatt tttttttcca tctcgttttt tttaacgaat acatctctat atattcatca
    85981 tctaaagata tatctttcat tacaatagtt atatgacagg tcgatctttt tattggaaaa
    86041 ctacgtcctc gagctcgagg tttcaatttc ttcacagtag tacctccatt gacttcggct
    86101 ttactaatga ctaaattggc ttcgctggaa cccatattgt aactagcgtt tgctgctgca
    86161 gaataaacca atttcaaaat gggataacat gctcgatagg gcatgagttc tagtatcata
    86221 agcgtttcct cataggaacg gccgcgaatt tgatcaatta ctcttcgtgc tttgtcagca
    86281 gacatagata tatgttcacc taaagcatat acttctgttt ttttcttctt tagcataagg
    86341 tttgcctcct actactgaat cataagcatc tagatttttt tattaatatt aacgacgaga
    86401 tctattatca ctttttgcat gtcctctaaa atttaatgta ggtgcaaatt ctcccaattt
    86461 gtggcctacc atactatccg ttatataaat aggcaaatgc tcttttccat tatggatagc
    86521 aatagtatga ccgatcattg tgggtataat ggtagatgcc cgggaccaag ttactattat
    86581 ttctttttct gcttttgtgt taagcttatc aatttttttt aataaatgat tggctacaaa
    86641 gggatttttt tttagtgaac gtgtcacaag cttactccta tttttttttt tttttttgta
    86701 aagtttttgt aaaaacgaag aattaaattc gattttctct cctatttact acggcgacga
    86761 agaatcaaat tatcactata tttattcctt tttctacttc ttcttccaag tgcaggataa
    86821 ccccaagggg ttgtgggttt ttttctacca attggggctc tcccttcacc acccccatgg
    86881 ggatggtcta cagggttcat aactactcct cttactacag gacgcttacc tagccaacgc
    86941 ttagatccgg ctctacccaa acttttctgg ttcaccccaa cattccccac ttgtccgact
    87001 gttgctgagc agtttttgga tatcaaacgg acctccccag aaggtaattt taatgtggcc
    87061 gatttcccct cttttgcaat cagtttcgct acagcacccg ctgctctagc taattgtcca
    87121 ccctttccaa gtgtgatttc tatgttatgt atggccgtgc ctaagggcat atcggttgaa
    87181 gtagattctt cttttgatca atcaaaaccc cttcccaaac tgtacaagct tcttccaaag
    87241 catacggctt tctggatgta gatgatgata tctatacaga tggatcttat atatatcgta
    87301 gaatgaagta ccacatgggt ggatatatat atgaatccaa atctgccgaa tcactcatgt
    87361 tatgatcttc tacatcctgg gtcttcccgt tccgtcatct ggcttatgtt cttcatgtag
    87421 cattcagacc gaatgactct atgaaattac gtcgatactt ccacatatta tgggtaacgt
    87481 aggagacatc tctatttttc ccccgtggaa tctttagaat tcccactgct taactttcaa
    87541 ttcgcctctg accatcaaat gaaatgtgaa taacccgtcc tcctctcttt gaaagaaggg
    87601 gcgcttccgg ttctgtcggt gcttgaaaca attttgtctt ctccatatta ctatatctct
    87661 agagtcaata attttatatg aggaactact gaactcaatc acttgctgcc gttactcttc
    87721 agttttctgt tgaggtctat cctgcagagg tactcaaatt ggatcagtga tcgatttcta
    87781 ggtttcgtcg taaacctaat tggttatttc caattacgta aatcaatagt tcaaaccgca
    87841 ctcaaaggta gggcatttcc catttttata ggaacttctg taccagaaac aatggtatct
    87901 ccaattatag cccctctggg atgtaaaata tatctcttct caccatcccc atagtgtatg
    87961 agacaaatgt atgcatttcg attagggtcg tattctatgg ttacgattct accatatatg
    88021 tctttttcat tccgtcgaaa atcgatttta cggtatagac gcttatgacc tccccctcta
    88081 tgccttgcgg taatgattcc tctggcatta cgacctttac cacaatgatg ctgtccatag
    88141 atcaaattat ttcgtggatt ggatttcact tgactgtcta cggttccatt gcgtgtgctc
    88201 ggggtagaag ttttgtataa atgtatcgcc atgctattaa gtatttttat ttaagttctt
    88261 ttctttctaa gaggtggaat agaataaccc ggttgaagcg taatgatcat acgtctgtaa
    88321 tgcattgtat gtcccataat aggtcccatt cttctactct ttcccggaag tcgatgacta
    88381 ttcatagcta ttaccttgac accaaagaag agttcgaccc aatgctttat ttctgtccta
    88441 gttgatcctg attcgacatt agaagtatat tgatttttcc ccaataaccg aatacttttg
    88501 tctgtaaata ctgcatattt gattccatcc ataaatcgat tttcttccct atgagttata
    88561 gtctcaataa gaatgctagt tcttactgtt catatattat gatatgaata taccacatca
    88621 attcgttatg tatggatgat gagattccat tgatacagag ccaattccaa tagacttatt
    88681 ggagggtccc attggcgtgc atccagtagg aattgaacct acgaattcgc caattatgag
    88741 ttgggcgctt taaccattca gccatggatg cttagcgggg atcctcgtac atggtgaata
    88801 accaaattcc aattgaaatg aaatctttag gataaatcaa tgcaatttag ttaggataaa
    88861 tcaatgcaat ttaggaggaa tcaatgagag gacatcaatt caaatcctgg attttcgaat
    88921 tgagagagat attgagagag atcaagaatt ctcaccattt cttagattca tggacccaat
    88981 tcaattcagt gggatccttc attcacattt ttttccacca agaacgtttt ctaaaactct
    89041 ttgacccccg aatttggagt atcctacttt cacgcaattc acagggttca acaagcaatc
    89101 gatatttcac gatcaagggt gtaatactct ttgtagtagc ggtccttata tatcgtatta
    89161 acaatcgaaa tatggtcgaa agaaaaaatc tctatttgat agggcttctt cctataccta
    89221 tgaattccat tggacccaga aatgatacat tggaagaatc cgttgggtct tccaatatca
    89281 ataggttgat tgtttcgctc ctgtatcttc ccaaaggaaa aaagatctct gagagttgtt
    89341 tcctgaatcc gaaagagagt acttgggttc tcccaataac taaaaagtgt agcatgcctg
    89401 aatctaactg gggttcgcgt tggtggagga actggatcgg aaaaaagagg gattctagtt
    89461 gtaagatatc taatgaaacc gtcgctggaa ttgagatctt attcaaagag aaagatctca
    89521 aatatctgga gtttcttttt gtatattata tggatgatcc gatccgcaag gaccatgatt
    89581 gggaattgtt tgatcgtctt tctctgagga agagtcgaaa tagaatcaac ttgaattcgg
    89641 gaccgctatt cgaaatctta gtgaaacact ggatttctta tctcatgtct gcttttcgtg
    89701 aaaaaatacc aattgaagtg gagggtttct tcaaacaaca aggggctggg tcaactattc
    89761 aatcaaatga tattgagcat gtttcccatc tcttctcgag aaacaagtgg gctatttctt
    89821 tgcaaaactg tgctcaattt catatgtggc aattccgcca agatctcttc gttagttggg
    89881 ggaagaatcc gcccgaatcg gattttttga ggaacgtatc gagagagaat tggatttggt
    89941 tagacaatgt gtggttggta aacaaggatc ggttttttag caaggtacag aatgtatcgt
    90001 caaatattca atatgattcc acaagatcta gtttcgttca agtaacggat tctagccaac
    90061 tgaaaggatc ttctgatcaa tccagagatc atttggattc cattagtaat gaggattcgg
    90121 aatatcacac attgattaat caaagagaga ttcaacaacg aaaagaaaga tcgattcttt
    90181 gggatccttc ctttcttcaa acggaacgaa aagagataga atcaggccga ttcccgaaat
    90241 gcctttctgg atattcctca atgtcccggc tattcacgga acgtgagaag cagatgatta
    90301 atcatctgtt tccggaagaa atcgaagaat ttcttgggaa tcctacaaga tccgttcgtt
    90361 cttttttctc tgatagatgg tcagaacttc atctgggttc gaatcctact gagaggtcca
    90421 ctagagatca gaaattgttg aagaaacaac aagatctttc ttttgtccct tccaggcgat
    90481 cggaaaataa agaaatggtt aatatattca agataattac gtatttacaa aataccgtct
    90541 caattcatcc tatttcatca gatccgggat gtgatatggt tccgaaggat gaaccggata
    90601 tggacagttc caataagatt tcattcttga acaaaaatcc attttttgat ttatttcatc
    90661 tattccatga ccggaacagg ggaggataca cgttacacta cgattttgaa tcagaagaga
    90721 gatttcaaga aatggcagat ctattcactc tatcaataac cgagccggat ctggtgtatc
    90781 ataagggatt tgccttttct attgattcct gcggattgga tcaaaaacaa ttcttgaatg
    90841 aggccaggga tgaatcgaaa aagaaatctt tattggttct acctcctatt ttttatgaag
    90901 agaatgaatc tttttctcga aggatcagaa aaaaatgggt ccggatctcc cgcgggaatg
    90961 atttggaaga tccaaaacca aaactagtgg tatttgctag caacaacata atggaggcag
    91021 tcactcaata tagattgatc cgaaatctga ttcaaatcca atatagtacc tatgggtaca
    91081 taagaaatgt attgaatcga ttctttttaa tgaatagatc cgatcgcaac ttcgaatatg
    91141 gaattcaaag ggatcaaata ggaaaggata ctctgaatca tagaactata atgaaatata
    91201 cgatcaacca atatttatcg aatttgaaaa agagtcagaa gaaatggttc gagcctctta
    91261 ttttgatttc tcgaaccgag agatccatga atcgggatcc tgatgcatat agatacaaat
    91321 ggtccaatgg gagcaagaat ttccaggaac atttggaaca gtccgtttcg gagcagaaga
    91381 gccgttttca agtagtgttc gatcgattac gtattaatca atattcgatt gattggtctg
    91441 aggttatcga caaaaaagat ttgtctaagc cacttcgttt ctttttgtcc aagtcacttc
    91501 tttttttgtc caagttgctt ttctttttgt ctaactcact tccttttttc tgtgtgagtt
    91561 tcggaaatat ccccattcat aggtccgaga tctacatcta tgaattgaaa ggtccgaatg
    91621 atcaactctg caatcagttg ttagaatcaa taggtcttca aattgttcat ttgaaaaaat
    91681 tgaaaccctt cttattggac gatcatgata cttcccaaaa atcgaaattc ttgatcaatg
    91741 gaggaacaat atcaccattt ttgttcaata agataccaaa gtggatgatt gactcattcc
    91801 atactagaaa taatcgcagg aaatcctttg ataacccgga ttcctatttc tcaatgatat
    91861 tccacgatca agacaattgg ctgaatcccg tgaaaccatt tcatagaagt tcattgatat
    91921 cttcttttta taaagcaaat cgacttcgat tcttgaataa tccacatcac ttctgcttct
    91981 attggaacac aagattcccc ttttctgtgg aaaaggcccg tatcaataat tctgatttta
    92041 cgtatggaca attcctcaat atcttgttca ttcgcaacaa aatattttct ttgtgcgtcg
    92101 gtaaaaaaaa acatgctttt tggggtagag atactatttc accaatcgag tcacaggtat
    92161 ctaacatatt catacctaac gattttccac aaagtggtga cgaaacgtat aacttgtaca
    92221 aatctttcca ttttccaagt cgatccgatc cattcgttcg tagagctatt tactcgatcg
    92281 cagacatttc tggaacacct ctaacagagg ggcaaatagt caattttgaa agaacttatt
    92341 gtcaacctct ttcagatatg aatctatctg attcagaagg gaagaacttg catcagtatc
    92401 tcaatttcaa ttcaaacatg ggtttgattc acactccatg ttctgacaaa gatttatcat
    92461 ccgaaaagag gaaaaaacgg agtctttgtc taaagaaatg cgttgagaaa gggcagatgt
    92521 atagaacctt tcaacgagat agtgcttttt caactctctc aaaatggaat ctattccaaa
    92581 catatatgcc atggttcctt acttcgacag ggtacaaata tctaaatttg atatttttag
    92641 atactttttc agacctattg ccaatactaa gtagcagtca aaaatttgta tccatttttc
    92701 atgatattat gcatggatca ggtatatcat ggcgaattct tcagaaaaaa ttgtgtcttc
    92761 cacaatggaa tctgataagt gagatctcga gtaagtgttt acataatctt cttctgtccg
    92821 aagaaatgat tcatcgaaat aatgagtcac cattgatatc gacacatctg agatcgccaa
    92881 atgctcggga gttcctctat tcaatccttt tccttcttct tgttgctgga tatctcgttc
    92941 gtacacatct tctctttgtt tcccgggcct ctagtgagtt acagacagag ttcgaaaagg
    93001 tcaaatcttt gatgattcca tcatctatga ttgagttgcg aaaacttctg gataggtatc
    93061 ctacatctga accgaattct ttctggttaa agaatctctt tctagttgct ctggaacaat
    93121 taggagattc tctagaagaa atacggggtt ctgcttctgg cggcaacatg cttggtcccg
    93181 cttatggggt caaatcaata cgttctaaga agaaagattg gaatatcaat ctcatcgaga
    93241 tcatcgatct cataccaaat cccatcaatc gaatcacttt ttcgagaaat acgagacatc
    93301 taagtcatac aagtaaagag atctattcat tgataagaaa aagaaaaaac gtgaacgggg
    93361 attggattga tgataaaata gaatcctggg tcgcgaacag tgattcgatt gatgatgaag
    93421 aaagagaatt cttggttcag ttctccacct taacgacaga aaataggatt gatcaaattc
    93481 tattgagtct gactcatagt gatcgtttat caaagaatga ctctggttat caaatgattg
    93541 aacaaccggg agcaatttac ttacgatact tagttgacat tcataaaaag catctaatga
    93601 attatgagtt caatccatcc tgtttagcag aaagacggat attccttgct cattatcaga
    93661 caatcactta ttcacaaact tcgtgtgggg aaaatcgttt tcatttccca tctcatggaa
    93721 aacccttttc gctccgctta gccttatccc cctctagggg tattttagtg ataggttcta
    93781 taggaactgg acgatcctat ttggtcaaat acctagcgac aaactcctat gttcctttca
    93841 ttacggtatt tctgaacaag ttcctggata acaagcctaa aggttttctt cttgatgaga
    93901 tcgatattga tgatagtgac gatattgatg atagtgacaa tcttgatgct agtgacgata
    93961 tcgatcgtga ccttgatacg gagctggaac tgctaactag gatgaatggg ctaactatgg
    94021 atatgatgcc ggaaatagac cgattttata tcacccttca attcgaatta gcaaaagcaa
    94081 tgtctccttg cataatatgg attccaaaca ttcatgatct ggatgtgaat gagtcgaatg
    94141 acttagccct cggtctatta gtgaaccatc tctccaggga ttgtgaaaga tgttctacta
    94201 gaaatattct tgttattgct tcgactcata ttccccaaaa agtggatccc gctctaatag
    94261 ctccgaataa attaaatacg tgcattaaga tacgaaggct tcttcttcca caacaacgaa
    94321 agcacttttt cactctttca tatactaggg gatttcactt ggaaaagaaa atgttccata
    94381 ctaacggatt cgggtccata accatgggtt ccaatgcacg agatcttgta gcacttacca
    94441 atgaggtcct atcgattagt attacacaga agaaatcaat tatagacact aatacaatta
    94501 gatccgctct tcatagacaa acttgggatt tgcgatccca ggtaagatcg gttcaggatc
    94561 atgggatcct tttctatcag ataggaaggg ctgtagcaca aaatgtactt ctaagtaatt
    94621 gccccataga tcctatatct atctatatga agaagaaatc atgtaacgaa ggggattctt
    94681 atttgtacaa atggtacttc gagcttggaa cgagcatgaa gagattaacg atacttcttt
    94741 atcttttgag ttgttctgcc ggatcggtcg ctcaagatct ttggtcttta tccggacccg
    94801 atgaaaaaaa tgggatcact tcttatggac tcgttgagaa tgattctgat ctagttcatg
    94861 gcctattaga agtagaaggc gctctggtgg gatcttcacg gacagaaaaa gattgcagtc
    94921 agtttgataa tgatcgagtg acattgcttc ttcggcccga accgaggaat cccttagata
    94981 tgatgcaaaa cggctcttgt tctatccttg atcagagatt tctctatgaa aaatatgaat
    95041 cggagtttga agaaggggag ggagaaggag cccttgaccc gcaggaggat ttattcaatc
    95101 acatagtttg ggctcctaga atatggcgcc cttggggctt tctatttgat tgtatcgaaa
    95161 ggcccaatga attgggattt ccctattggt ccaggtcatt tcggggcaag cggatcattt
    95221 atgatgaaga ggatgagctt caagagaatg attcggagtt cttgcagagt ggaaccatgc
    95281 agtaccagac acgagataga tcttccaaag aacaaggcct ttttcgaata agccaattca
    95341 tttgggaccc tgcagatcca ctctttttcc tattcaaaga tcagccccct ggctctgtgt
    95401 tttcacatcg agaattattt gcagatgaag agatgtcaaa ggggcttctt acttcccaaa
    95461 cagatcctcc tacatctata tataaacgct ggtttatcaa gaatacgcaa gaaaagcact
    95521 tcgaattgtt gattaatcgt cagagatggc ttagaaccaa cagttcatta tctaatggat
    95581 ctttccgttc taatactcta tccgagagtt atcagtattt atcaaatctg ttcctatcta
    95641 acggaacgct attggatcaa atgacaaaga cattgttgag aaaaagatgg cttttcccgg
    95701 atgaaatgaa aattggattc atgtaacagg agaaagattt cccattcctt agccggaaag
    95761 atatgtggcc atgaaagagg gattaagtgg aacagaattg actgggtggt agagtcgtgg
    95821 aaacgcttgt ttcttccata ttttggacct tagctccatg gaagaatatg ttactgctga
    95881 aacacggaag aattgaaatc ttagatcaaa acactatgta tggatggtat gaactgccta
    95941 aacaagaatt cttgaacagc aaacaaccag ttcagatatt cacgaccaag aagtactgga
    96001 ttctctttcg gataggccct gaaaggagaa ggaaggctgg aatgccaaca ggcgtctatt
    96061 atattgaatt tacccgatag tccccatttt gggaacgtcc agtgccaaag tcactgaatg
    96121 ggtaagtcgc caatccctgg actatgtaat gtactttatc tgctgggtta cgggcgggca
    96181 ttttaccaga ggtttctaat ctacccttgt gtgattcctg ttgaagcata tactcggggg
    96241 gtgggtgcag ggcggacgat ttaaaagcgg actccccatt cattagatag agaagatcac
    96301 caagatttcg cgatccgctg ccgaatttat tccaattcca agagctcgga tcgaatcggt
    96361 atatcaatac cgattcgatc cgagctctct tattgagaat gctcattgaa tgagcattct
    96421 caatattatg ccttgaagag gactcgaacc tccacgctat ttagcacgag attttgagtc
    96481 tcgcgtgtct accatttcac caccaaggca tcttgaaagt gaatcgtatt ccatgaatat
    96541 gatatctatc tagtgtgatg tatggaatat atgacaaagg tggatctatt gatcggtcat
    96601 gtcatatagg cccgagttgg acatccaatt gcttcgattt gaattatccg gagaatgcaa
    96661 tgcctgatat atatcaaaaa gatggacaat caaacctatt tctcgattca ctcaaagagg
    96721 tgaatagggt cccaatagag atatgtaaaa agcaggtccg attacgcgta ttcctaatcc
    96781 taaatggaat gtaatgatgt aggaatccat atgtaaacat agtatctatt tagataggcc
    96841 cgaatgaccc cttctcataa tgagaatgta tataacccta ttccggcctg gtccggtatg
    96901 gaatgaactt ataatcatgg aatcgactcg atcatcagat tataagttca taaccctagc
    96961 ccattcccat tttgggcgga acagatctac taattctttg attccagtta gtaagaggga
    97021 tcttgaacta agaaatagac cctagaagct aaaaaaggct atcctgagca attgcaataa
    97081 tcgggttcat tgatattcct ggtatagtag atgctatcac acatacaatc atactcaatt
    97141 cgatggaatt gtttgatctt aaaggggatc ttctataatt tcgcacgtga ggggttattt
    97201 cttggtttcg tccagtcatt aataacttta ttatttttag ataatagtag atagaaacaa
    97261 cgcttgtaag gagtcctatt aaaaccaaga aatataggcc tgcctgccat ccacaccaga
    97321 ataaatagag ttttccgaaa aaacctgcta gtggaggaag acctcctagg gataagagac
    97381 atagggctaa agagagagcc aaaaaaggat cttttgtgta taatcctgca taatctcgaa
    97441 tgttatcagt tccggtacgt agaccaaata atacaatgca agcaaaagtt cctagattca
    97501 tggagatata gaacagcata taagttatca tgcttgcata tccatcattt gagtctccaa
    97561 caattattcc aataattaca tatccgattt ggcctatgga cgaatatgca agcatacgtt
    97621 tcatgcttgt ttgagtaata gcaatgagat ttcccaatat catgctaaga atagctagga
    97681 tttccagaag aagatgccat tcgtttgatg agaaataaaa aggaatatcg aaaattcgag
    97741 tggctgaagc tgaagcagct actttcgaag taacagaaag aaaagcaacg actggagtgg
    97801 gagagtcaga gtcgaaaaga ggattcctca cttctttctc tcattcaaaa ccgtgcatga
    97861 gactttcatc tcacacggct cctaagtgat aaaagaaaga agaacccatt ttctttcttt
    97921 tttgattacc ttcctcgcgt atgtataaga ccgaatccat tctatttcta aaaaggatta
    97981 ctaatcctta acttttcgag gaatccttca tcagtggttg tgaatgactg attttttcaa
    98041 tcttttcgac cttggtttcg taggagcaag tcagaaagat tgagaaatag aaccatctga
    98101 tttaattcgt tctcaatagc cacgagatga tcatcttagg gtgatccttt tgtcgacgga
    98161 tgctcttatt acactcgtag tctctgaagg atgagaacca actatgtagc atctacatcg
    98221 agaattcaag tattgtatac gtcattagtc cgatcctttg taggaactac ccgtaataac
    98281 gaacttgcaa aatggatctg tttatcataa agagattcgt cgttcctgac cctgcttcac
    98341 cttaattgtt atttgaacaa gtaaaagttc tgtcttggtc cgagtgggga tagcatttct
    98401 cttctgcatg tccatggagt tttgaaaaat ccaaacatct cagagataga tagagaggta
    98461 ggaatttctc gaacgaaccg cactccttcg tatacgtcag gagtccattg atgagaaggg
    98521 gctggggaaa gcttgaaccc aattcctacg gtaatgaata tgagcgcaat tgaaattcct
    98581 ggggagttat acatttgtgt attgataaga ccgtttacta tttcttgaag ctcaatctct
    98641 cccccggatg aaccatatag ccaagagaaa ccatgaacca gaatagaaga gcttgcccca
    98701 cccatgagta aatatttcat agtagcctca ttagaccgta catctttctt ggtatatcca
    98761 gataataggt aggagcataa actgaaacat tctggggcta caaagatagt tattaaatcg
    98821 ttagcaccgc ataaaaacat tccccctaga gtagctgtta atacgaataa gagaaactct
    98881 gttatagcca tttctgtaca ttcaatgtac tctacggata gaggaataca tagagttgaa
    98941 catagtaaaa taagaaattg aaagatttcg ttgaaattgt tcgtttggaa atttcccgaa
    99001 aagctaatca taggttcttc tctccatcgg aacaataggg ccgttatgct cattactaaa
    99061 cttgttgaag agatgaaata taaccaaggt atatcttttt gatcagaggt tgaatcgatc
    99121 atcagaagaa gaattaggcc aaaaattagg atacattctg ggaaaatcaa acttccatcg
    99181 aagagaagca aatgaaaggc tttcataaaa attctcgtag aatcgagaat gaagttttca
    99241 ttctgtacat gccagatcat gaattagtaa ctgcttccaa tttccaaaaa aaaatcccaa
    99301 ttgtgtcgaa ctttccattt ttggaatagt tacggaatct ccatgaatag gatcaaacct
    99361 tattccatgg tatttacatg aggttcctct ttaagaaagt ccccgagagg gcttagttga
    99421 tccatgattt atgtttcatc tttccttttc gtttgtttcg agaaatctat cgatcaattc
    99481 cgattctttc tttttctctt gattcttttc cgatcgagat gtatagatcc tgttcatgga
    99541 ttaacgaaaa tgtgcaaaag ctctatttgc ctctgccatt ctatgagtct cttccttttt
    99601 gcgtatggca tcgccactcc ctttggcagc atccactaat tcggaactta atttgaaagc
    99661 catatttcga cccggacgtt ttcgggatgc cgctaataac caacgaatgg caagtgcttt
    99721 tccttgtgtg gatcctattt caatgggaac ttgatgagtc gatccaccta cacgtcttgc
    99781 ttttactgtt atatcgggag ttactccacg tattgcttga cgtaaaacgg atagtggatt
    99841 tgtttctgtc ttttgttgaa tctttttcac ggctcgatag ataatttgat aagccaatga
    99901 tttttttccg tgtttcagaa tacggttaac caacatgtta actaatcgat tacgataaat
    99961 tggatcggat tttgctgttt ttttttctgc agtacctcga cgtgacatga gcgtgaaagg
   100021 ggttcaagaa tcagttttct ttttataagg gctaaaatca cttattttgg cttttttacc
   100081 ccatattgta gggtggatct cgaaagatat gaaagatctc cctccaagcc gtacatacga
   100141 ctttcatcga atacggcttt ccgcagaatt ctatatgtat ctatgagatc gagtatggaa
   100201 ttctgtttac tcactttaaa ttgagtatcc gtttccctcc ctttcctgct aggattggaa
   100261 atcctgtatt ttacatatcc atacgattga gtccttgggt ttccgaaata gtgtaaaaag
   100321 aagtgcttcg aatcattgct atttgactcg gacctgttct aaaaaagtcg aggtatttcg
   100381 aattgtttgt tgacacggac aaagtcaggg aaaacctctg aaattatttc aatattgaac
   100441 cttggacata taagagttcc gaatcgaatc tctttagaaa gaagatcttt tgtctcatgg
   100501 tagcctgctc cagtcccctt acgaaacttt cgttattggg ttagccatac acttcacatg
   100561 tttctagcga ttcacatggc atcatcaaat gatacaagtc ttggataaga atctacaacg
   100621 cactagaacg cccttgttga cgatccttta ctccgacagc atctagggtt cctcgaacaa
   100681 tgtgatatct cacaccgggt aaatccttaa cccttccccc tcttactaag actacagaat
   100741 gttcttgtaa attatggcca ataccgggta tataagcagt gatttcaaat ccagaggtta
   100801 atcgtactct ggcaacttta cgtaaggcag agtttggttt ttttggggtg atcatggaaa
   100861 agttgacaga taagtcaccc ttactgccac tctacagaac cgtacatgag attttcacct
   100921 catacggctc ctcgttcaat tctttcgaat tcattggatc ctttccgcgt tcgagaatcc
   100981 ctcccttctt ccactccgcc ccgaagagta actaggacca atttagtcac gttttcatgt
   101041 tccaattgaa cactgtccat ttttgattat tctcaaagga taagattatt ctctttacca
   101101 aacatatgcg gatccaatca cgatcttata tataagaaga acaaaagatc tttcttgatc
   101161 aatccctttg cccctcattc ttcaagaata aggaagatcc ttttcaagtt tgaatttgtt
   101221 catttggaat ctgggttctt ctacttcata tttatttaat atgaatattt tccctctctt
   101281 ttttttatat cattccttaa gtcccatagg tttgatcctg tagaatttga cccattttct
   101341 cattgaacga aaggtacgaa ataaatcaga ttgataaaag taccatgtga aatcttcggt
   101401 ttttcccctt cctcgatccc tatcccatag gttaggtaca gtgtttgaat caatagagaa
   101461 ccttttcttc tgtatgaatc gatattattc cattccaaat ccttcccgat acctcccaag
   101521 gaaaatctcg aatttggatc ccaaattgac gggttagtgt gagcttatcc atgcggttat
   101581 gcactctttg aataggaatc cgttttctga aagatcctgg ctttcgtact ttggtgggtc
   101641 tccgagatcc tttcgatgac ctatgttgaa gggatatcta tctaatccga tcgattgcgt
   101701 aaagcccgcg gtagcaacgg aaccggggaa agtatacaga aaagacagtt cttttctatt
   101761 atattagtat tttctattat attagatata ttagactatt atattagatt agtattagtt
   101821 agtgatcccg acttagtgag tctgatgaat tgttggcacc agtcctacat tttgtctctg
   101881 tggaccgagg agaaaagggg ctcggcggga agaggagtgt accatgagag aagcaaggag
   101941 gtcaacctct ttcaaatata caacatggat tctggcaatg tagttggact ctcatgtcga
   102001 tccgaatgaa tcatcctttc cacggaggta aatctttgcc tgctaggcaa gaggatagca
   102061 agttccaaat tctgtctcgg taggacatgt atttctatta ctatgaaatt cataaatgaa
   102121 gtagttaatg gtagggttac cattatcctt tttgtagtga cgaatcttgt atgtgttcct
   102181 aagaaaagga atttgtccat ttttcggggt ctcaaagggg cgtggaaacg cataagaact
   102241 cttgaatgga aaagagatgt aactccagtt ccttcggaat cggtagtcaa tcctatttcc
   102301 gataggggca gttgacaatt gaatccgatt ttgaccatta ttttcatatc cgtaatagtg
   102361 cgaaaagaag gcccggctcc aagttgttca agaatagtgg cgttgagttt ctcgaccctt
   102421 tgacttagga ttagtcagtt ctatttctcg atggggcggg gaagggatat aactcagcgg
   102481 tagagtgtca ccttgacgtg gtggaagtca tcagttcgag cctgattatc cctaagccca
   102541 atgtgagttt ttctagttgg atttgctccc ccgccgtcgt tcaatgagaa tggataagag
   102601 gctcgtggga ttgacgtgag ggggcaggga tggctatatt tctgggagcg aactccgggc
   102661 gaatatgaag cgcatggata caagttatgc cttggaatga aagacaattc cgaatccgct
   102721 ttgtctacga acaaggaagc tataagtaat gcaactatga atctcatgga gagttcgatc
   102781 ctggctcagg atgaacgctg gcggcatgct taacacatgc aagtcggacg ggaagtggtg
   102841 tttccagtgg cggacgggtg agtaacgcgt aagaacctgc ccttgggagg ggaacaacag
   102901 ctggaaacgg ctgctaatac cccgtaggct gaggagcaaa aggaggaatc cgcccgagga
   102961 ggggctcgcg tctgattagc tagttggtga ggcaatagct taccaaggcg atgatcagta
   103021 gctggtccga gaggatgatc agccacactg ggactgagac acggcccaga ctcctacggg
   103081 aggcagcagt ggggaatttt ccgcaatggg cgaaagcctg acggagcaat gccgcgtgga
   103141 ggtagaaggc ccacgggtcg tgaacttctt ttcccggaga agaagcaatg acggtatctg
   103201 gggaataagc atcggctaac tctgtgccag cagccgcggt aatacagagg atgcaagcgt
   103261 tatccggaat gattgggcgt aaagcgtctg taggtggctt tttaagtccg ccgtcaaatc
   103321 ccagggctca accctggaca ggcggtggaa actaccaagc tggagtacgg taggggcaga
   103381 gggaatttcc ggtggagcgg tgaaatgcgt agagatcgga aagaacacca acggcgaaag
   103441 cactctgctg ggccgacact gacactgaga gacgaaagct aggggagcga atgggattag
   103501 ataccccagt agtcctagcc gtaaacgatg gatactaggc gctgtgcgta tcgacccgtg
   103561 cagtgctgta gctaacgcgt taagtatccc gcctggggag tacgttcgca agaatgaaac
   103621 tcaaaggaat tgacgggggc ccgcacaagc ggtggagcat gtggtttaat tcgatgcaaa
   103681 gcgaagaacc ttaccagggc ttgacatgcc gcgaatcctc ttgaaagaga ggggtgcctt
   103741 cgggaacgcg gacacaggtg gtgcatggct gtcgtcagct cgtgccgtaa ggtgttgggt
   103801 taagtcccgc aacgagcgca accctcgtgt ttagttgcca tcgttgagtt tggaaccctg
   103861 aacagactgc cggtgataag ccggaggaag gtgaggatga cgtcaagtca tcatgcccct
   103921 tatgccctgg gcgacacacg tgctacaatg gccgggacaa agggtcgcga tcccgcgagg
   103981 gtgagctaac tccaaaaaac ccgtccacag ttcggatttc aggctgcaac tcgcctgcat
   104041 gaagcctgaa tcgctagtaa tcgccggtca gccatacggc ggtgaattcg ttcccgggcc
   104101 ttgtacacac cgcccgtcac actatgggag ctggccatgc ccgaagtcgt taccttaacc
   104161 gcaaggaggg ggatgccgaa ggcagggcta gtgactggag tgaagtcgta acaaggtagc
   104221 cgtactggaa ggtgcggctg gatcacctcc ttttcaggga gagctaatgc ttgttgggta
   104281 ttttggtttg acactgcttc acacccccaa aaaaaaagaa gggagctacg tctgagttaa
   104341 acttggagat ggaagtcttc tttcctttct cgacggtgaa gtaagaccaa gctcatgagc
   104401 ttattatcct aggtcggaac aagttgatag gacccccttt tttacgtccc catgttcccc
   104461 ccgtgtggcg acatgggggc gaaaaaagga aagagaggga tggggtttct ctcgcttttg
   104521 gcatagcggg cccccagtgg gaggctcgca cgacgggcta ttagctcagt ggtagagcgc
   104581 gcccctgata attgcgtcgt tgtgcctggg ctgtgagggc tctcagccac atggatagtt
   104641 caatgtgctc atcggcgcct gaccctgaga tgtggatcat ccaaggcaca ttagcatggc
   104701 gtactcctcc tgttcgaacc ggggtttgaa accaaactcc tcctcaggag gatagatggg
   104761 gcgattcggg tgagatccaa tgtagatcca actttcgatt cactcgtggg atccgggcgg
   104821 tccggggggg accaccacgg ctcctctctt ctcgagaatc catacatccc ttatcagtgt
   104881 atggacagct atctctcgag cacaggttta ggttcggcct caatgggaaa ataaaatgga
   104941 gcacctaaca acgcatcttc acagaccaag aactacgaga tcaccccttt cattctgggg
   105001 tgacggaggg atcgtaccat tcgagccgtt tttttcttga ctcgaaatgg gagcaggttt
   105061 gaaaaaggat cttagagtgt ctagggttgg gccaggaggg tctcttaacg ccttcttttt
   105121 tcttctcatc ggagttattt cacaaagact tgccagggta aggaagaagg ggggaacaag
   105181 cacacttgga gagcgcagta caacggagag ttgtatgctg cgttcgggaa ggatgaatcg
   105241 ctcccgaaaa ggaatctatt gattctctcc caattggttg gaccgtaggt gcgatgattt
   105301 acttcacggg cgaggtctct ggttcaagtc caggatggcc cagctgcgcc agggaaaaga
   105361 atagaagaag catctgacta cttcatgcat gctccacttg gctcgggggg atatagctca
   105421 gttggtagag ctccgctctt gcaattgggt cgttgcgatt acgggttgga tgtctaattg
   105481 tccaggcggt aatgatagta tcttgtacct gaaccggtgg ctcacttttt ctaagtaatg
   105541 gggaagagga ccgaaacgtg ccactgaaag actctactga gacaaagatg ggctgtcaag
   105601 aacgtagagg aggtaggatg ggcagttggt cagatctagt atggatcgta catggacggt
   105661 agttggagtc ggcggctctc ccagggttcc ctcatctgag atctctgggg aagaggatca
   105721 agttggccct tgcgaacagc ttgatgcact atctcccttc aaccctttga gcgaaatgcg
   105781 gcaaaagaaa aggaaggaaa atccatggac cgaccccatc atctccaccc cgtaggaact
   105841 acgagatcac cccaaggacg ccttcggcat ccaggggtca cggaccgacc atagaaccct
   105901 gttcaataag tggaacgcat tagctgtccg ctctcaggtt gggcagtcag ggtcggagaa
   105961 gggcaatgac tcattcttag ttagaatggg attccaactc agcacctttt gagtgagatt
   106021 ttgagaagag ttgctctttg gagagcacag tacgatgaaa gttgtaagct gtgttcgggg
   106081 gggagttatt gtctatcgtt ggcctctatg gtagaatcag tcgggggacc tgagaggcgg
   106141 tggtttaccc tgcggcggat gtcagcggtt cgagtccgct tatctccaac tcgtgaactt
   106201 agccgataca aagctttatg atagcaccca atttttccga ttcggcggtt cgatctatga
   106261 tttatcattc atggacgttg ataagatcca tccatttagc agcaccttag gatggcatag
   106321 ccttaaaagt gaagggcgag gttcaaacga ggaaaggctt acggtggata cctaggcacc
   106381 cagagacgag gaagggcgta gtaatcgacg aaatgcttcg gggagttgaa aataagcata
   106441 gatccggaga ttcccgaata gggcaacctt tcgaactgct gctgaatcca tgggcaggca
   106501 agagacaacc tggcgaactg aaacatctta gtagccagag gaaaagaaag caaaagcgat
   106561 tcccgtagta gcggcgagcg aaatgggagc agcctaaacc gtgaaaacgg ggttgtggga
   106621 gagcaataca agcgtcgtgc tgctaggcga agcagcccga atgctgcacc ctagatggcg
   106681 aaagtccagt agccgaaagc atcactagct tatgctctga cccgagtagc atggggcacg
   106741 tggaatcccg tgtgaatcag caaggaccac cttgcaaggc taaatactcc tgggtgaccg
   106801 atagcgaagt agtaccgtga gggaagggtg aaaagaaccc ccatcgggga gtgaaataga
   106861 acatgaaacc gtaagctccc aagcagtggg aggagccagg gctctgaccg cgtgcctgtt
   106921 gaagaatgag ccggcgactc ataggcagtg gcttggttaa gggaacccac cggagccgta
   106981 gcgaaagcga gtcttcatag ggcaattgtc actgcttatg gacccgaacc tgggtgatct
   107041 atccatgacc aggatgaagc ttgggtgaaa ctaagtggag gtccgaaccg actgatgttg
   107101 aagaatcagc ggatgagttg tggttagggg tgaaatgcca ctcgaaccca gagctagctg
   107161 gttctccccg aaatgcgttg aggcgcagca gttgactgga catctagggg taaagcactg
   107221 tttcggtgcg ggccgcgaga gcggtaccaa atcgaggcaa actctgaata ctagatatga
   107281 cctcaaaata acaggggtca aggtcggcta gtgagacgat gggggataag cttcatcgtc
   107341 gagagggaaa cagcccggat caccagctaa ggcccctaaa tgatcgctca gtgataaagg
   107401 aggtaggggt gcagagacag ccaggaggtt tgcctagaag cagccaccct tgaaagagtg
   107461 cgtaatagct cactgatcga gcgctcttgc gccgaagatg aacggggcta agcgatctgc
   107521 cgaagctgtg ggatgtaaaa atacatcggt aggggagcgt tccgccttag agagaagcct
   107581 ccgcgcgagc ggtggtggac gaagcggaag cgagaatgtc ggcttgagta acgcaaacat
   107641 tggtgagaat ccaatgcccc gaaaacctaa gggttcctcc gcaaggttcg tccacggagg
   107701 gtgagtcagg gcctaagatc aggccgaaag gcgtagtcga tggacaacag gtgaatattc
   107761 ctgtactgcc ccttgttggt cccgagggac ggaggaggct aggttagccg aaagatggtt
   107821 atcggttcaa gaacgtaagg tgtccctgct ttgtcagggt aagaaggggt agagaaaatg
   107881 cctcgagcca atgttcgaat accaggcgct acggcgctga agtaacccat gccatactcc
   107941 caggaaaagc tcgaacgact ttgagcaaga gggtacctgt acccgaaacc gacacaggtg
   108001 ggtaggtaga gaatacctag gggcgcgaga caactctctc taaggaactc ggcaaaatag
   108061 ccccgtaact tcgggagaag gggtgcctcc tcacaaaggg ggtcgcagtg accaggcccg
   108121 ggcgactgtt taccaaaaac acaggtctcc gcaaagtcgt aagaccatgt atgggggctg
   108181 acgcctgccc agtgccggaa ggtcaaggaa gttggtgacc tgatgacagg ggagccggcg
   108241 accgaagccc cggtgaacgg cggccgtaac tataacggtc ctaaggtagc gaaattcctt
   108301 gtcgggtaag ttccgacccg cacgaaaggc gtaacgatct gggcactgtc tcggagagag
   108361 gctcggtgaa atagacatgt ctgtgaagat gcggactacc tgcacctgga cagaaagacc
   108421 ctatgaagct tcactgttcc ctgggattgg ctttgggcct ttcctgcgca gcttaggtgg
   108481 aaggcgaaga aggcctcctt ccgggggggc ccgagccatc agtgagatac cactctggaa
   108541 gggctagaat tctaaccttg tgtcaggacc tacgggccaa gggacagtct caggtagaca
   108601 gtttctatgg ggcgtaggcc tcccaaaagg taacggaggc gtgcaaaggt ttcctcgggc
   108661 cggacggaga ttggccctcg agtgcaaagg cagaagggag cttgactgca agacccaccc
   108721 gtcgagcagg gacgaaagtc ggccttagtg atccgacggt gccgagtgga agggccgtcg
   108781 ctcaacggat aaaagttact ctagggataa caggctgatc ttccccaaga gctcacatcg
   108841 acgggaaggt ttggcacctc gatgtcggct cttcgccacc tggggctgta gtatgttcca
   108901 agggttgggc tgttcgccca ttaaagcggt acgtgagctg ggttcagaac gtcgtgagac
   108961 agttcggtcc atatccggtg tgggcgttag agcattgaga ggacctttcc ctagtacgag
   109021 aggaccggga aggacgcacc tctggtgtac cagttatcgt gcccacggta aacgctgggt
   109081 agccaagtgc ggagcggata actgctgaaa gcatctaagt agtaagccca ccccaagatg
   109141 agtgctctcc tattccgact tccccagagc ctccggtagc acagccgaga cagcgacggg
   109201 ttctctgccc ctgcggggat ggagcgacag aagttttttt gagaattcaa gagaaggtca
   109261 cggcgagacg agccgtttat cattacgata ggtgtcaagt ggaagtgcag tgatgtatgc
   109321 agctgaggca tcctaacaga ccggtagact tgaaccttgt tcctacatga cctgatcaat
   109381 tcgatcaggc actcgccatc tattttcatt gttcaaatct ttgacaacac gaaaaaacca
   109441 ttgttcaact ctttgacaac atgaaaaaac caaaagctct gccctccctc tctatctatc
   109501 caagggatgg aagggcagag gcctttggtg tcccctccag tcaagaattg gggcctcaca
   109561 atcactagcc aatatgcttt tctctcatgc ctttcttcgt tcatggttcg atattctggt
   109621 gtcctaggcg tagaggaacc acaccaatcc atcccgaact tggtggttaa actctactgc
   109681 ggtgacgata ctgtagggga ggtcctgcgg aaaaatagct cgacgccagg atgataaaaa
   109741 gcttaacacc tctcattctt attacttttt caatatgaaa acgaaaaaaa aaaaaatgaa
   109801 aaatcaaaag gtcgttttat tcaaaacccc aattgtgaca tcccttctct cccacttcac
   109861 acctcggaac gcacccttct tatagagata aacgcgcttt cacatcttct taacccgaaa
   109921 tggctgggga gaggaaaggt tccttttttt gagggtactc ccgggaacag atccagtgga
   109981 gacggggtgg ggcctgtagc tcagaggatt agagcacgtg gctacgaacc acggtgtcgg
   110041 gggttcgaat ccctcctcgc ccacaaccgg cccaaaaggg aagtaccttt ccctctgggg
   110101 gtaggaaaat catgatcggg atagcgaacc aaaagctatg gaacttgggt gtgggtcttt
   110161 tgtcgaaatg gaatggcttt tctttttctc tttttattta ttatttatcg tgaatggggg
   110221 aatcattaca catagtatgc cctatcagcg tatttttttg ttttacgccc cgtaactctt
   110281 cctcagccag gcttgggcag aatagcagag caagtattag tagcataaca aaaaagcctt
   110341 cctcgtcatt aatatctttg ctcgcggcaa ttgtgacctc tcgggagaat cgatgactgc
   110401 atctttgatg cagtgctagt acatctgaga cttcttaatt ggctagttgt aaatagcccc
   110461 agggctatgg aacaaaggat tatctcggac ctagaccgag gtattgatgg tgattttcta
   110521 atctcgcaga acagaatgtg atacgatgag atagaatgca atagaaacaa agacagggaa
   110581 cgggttacct actcttaacg ggcaaagcga gcccctttat tctgaattaa agaattcaga
   110641 atcaatcaaa tctccccaag taggattcga acctacgacc aatcggttaa cagccgaccg
   110701 ctctaccact gagctactga ggaacaacag gagattcgat ctcatagagt tcaattcccg
   110761 ttcccaaccc atgaccaata tgagctcgaa gcttccttcg taactcccgg aacttcttcg
   110821 tagtggctcc cttacatgcc tcatttcaga gggaacctca aagtggctct atttcattat
   110881 attccatcca tatcccaatt ccattcattt aatatccctt tggtgtcatt gacataacag
   110941 atgtcgtttc tagtctatct ctttctattt cttttctata tatggaaagt tcaaaaatca
   111001 tcatataata atccagaaat tgcaatagaa aagaaatagg ggaggtttgt gatgattttt
   111061 caatcttttc tactaggtaa tctagtatcc ttatgcatga agataatcaa ttcggtcgtt
   111121 gtggtcggac tctattatgg atttctgacc acattctcca tagggccctc ttatctcttc
   111181 cttctccgag ctctggttat ggaagaagga accgagaaga aggtatcagc aacaactggt
   111241 tttattacgg gacagctcat gatgttcata tcgatctatt atgcgcctct gcatctagca
   111301 ttgggtagac ctcatacaat aactgtccta gctctaccat atcttttgtt tcatttcttc
   111361 tggaacaatc acaaacactt ttttgattat ggatctacta ccagaaattc aatgcgtaat
   111421 ctcagcattc aatgtgtatt cctgaataat ctcatttttc aattattcaa ccatttcatt
   111481 ttaccaagtt caatgttagc cagattagtc aacatttatc tctttcgatg caacagcaag
   111541 atcttatttg taacaagtgg ttttgttggt tggttaattg gtcacatttt attcatgaaa
   111601 tggcttggat tggtattagt ctggatacgg caaaatcatt ctattagatc gaataagtac
   111661 attcgatcta ataagtacct tgtgttagaa ttgagaaatt ctatggctcg gatctttagt
   111721 attctcttat ttattacctg tgtctactat ttaggcagaa taccctcacc cattcttact
   111781 aagaaactga aagaagcctc aaaaacagaa gaaagggtgg aaagtgagga agaaagagat
   111841 gtagaaatag aaacagcttc cgaaatgaag gggactaaac aggaacaaga gggatccact
   111901 gaagaagatc cttatccttc tccttccctt ttttcggaag aaaggtggga tccggacaaa
   111961 atcgatgaaa cggaagaaat ccgagtgaat ggaaaggaca aaataaagga taaattccac
   112021 tctcacctta cagagacagg ctataattgt aattgtgaat taaaaaaaaa aaaaagaaaa
   112081 taaggaattt gattcaaaaa gttgaaaaga gtaagtaata aactaataaa aagactgaaa
   112141 cataagctaa atacaagaaa agataagaag agatgcgtcc gccccctata tatttgatac
   112201 cttctcctac aatgaaacta ataaccccaa ccccgttagt catcccatca attactcgtc
   112261 gatcaaaaaa atgagtaaat tcagctaatc ctcttatccc accaacaaag aatcttgtat
   112321 aaaaagcatc tatgtaagca cgattatatg accaatcata tatgccattt ataattttgt
   112381 cccacagaat tctcttagga ccctttttaa caaaagaatt aattaactca aaatttttta
   112441 aagaagaata aatgggttta tataaaaagg atgctataaa tattccgaaa taagctatac
   112501 tgactgaaag aactgcatcc tttaaaaatt cattccaatc catcgaatta ttcgactttt
   112561 gatgcaaaag atttatagac ggagctaacc atttcgataa tatatccaaa ttccctccct
   112621 cttggttgaa aggaattcct agagatccaa caaacaaagt aaagagtcct aatacaaata
   112681 ttgggaatag catagtattg tccgattcat aaggatagga ataaaccgct ttatgctcaa
   112741 aatgagcaat agtcataaaa ggtcgtgtca tctttcttcc atttttatca attggatatt
   112801 tcgtttttga aaaaaaataa gtactttcat tattattcat agttaataaa cgagagtttt
   112861 tcttaactcc gtttttaccc catagagata ttgaatagaa gggggttttt tgtttcccac
   112921 cataattttg aaaatgaacg tttaaatgcc cttcaaaggt aagtaaatag atccgaaaca
   112981 tataaaatgc ggttaatccc gccgtggccc aagctattat tgcgaaaatt ggcgaataca
   113041 accaactatc attaagaatt tcatctttgg accaaaaaca agcaagaggt ggaataccac
   113101 aaagagaaag tgtacctaat aaaaatgtga ttttggtaat tggtacatgt tttcttaaac
   113161 ctcccataag acccatattc tggcttttag ctggagaata tccaacaata gtttccattg
   113221 aatgaataat ggatccggat cctaaaaata ataatgcttt ggaataggca tgagtaatca
   113281 aatgaaataa agcgcttcga taagacccca taccaagagc taacatcata taacccaatt
   113341 gagacattgt ggaataggct aaacctctct taatgtcttt ttgagcaaga gctaaagtag
   113401 ctcctaataa tactgttatt attcctataa ccgagatcaa atacattatg taaggtataa
   113461 ctctgaaaag aggaagaagc cgagctacaa gaaaaattcc cgccgctacc atagtagcag
   113521 catgtataag agccgaaatg ggagtaggcc cctccatggc atcaggtaac catacatgaa
   113581 gggggaattg ggcggattta gcaactgcac cggcaaataa gagaacagca cataaagtaa
   113641 caaataaaaa atcgacttca ttattataaa tcaagttatt gaatatttcg aataaatccc
   113701 taaattcgaa actccctgtt atccaataaa aacctaaaat tcctaataat aaaccaaaat
   113761 cccctacacg attagttaca aacgcttttt gacaagcatt tgccgcaaca ggtcgtgtaa
   113821 accaaaatcc tattaataga taggaacaca gcccaaccaa ttcccaaaaa atataaattt
   113881 gtatcaaatt cgaactagta actaatccca acatggaagt actgaaaaaa ctcatataag
   113941 caaaaaatct caaatagcct tgatcatgag ccatataatt atcactataa ataagaacca
   114001 taattccaac agtagtgatt aatattgaca taatagaagt aagtgggtcg atcaagtatc
   114061 cgaagtctaa agaaaaatca ttattgatga tccaagacca tacatattga taaaaagaac
   114121 tgctatttat ttgctgaata gacaggtaga ttgaaaaaac catgactatg cttaacaata
   114181 aaacactctg aaaagcccac atacggcgaa aactttttgt tgccgttgga aaaagaataa
   114241 gtcccgctcc tattaacata gggactggaa gtggaatgaa aggtatgatc cacgcatatt
   114301 catatgtctg ttccataaaa aagttttgaa ttcttaatta attgtttccg attcaccgga
   114361 tcttacctct tttgaaagga gtcaataaaa agtcaaaata tggactaact taaactaatt
   114421 taaaactaaa atcgaatttt ctattcttac ttattctgag tctttgctaa atacttcaac
   114481 tattgaaatc aagaagttac aattggtcaa atgatatgaa agggattaat tactagtctc
   114541 ttttgaaata ggcctatttt tctccaagtt tgaccagtga atcgaacggg gattcaagtt
   114601 tttcatttca tgaagtaaaa atgcggttct tatctttaaa cctttcgagg tattttattg
   114661 catgtaaatg aaatgtggaa ccataaatgg aaatcgagta ttttttggat tctttatttt
   114721 attttttatt tttattaagt tcaactaatt tcctttctac agaacagccg attagcaaat
   114781 tctataggta tagattttat gaatcaaaaa taatgtgaaa taaagatacc agtcaataga
   114841 gaaccttttt tttacaatta tgaatgtttt atggaataga aaaacttgaa aaaaaaaaaa
   114901 tattgacctt ctttttttat ttccagtatt atgcaatttt cacacatctt ttgcctatct
   114961 cgataatgtt ttattttagg acgacactat tagctcgaaa ataaatagta gtaaaaagaa
   115021 ttcgttttga acaatagatg tctttcacat ccagctataa caatgagtaa ttttttaatt
   115081 tataaatggc agttccaaaa aaacgcactt cgacatcaaa aaagcgtatt cgtaaaaata
   115141 tttggaaaag gaagggatat tcgatagcat taaaggcctt ttcattagcg aaatctcttt
   115201 ctaccgggaa ttcaaaaagt ttttttgtac gccaaacaaa aataaataag taataaaacg
   115261 ttcgaataat ttgaatcaac ttgaaaaaag aattcaatta ttcttaaatt attcaattat
   115321 tatctaattg aataatttaa cgatttccct ttcatatttg atattgatta gctcaccaat
   115381 caatacgtaa tggaactcgc ttcgcttttc tgattgatag ataaaataat agaattagga
   115441 aatcctctat ttactgaata ataacttttt tgttgacaaa agaataaaca tcatttctat
   115501 tccaaggtgg ggagtttcat tttccccatc gacctatttg cagaattcca ttaaaaaaaa
   115561 aattctatat ttccattcta tttccatatc tatagaagaa cgtatataaa aatctttagt
   115621 gaaattagtg aaagttaaga actcattgaa actaattgat tctattttga aacctttttg
   115681 ttttgtctaa ctttctaact ctttattttc tgtgaattat tatatggatt cccatgtata
   115741 tcttgccctt aacccaatag agaaaataat tctgtatgat tggttgtcaa ttttgagcga
   115801 tgcaaaatag gttcttttct ttctattttg tcttcaaaat ccattttttg ttttagattt
   115861 ctgaaataaa taggaaatag ctgattaaac aacgaaaaca aaaaattttg gaactctatt
   115921 ccttaattga gtatagaacg atttagttac aagagttcaa ttcgaggaaa gcataaaata
   115981 taggaaagtc ccaggttaaa taaaaaaaac taagactcta aactcaaatc taaaataatg
   116041 aaccttcaac ttcaaattcc tatttgaaca actttttatt gttattgatc catttgaatc
   116101 attactcaac taaaatagct tcctcaatct cgacgattgc ttattcatag gctattatga
   116161 gttcaagaca ggccgctatg gtgaaattgg tagacacgct gctcttagga agcagtgcta
   116221 atgcatctcg gttcgagtcc gagtggcggc ataccgtctt ctaaaaagga taaatagatc
   116281 ttataatgaa ttcaattccc gatttccttt ttagaattat gtaattaagg gactcttctt
   116341 ttttaagatt ttttatgata ttttcaacct tagagcatat attaactcac atttcctttt
   116401 cgatcgtttc aattgtaatt acaattcatt tgataaccct tttagtcgat gaaatcgtaa
   116461 aactatacga ttcatcagaa aagggcataa tagttacttt tttctgtata acaggattat
   116521 tagttacccg ttggatttct tctggacatt tcccactaag cgatttatat gaatcattaa
   116581 ttttcctttc atggagtttc tcccttattc atataattcc gtatttcaaa aaaaatgttt
   116641 taattttaag taaaataacc ggccctagtg ctatttttac ccaaggcttt gctacgtcag
   116701 gtattttaac tgaaatacac caatctgtaa tattagtacc tgctcttcaa tccgagtggt
   116761 taataatgca cgtaagtatg atgatattgg gctatgcagc ccttttatgc ggatcattat
   116821 tatcagtagc acttctagtg attacatttc gaaaaaacag acagcttttt tataagagca
   116881 atggtttttt aaacgagtca tttttcttgg gtgaaaatgt tttacaaaat acttcttttt
   116941 tttctgctaa aaattattac aggtcccaat tgattcaaca attggattat tggagttatc
   117001 gggttattag tttaggattt gcttttttaa ccataggaat cctttcggga gcggtatggg
   117061 ctaatgaagc gtgggggtcg tattggaatt gggacccaaa agaaacttgg gcatttatta
   117121 cttggatcgt atttgcaatt tatttacata ctcgaacaaa tagaaatttg cggggtgcaa
   117181 attctgcaat tgtagcgtct ataggctttc ttataatttg gatatgctat tttggggtca
   117241 atcttttagg aatagggtta catagttatg gttcttttcc atcaacattt aattgaattc
   117301 aagacaagtt attacaaata caagagcggg cggcgcattg tatgaaccag cgtgcggacc
   117361 gtgtgaatca tcaatacaat atttgattca cacggttttc taccatatgt agttcaattt
   117421 cattgttttt acttaactta agagttaaga gaagaaaaaa agaagacttt ttttcattgt
   117481 ccaagaatgt ttttcaaaac aaacataggt ttttttattt cagtcatcca aattatctat
   117541 aaaaaaaatt agatagaata acttcgacct tatcaactgc taaggaaaga acgaaatccg
   117601 ggtatatacc aatacctatt acgggtaaaa agatggagat cgaaagaaat aactctcgcg
   117661 gtccagaatc aaaaaaagaa tccttcgggg cattaaatag cttgtatcca tagaacatct
   117721 ggcgtgacat agataatgaa taaataggag ttaatatcat tccaattgcc attacaaaag
   117781 taattagtat ttttggaatt aaaagatatt tttggccggt aattattcca aaaaaaacta
   117841 tcaattcggc aacaaaacca ctcatacctg gtaatgcaag ggaagccatc gaaaagctac
   117901 tgaacatcgt gaacattttt ggcattggaa tagctattcc gcccatttcg tcaagataaa
   117961 caaggcggat tctatcataa gtcgttcccg ccaagaaaaa aagtgcagca ccaataaatc
   118021 catgagatat tatttgtaaa agggctccat taagtcccgt atcggttaga gaactaattc
   118081 ctataattat gaaacccata tgagagacag aggaataggc tattcttttt tttaaattcc
   118141 gttggccaag agatgttgaa gctgcataga ttatttgtat tgtacctatt atcatcaacc
   118201 aaggagaaaa tatagaatgg gcatgaggta ataattccat attgattcga attaatccat
   118261 acgctcccat ttttaataaa attccggcta gaagcataca agtactgtaa tgtgcttctc
   118321 catgggtatc tggtaaccat gtgtgtaggg ggataatggg cgatttgaca gcaaaagcaa
   118381 taaaaaatcc aatatagaat attatttcta aaaccacagg atatgactga ttaactgatg
   118441 tttcaaaatt taatgttggt tcattagaac catataaagc aacacccaaa actcccatta
   118501 agagaaaaac agaacccccc gccgtgtaca aaataaattt tgtagctgag tacagacgtt
   118561 tctttcctcc ccacatgcat agaagtagat aaacaggaat taattctaac tcccacatga
   118621 tgaaaaaaag taaaaggtcc cgagacgaaa atgatccaat ttgaccactg tacattgcta
   118681 acatgagaaa atggaataat cgagaatctc gagtaactgg ccaagccgct aaagtagcta
   118741 aagtagtgat aaatcctgtt aataaaatgg gtcctataga aagtccatct attcctaatc
   118801 tccaatggaa atcaaaaaaa ttgatccatt tataatcctc cactagttgg attaatggat
   118861 catccgattg gaaatgataa caaaatgcat aagtcgttag aaggagttct aaaatacata
   118921 tacatatcgt ataccaccta attaccctat ttcctttatg gggaagaaag aaaattaagg
   118981 aacccgcaaa tattggaaaa actacaatta ttgttaacca aggaaaataa ttcatagtaa
   119041 agacaagata cacttggacc ataaaaaccc gtgctcaaaa tattttgatt ttcgagcaca
   119101 ggtttgtcgg taaaaaaaat taaatggatt caagtagagt tttctcgaac gtatcaataa
   119161 gctagaccca tactgcgagt tgtttcatgc cataaataaa ctcggacact caagaaatct
   119221 gttggacagg cggattcaca tctcttacaa ccaacacagt cctctgttcg tggagcagaa
   119281 gctatttgtt tagccttaca accgtcccaa ggtatcattt ctaatacatc ggtggggcag
   119341 gctcggacac attgagtaca tcctatacac gtatcataaa tctttactga atgtgacatt
   119401 gggtctatac gtttttgaat gttataaatt ttcgatctag taaacttaga aacgaatcat
   119461 ataatcatat atttatatac cagatgaatc aatgagttat cataattttc taatcaaccc
   119521 ccttccggat tggtttatga gatatgagag agggccaaaa tactttgatt tcttatgttt
   119581 tgcaaacaag atcacacctt acatagcaaa catgctaatt aaaatcgatt tatcaatatt
   119641 agaatctaga tgattaatac taattattca acaaatttga ttggttgata cgagttgatt
   119701 ttctgttacg gtaaattgat gaaacaatag ccagtccaat ggctgcttca gcggctgcaa
   119761 tagctataac aaaaattgag aaaatgtctc cttttaattg acgattatca aaaaaatcag
   119821 agaatgttac aaaatttata ttaaccgcat tcaatataag ttcaagacac ataagggctc
   119881 taaccatatt tcgacttgtg atcaatccat agatcccgat agaaaataaa taggcactca
   119941 aaacaagtac atgttcaaga atcattaaac aactccttat caatctcgac tcctttcaat
   120001 atgaacaaca attcaaccga ttaaattgac tagtatataa caagtatgga acaaagaaat
   120061 atattggtac tagattgacc caaagtcttt ctatttatac aacaggaatt caaatagaat
   120121 tgaaggaaaa tgagtgtgat aagacagaac aaaattttat ttgaattaca agttttaata
   120181 gaaatttatt attgacgagc tacagcaatt gcacctatta aagcaactaa aaggattatt
   120241 gaaataagct caaatggaag aaaaaaatct gttgataaat gaattccaat ttgttgacta
   120301 ttacttataa aatcttgctc tataatctgg tttgatcttg tagtccaaat aatcccgtac
   120361 catgacgtat ctgaaatagt agtaattagt gaaataaaaa gacttataca aaccatcgaa
   120421 gcaattccat ctcctacggt ccaaagatta aaatctttgt aatattctga accattcatg
   120481 aacatcacag caaaaatgat taaaacattt atagctccta cgtaaataag tagctgcgca
   120541 gcagctacaa aataggagtt agatagaata tagaataacg atgtacaaac aagaaccaat
   120601 cccaaggaaa aggcagaata aattggattg ggaagtaata ccactcctag accccctaat
   120661 ataagacccg atcctagaaa gactaaaaga aaatcatgta ttggttcaga taaatccatt
   120721 ttttataaaa aatcaaaaac gaagaatttc atgactttat tgacctgacc aggaaaaaag
   120781 aagtttttca attttttatg atacttctta attgttaatt gaatgaaatt gtaatgggta
   120841 tgaattgacg tggatgcttt tattttattg gaccactatc aattctttat ttgtcgaacg
   120901 agtagtttaa acctatcgat ttttgatatc atttatctac tttgaaacca ttactattat
   120961 tataactata atatagaaat ccgttttgtt ttcaatctaa attaagctag gagtctcatt
   121021 aaccaaccac tagtttgaat tgaccaagca aaaatatcat tcttttagat ccgaactaag
   121081 ccttcgtaat tcggaatttt tttcgaattt agggtttatt cattttttat ttgaggtaaa
   121141 ttcgaaattg ttcgaattgt gtaatcatca attactgaca ttggtaagcg acccaaagcg
   121201 atttgattat aattcaattc gtgacgatca taagtagaaa gttcatattc ttcggtcatt
   121261 gataaacaat ttgttggaca atactcaacg caattaccac aaaatataca gattccaaaa
   121321 tcaatactgt aattaagcaa tcgtttcttt cgaatatcag tttccaactt ccaatcaaca
   121381 acgggtaaat ctataggaca tacacgcaca catacttcac aagcaatgca tttatcaaat
   121441 tcaaagtgga ttcggcctcg gaaacgttcc gatgtgatca atttttcgta ggggtattga
   121501 atagttacag gtaaacgatt tgcgtgggac agggtaatca tgaaaccttg gccgatgtat
   121561 ctggcggctc gtattgtttg ttgaccataa tttatgaatt cagttatcat agggagcata
   121621 tttagaatat ctataaaaaa gattttatgc ttgtttcttt ctcttgtttg agacaagtcg
   121681 tgaatctaga atattgtagt cttttacagt gaaagaagtt gggacgaagt tgtcaataat
   121741 agattaccta gagaaatagg taaaagaaat ttccacccaa gatttaatag ttggtccatt
   121801 ctcagcctcg gtaaagtcca tcttgttgca ataggaatga acaaaaacaa ataagttttg
   121861 gctaatgtga taaagatacc aattagtgtt ccaaagactt tacccccttt atttatgcca
   121921 aatagctcag gaacaaatat gtacggaata gaaagattcc aacctcccaa gtaaagaact
   121981 gttacaaata atgaagaaac tagtagattc agatatgaag caatgtaaaa taaaccaaat
   122041 ttgatacctg aatattcggt ttgataccct gctactaatt cttcttctgc ttctggtaaa
   122101 tcaaaaggta atctttcaca ctcggctaga gaagaaatta gaaaaacgat aaacccgatg
   122161 ggttgacgcc acaaattcca cccccaaaaa ccatattttg actgcgcttc cactatatca
   122221 actgtactta aactgttaga taatcatagt cgatgataac atcactgtgc ccatcgctat
   122281 tacagaaccg tacgtgagat tttcacctca tacggctcct cagaggtcac aaataaatct
   122341 aaggaccctt tcctattctt tatcttgata tgtttgtcag atagagtaaa aatctatcct
   122401 aaggtcccaa attagaccaa tggaattctg tctgctatat ttaaaactaa taaatacggg
   122461 cttctgaatt gatctcatct tttaataatt ttcatttttc tttgttgatt aataacctta
   122521 tcattaaata aaatgcgctt tatagcaata tcacatatac atttcaacct cgaattttca
   122581 attacgaaaa aaattagaga gtccattagt tcatgaatca tgacaaaaaa tttctctctc
   122641 gaaatagaaa tcaaaatgga attataggaa agaaagaata aaaacaaaaa aagaaaaaag
   122701 taagaaaaaa aagacatccc ccctttttgc ttttgcaatt agattctttt ctttctattt
   122761 ctattttatt tcattcctat tctcctttct cagaaaaagg gcctttaacc aaagtaaaag
   122821 attacttcgt tcttgatagt tatttactta ctcagtggat aggaacatac tctggatcag
   122881 aatcatgggg agtacttctt gatcatttct acgaacgtaa agccccaatt cgaattcctt
   122941 ttatgtacag aaatatcctc ttggataact tacataatct caattactaa tcctttgtgt
   123001 atcttggtct tcctaaccat ccactcattt ttgctttcaa cctcccgttg tggaaatcca
   123061 tctatggtaa tagacagtaa aaactccata cagttgatct tttgaacccg cttcaagcta
   123121 tcatgacaat tcaccaatct tggggtaaac aatctctatt gcttatgttt acttttttca
   123181 acatttgatt cttgtacata ggaaatgaga ctcaaccttt ttactgcaaa tttagaagcc
   123241 gttttctttc actcatataa ctatctggtt tagttcatca acccaaatgc tgaataaaaa
   123301 tgaaaatata tatattcaat caaatctttt tacctttgtt tctcgaaaga aaagaatttg
   123361 gagaaatttt aggtctcacc gaatcacacg tagagatatt gataacacac atagagctaa
   123421 tggtatttca taactaattg attgagcagc tgcccgtaga ccacctaaaa aggaatattt
   123481 attatttgat ccatatcccg acataagaag tccaatggga gcaatacttg aaatggcaat
   123541 ccagaaaaaa acaccaatac taagatcggc tagaacaagg cgatcaccaa aaggaattac
   123601 tgaataactt agaaagatgg atattactgc tatggatggt ccgatactga ataaacgagt
   123661 atctcctgta gatggaataa ggttctcttt caaaagtagt tttgtcccat ctgctagagc
   123721 ttgaagaatt cctaaagggc cagcatattc aggtccgata cgttgttgta ttcctgcaga
   123781 tatttctctt tctaaccaaa caattactag tacacctatt gtgattccta atacaagagt
   123841 caaaataggg aaaagcatcc atatgatccc atagacttct tttaaggatt ccaatttgga
   123901 aaaagaattg atagtttcta tttctgttgt atcaattatc atttcaacga tcaacttctc
   123961 ccataatgat atctatgcta cctagtattg tcataatatc agccaatttc attcttttaa
   124021 ctaactgagg aagaatttgc aaattgataa aacctggtgg gcgaattttc catctccaag
   124081 gaaaaacgct ctgatctcct atgagaaaaa ttcccaattc tccttttggg gcttcaactc
   124141 tcacataaag ttcttgtttc gacaattcaa aagttggaga aggtttttta ctaataaacc
   124201 gatattcaaa atcattccat tcaggatctt ttaatctgtc aaaacgtcgg atttctaaat
   124261 tttcgtaagg ccctcctgga attccttcca gagcctgttg aataatcttt atggattctg
   124321 tcatttcacc gattcgtact aaataacgag ctaatgaatc cccttctcgt tgccattgaa
   124381 cctgccaatc aaattcgtcg taagactcat aatgatcaac tttacgaaga tcccattcta
   124441 ttccggaagc tcgtagcatt ggtcccgata aaccccaatt taatgcttcg tctcccccaa
   124501 taatgcctac gccttcaact cgttctaaaa aaacaggatt ccgggtaata agtttttgat
   124561 actcagcaac ccctgttaaa aaataatcgc aaaaatccaa acatttatct atccagccat
   124621 agggtagatc ggcagccact cccccgatac gaaaataatt atgcatcatt cgcataccgg
   124681 tggcagcttc gaagaggtca tatatcaatt ctctttctcg aaaaatatag aagaaagggg
   124741 tctgcgcacc aatatccgcc ataaaagggc ctagccataa caaatgagaa gctatccgac
   124801 tcaactccaa cataatgact ctgatatagc tagccctttt aggtacttga atattgccta
   124861 attgttcggg tccatttatg gttattgctt ctgtgaacat agtagctaaa taatcccaac
   124921 gtgttacata aggcaaatat tgtataattg ttcggttttc cgcaattttc tccatccctc
   124981 tatgtaaata acccaatatt ggttcgcagt cgacaacatc ttcaccatct agagtaacga
   125041 tgagtcgaag aacaccgtgc attgatgggt gctgaggccc catattgact atcatgaggt
   125101 cttttcttgt agttggtgca gtcataagtt ttttaccgat tcattcttcc atgaattgct
   125161 gaaagtgaaa agaagttcat caaaatttaa tcgaaacata taagttaaaa tgaaatgact
   125221 cttcaaataa atcaaattaa cgagtttttg tctctcgaat gtccaactga ttaattaatt
   125281 ctttataacg tactctattt ttttttgaca aataagctag cagtcgttga cgttttccca
   125341 aaattttctt caaacctctc tgagataaat agtctttttt gtgcaattct aaatgtgaag
   125401 taagtctccg tatcttatta gtgaaattga atacttgaaa ttcaacagac cctctctttt
   125461 cttcttgaga aataactgaa atgacagaat tttttaccat aaaagaattt cccctttctt
   125521 tattttacag atatggattt tagcgatcag taataataat gccagtaatt tgaacgtggt
   125581 atatagactt aatttgttta tgaactccta attttatcaa ttccaataaa ttaatcaaat
   125641 tcaaaatttg attcagatag gaatccaaaa agatggtagg tacatttttt tcattcacaa
   125701 aagcgactaa tttaaaccta aaatcctaaa atgaagaaga ttctgttgat tcatttctag
   125761 atcgaattga taccttattg atttagtatc gtctactcga attagattcg aatgagatgt
   125821 aagacaaagc atgtgtacgt ttgtttactt tcagatactc tatacgagac agggtatata
   125881 gtactattaa tttattttca atcgtggata catatgtatc cttaagatac tgaaacgact
   125941 accattattg gtatcaaacc aataacgatt catacaagct aaatcttcta atcgataatt
   126001 aggccaaaga aagaacttca agttaattaa ttcatttttc tctttataaa gaggtttcct
   126061 ttcatccaaa aattgactcc agttttttac attgttttcg ttgcaaaata ctgaatttct
   126121 atcgacgcca ttccaattca aagaatttaa aaaacttcga attctcaatt ctctacgacg
   126181 tctagaccat aaaatatttt caggaacaag caaatcaaaa tgatttttgt ctgtatttat
   126241 tctttgagtt tgaggttgca gaatgaattc atcaaaattc tttttatcaa cagatctttg
   126301 ttctgggtat ctttgattag tttggtgttt acttttatga accaaggaaa tacctatggt
   126361 ttgatacata ataaattgtc cattattttt tacagacaac cgaataggtt cgataatcaa
   126421 tatccccttc ttcatcaatt ctgtaagagt taaattcttc tgaatcagca ttatatccaa
   126481 actcatttct ctcctttgaa ttgatgatat agcaattttg cttggattta tcagtcgaag
   126541 caggagacaa tataccttga tattctcgat cattctttga ttcaaagcat cgttccatct
   126601 caattgaaaa agcaaataac gtttcaagaa caaatctagt tctgcttccg tgttgctttt
   126661 gtattgtttt ttctttttac ccttctttgt gtctgattcc gcgtaatctt ttttaagagc
   126721 gttttgatgt tttgagagaa caggacccag attccctttg ttttctatat ctgatccacg
   126781 ctctttttct ccttgactcg cgggttcttt tgcttcttga attcgattct ttattttttt
   126841 atttgatcgt agaaaaaagt tttgtttttt gtttttattg atgtttttat tttgactaag
   126901 attttcattt gtattcaaat ttaaaagaag taatttgctt ggtataatcc acggttttat
   126961 tttatataca ttataaagtg gtacaaattc tgggaagaac caaaattcca gattcaatat
   127021 gggacgattt aatagttttt cattcattcc catccaatca aaaaagtctt ttttcgaatt
   127081 tttttgattg ttttctggat tttgatgaat cgtaagataa aaaaggcctt ttttgtcaat
   127141 tttatcaatt atttgataat tattaatacc aattttagta tttggattac tgttggtatc
   127201 gatcttaacc caagcctcaa tatcttcttt ttgtctaaga gaaaaatgga taattttcca
   127261 atcaaaatat tttctatcga gatttctttc tatatataga atattgcctt ttcttagata
   127321 attattgata tgaagattgc cgagcatatc aaaaaagttg tgtttggacg tgttggaatt
   127381 agaagaaatt tcgaggttct tatttacttg aaagggtaat ctagaaataa aagagtcatt
   127441 tttattttca taattaatcg atttatatgc taaaagatca tatctataac attttttaaa
   127501 attatctttt tggtttgcta atgaatagag ttcagaatca ttttcttttt tgtaatgaat
   127561 taatgggtct ttttcatatg aattccattt gtttaaattt cgattttgag ccatacaact
   127621 ttgattaacc ctatttcgcc atttttgtgg cattaatcta gaccatctaa tctgagataa
   127681 atcgtattga taatgccgtc ttaaccagtt tttccattga ttgattctat aactctgaag
   127741 tttcttatgt tttaattcag aatgaaatat tcctagtgtt ctaaaatagt cctttatttt
   127801 agtcttaagg aaaaaagacg ctctgttata ttgaagaaca gatcttaatt tagacaaatt
   127861 aataacttgg gtttgtgata atttgtaaaa tacatatgct tgtgacaagt aggataaatc
   127921 aaaaaaaata tgtgaatttt tcttactaat attataaagt gactttttta tagtcgaaat
   127981 aaagtgaatt tttttttgat tattaatttt ttctttattt atttcattat tggaaatgta
   128041 tttatcaatc aatttgttta ttgattcaag aaagcgttgt gtattaattc tgggaatatt
   128101 aatgatagat aaaaatggat cgatgtataa tctttgaatg aataatttta gaaaataatg
   128161 gaatttccat attaatcgag tatttcttct ttttaatatt tggaaaatat tttttggcga
   128221 ttcgaatttt ttaatattat ttgttttatt aggactaatg tctatttctg gagttacttt
   128281 ctttttctct tttgtaattc tttctatttg atttttgatt gtacttgttc tatcagtcaa
   128341 atccttcatt ttgctttcta tcagtgaaga atttggccaa tttccagatt caatttgact
   128401 aaatgattcg ttaattatct gattactaat tagagaatct ttttcttttt tcgtttcatt
   128461 cgattcatct atttctttga atctaaataa tacaattgga tttatttttg aaacttcttt
   128521 tttcattttt ttgataaata gactactttt gataagccat tttttggttt cttttgaaac
   128581 tcttcgaaat aattttattt ttccttttaa aacttttaga gttataaaat atttcttttt
   128641 gaattttcca attttttttt cgagttcctt aaaaatgggc tcaaaaaagg aagggcgttt
   128701 tcggggagaa ccaaagggaa gttcagcttc cattccccaa actgttaaaa aacaaaaatc
   128761 atctttttgt tttttctttt tcattagctc tccacgggag gagtacagtt tagatatatg
   128821 ccaaggtttc agacaaaaag gaaataatat tttgatctga atgccatctt tcaaccaatt
   128881 ttttggaaat tctgtttctg ataattgaac accattataa gtacatttaa tatgcatttc
   128941 tctattccat tcctgcaaat cttcagacca ttcaggaagt tgcaagaata acatacgccc
   129001 gagatttttg gctattatca atgaaggtaa tacaatatat tttcgaagaa ttgattgagt
   129061 tattaacatg taacctctta ttatttgcgc aaaaggaatg gtatcccagg cttctgctat
   129121 ctctatccgt gctttttcct ttcttttgtt ctcccctttt ttgtcctttt cctttttctc
   129181 ttctcttttt gtttgttctt ctctagactc tagaatcttg aattctcctt ctttacctga
   129241 ccaatttaga aaaattggtt taatcagtcc agaaatatca aaagaaaaaa gaaggggggg
   129301 ggttattctg tcaagaaaaa ggggggaatg cacatttgct tgaaagagtt tccaaataac
   129361 tgttttgcgc ctttgagccc gcatagagcc tttgattata ccttgccgaa aatctggttg
   129421 ttgcgaatag cgtattaaag ccacttcctt tgtttgatct tgatctgcgg tatcagtatc
   129481 tttggtatca ggatcgttat tctggttgtt ggcagtaaaa atcactacac gtttggcttt
   129541 tcttgaacga atttgatgat ccagtggtac gccctcttga tagtcgcccg attgttgttc
   129601 caattcggtg attaatttat gtgaccagcg aggtactttt ttactgattt cttttattcc
   129661 aatcgattgt ttttcagatg ttgtcccatt aggatcaatt gcagtgaata caaattttac
   129721 aaatttcgtt cgtttttctg aattcactct tccctggtct tggtctgaaa ataaagaaag
   129781 gtctttcaaa tttaaactcg attttggttc gttaccaaat tcattgatta aagttaagaa
   129841 ctcgtcaatt tccgttgata atggtttttt atcaaccgta tccacttttt gttcaaattc
   129901 ttggtaatca gtattcggaa gaaagatagt atgaatccta tttattctaa ctctctcttt
   129961 caaattttct agcgaagtat tgtttatgat tgaagatgaa aacggttttt tgattgttcc
   130021 tcgatatggt ccatttaaca aaggatcata cattttaggc acgtattctt ttttagtatc
   130081 atcattacac aatctagtcc ttgtttcgag tatatcgaga gaaaaagatt ccttgtctag
   130141 aacttcaagt cgatttaaaa attccttatt cagattatta cttttttctt tgttggtaga
   130201 aatccattga ttgtccagtt cattagggag cgttttttgg agtgacaata ggggtatcct
   130261 tctttttatc attttccaaa aagttgctaa acttggcggg tatgtaaaag atattctttg
   130321 ttttccatca cttttacatg tgtcaaaaaa atattgtgac atttccgttc ttacggcctg
   130381 ttcaaatcga ttattcttta tgtagcgaaa tggtcgattc catcgattat aatcgaaaag
   130441 aagactcaca agaggttgtt gaaaccagaa gaggtcttta ttttcatttt ttttatcaag
   130501 cagttgcaat tttaaaattt ctggatttcc cgtgttatta ttattcagat aagaatcctc
   130561 ataatcataa attggactat tactagtatt aatattgtta tagcctgtct ctgtaaggtg
   130621 agagtggaat ttatccttta ttttgtcctt tccattcact cggatttctt ccgtttcatc
   130681 gattttgtcc ggatcccacc tttcttccga aaaaagggaa ggagaaggat aaggatcttc
   130741 ttcagtggat ccctcttgtt cctgtttagt ccccttcatt tcggaagctg tttctatttc
   130801 tacatctctt tcttcctcac tttccaccct ttcttctgtt tttgaggctt ctttcagttt
   130861 cttagtaaga atgggtgagg gtattctgcc taaatagtag acacaggtaa taaataagag
   130921 aatactaaag atccgagcca tagaatttct caattctaac acaaggtact tattagatcg
   130981 aatgtactta ttcgatctaa tagaatgatt ttgccgtatc cagactaata ccaatccaag
   131041 ccatttcatg aataaaatgt gaccaattaa ccaaccaaca aaaccacttg ttacaaataa
   131101 gatcttgctg ttgcatcgaa agagataaat gttgactaat ctggctaaca ttgaacttgg
   131161 taaaatgaaa tggttgaata attgaaaaat gagattattc aggaatacac attgaatgct
   131221 gagattacgc attgaatttc tggtagtaga tccataatca aaaaagtgtt tgtgattgtt
   131281 ccagaagaaa tgaaacaaaa gatatggtag agctaggaca gttattgtat gaggtctacc
   131341 caatgctaga tgcagaggcg cataatagat cgatatgaac atcatgagct gtcccgtaat
   131401 aaaaccagtt gttgctgata ccttcttctc ggttccttct tccataacca gagctcggag
   131461 aaggaagaga taagagggcc ctatggagaa tgtggtcaga aatccataat agagtccgac
   131521 cacaacgacc gaattgatta tcttcatgca taaggatact agattaccta gtagaaaaga
   131581 ttgaaaaatc atcacaaacc tcccctattt cttttctatt gcaatttctg gattattata
   131641 tgatgatttt tgaactttcc atatatagaa aagaaataga aagagataga ctagaaacga
   131701 catctgttat gtcaatgaca ccaaagggat attaaatgaa tggaattggg atatggatgg
   131761 aatataatga aatagagcca ctttgaggtt ccctctgaaa tgaggcatgt aagggagcca
   131821 ctacgaagaa gttccgggag ttacgaagga agcttcgagc tcatattggt catgggttgg
   131881 gaacgggaat tgaactctat gagatcgaat ctcctgttgt tcctcagtag ctcagtggta
   131941 gagcggtcgg ctgttaaccg attggtcgta ggttcgaatc ctacttgggg agatttgatt
   132001 gattctgaat tctttaattc agaataaagg ggctcgcttt gcccgttaag agtaggtaac
   132061 ccgttccctg tctttgtttc tattgcattc tatctcatcg tatcacattc tgttctgcga
   132121 gattagaaaa tcaccatcaa tacctcggtc taggtccgag ataatccttt gttccatagc
   132181 cctggggcta tttacaacta gccaattaag aagtctcaga tgtactagca ctgcatcaaa
   132241 gatgcagtca tcgattctcc cgagaggtca caattgccgc gagcaaagat attaatgacg
   132301 aggaaggctt ttttgttatg ctactaatac ttgctctgct attctgccca agcctggctg
   132361 aggaagagtt acggggcgta aaacaaaaaa atacgctgat agggcatact atgtgtaatg
   132421 attcccccat tcacgataaa taataaataa aaagagaaaa agaaaagcca ttccatttcg
   132481 acaaaagacc cacacccaag ttccatagct tttggttcgc tatcccgatc atgattttcc
   132541 tacccccaga gggaaaggta cttccctttt gggccggttg tgggcgagga gggattcgaa
   132601 cccccgacac cgtggttcgt agccacgtgc tctaatcctc tgagctacag gccccacccc
   132661 gtctccactg gatctgttcc cgggagtacc ctcaaaaaaa ggaacctttc ctctccccag
   132721 ccatttcggg ttaagaagat gtgaaagcgc gtttatctct ataagaaggg tgcgttccga
   132781 ggtgtgaagt gggagagaag ggatgtcaca attggggttt tgaataaaac gaccttttga
   132841 tttttcattt tttttttttt cgttttcata ttgaaaaagt aataagaatg agaggtgtta
   132901 agctttttat catcctggcg tcgagctatt tttccgcagg acctccccta cagtatcgtc
   132961 accgcagtag agtttaacca ccaagttcgg gatggattgg tgtggttcct ctacgcctag
   133021 gacaccagaa tatcgaacca tgaacgaaga aaggcatgag agaaaagcat attggctagt
   133081 gattgtgagg ccccaattct tgactggagg ggacaccaaa ggcctctgcc cttccatccc
   133141 ttggatagat agagagggag ggcagagctt ttggtttttt catgttgtca aagagttgaa
   133201 caatggtttt ttcgtgttgt caaagatttg aacaatgaaa atagatggcg agtgcctgat
   133261 cgaattgatc aggtcatgta ggaacaaggt tcaagtctac cggtctgtta ggatgcctca
   133321 gctgcataca tcactgcact tccacttgac acctatcgta atgataaacg gctcgtctcg
   133381 ccgtgacctt ctcttgaatt ctcaaaaaaa cttctgtcgc tccatccccg caggggcaga
   133441 gaacccgtcg ctgtctcggc tgtgctaccg gaggctctgg ggaagtcgga ataggagagc
   133501 actcatcttg gggtgggctt actacttaga tgctttcagc agttatccgc tccgcacttg
   133561 gctacccagc gtttaccgtg ggcacgataa ctggtacacc agaggtgcgt ccttcccggt
   133621 cctctcgtac tagggaaagg tcctctcaat gctctaacgc ccacaccgga tatggaccga
   133681 actgtctcac gacgttctga acccagctca cgtaccgctt taatgggcga acagcccaac
   133741 ccttggaaca tactacagcc ccaggtggcg aagagccgac atcgaggtgc caaaccttcc
   133801 cgtcgatgtg agctcttggg gaagatcagc ctgttatccc tagagtaact tttatccgtt
   133861 gagcgacggc ccttccactc ggcaccgtcg gatcactaag gccgactttc gtccctgctc
   133921 gacgggtggg tcttgcagtc aagctccctt ctgcctttgc actcgagggc caatctccgt
   133981 ccggcccgag gaaacctttg cacgcctccg ttaccttttg ggaggcctac gccccataga
   134041 aactgtctac ctgagactgt cccttggccc gtaggtcctg acacaaggtt agaattctag
   134101 cccttccaga gtggtatctc actgatggct cgggcccccc cggaaggagg ccttcttcgc
   134161 cttccaccta agctgcgcag gaaaggccca aagccaatcc cagggaacag tgaagcttca
   134221 tagggtcttt ctgtccaggt gcaggtagtc cgcatcttca cagacatgtc tatttcaccg
   134281 agcctctctc cgagacagtg cccagatcgt tacgcctttc gtgcgggtcg gaacttaccc
   134341 gacaaggaat ttcgctacct taggaccgtt atagttacgg ccgccgttca ccggggcttc
   134401 ggtcgccggc tcccctgtca tcaggtcacc aacttccttg accttccggc actgggcagg
   134461 cgtcagcccc catacatggt cttacgactt tgcggagacc tgtgtttttg gtaaacagtc
   134521 gcccgggcct ggtcactgcg accccctttg tgaggaggca ccccttctcc cgaagttacg
   134581 gggctatttt gccgagttcc ttagagagag ttgtctcgcg cccctaggta ttctctacct
   134641 acccacctgt gtcggtttcg ggtacaggta ccctcttgct caaagtcgtt cgagcttttc
   134701 ctgggagtat ggcatgggtt acttcagcgc cgtagcgcct ggtattcgaa cattggctcg
   134761 aggcattttc tctacccctt cttaccctga caaagcaggg acaccttacg ttcttgaacc
   134821 gataaccatc tttcggctaa cctagcctcc tccgtccctc gggaccaaca aggggcagta
   134881 caggaatatt cacctgttgt ccatcgacta cgcctttcgg cctgatctta ggccctgact
   134941 caccctccgt ggacgaacct tgcggaggaa cccttaggtt ttcggggcat tggattctca
   135001 ccaatgtttg cgttactcaa gccgacattc tcgcttccgc ttcgtccacc accgctcgcg
   135061 cggaggcttc tctctaaggc ggaacgctcc cctaccgatg tatttttaca tcccacagct
   135121 tcggcagatc gcttagcccc gttcatcttc ggcgcaagag cgctcgatca gtgagctatt
   135181 acgcactctt tcaagggtgg ctgcttctag gcaaacctcc tggctgtctc tgcaccccta
   135241 cctcctttat cactgagcga tcatttaggg gccttagctg gtgatccggg ctgtttccct
   135301 ctcgacgatg aagcttatcc cccatcgtct cactagccga ccttgacccc tgttattttg
   135361 aggtcatatc tagtattcag agtttgcctc gatttggtac cgctctcgcg gcccgcaccg
   135421 aaacagtgct ttacccctag atgtccagtc aactgctgcg cctcaacgca tttcggggag
   135481 aaccagctag ctctgggttc gagtggcatt tcacccctaa ccacaactca tccgctgatt
   135541 cttcaacatc agtcggttcg gacctccact tagtttcacc caagcttcat cctggtcatg
   135601 gatagatcac ccaggttcgg gtccataagc agtgacaatt gccctatgaa gactcgcttt
   135661 cgctacggct ccggtgggtt cccttaacca agccactgcc tatgagtcgc cggctcattc
   135721 ttcaacaggc acgcggtcag agccctggct cctcccactg cttgggagct tacggtttca
   135781 tgttctattt cactccccga tgggggttct tttcaccctt ccctcacggt actacttcgc
   135841 tatcggtcac ccaggagtat ttagccttgc aaggtggtcc ttgctgattc acacgggatt
   135901 ccacgtgccc catgctactc gggtcagagc ataagctagt gatgctttcg gctactggac
   135961 tttcgccatc tagggtgcag cattcgggct gcttcgccta gcagcacgac gcttgtattg
   136021 ctctcccaca accccgtttt cacggtttag gctgctccca tttcgctcgc cgctactacg
   136081 ggaatcgctt ttgctttctt ttcctctggc tactaagatg tttcagttcg ccaggttgtc
   136141 tcttgcctgc ccatggattc agcagcagtt cgaaaggttg ccctattcgg gaatctccgg
   136201 atctatgctt attttcaact ccccgaagca tttcgtcgat tactacgccc ttcctcgtct
   136261 ctgggtgcct aggtatccac cgtaagcctt tcctcgtttg aacctcgccc ttcactttta
   136321 aggctatgcc atcctaaggt gctgctaaat ggatggatct tatcaacgtc catgaatgat
   136381 aaatcataga tcgaaccgcc gaatcggaaa aattgggtgc tatcataaag ctttgtatcg
   136441 gctaagttca cgagttggag ataagcggac tcgaaccgct gacatccgcc gcagggtaaa
   136501 ccaccgcctc tcaggtcccc cgactgattc taccatagag gccaacgata gacaataact
   136561 cccccccgaa cacagcttac aactttcatc gtactgtgct ctccaaagag caactcttct
   136621 caaaatctca ctcaaaaggt gctgagttgg aatcccattc taactaagaa tgagtcattg
   136681 cccttctccg accctgactg cccaacctga gagcggacag ctaatgcgtt ccacttattg
   136741 aacagggttc tatggtcggt ccgtgacccc tggatgccga aggcgtcctt ggggtgatct
   136801 cgtagttcct acggggtgga gatgatgggg tcggtccatg gattttcctt ccttttcttt
   136861 tgccgcattt cgctcaaagg gttgaaggga gatagtgcat caagctgttc gcaagggcca
   136921 acttgatcct cttccccaga gatctcagat gagggaaccc tgggagagcc gccgactcca
   136981 actaccgtcc atgtacgatc catactagat ctgaccaact gcccatccta cctcctctac
   137041 gttcttgaca gcccatcttt gtctcagtag agtctttcag tggcacgttt cggtcctctt
   137101 ccccattact tagaaaaagt gagccaccgg ttcaggtaca agatactatc attaccgcct
   137161 ggacaattag acatccaacc cgtaatcgca acgacccaat tgcaagagcg gagctctacc
   137221 aactgagcta tatccccccg agccaagtgg agcatgcatg aagtagtcag atgcttcttc
   137281 tattcttttc cctggcgcag ctgggccatc ctggacttga accagagacc tcgcccgtga
   137341 agtaaatcat cgcacctacg gtccaaccaa ttgggagaga atcaatagat tccttttcgg
   137401 gagcgattca tccttcccga acgcagcata caactctccg ttgtactgcg ctctccaagt
   137461 gtgcttgttc cccccttctt ccttaccctg gcaagtcttt gtgaaataac tccgatgaga
   137521 agaaaaaaga aggcgttaag agaccctcct ggcccaaccc tagacactct aagatccttt
   137581 ttcaaacctg ctcccatttc gagtcaagaa aaaaacggct cgaatggtac gatccctccg
   137641 tcaccccaga atgaaagggg tgatctcgta gttcttggtc tgtgaagatg cgttgttagg
   137701 tgctccattt tattttccca ttgaggccga acctaaacct gtgctcgaga gatagctgtc
   137761 catacactga taagggatgt atggattctc gagaagagag gagccgtggt ggtccccccc
   137821 ggaccgcccg gatcccacga gtgaatcgaa agttggatct acattggatc tcacccgaat
   137881 cgccccatct atcctcctga ggaggagttt ggtttcaaac cccggttcga acaggaggag
   137941 tacgccatgc taatgtgcct tggatgatcc acatctcagg gtcaggcgcc gatgagcaca
   138001 ttgaactatc catgtggctg agagccctca cagcccaggc acaacgacgc aattatcagg
   138061 ggcgcgctct accactgagc taatagcccg tcgtgcgagc ctcccactgg gggcccgcta
   138121 tgccaaaagc gagagaaacc ccatccctct ctttcctttt ttcgccccca tgtcgccaca
   138181 cggggggaac atggggacgt aaaaaagggg gtcctatcaa cttgttccga cctaggataa
   138241 taagctcatg agcttggtct tacttcaccg tcgagaaagg aaagaagact tccatctcca
   138301 agtttaactc agacgtagct cccttctttt tttttggggg tgtgaagcag tgtcaaacca
   138361 aaatacccaa caagcattag ctctccctga aaaggaggtg atccagccgc accttccagt
   138421 acggctacct tgttacgact tcactccagt cactagccct gccttcggca tccccctcct
   138481 tgcggttaag gtaacgactt cgggcatggc cagctcccat agtgtgacgg gcggtgtgta
   138541 caaggcccgg gaacgaattc accgccgtat ggctgaccgg cgattactag cgattcaggc
   138601 ttcatgcagg cgagttgcag cctgaaatcc gaactgtgga cgggtttttt ggagttagct
   138661 caccctcgcg ggatcgcgac cctttgtccc ggccattgta gcacgtgtgt cgcccagggc
   138721 ataaggggca tgatgacttg acgtcatcct caccttcctc cggcttatca ccggcagtct
   138781 gttcagggtt ccaaactcaa cgatggcaac taaacacgag ggttgcgctc gttgcgggac
   138841 ttaacccaac accttacggc acgagctgac gacagccatg caccacctgt gtccgcgttc
   138901 ccgaaggcac ccctctcttt caagaggatt cgcggcatgt caagccctgg taaggttctt
   138961 cgctttgcat cgaattaaac cacatgctcc accgcttgtg cgggcccccg tcaattcctt
   139021 tgagtttcat tcttgcgaac gtactcccca ggcgggatac ttaacgcgtt agctacagca
   139081 ctgcacgggt cgatacgcac agcgcctagt atccatcgtt tacggctagg actactgggg
   139141 tatctaatcc cattcgctcc cctagctttc gtctctcagt gtcagtgtcg gcccagcaga
   139201 gtgctttcgc cgttggtgtt ctttccgatc tctacgcatt tcaccgctcc accggaaatt
   139261 ccctctgccc ctaccgtact ccagcttggt agtttccacc gcctgtccag ggttgagccc
   139321 tgggatttga cggcggactt aaaaagccac ctacagacgc tttacgccca atcattccgg
   139381 ataacgcttg catcctctgt attaccgcgg ctgctggcac agagttagcc gatgcttatt
   139441 ccccagatac cgtcattgct tcttctccgg gaaaagaagt tcacgacccg tgggccttct
   139501 acctccacgc ggcattgctc cgtcaggctt tcgcccattg cggaaaattc cccactgctg
   139561 cctcccgtag gagtctgggc cgtgtctcag tcccagtgtg gctgatcatc ctctcggacc
   139621 agctactgat catcgccttg gtaagctatt gcctcaccaa ctagctaatc agacgcgagc
   139681 ccctcctcgg gcggattcct ccttttgctc ctcagcctac ggggtattag cagccgtttc
   139741 cagctgttgt tcccctccca agggcaggtt cttacgcgtt actcacccgt ccgccactgg
   139801 aaacaccact tcccgtccga cttgcatgtg ttaagcatgc cgccagcgtt catcctgagc
   139861 caggatcgaa ctctccatga gattcatagt tgcattactt atagcttcct tgttcgtaga
   139921 caaagcggat tcggaattgt ctttcattcc aaggcataac ttgtatccat gcgcttcata
   139981 ttcgcccgga gttcgctccc agaaatatag ccatccctgc cccctcacgt caatcccacg
   140041 agcctcttat ccattctcat tgaacgacgg cgggggagca aatccaacta gaaaaactca
   140101 cattgggctt agggataatc aggctcgaac tgatgacttc caccacgtca aggtgacact
   140161 ctaccgctga gttatatccc ttccccgccc catcgagaaa tagaactgac taatcctaag
   140221 tcaaagggtc gagaaactca acgccactat tcttgaacaa cttggagccg ggccttcttt
   140281 tcgcactatt acggatatga aaataatggt caaaatcgga ttcaattgtc aactgcccct
   140341 atcggaaata ggattgacta ccgattccga aggaactgga gttacatctc ttttccattc
   140401 aagagttctt atgcgtttcc acgccccttt gagaccccga aaaatggaca aattcctttt
   140461 cttaggaaca catacaagat tcgtcactac aaaaaggata atggtaaccc taccattaac
   140521 tacttcattt atgaatttca tagtaataga aatacatgtc ctaccgagac agaatttgga
   140581 acttgctatc ctcttgccta gcaggcaaag atttacctcc gtggaaagga tgattcattc
   140641 ggatcgacat gagagtccaa ctacattgcc agaatccatg ttgtatattt gaaagaggtt
   140701 gacctccttg cttctctcat ggtacactcc tcttcccgcc gagccccttt tctcctcggt
   140761 ccacagagac aaaatgtagg actggtgcca acaattcatc agactcacta agtcgggatc
   140821 actaactaat actaatctaa tataatagtc taatatatct aatataatag aaaatactaa
   140881 tataatagaa aagaactgtc ttttctgtat actttccccg gttccgttgc taccgcgggc
   140941 tttacgcaat cgatcggatt agatagatat cccttcaaca taggtcatcg aaaggatctc
   141001 ggagacccac caaagtacga aagccaggat ctttcagaaa acggattcct attcaaagag
   141061 tgcataaccg catggataag ctcacactaa cccgtcaatt tgggatccaa attcgagatt
   141121 ttccttggga ggtatcggga aggatttgga atggaataat atcgattcat acagaagaaa
   141181 aggttctcta ttgattcaaa cactgtacct aacctatggg atagggatcg aggaagggga
   141241 aaaaccgaag atttcacatg gtacttttat caatctgatt tatttcgtac ctttcgttca
   141301 atgagaaaat gggtcaaatt ctacaggatc aaacctatgg gacttaagga atgatataaa
   141361 aaaaagagag ggaaaatatt catattaaat aaatatgaag tagaagaacc cagattccaa
   141421 atgaacaaat tcaaacttga aaaggatctt ccttattctt gaagaatgag gggcaaaggg
   141481 attgatcaag aaagatcttt tgttcttctt atatataaga tcgtgattgg atccgcatat
   141541 gtttggtaaa gagaataatc ttatcctttg agaataatca aaaatggaca gtgttcaatt
   141601 ggaacatgaa aacgtgacta aattggtcct agttactctt cggggcggag tggaagaagg
   141661 gagggattct cgaacgcgga aaggatccaa tgaattcgaa agaattgaac gaggagccgt
   141721 atgaggtgaa aatctcatgt acggttctgt agagtggcag taagggtgac ttatctgtca
   141781 acttttccat gatcacccca aaaaaaccaa actctgcctt acgtaaagtt gccagagtac
   141841 gattaacctc tggatttgaa atcactgctt atatacccgg tattggccat aatttacaag
   141901 aacattctgt agtcttagta agagggggaa gggttaagga tttacccggt gtgagatatc
   141961 acattgttcg aggaacccta gatgctgtcg gagtaaagga tcgtcaacaa gggcgttcta
   142021 gtgcgttgta gattcttatc caagacttgt atcatttgat gatgccatgt gaatcgctag
   142081 aaacatgtga agtgtatggc taacccaata acgaaagttt cgtaagggga ctggagcagg
   142141 ctaccatgag acaaaagatc ttctttctaa agagattcga ttcggaactc ttatatgtcc
   142201 aaggttcaat attgaaataa tttcagaggt tttccctgac tttgtccgtg tcaacaaaca
   142261 attcgaaata cctcgacttt tttagaacag gtccgagtca aatagcaatg attcgaagca
   142321 cttcttttta cactatttcg gaaacccaag gactcaatcg tatggatatg taaaatacag
   142381 gatttccaat cctagcagga aagggaggga aacggatact caatttaaag tgagtaaaca
   142441 gaattccata ctcgatctca tagatacata tagaattctg cggaaagccg tattcgatga
   142501 aagtcgtatg tacggcttgg agggagatct ttcatatctt tcgagatcca ccctacaata
   142561 tggggtaaaa aagccaaaat aagtgatttt agcccttata aaaagaaaac tgattcttga
   142621 acccctttca cgctcatgtc acgtcgaggt actgcagaaa aaaaaacagc aaaatccgat
   142681 ccaatttatc gtaatcgatt agttaacatg ttggttaacc gtattctgaa acacggaaaa
   142741 aaatcattgg cttatcaaat tatctatcga gccgtgaaaa agattcaaca aaagacagaa
   142801 acaaatccac tatccgtttt acgtcaagca atacgtggag taactcccga tataacagta
   142861 aaagcaagac gtgtaggtgg atcgactcat caagttccca ttgaaatagg atccacacaa
   142921 ggaaaagcac ttgccattcg ttggttatta gcggcatccc gaaaacgtcc gggtcgaaat
   142981 atggctttca aattaagttc cgaattagtg gatgctgcca aagggagtgg cgatgccata
   143041 cgcaaaaagg aagagactca tagaatggca gaggcaaata gagcttttgc acattttcgt
   143101 taatccatga acaggatcta tacatctcga tcggaaaaga atcaagagaa aaagaaagaa
   143161 tcggaattga tcgatagatt tctcgaaaca aacgaaaagg aaagatgaaa cataaatcat
   143221 ggatcaacta agccctctcg gggactttct taaagaggaa cctcatgtaa ataccatgga
   143281 ataaggtttg atcctattca tggagattcc gtaactattc caaaaatgga aagttcgaca
   143341 caattgggat ttttttttgg aaattggaag cagttactaa ttcatgatct ggcatgtaca
   143401 gaatgaaaac ttcattctcg attctacgag aatttttatg aaagcctttc atttgcttct
   143461 cttcgatgga agtttgattt tcccagaatg tatcctaatt tttggcctaa ttcttcttct
   143521 gatgatcgat tcaacctctg atcaaaaaga tataccttgg ttatatttca tctcttcaac
   143581 aagtttagta atgagcataa cggccctatt gttccgatgg agagaagaac ctatgattag
   143641 cttttcggga aatttccaaa cgaacaattt caacgaaatc tttcaatttc ttattttact
   143701 atgttcaact ctatgtattc ctctatccgt agagtacatt gaatgtacag aaatggctat
   143761 aacagagttt ctcttattcg tattaacagc tactctaggg ggaatgtttt tatgcggtgc
   143821 taacgattta ataactatct ttgtagcccc agaatgtttc agtttatgct cctacctatt
   143881 atctggatat accaagaaag atgtacggtc taatgaggct actatgaaat atttactcat
   143941 gggtggggca agctcttcta ttctggttca tggtttctct tggctatatg gttcatccgg
   144001 gggagagatt gagcttcaag aaatagtaaa cggtcttatc aatacacaaa tgtataactc
   144061 cccaggaatt tcaattgcgc tcatattcat taccgtagga attgggttca agctttcccc
   144121 agccccttct catcaatgga ctcctgacgt atacgaagga gtgcggttcg ttcgagaaat
   144181 tcctacctct ctatctatct ctgagatgtt tggatttttc aaaactccat ggacatgcag
   144241 aagagaaatg ctatccccac tcggaccaag acagaacttt tacttgttca aataacaatt
   144301 aaggtgaagc agggtcagga acgacgaatc tctttatgat aaacagatcc attttgcaag
   144361 ttcgttatta cgggtagttc ctacaaagga tcggactaat gacgtataca atacttgaat
   144421 tctcgatgta gatgctacat agttggttct catccttcag agactacgag tgtaataaga
   144481 gcatccgtcg acaaaaggat caccctaaga tgatcatctc gtggctattg agaacgaatt
   144541 aaatcagatg gttctatttc tcaatctttc tgacttgctc ctacgaaacc aaggtcgaaa
   144601 agattgaaaa aatcagtcat tcacaaccac tgatgaagga ttcctcgaaa agttaaggat
   144661 tagtaatcct ttttagaaat agaatggatt cggtcttata catacgcgag gaaggtaatc
   144721 aaaaaagaaa gaaaatgggt tcttctttct tttatcactt aggagccgtg tgagatgaaa
   144781 gtctcatgca cggttttgaa tgagagaaag aagtgaggaa tcctcttttc gactctgact
   144841 ctcccactcc agtcgttgct tttctttctg ttacttcgaa agtagctgct tcagcttcag
   144901 ccactcgaat tttcgatatt cctttttatt tctcatcaaa cgaatggcat cttcttctgg
   144961 aaatcctagc tattcttagc atgatattgg gaaatctcat tgctattact caaacaagca
   145021 tgaaacgtat gcttgcatat tcgtccatag gccaaatcgg atatgtaatt attggaataa
   145081 ttgttggaga ctcaaatgat ggatatgcaa gcatgataac ttatatgctg ttctatatct
   145141 ccatgaatct aggaactttt gcttgcattg tattatttgg tctacgtacc ggaactgata
   145201 acattcgaga ttatgcagga ttatacacaa aagatccttt tttggctctc tctttagccc
   145261 tatgtctctt atccctagga ggtcttcctc cactagcagg ttttttcgga aaactctatt
   145321 tattctggtg tggatggcag gcaggcctat atttcttggt tttaatagga ctccttacaa
   145381 gcgttgtttc tatctactat tatctaaaaa taataaagtt attaatgact ggacgaaacc
   145441 aagaaataac ccctcacgtg cgaaattata gaagatcccc tttaagatca aacaattcca
   145501 tcgaattgag tatgattgta tgtgtgatag catctactat accaggaata tcaatgaacc
   145561 cgattattgc aattgctcag gatagccttt tttagcttct agggtctatt tcttagttca
   145621 agatccctct tactaactgg aatcaaagaa ttagtagatc tgttccgccc aaaatgggaa
   145681 tgggctaggg ttatgaactt ataatctgat gatcgagtcg attccatgat tataagttca
   145741 ttccataccg gaccaggccg gaatagggtt atatacattc tcattatgag aaggggtcat
   145801 tcgggcctat ctaaatagat actatgttta catatggatt cctacatcat tacattccat
   145861 ttaggattag gaatacgcgt aatcggacct gctttttaca tatctctatt gggaccctat
   145921 tcacctcttt gagtgaatcg agaaataggt ttgattgtcc atctttttga tatatatcag
   145981 gcattgcatt ctccggataa ttcaaatcga agcaattgga tgtccaactc gggcctatat
   146041 gacatgaccg atcaatagat ccacctttgt catatattcc atacatcaca ctagatagat
   146101 atcatattca tggaatacga ttcactttca agatgccttg gtggtgaaat ggtagacacg
   146161 cgagactcaa aatctcgtgc taaatagcgt ggaggttcga gtcctcttca aggcataata
   146221 ttgagaatgc tcattcaatg agcattctca ataagagagc tcggatcgaa tcggtattga
   146281 tataccgatt cgatccgagc tcttggaatt ggaataaatt cggcagcgga tcgcgaaatc
   146341 ttggtgatct tctctatcta atgaatgggg agtccgcttt taaatcgtcc gccctgcacc
   146401 caccccccga gtatatgctt caacaggaat cacacaaggg tagattagaa acctctggta
   146461 aaatgcccgc ccgtaaccca gcagataaag tacattacat agtccaggga ttggcgactt
   146521 acccattcag tgactttggc actggacgtt cccaaaatgg ggactatcgg gtaaattcaa
   146581 tataatagac gcctgttggc attccagcct tccttctcct ttcagggcct atccgaaaga
   146641 gaatccagta cttcttggtc gtgaatatct gaactggttg tttgctgttc aagaattctt
   146701 gtttaggcag ttcataccat ccatacatag tgttttgatc taagatttca attcttccgt
   146761 gtttcagcag taacatattc ttccatggag ctaaggtcca aaatatggaa gaaacaagcg
   146821 tttccacgac tctaccaccc agtcaattct gttccactta atccctcttt catggccaca
   146881 tatctttccg gctaaggaat gggaaatctt tctcctgtta catgaatcca attttcattt
   146941 catccgggaa aagccatctt tttctcaaca atgtctttgt catttgatcc aatagcgttc
   147001 cgttagatag gaacagattt gataaatact gataactctc ggatagagta ttagaacgga
   147061 aagatccatt agataatgaa ctgttggttc taagccatct ctgacgatta atcaacaatt
   147121 cgaagtgctt ttcttgcgta ttcttgataa accagcgttt atatatagat gtaggaggat
   147181 ctgtttggga agtaagaagc ccctttgaca tctcttcatc tgcaaataat tctcgatgtg
   147241 aaaacacaga gccagggggc tgatctttga ataggaaaaa gagtggatct gcagggtccc
   147301 aaatgaattg gcttattcga aaaaggcctt gttctttgga agatctatct cgtgtctggt
   147361 actgcatggt tccactctgc aagaactccg aatcattctc ttgaagctca tcctcttcat
   147421 cataaatgat ccgcttgccc cgaaatgacc tggaccaata gggaaatccc aattcattgg
   147481 gcctttcgat acaatcaaat agaaagcccc aagggcgcca tattctagga gcccaaacta
   147541 tgtgattgaa taaatcctcc tgcgggtcaa gggctccttc tccctcccct tcttcaaact
   147601 ccgattcata tttttcatag agaaatctct gatcaaggat agaacaagag ccgttttgca
   147661 tcatatctaa gggattcctc ggttcgggcc gaagaagcaa tgtcactcga tcattatcaa
   147721 actgactgca atctttttct gtccgtgaag atcccaccag agcgccttct acttctaata
   147781 ggccatgaac tagatcagaa tcattctcaa cgagtccata agaagtgatc ccattttttt
   147841 catcgggtcc ggataaagac caaagatctt gagcgaccga tccggcagaa caactcaaaa
   147901 gataaagaag tatcgttaat ctcttcatgc tcgttccaag ctcgaagtac catttgtaca
   147961 aataagaatc cccttcgtta catgatttct tcttcatata gatagatata ggatctatgg
   148021 ggcaattact tagaagtaca ttttgtgcta cagcccttcc tatctgatag aaaaggatcc
   148081 catgatcctg aaccgatctt acctgggatc gcaaatccca agtttgtcta tgaagagcgg
   148141 atctaattgt attagtgtct ataattgatt tcttctgtgt aatactaatc gataggacct
   148201 cattggtaag tgctacaaga tctcgtgcat tggaacccat ggttatggac ccgaatccgt
   148261 tagtatggaa cattttcttt tccaagtgaa atcccctagt atatgaaaga gtgaaaaagt
   148321 gctttcgttg ttgtggaaga agaagccttc gtatcttaat gcacgtattt aatttattcg
   148381 gagctattag agcgggatcc actttttggg gaatatgagt cgaagcaata acaagaatat
   148441 ttctagtaga acatctttca caatccctgg agagatggtt cactaataga ccgagggcta
   148501 agtcattcga ctcattcaca tccagatcat gaatgtttgg aatccatatt atgcaaggag
   148561 acattgcttt tgctaattcg aattgaaggg tgatataaaa tcggtctatt tccggcatca
   148621 tatccatagt tagcccattc atcctagtta gcagttccag ctccgtatca aggtcacgat
   148681 cgatatcgtc actagcatca agattgtcac tatcatcaat atcgtcacta tcatcaatat
   148741 cgatctcatc aagaagaaaa cctttaggct tgttatccag gaacttgttc agaaataccg
   148801 taatgaaagg aacataggag tttgtcgcta ggtatttgac caaataggat cgtccagttc
   148861 ctatagaacc tatcactaaa atacccctag agggggataa ggctaagcgg agcgaaaagg
   148921 gttttccatg agatgggaaa tgaaaacgat tttccccaca cgaagtttgt gaataagtga
   148981 ttgtctgata atgagcaagg aatatccgtc tttctgctaa acaggatgga ttgaactcat
   149041 aattcattag atgcttttta tgaatgtcaa ctaagtatcg taagtaaatt gctcccggtt
   149101 gttcaatcat ttgataacca gagtcattct ttgataaacg atcactatga gtcagactca
   149161 atagaatttg atcaatccta ttttctgtcg ttaaggtgga gaactgaacc aagaattctc
   149221 tttcttcatc atcaatcgaa tcactgttcg cgacccagga ttctatttta tcatcaatcc
   149281 aatccccgtt cacgtttttt ctttttctta tcaatgaata gatctcttta cttgtatgac
   149341 ttagatgtct cgtatttctc gaaaaagtga ttcgattgat gggatttggt atgagatcga
   149401 tgatctcgat gagattgata ttccaatctt tcttcttaga acgtattgat ttgaccccat
   149461 aagcgggacc aagcatgttg ccgccagaag cagaaccccg tatttcttct agagaatctc
   149521 ctaattgttc cagagcaact agaaagagat tctttaacca gaaagaattc ggttcagatg
   149581 taggatacct atccagaagt tttcgcaact caatcataga tgatggaatc atcaaagatt
   149641 tgaccttttc gaactctgtc tgtaactcac tagaggcccg ggaaacaaag agaagatgtg
   149701 tacgaacgag atatccagca acaagaagaa ggaaaaggat tgaatagagg aactcccgag
   149761 catttggcga tctcagatgt gtcgatatca atggtgactc attatttcga tgaatcattt
   149821 cttcggacag aagaagatta tgtaaacact tactcgagat ctcacttatc agattccatt
   149881 gtggaagaca caattttttc tgaagaattc gccatgatat acctgatcca tgcataatat
   149941 catgaaaaat ggatacaaat ttttgactgc tacttagtat tggcaatagg tctgaaaaag
   150001 tatctaaaaa tatcaaattt agatatttgt accctgtcga agtaaggaac catggcatat
   150061 atgtttggaa tagattccat tttgagagag ttgaaaaagc actatctcgt tgaaaggttc
   150121 tatacatctg ccctttctca acgcatttct ttagacaaag actccgtttt ttcctctttt
   150181 cggatgataa atctttgtca gaacatggag tgtgaatcaa acccatgttt gaattgaaat
   150241 tgagatactg atgcaagttc ttcccttctg aatcagatag attcatatct gaaagaggtt
   150301 gacaataagt tctttcaaaa ttgactattt gcccctctgt tagaggtgtt ccagaaatgt
   150361 ctgcgatcga gtaaatagct ctacgaacga atggatcgga tcgacttgga aaatggaaag
   150421 atttgtacaa gttatacgtt tcgtcaccac tttgtggaaa atcgttaggt atgaatatgt
   150481 tagatacctg tgactcgatt ggtgaaatag tatctctacc ccaaaaagca tgtttttttt
   150541 taccgacgca caaagaaaat attttgttgc gaatgaacaa gatattgagg aattgtccat
   150601 acgtaaaatc agaattattg atacgggcct tttccacaga aaaggggaat cttgtgttcc
   150661 aatagaagca gaagtgatgt ggattattca agaatcgaag tcgatttgct ttataaaaag
   150721 aagatatcaa tgaacttcta tgaaatggtt tcacgggatt cagccaattg tcttgatcgt
   150781 ggaatatcat tgagaaatag gaatccgggt tatcaaagga tttcctgcga ttatttctag
   150841 tatggaatga gtcaatcatc cactttggta tcttattgaa caaaaatggt gatattgttc
   150901 ctccattgat caagaatttc gatttttggg aagtatcatg atcgtccaat aagaagggtt
   150961 tcaatttttt caaatgaaca atttgaagac ctattgattc taacaactga ttgcagagtt
   151021 gatcattcgg acctttcaat tcatagatgt agatctcgga cctatgaatg gggatatttc
   151081 cgaaactcac acagaaaaaa ggaagtgagt tagacaaaaa gaaaagcaac ttggacaaaa
   151141 aaagaagtga cttggacaaa aagaaacgaa gtggcttaga caaatctttt ttgtcgataa
   151201 cctcagacca atcaatcgaa tattgattaa tacgtaatcg atcgaacact acttgaaaac
   151261 ggctcttctg ctccgaaacg gactgttcca aatgttcctg gaaattcttg ctcccattgg
   151321 accatttgta tctatatgca tcaggatccc gattcatgga tctctcggtt cgagaaatca
   151381 aaataagagg ctcgaaccat ttcttctgac tctttttcaa attcgataaa tattggttga
   151441 tcgtatattt cattatagtt ctatgattca gagtatcctt tcctatttga tccctttgaa
   151501 ttccatattc gaagttgcga tcggatctat tcattaaaaa gaatcgattc aatacatttc
   151561 ttatgtaccc ataggtacta tattggattt gaatcagatt tcggatcaat ctatattgag
   151621 tgactgcctc cattatgttg ttgctagcaa ataccactag ttttggtttt ggatcttcca
   151681 aatcattccc gcgggagatc cggacccatt tttttctgat ccttcgagaa aaagattcat
   151741 tctcttcata aaaaatagga ggtagaacca ataaagattt ctttttcgat tcatccctgg
   151801 cctcattcaa gaattgtttt tgatccaatc cgcaggaatc aatagaaaag gcaaatccct
   151861 tatgatacac cagatccggc tcggttattg atagagtgaa tagatctgcc atttcttgaa
   151921 atctctcttc tgattcaaaa tcgtagtgta acgtgtatcc tcccctgttc cggtcatgga
   151981 atagatgaaa taaatcaaaa aatggatttt tgttcaagaa tgaaatctta ttggaactgt
   152041 ccatatccgg ttcatccttc ggaaccatat cacatcccgg atctgatgaa ataggatgaa
   152101 ttgagacggt attttgtaaa tacgtaatta tcttgaatat attaaccatt tctttatttt
   152161 ccgatcgcct ggaagggaca aaagaaagat cttgttgttt cttcaacaat ttctgatctc
   152221 tagtggacct ctcagtagga ttcgaaccca gatgaagttc tgaccatcta tcagagaaaa
   152281 aagaacgaac ggatcttgta ggattcccaa gaaattcttc gatttcttcc ggaaacagat
   152341 gattaatcat ctgcttctca cgttccgtga atagccggga cattgaggaa tatccagaaa
   152401 ggcatttcgg gaatcggcct gattctatct cttttcgttc cgtttgaaga aaggaaggat
   152461 cccaaagaat cgatctttct tttcgttgtt gaatctctct ttgattaatc aatgtgtgat
   152521 attccgaatc ctcattacta atggaatcca aatgatctct ggattgatca gaagatcctt
   152581 tcagttggct agaatccgtt acttgaacga aactagatct tgtggaatca tattgaatat
   152641 ttgacgatac attctgtacc ttgctaaaaa accgatcctt gtttaccaac cacacattgt
   152701 ctaaccaaat ccaattctct ctcgatacgt tcctcaaaaa atccgattcg ggcggattct
   152761 tcccccaact aacgaagaga tcttggcgga attgccacat atgaaattga gcacagtttt
   152821 gcaaagaaat agcccacttg tttctcgaga agagatggga aacatgctca atatcatttg
   152881 attgaatagt tgacccagcc ccttgttgtt tgaagaaacc ctccacttca attggtattt
   152941 tttcacgaaa agcagacatg agataagaaa tccagtgttt cactaagatt tcgaatagcg
   153001 gtcccgaatt caagttgatt ctatttcgac tcttcctcag agaaagacga tcaaacaatt
   153061 cccaatcatg gtccttgcgg atcggatcat ccatataata tacaaaaaga aactccagat
   153121 atttgagatc tttctctttg aataagatct caattccagc gacggtttca ttagatatct
   153181 tacaactaga atccctcttt tttccgatcc agttcctcca ccaacgcgaa ccccagttag
   153241 attcaggcat gctacacttt ttagttattg ggagaaccca agtactctct ttcggattca
   153301 ggaaacaact ctcagagatc ttttttcctt tgggaagata caggagcgaa acaatcaacc
   153361 tattgatatt ggaagaccca acggattctt ccaatgtatc atttctgggt ccaatggaat
   153421 tcataggtat aggaagaagc cctatcaaat agagattttt tctttcgacc atatttcgat
   153481 tgttaatacg atatataagg accgctacta caaagagtat tacacccttg atcgtgaaat
   153541 atcgattgct tgttgaaccc tgtgaattgc gtgaaagtag gatactccaa attcgggggt
   153601 caaagagttt tagaaaacgt tcttggtgga aaaaaatgtg aatgaaggat cccactgaat
   153661 tgaattgggt ccatgaatct aagaaatggt gagaattctt gatctctctc aatatctctc
   153721 tcaattcgaa aatccaggat ttgaattgat gtcctctcat tgattcctcc taaattgcat
   153781 tgatttatcc taactaaatt gcattgattt atcctaaaga tttcatttca attggaattt
   153841 ggttattcac catgtacgag gatccccgct aagcatccat ggctgaatgg ttaaagcgcc
   153901 caactcataa ttggcgaatt cgtaggttca attcctactg gatgcacgcc aatgggaccc
   153961 tccaataagt ctattggaat tggctctgta tcaatggaat ctcatcatcc atacataacg
   154021 aattgatgtg gtatattcat atcataatat atgaacagta agaactagca ttcttattga
   154081 gactataact catagggaag aaaatcgatt tatggatgga atcaaatatg cagtatttac
   154141 agacaaaagt attcggttat tggggaaaaa tcaatatact tctaatgtcg aatcaggatc
   154201 aactaggaca gaaataaagc attgggtcga actcttcttt ggtgtcaagg taatagctat
   154261 gaatagtcat cgacttccgg gaaagagtag aagaatggga cctattatgg gacatacaat
   154321 gcattacaga cgtatgatca ttacgcttca accgggttat tctattccac ctcttagaaa
   154381 gaaaagaact taaataaaaa tacttaatag catggcgata catttataca aaacttctac
   154441 cccgagcaca cgcaatggaa ccgtagacag tcaagtgaaa tccaatccac gaaataattt
   154501 gatctatgga cagcatcatt gtggtaaagg tcgtaatgcc agaggaatca ttaccgcaag
   154561 gcatagaggg ggaggtcata agcgtctata ccgtaaaatc gattttcgac ggaatgaaaa
   154621 agacatatat ggtagaatcg taaccataga atacgaccct aatcgaaatg catacatttg
   154681 tctcatacac tatggggatg gtgagaagag atatatttta catcccagag gggctataat
   154741 tggagatacc attgtttctg gtacagaagt tcctataaaa atgggaaatg ccctaccttt
   154801 gagtgcggtt tgaactattg atttacgtaa ttggaaataa ccaattaggt ttacgacgaa
   154861 acctagaaat cgatcactga tccaatttga gtacctctgc aggatagacc tcaacagaaa
   154921 actgaagagt aacggcagca agtgattgag ttcagtagtt cctcatataa aattattgac
   154981 tctagagata tagtaatatg gagaagacaa aattgtttca agcaccgaca gaaccggaag
   155041 cgccccttct ttcaaagaga ggaggacggg ttattcacat ttcatttgat ggtcagaggc
   155101 gaattgaaag ttaagcagtg ggaattctaa agattccacg ggggaaaaat agagatgtct
   155161 cctacgttac ccataatatg tggaagtatc gacgtaattt catagagtca ttcggtctga
   155221 atgctacatg aagaacataa gccagatgac ggaacgggaa gacccaggat gtagaagatc
   155281 ataacatgag tgattcggca gatttggatt catatatata tccacccatg tggtacttca
   155341 ttctacgata tatataagat ccatctgtat agatatcatc atctacatcc agaaagccgt
   155401 atgctttgga agaagcttgt acagtttggg aaggggtttt gattgatcaa aagaagaatc
   155461 tacttcaacc gatatgccct taggcacggc catacataac atagaaatca cacttggaaa
   155521 gggtggacaa ttagctagag cagcgggtgc tgtagcgaaa ctgattgcaa aagaggggaa
   155581 atcggccaca ttaaaattac cttctgggga ggtccgtttg atatccaaaa actgctcagc
   155641 aacagtcgga caagtgggga atgttggggt gaaccagaaa agtttgggta gagccggatc
   155701 taagcgttgg ctaggtaagc gtcctgtagt aagaggagta gttatgaacc ctgtagacca
   155761 tccccatggg ggtggtgaag ggagagcccc aattggtaga aaaaaaccca caaccccttg
   155821 gggttatcct gcacttggaa gaagaagtag aaaaaggaat aaatatagtg ataatttgat
   155881 tcttcgtcgc cgtagtaaat aggagagaaa atcgaattta attcttcgtt tttacaaaaa
   155941 ctttacaaaa aaaaaaaaaa aag
//
